# Supplementary material for: Synthesis and Structures of Lead(II) Complexes with Substituted Derivatives of the Closo-Decaborate Anion with a Pendant N3 Group
Source: Molecules. 2023 Dec 13;28(24):8073. doi: 10.3390/molecules28248073 (PMC10746007; doi:10.3390/molecules28248073)
Supplement: Supplementary file 1 [file molecules-28-08073-s001.zip]

Archive with 9 entries (9 files):
- 2.cif
- 2_checkcif.pdf
- 4.cif
- 4_cifreport.pdf
- 6.cif
- 6.pdf
- 7.cif
- 7.pdf
- SI.pdf
