# Supplementary material for: Synthesis and Structures of Lead(II) Complexes with Substituted Derivatives of the Closo-Decaborate Anion with a Pendant N3 Group
Source: Molecules. 2023 Dec 13;28(24):8073. doi: 10.3390/molecules28248073 (PMC10746007; doi:10.3390/molecules28248073)
Supplement: Supplementary file 1 [file molecules-28-08073-s001.zip › 2.cif]

data_mo_23kub134_0m_a
_audit_creation_date               2023-11-14
_audit_creation_method
;
Olex2 1.5
(compiled 2023.08.24 svn.re1ec1418 for OlexSys, GUI svn.r6817)
;
_shelx_SHELXL_version_number       '2018/3'
_audit_contact_author_address      ?
_audit_contact_author_email        ?
_audit_contact_author_name         ''
_audit_contact_author_phone        ?
_publ_contact_author_id_orcid      ?
_publ_section_references
;
Bourhis, L.J., Dolomanov, O.V., Gildea, R.J., Howard, J.A.K., Puschmann, H.
 (2015). Acta Cryst. A71, 59-75.

Dolomanov, O.V., Bourhis, L.J., Gildea, R.J, Howard, J.A.K. & Puschmann, H.
 (2009), J. Appl. Cryst. 42, 339-341.

Sheldrick, G.M. (2015). Acta Cryst. C71, 3-8.
;
_chemical_name_common              ?
_chemical_name_systematic          ?
_chemical_formula_moiety           '2(C24 H20 P), C5 H19 B10 N3 O'
_chemical_formula_sum              'C53 H59 B10 N3 O P2'
_chemical_formula_weight           924.07
_chemical_melting_point            ?
loop_
  _atom_type_symbol
  _atom_type_description
  _atom_type_scat_dispersion_real
  _atom_type_scat_dispersion_imag
  _atom_type_scat_source
 'C' 'C' 0.0033 0.0016 'International Tables Vol C Tables 4.2.6.8 and 6.1.1.4'
 'H' 'H' 0.0000 0.0000 'International Tables Vol C Tables 4.2.6.8 and 6.1.1.4'
 'B' 'B' 0.0013 0.0007 'International Tables Vol C Tables 4.2.6.8 and 6.1.1.4'
 'N' 'N' 0.0061 0.0033 'International Tables Vol C Tables 4.2.6.8 and 6.1.1.4'
 'O' 'O' 0.0106 0.0060 'International Tables Vol C Tables 4.2.6.8 and 6.1.1.4'
 'P' 'P' 0.1023 0.0942 'International Tables Vol C Tables 4.2.6.8 and 6.1.1.4'

_shelx_space_group_comment
;
The symmetry employed for this shelxl refinement is uniquely defined
by the following loop, which should always be used as a source of
symmetry information in preference to the above space-group names.
They are only intended as comments.
;
_space_group_crystal_system        'monoclinic'
_space_group_IT_number             14
_space_group_name_H-M_alt          'P 1 21/c 1'
_space_group_name_Hall             '-P 2ybc'
loop_
  _space_group_symop_operation_xyz
 'x, y, z'
 '-x, y+1/2, -z+1/2'
 '-x, -y, -z'
 'x, -y-1/2, z-1/2'

_cell_length_a                     19.758(6)
_cell_length_b                     13.276(2)
_cell_length_c                     19.385(7)
_cell_angle_alpha                  90
_cell_angle_beta                   96.157(14)
_cell_angle_gamma                  90
_cell_volume                       5056(3)
_cell_formula_units_Z              4
_cell_measurement_reflns_used      2880
_cell_measurement_temperature      100
_cell_measurement_theta_max        24.640
_cell_measurement_theta_min        2.462
_shelx_estimated_absorpt_T_max     0.987
_shelx_estimated_absorpt_T_min     0.975
_exptl_absorpt_coefficient_mu      0.128
_exptl_absorpt_correction_T_max    0.7456
_exptl_absorpt_correction_T_min    0.5885
_exptl_absorpt_correction_type     multi-scan
_exptl_absorpt_process_details
;
SADABS-2016/2 (Bruker,2016/2) was used for absorption correction.
wR2(int) was 0.1342 before and 0.0532 after correction.
The Ratio of minimum to maximum transmission is 0.7893.
The \l/2 correction factor is Not present.
;
_exptl_absorpt_special_details     ?
_exptl_crystal_colour              colourless
_exptl_crystal_colour_primary      colourless
_exptl_crystal_density_diffrn      1.214
_exptl_crystal_density_meas        ?
_exptl_crystal_density_method      ?
_exptl_crystal_description         block
_exptl_crystal_F_000               1944
_exptl_crystal_size_max            0.2
_exptl_crystal_size_mid            0.12
_exptl_crystal_size_min            0.1
_exptl_transmission_factor_max     ?
_exptl_transmission_factor_min     ?
_diffrn_reflns_av_R_equivalents    0.0740
_diffrn_reflns_av_unetI/netI       0.1426
_diffrn_reflns_Laue_measured_fraction_full  0.983
_diffrn_reflns_Laue_measured_fraction_max  0.977
_diffrn_reflns_limit_h_max         26
_diffrn_reflns_limit_h_min         -16
_diffrn_reflns_limit_k_max         16
_diffrn_reflns_limit_k_min         -17
_diffrn_reflns_limit_l_max         25
_diffrn_reflns_limit_l_min         -21
_diffrn_reflns_number              21776
_diffrn_reflns_point_group_measured_fraction_full  0.983
_diffrn_reflns_point_group_measured_fraction_max  0.977
_diffrn_reflns_theta_full          25.242
_diffrn_reflns_theta_max           27.898
_diffrn_reflns_theta_min           1.851
_diffrn_ambient_temperature        100.00
_diffrn_detector_area_resol_mean   ?
_diffrn_measured_fraction_theta_full  0.983
_diffrn_measured_fraction_theta_max  0.977
_diffrn_measurement_device_type    'Bruker D8 Venture'
_diffrn_measurement_method         ?
_diffrn_radiation_type             MoK\a
_diffrn_radiation_wavelength       0.71073
_diffrn_source                     ?
_reflns_Friedel_coverage           0.000
_reflns_Friedel_fraction_full      .
_reflns_Friedel_fraction_max       .
_reflns_number_gt                  6490
_reflns_number_total               11803
_reflns_special_details
;
 Reflections were merged by SHELXL according to the crystal
 class for the calculation of statistics and refinement.
 
 _reflns_Friedel_fraction is defined as the number of unique
 Friedel pairs measured divided by the number that would be
 possible theoretically, ignoring centric projections and
 systematic absences.
;
_reflns_threshold_expression       'I > 2\s(I)'
_computing_cell_refinement         'SAINT V8.40A (Bruker, 2019)'
_computing_data_collection         ?
_computing_data_reduction          'SAINT V8.40A (Bruker, 2019)'
_computing_molecular_graphics      'Olex2 1.5 (Dolomanov et al., 2009)'
_computing_publication_material    'Olex2 1.5 (Dolomanov et al., 2009)'
_computing_structure_refinement    'SHELXL 2018/3 (Sheldrick, 2015)'
_computing_structure_solution      'olex2.solve 1.5 (Bourhis et al., 2015)'
_refine_diff_density_max           0.622
_refine_diff_density_min           -0.799
_refine_diff_density_rms           0.084
_refine_ls_extinction_coef         .
_refine_ls_extinction_method       none
_refine_ls_goodness_of_fit_ref     1.036
_refine_ls_hydrogen_treatment      constr
_refine_ls_matrix_type             full
_refine_ls_number_parameters       622
_refine_ls_number_reflns           11803
_refine_ls_number_restraints       0
_refine_ls_R_factor_all            0.1589
_refine_ls_R_factor_gt             0.0789
_refine_ls_restrained_S_all        1.036
_refine_ls_shift/su_max            0.001
_refine_ls_shift/su_mean           0.000
_refine_ls_structure_factor_coef   Fsqd
_refine_ls_weighting_details      
 'w=1/[\s^2^(Fo^2^)+(0.0641P)^2^+6.8446P] where P=(Fo^2^+2Fc^2^)/3'
_refine_ls_weighting_scheme        calc
_refine_ls_wR_factor_gt            0.1733
_refine_ls_wR_factor_ref           0.2253
_refine_special_details            ?
_olex2_refinement_description
;
1. Fixed Uiso
 At 1.2 times of:
  All B(H) groups, All C(H) groups, All C(H,H) groups
2.a Secondary CH2 refined with riding coordinates:
 C1(H1A,H1B), C2(H2A,H2B), C3(H3A,H3B), C4(H4A,H4B), C5(H5A,H5B)
2.b Aromatic/amide H refined with riding coordinates:
 C7(H7), C8(H8), C9(H9), C10(H10), C11(H11), C13(H13), C14(H14), C15(H15),
 C16(H16), C17(H17), C19(H19), C20(H20), C21(H21), C22(H22), C23(H23), C25(H25),
  C26(H26), C27(H27), C28(H28), C29(H29), C31(H31), C32(H32), C33(H33),
 C34(H34), C35(H35), C37(H37), C38(H38), C39(H39), C40(H40), C41(H41), C43(H43),
  C44(H44), C45(H45), C46(H46), C47(H47), C49(H49), C50(H50), C51(H51),
 C52(H52), C53(H53)
2.c Boron cage BH refined with riding coordinates:
 B1(H1), B3(H3), B4(H4), B5(H5), B6(H6), B7(H7A), B8(H8A), B9(H9A), B10(H10A)
;
_atom_sites_solution_hydrogens     geom
_atom_sites_solution_primary       iterative
_atom_sites_solution_secondary     ?
loop_
  _atom_site_label
  _atom_site_type_symbol
  _atom_site_fract_x
  _atom_site_fract_y
  _atom_site_fract_z
  _atom_site_U_iso_or_equiv
  _atom_site_adp_type
  _atom_site_occupancy
  _atom_site_site_symmetry_order
  _atom_site_calc_flag
  _atom_site_refinement_flags_posn
  _atom_site_refinement_flags_adp
  _atom_site_refinement_flags_occupancy
  _atom_site_disorder_assembly
  _atom_site_disorder_group
 P1 P 0.51922(5) 0.47345(7) 0.83411(5) 0.0199(2) Uani 1 1 d . . . . .
 C6 C 0.44953(19) 0.5585(3) 0.83943(19) 0.0215(8) Uani 1 1 d . . . . .
 C7 C 0.4447(2) 0.6087(3) 0.90273(19) 0.0238(8) Uani 1 1 d . . . . .
 H7 H 0.478681 0.599181 0.940714 0.029 Uiso 1 1 calc R U . . .
 C8 C 0.3901(2) 0.6721(3) 0.9092(2) 0.0267(9) Uani 1 1 d . . . . .
 H8 H 0.386774 0.706610 0.951612 0.032 Uiso 1 1 calc R U . . .
 C9 C 0.3404(2) 0.6855(3) 0.8539(2) 0.0291(9) Uani 1 1 d . . . . .
 H9 H 0.303100 0.729188 0.858768 0.035 Uiso 1 1 calc R U . . .
 C10 C 0.3444(2) 0.6361(3) 0.7918(2) 0.0298(9) Uani 1 1 d . . . . .
 H10 H 0.309826 0.645626 0.754434 0.036 Uiso 1 1 calc R U . . .
 C11 C 0.3988(2) 0.5724(3) 0.7838(2) 0.0253(8) Uani 1 1 d . . . . .
 H11 H 0.401597 0.538610 0.741040 0.030 Uiso 1 1 calc R U . . .
 C12 C 0.5341(2) 0.4496(3) 0.74607(19) 0.0219(8) Uani 1 1 d . . . . .
 C13 C 0.4849(2) 0.3964(3) 0.7028(2) 0.0262(9) Uani 1 1 d . . . . .
 H13 H 0.444762 0.373195 0.720636 0.031 Uiso 1 1 calc R U . . .
 C14 C 0.4944(2) 0.3778(3) 0.6343(2) 0.0309(9) Uani 1 1 d . . . . .
 H14 H 0.460230 0.343904 0.604825 0.037 Uiso 1 1 calc R U . . .
 C15 C 0.5537(2) 0.4085(3) 0.6089(2) 0.0330(10) Uani 1 1 d . . . . .
 H15 H 0.560588 0.394421 0.562081 0.040 Uiso 1 1 calc R U . . .
 C16 C 0.6032(2) 0.4597(3) 0.6512(2) 0.0336(10) Uani 1 1 d . . . . .
 H16 H 0.643818 0.480373 0.633160 0.040 Uiso 1 1 calc R U . . .
 C17 C 0.5939(2) 0.4810(3) 0.7197(2) 0.0259(8) Uani 1 1 d . . . . .
 H17 H 0.627830 0.516707 0.748341 0.031 Uiso 1 1 calc R U . . .
 C18 C 0.50212(19) 0.3546(3) 0.87270(19) 0.0217(8) Uani 1 1 d . . . . .
 C19 C 0.4501(2) 0.3455(3) 0.91579(19) 0.0241(8) Uani 1 1 d . . . . .
 H19 H 0.422290 0.401680 0.924252 0.029 Uiso 1 1 calc R U . . .
 C20 C 0.4398(2) 0.2521(3) 0.9461(2) 0.0310(10) Uani 1 1 d . . . . .
 H20 H 0.404574 0.244175 0.975400 0.037 Uiso 1 1 calc R U . . .
 C21 C 0.4807(3) 0.1710(3) 0.9337(2) 0.0370(11) Uani 1 1 d . . . . .
 H21 H 0.473490 0.108013 0.954993 0.044 Uiso 1 1 calc R U . . .
 C22 C 0.5319(3) 0.1802(3) 0.8907(2) 0.0398(11) Uani 1 1 d . . . . .
 H22 H 0.559374 0.123679 0.882220 0.048 Uiso 1 1 calc R U . . .
 C23 C 0.5430(2) 0.2722(3) 0.8600(2) 0.0320(10) Uani 1 1 d . . . . .
 H23 H 0.578234 0.279263 0.830618 0.038 Uiso 1 1 calc R U . . .
 C24 C 0.59174(19) 0.5315(3) 0.88198(19) 0.0231(8) Uani 1 1 d . . . . .
 C25 C 0.6266(2) 0.4853(3) 0.9399(2) 0.0294(9) Uani 1 1 d . . . . .
 H25 H 0.614239 0.419538 0.953155 0.035 Uiso 1 1 calc R U . . .
 C26 C 0.6795(2) 0.5360(4) 0.9780(2) 0.0381(11) Uani 1 1 d . . . . .
 H26 H 0.703175 0.504748 1.017651 0.046 Uiso 1 1 calc R U . . .
 C27 C 0.6982(2) 0.6321(4) 0.9587(2) 0.0389(11) Uani 1 1 d . . . . .
 H27 H 0.734424 0.666330 0.985148 0.047 Uiso 1 1 calc R U . . .
 C28 C 0.6641(2) 0.6778(3) 0.9012(2) 0.0347(10) Uani 1 1 d . . . . .
 H28 H 0.677308 0.743127 0.887832 0.042 Uiso 1 1 calc R U . . .
 C29 C 0.6108(2) 0.6289(3) 0.8628(2) 0.0286(9) Uani 1 1 d . . . . .
 H29 H 0.587125 0.661012 0.823558 0.034 Uiso 1 1 calc R U . . .
 P2 P 0.08817(5) 1.07833(7) 0.30315(5) 0.0222(2) Uani 1 1 d . . . . .
 C30 C 0.10995(19) 0.9511(3) 0.3295(2) 0.0235(8) Uani 1 1 d . . . . .
 C31 C 0.1471(2) 0.9359(3) 0.3941(2) 0.0267(9) Uani 1 1 d . . . . .
 H31 H 0.158099 0.991328 0.424277 0.032 Uiso 1 1 calc R U . . .
 C32 C 0.1679(2) 0.8386(3) 0.4140(2) 0.0300(9) Uani 1 1 d . . . . .
 H32 H 0.192758 0.827359 0.458023 0.036 Uiso 1 1 calc R U . . .
 C33 C 0.1522(2) 0.7590(3) 0.3694(2) 0.0335(10) Uani 1 1 d . . . . .
 H33 H 0.166162 0.692894 0.383290 0.040 Uiso 1 1 calc R U . . .
 C34 C 0.1166(2) 0.7736(3) 0.3052(2) 0.0376(11) Uani 1 1 d . . . . .
 H34 H 0.106330 0.717964 0.275067 0.045 Uiso 1 1 calc R U . . .
 C35 C 0.0953(2) 0.8711(3) 0.2842(2) 0.0322(10) Uani 1 1 d . . . . .
 H35 H 0.071282 0.882061 0.239714 0.039 Uiso 1 1 calc R U . . .
 C36 C 0.04432(19) 1.0784(3) 0.21694(19) 0.0221(8) Uani 1 1 d . . . . .
 C37 C -0.0199(2) 1.0310(3) 0.2079(2) 0.0287(9) Uani 1 1 d . . . . .
 H37 H -0.038960 1.003574 0.246761 0.034 Uiso 1 1 calc R U . . .
 C38 C -0.0552(2) 1.0244(3) 0.1423(2) 0.0318(9) Uani 1 1 d . . . . .
 H38 H -0.098494 0.992700 0.136153 0.038 Uiso 1 1 calc R U . . .
 C39 C -0.0270(2) 1.0644(3) 0.0855(2) 0.0338(10) Uani 1 1 d . . . . .
 H39 H -0.050474 1.058195 0.040337 0.041 Uiso 1 1 calc R U . . .
 C40 C 0.0356(2) 1.1134(3) 0.0947(2) 0.0335(10) Uani 1 1 d . . . . .
 H40 H 0.054103 1.142171 0.055997 0.040 Uiso 1 1 calc R U . . .
 C41 C 0.0712(2) 1.1205(3) 0.1605(2) 0.0295(9) Uani 1 1 d . . . . .
 H41 H 0.113817 1.154164 0.166691 0.035 Uiso 1 1 calc R U . . .
 C42 C 0.0317(2) 1.1311(3) 0.36009(19) 0.0241(8) Uani 1 1 d . . . . .
 C43 C 0.0013(2) 1.0712(3) 0.4063(2) 0.0281(9) Uani 1 1 d . . . . .
 H43 H 0.011572 1.001340 0.409479 0.034 Uiso 1 1 calc R U . . .
 C44 C -0.0443(2) 1.1131(3) 0.4482(2) 0.0347(10) Uani 1 1 d . . . . .
 H44 H -0.064980 1.071824 0.480052 0.042 Uiso 1 1 calc R U . . .
 C45 C -0.0595(2) 1.2151(3) 0.4436(2) 0.0367(11) Uani 1 1 d . . . . .
 H45 H -0.090214 1.243707 0.472648 0.044 Uiso 1 1 calc R U . . .
 C46 C -0.0301(2) 1.2752(3) 0.3965(2) 0.0380(11) Uani 1 1 d . . . . .
 H46 H -0.040706 1.344922 0.393284 0.046 Uiso 1 1 calc R U . . .
 C47 C 0.0148(2) 1.2340(3) 0.3542(2) 0.0354(10) Uani 1 1 d . . . . .
 H47 H 0.034160 1.275023 0.321249 0.042 Uiso 1 1 calc R U . . .
 C48 C 0.1666(2) 1.1475(3) 0.30987(19) 0.0250(9) Uani 1 1 d . . . . .
 C49 C 0.1815(2) 1.2230(3) 0.3593(2) 0.0341(10) Uani 1 1 d . . . . .
 H49 H 0.148672 1.241704 0.389330 0.041 Uiso 1 1 calc R U . . .
 C50 C 0.2443(2) 1.2708(3) 0.3643(2) 0.0396(11) Uani 1 1 d . . . . .
 H50 H 0.254556 1.322005 0.398080 0.048 Uiso 1 1 calc R U . . .
 C51 C 0.2917(2) 1.2441(3) 0.3204(2) 0.0383(11) Uani 1 1 d . . . . .
 H51 H 0.334044 1.278456 0.323252 0.046 Uiso 1 1 calc R U . . .
 C52 C 0.2783(2) 1.1675(3) 0.2722(2) 0.0330(10) Uani 1 1 d . . . . .
 H52 H 0.311854 1.148388 0.243157 0.040 Uiso 1 1 calc R U . . .
 C53 C 0.2159(2) 1.1190(3) 0.2664(2) 0.0269(9) Uani 1 1 d . . . . .
 H53 H 0.206468 1.066774 0.233280 0.032 Uiso 1 1 calc R U . . .
 O1 O 0.28745(15) 0.6808(2) 0.63575(15) 0.0328(7) Uani 1 1 d . . . . .
 N1 N 0.1120(2) 1.1067(3) 0.6610(3) 0.0540(12) Uani 1 1 d . . . . .
 N2 N 0.1208(2) 1.1192(3) 0.5980(3) 0.0546(12) Uani 1 1 d . . . . .
 N3 N 0.1218(3) 1.1302(4) 0.5388(3) 0.0720(15) Uani 1 1 d . . . . .
 C1 C 0.2605(2) 0.7777(3) 0.6186(2) 0.0366(11) Uani 1 1 d . . . . .
 H1A H 0.216021 0.770552 0.590133 0.044 Uiso 1 1 calc R U . . .
 H1B H 0.291654 0.814262 0.590649 0.044 Uiso 1 1 calc R U . . .
 C2 C 0.2512(2) 0.8378(3) 0.6832(2) 0.0346(10) Uani 1 1 d . . . . .
 H2A H 0.295548 0.844253 0.711847 0.041 Uiso 1 1 calc R U . . .
 H2B H 0.219699 0.801355 0.710927 0.041 Uiso 1 1 calc R U . . .
 C3 C 0.2227(3) 0.9426(3) 0.6654(2) 0.0406(11) Uani 1 1 d . . . . .
 H3A H 0.257603 0.982148 0.644260 0.049 Uiso 1 1 calc R U . . .
 H3B H 0.182712 0.935868 0.630263 0.049 Uiso 1 1 calc R U . . .
 C4 C 0.2017(3) 1.0000(3) 0.7269(2) 0.0411(11) Uani 1 1 d . . . . .
 H4A H 0.241211 1.005103 0.762671 0.049 Uiso 1 1 calc R U . . .
 H4B H 0.165586 0.961733 0.747118 0.049 Uiso 1 1 calc R U . . .
 C5 C 0.1752(3) 1.1066(4) 0.7080(3) 0.0480(13) Uani 1 1 d . . . . .
 H5A H 0.167420 1.142753 0.751125 0.058 Uiso 1 1 calc R U . . .
 H5B H 0.210589 1.143852 0.685896 0.058 Uiso 1 1 calc R U . . .
 B1 B 0.2787(2) 0.6277(3) 0.4970(2) 0.0287(10) Uani 1 1 d . . . . .
 H1 H 0.293337 0.698232 0.470632 0.034 Uiso 1 1 calc R U . . .
 B2 B 0.2743(3) 0.6052(3) 0.5823(2) 0.0279(10) Uani 1 1 d . . . . .
 B3 B 0.2016(2) 0.5869(3) 0.5163(2) 0.0260(10) Uani 1 1 d . . . . .
 H3 H 0.156057 0.635720 0.501718 0.031 Uiso 1 1 calc R U . . .
 B4 B 0.2539(2) 0.5153(4) 0.4628(2) 0.0259(10) Uani 1 1 d . . . . .
 H4 H 0.250479 0.505837 0.405162 0.031 Uiso 1 1 calc R U . . .
 B5 B 0.3283(2) 0.5317(4) 0.5287(2) 0.0281(10) Uani 1 1 d . . . . .
 H5 H 0.384268 0.535160 0.523814 0.034 Uiso 1 1 calc R U . . .
 B6 B 0.2068(2) 0.5144(3) 0.5957(2) 0.0259(10) Uani 1 1 d . . . . .
 H6 H 0.170949 0.529377 0.635522 0.031 Uiso 1 1 calc R U . . .
 B7 B 0.1935(2) 0.4515(3) 0.5108(2) 0.0259(10) Uani 1 1 d . . . . .
 H7A H 0.147349 0.415609 0.482413 0.031 Uiso 1 1 calc R U . . .
 B8 B 0.2835(2) 0.4126(3) 0.5213(2) 0.0273(10) Uani 1 1 d . . . . .
 H8A H 0.309472 0.345206 0.501443 0.033 Uiso 1 1 calc R U . . .
 B9 B 0.2967(2) 0.4753(3) 0.6050(2) 0.0248(9) Uani 1 1 d . . . . .
 H9A H 0.332699 0.458690 0.652277 0.030 Uiso 1 1 calc R U . . .
 B10 B 0.2306(2) 0.3943(3) 0.5838(2) 0.0226(9) Uani 1 1 d . . . . .
 H10A H 0.215840 0.323587 0.609972 0.027 Uiso 1 1 calc R U . . .

loop_
  _atom_site_aniso_label
  _atom_site_aniso_U_11
  _atom_site_aniso_U_22
  _atom_site_aniso_U_33
  _atom_site_aniso_U_23
  _atom_site_aniso_U_13
  _atom_site_aniso_U_12
 P1 0.0260(5) 0.0193(5) 0.0154(5) 0.0004(4) 0.0069(4) 0.0000(4)
 C6 0.030(2) 0.0168(18) 0.0188(19) 0.0003(14) 0.0075(16) -0.0048(15)
 C7 0.031(2) 0.0226(19) 0.0184(19) 0.0026(15) 0.0037(16) 0.0035(16)
 C8 0.036(2) 0.0225(19) 0.023(2) -0.0011(16) 0.0100(17) 0.0070(17)
 C9 0.036(2) 0.025(2) 0.027(2) 0.0024(17) 0.0103(18) 0.0070(18)
 C10 0.034(2) 0.032(2) 0.022(2) 0.0045(17) -0.0002(18) 0.0051(18)
 C11 0.035(2) 0.0232(19) 0.0187(19) -0.0016(15) 0.0058(16) 0.0032(17)
 C12 0.031(2) 0.0168(18) 0.0184(19) 0.0004(14) 0.0041(16) 0.0045(15)
 C13 0.033(2) 0.024(2) 0.024(2) 0.0014(16) 0.0096(17) -0.0016(17)
 C14 0.045(3) 0.026(2) 0.023(2) -0.0052(17) 0.0105(19) -0.0014(19)
 C15 0.053(3) 0.025(2) 0.023(2) -0.0022(17) 0.017(2) 0.004(2)
 C16 0.041(2) 0.030(2) 0.033(2) 0.0039(18) 0.020(2) 0.0022(19)
 C17 0.030(2) 0.025(2) 0.024(2) 0.0018(16) 0.0115(17) -0.0023(17)
 C18 0.031(2) 0.0172(18) 0.0166(19) 0.0002(14) 0.0027(16) 0.0014(16)
 C19 0.031(2) 0.0193(18) 0.023(2) -0.0019(15) 0.0059(17) -0.0027(16)
 C20 0.040(2) 0.030(2) 0.023(2) 0.0040(17) 0.0079(18) -0.0084(19)
 C21 0.066(3) 0.022(2) 0.021(2) 0.0014(16) -0.001(2) -0.006(2)
 C22 0.067(3) 0.022(2) 0.030(2) 0.0041(18) 0.008(2) 0.011(2)
 C23 0.046(3) 0.025(2) 0.027(2) 0.0036(17) 0.0139(19) 0.0083(19)
 C24 0.0256(19) 0.0223(19) 0.023(2) -0.0032(15) 0.0091(16) -0.0047(16)
 C25 0.032(2) 0.031(2) 0.026(2) 0.0000(17) 0.0057(18) 0.0015(18)
 C26 0.035(2) 0.048(3) 0.031(2) 0.001(2) -0.0008(19) 0.003(2)
 C27 0.031(2) 0.049(3) 0.037(3) -0.015(2) 0.004(2) -0.007(2)
 C28 0.041(3) 0.028(2) 0.037(3) -0.0091(19) 0.011(2) -0.009(2)
 C29 0.033(2) 0.027(2) 0.026(2) -0.0061(17) 0.0059(18) -0.0018(18)
 P2 0.0322(5) 0.0188(5) 0.0161(5) -0.0009(4) 0.0054(4) 0.0030(4)
 C30 0.027(2) 0.0227(19) 0.022(2) 0.0030(15) 0.0072(16) 0.0009(16)
 C31 0.034(2) 0.023(2) 0.024(2) 0.0010(16) 0.0077(17) 0.0048(17)
 C32 0.035(2) 0.031(2) 0.025(2) 0.0098(17) 0.0059(18) 0.0068(19)
 C33 0.039(2) 0.024(2) 0.039(3) 0.0067(18) 0.011(2) 0.0057(19)
 C34 0.052(3) 0.019(2) 0.040(3) -0.0018(18) 0.001(2) 0.001(2)
 C35 0.044(3) 0.024(2) 0.027(2) -0.0005(17) -0.0027(19) 0.0045(19)
 C36 0.028(2) 0.0203(18) 0.0176(19) -0.0034(15) 0.0035(15) 0.0028(16)
 C37 0.036(2) 0.025(2) 0.026(2) -0.0009(17) 0.0062(18) -0.0001(18)
 C38 0.032(2) 0.029(2) 0.033(2) -0.0086(18) -0.0022(18) 0.0033(19)
 C39 0.037(2) 0.042(3) 0.021(2) -0.0086(18) -0.0020(18) 0.012(2)
 C40 0.034(2) 0.044(3) 0.024(2) 0.0034(19) 0.0071(18) 0.006(2)
 C41 0.030(2) 0.035(2) 0.024(2) 0.0005(17) 0.0035(17) 0.0029(18)
 C42 0.037(2) 0.0181(18) 0.0189(19) -0.0021(15) 0.0083(17) 0.0056(17)
 C43 0.037(2) 0.024(2) 0.025(2) 0.0007(16) 0.0066(18) 0.0071(18)
 C44 0.041(2) 0.035(2) 0.031(2) 0.0023(19) 0.016(2) 0.005(2)
 C45 0.045(3) 0.033(2) 0.034(3) -0.0030(19) 0.014(2) 0.011(2)
 C46 0.054(3) 0.027(2) 0.034(3) 0.0014(19) 0.013(2) 0.015(2)
 C47 0.055(3) 0.024(2) 0.029(2) 0.0029(17) 0.014(2) 0.012(2)
 C48 0.041(2) 0.0188(18) 0.0152(19) 0.0008(14) 0.0028(17) 0.0052(17)
 C49 0.051(3) 0.027(2) 0.024(2) -0.0050(17) 0.004(2) 0.002(2)
 C50 0.056(3) 0.029(2) 0.031(3) -0.0115(19) -0.006(2) -0.005(2)
 C51 0.040(3) 0.031(2) 0.040(3) 0.001(2) -0.011(2) -0.009(2)
 C52 0.031(2) 0.032(2) 0.035(2) 0.0001(19) -0.0027(19) -0.0022(19)
 C53 0.033(2) 0.026(2) 0.021(2) -0.0028(16) 0.0018(17) -0.0012(18)
 O1 0.0432(18) 0.0226(15) 0.0321(17) -0.0013(12) 0.0014(14) 0.0023(13)
 N1 0.053(3) 0.042(3) 0.066(3) -0.005(2) 0.002(2) 0.004(2)
 N2 0.052(3) 0.038(2) 0.071(4) -0.010(3) -0.007(3) 0.000(2)
 N3 0.076(4) 0.072(4) 0.064(4) -0.002(3) -0.011(3) -0.008(3)
 C1 0.053(3) 0.023(2) 0.034(3) 0.0006(18) 0.005(2) 0.004(2)
 C2 0.044(3) 0.027(2) 0.034(3) -0.0006(18) 0.011(2) 0.005(2)
 C3 0.048(3) 0.030(2) 0.044(3) -0.008(2) 0.007(2) 0.003(2)
 C4 0.050(3) 0.037(3) 0.038(3) -0.005(2) 0.011(2) 0.004(2)
 C5 0.055(3) 0.032(3) 0.057(3) -0.020(2) 0.005(3) -0.001(2)
 B1 0.039(3) 0.024(2) 0.025(2) 0.0020(18) 0.009(2) 0.001(2)
 B2 0.039(3) 0.023(2) 0.022(2) -0.0065(18) 0.008(2) 0.000(2)
 B3 0.034(2) 0.022(2) 0.023(2) 0.0017(18) 0.0076(19) 0.0041(19)
 B4 0.032(2) 0.030(2) 0.017(2) 0.0000(18) 0.0079(18) 0.001(2)
 B5 0.029(2) 0.034(3) 0.022(2) -0.0013(19) 0.0069(19) 0.000(2)
 B6 0.034(2) 0.024(2) 0.021(2) 0.0002(18) 0.0066(19) 0.004(2)
 B7 0.032(2) 0.023(2) 0.022(2) -0.0011(17) 0.0014(19) -0.0005(19)
 B8 0.033(2) 0.026(2) 0.023(2) -0.0049(18) 0.0043(19) 0.007(2)
 B9 0.035(2) 0.023(2) 0.016(2) -0.0020(17) 0.0038(18) 0.006(2)
 B10 0.026(2) 0.021(2) 0.022(2) -0.0024(17) 0.0073(18) 0.0017(18)

_geom_special_details
;
 All esds (except the esd in the dihedral angle between two l.s. planes)
 are estimated using the full covariance matrix.  The cell esds are taken
 into account individually in the estimation of esds in distances, angles
 and torsion angles; correlations between esds in cell parameters are only
 used when they are defined by crystal symmetry.  An approximate (isotropic)
 treatment of cell esds is used for estimating esds involving l.s. planes.
;
loop_
  _geom_bond_atom_site_label_1
  _geom_bond_atom_site_label_2
  _geom_bond_distance
  _geom_bond_site_symmetry_2
  _geom_bond_publ_flag
 P1 C6 1.792(4) . ?
 P1 C12 1.791(4) . ?
 P1 C18 1.794(4) . ?
 P1 C24 1.796(4) . ?
 C6 C7 1.409(5) . ?
 C6 C11 1.404(5) . ?
 C7 H7 0.9500 . ?
 C7 C8 1.384(5) . ?
 C8 H8 0.9500 . ?
 C8 C9 1.386(5) . ?
 C9 H9 0.9500 . ?
 C9 C10 1.380(6) . ?
 C10 H10 0.9500 . ?
 C10 C11 1.388(5) . ?
 C11 H11 0.9500 . ?
 C12 C13 1.405(5) . ?
 C12 C17 1.401(5) . ?
 C13 H13 0.9500 . ?
 C13 C14 1.383(5) . ?
 C14 H14 0.9500 . ?
 C14 C15 1.380(6) . ?
 C15 H15 0.9500 . ?
 C15 C16 1.385(6) . ?
 C16 H16 0.9500 . ?
 C16 C17 1.389(5) . ?
 C17 H17 0.9500 . ?
 C18 C19 1.398(5) . ?
 C18 C23 1.397(5) . ?
 C19 H19 0.9500 . ?
 C19 C20 1.397(5) . ?
 C20 H20 0.9500 . ?
 C20 C21 1.382(6) . ?
 C21 H21 0.9500 . ?
 C21 C22 1.384(6) . ?
 C22 H22 0.9500 . ?
 C22 C23 1.387(6) . ?
 C23 H23 0.9500 . ?
 C24 C25 1.395(5) . ?
 C24 C29 1.407(5) . ?
 C25 H25 0.9500 . ?
 C25 C26 1.388(6) . ?
 C26 H26 0.9500 . ?
 C26 C27 1.391(6) . ?
 C27 H27 0.9500 . ?
 C27 C28 1.380(6) . ?
 C28 H28 0.9500 . ?
 C28 C29 1.384(5) . ?
 C29 H29 0.9500 . ?
 P2 C30 1.804(4) . ?
 P2 C36 1.798(4) . ?
 P2 C42 1.794(4) . ?
 P2 C48 1.794(4) . ?
 C30 C31 1.397(5) . ?
 C30 C35 1.388(5) . ?
 C31 H31 0.9500 . ?
 C31 C32 1.397(5) . ?
 C32 H32 0.9500 . ?
 C32 C33 1.380(6) . ?
 C33 H33 0.9500 . ?
 C33 C34 1.377(6) . ?
 C34 H34 0.9500 . ?
 C34 C35 1.407(6) . ?
 C35 H35 0.9500 . ?
 C36 C37 1.411(5) . ?
 C36 C41 1.383(5) . ?
 C37 H37 0.9500 . ?
 C37 C38 1.385(5) . ?
 C38 H38 0.9500 . ?
 C38 C39 1.392(6) . ?
 C39 H39 0.9500 . ?
 C39 C40 1.391(6) . ?
 C40 H40 0.9500 . ?
 C40 C41 1.392(5) . ?
 C41 H41 0.9500 . ?
 C42 C43 1.382(5) . ?
 C42 C47 1.408(5) . ?
 C43 H43 0.9500 . ?
 C43 C44 1.392(5) . ?
 C44 H44 0.9500 . ?
 C44 C45 1.388(6) . ?
 C45 H45 0.9500 . ?
 C45 C46 1.387(6) . ?
 C46 H46 0.9500 . ?
 C46 C47 1.383(6) . ?
 C47 H47 0.9500 . ?
 C48 C49 1.396(5) . ?
 C48 C53 1.407(5) . ?
 C49 H49 0.9500 . ?
 C49 C50 1.387(6) . ?
 C50 H50 0.9500 . ?
 C50 C51 1.378(7) . ?
 C51 H51 0.9500 . ?
 C51 C52 1.387(6) . ?
 C52 H52 0.9500 . ?
 C52 C53 1.384(5) . ?
 C53 H53 0.9500 . ?
 O1 C1 1.418(5) . ?
 O1 B2 1.446(5) . ?
 N1 N2 1.263(6) . ?
 N1 C5 1.466(6) . ?
 N2 N3 1.159(6) . ?
 C1 H1A 0.9900 . ?
 C1 H1B 0.9900 . ?
 C1 C2 1.513(6) . ?
 C2 H2A 0.9900 . ?
 C2 H2B 0.9900 . ?
 C2 C3 1.526(6) . ?
 C3 H3A 0.9900 . ?
 C3 H3B 0.9900 . ?
 C3 C4 1.510(6) . ?
 C4 H4A 0.9900 . ?
 C4 H4B 0.9900 . ?
 C4 C5 1.540(6) . ?
 C5 H5A 0.9900 . ?
 C5 H5B 0.9900 . ?
 B1 H1 1.1200 . ?
 B1 B2 1.692(6) . ?
 B1 B3 1.696(7) . ?
 B1 B4 1.684(7) . ?
 B1 B5 1.683(7) . ?
 B2 B3 1.836(7) . ?
 B2 B5 1.846(7) . ?
 B2 B6 1.837(7) . ?
 B2 B9 1.822(6) . ?
 B3 H3 1.1200 . ?
 B3 B4 1.810(6) . ?
 B3 B6 1.809(6) . ?
 B3 B7 1.807(6) . ?
 B4 H4 1.1200 . ?
 B4 B5 1.854(7) . ?
 B4 B7 1.801(6) . ?
 B4 B8 1.828(7) . ?
 B5 H5 1.1200 . ?
 B5 B8 1.810(7) . ?
 B5 B9 1.827(6) . ?
 B6 H6 1.1200 . ?
 B6 B7 1.840(6) . ?
 B6 B9 1.840(6) . ?
 B6 B10 1.685(6) . ?
 B7 H7A 1.1200 . ?
 B7 B8 1.842(7) . ?
 B7 B10 1.701(6) . ?
 B8 H8A 1.1200 . ?
 B8 B9 1.817(6) . ?
 B8 B10 1.701(6) . ?
 B9 H9A 1.1200 . ?
 B9 B10 1.708(6) . ?
 B10 H10A 1.1200 . ?

loop_
  _geom_angle_atom_site_label_1
  _geom_angle_atom_site_label_2
  _geom_angle_atom_site_label_3
  _geom_angle
  _geom_angle_site_symmetry_1
  _geom_angle_site_symmetry_3
  _geom_angle_publ_flag
 C6 P1 C18 110.49(18) . . ?
 C6 P1 C24 105.97(18) . . ?
 C12 P1 C6 111.86(17) . . ?
 C12 P1 C18 107.40(17) . . ?
 C12 P1 C24 111.41(18) . . ?
 C18 P1 C24 109.75(18) . . ?
 C7 C6 P1 118.2(3) . . ?
 C11 C6 P1 121.9(3) . . ?
 C11 C6 C7 119.8(4) . . ?
 C6 C7 H7 120.3 . . ?
 C8 C7 C6 119.5(4) . . ?
 C8 C7 H7 120.3 . . ?
 C7 C8 H8 119.9 . . ?
 C7 C8 C9 120.2(4) . . ?
 C9 C8 H8 119.9 . . ?
 C8 C9 H9 119.6 . . ?
 C10 C9 C8 120.7(4) . . ?
 C10 C9 H9 119.6 . . ?
 C9 C10 H10 119.8 . . ?
 C9 C10 C11 120.3(4) . . ?
 C11 C10 H10 119.8 . . ?
 C6 C11 H11 120.3 . . ?
 C10 C11 C6 119.5(4) . . ?
 C10 C11 H11 120.3 . . ?
 C13 C12 P1 119.0(3) . . ?
 C17 C12 P1 121.8(3) . . ?
 C17 C12 C13 119.3(4) . . ?
 C12 C13 H13 119.8 . . ?
 C14 C13 C12 120.4(4) . . ?
 C14 C13 H13 119.8 . . ?
 C13 C14 H14 120.1 . . ?
 C15 C14 C13 119.9(4) . . ?
 C15 C14 H14 120.1 . . ?
 C14 C15 H15 119.8 . . ?
 C14 C15 C16 120.4(4) . . ?
 C16 C15 H15 119.8 . . ?
 C15 C16 H16 119.7 . . ?
 C15 C16 C17 120.6(4) . . ?
 C17 C16 H16 119.7 . . ?
 C12 C17 H17 120.3 . . ?
 C16 C17 C12 119.4(4) . . ?
 C16 C17 H17 120.3 . . ?
 C19 C18 P1 120.5(3) . . ?
 C23 C18 P1 118.5(3) . . ?
 C23 C18 C19 121.0(4) . . ?
 C18 C19 H19 120.8 . . ?
 C20 C19 C18 118.5(4) . . ?
 C20 C19 H19 120.8 . . ?
 C19 C20 H20 119.9 . . ?
 C21 C20 C19 120.3(4) . . ?
 C21 C20 H20 119.9 . . ?
 C20 C21 H21 119.5 . . ?
 C20 C21 C22 121.0(4) . . ?
 C22 C21 H21 119.5 . . ?
 C21 C22 H22 120.2 . . ?
 C21 C22 C23 119.7(4) . . ?
 C23 C22 H22 120.2 . . ?
 C18 C23 H23 120.2 . . ?
 C22 C23 C18 119.6(4) . . ?
 C22 C23 H23 120.2 . . ?
 C25 C24 P1 121.7(3) . . ?
 C25 C24 C29 119.6(4) . . ?
 C29 C24 P1 118.6(3) . . ?
 C24 C25 H25 120.2 . . ?
 C26 C25 C24 119.7(4) . . ?
 C26 C25 H25 120.2 . . ?
 C25 C26 H26 119.8 . . ?
 C25 C26 C27 120.5(4) . . ?
 C27 C26 H26 119.8 . . ?
 C26 C27 H27 120.0 . . ?
 C28 C27 C26 120.0(4) . . ?
 C28 C27 H27 120.0 . . ?
 C27 C28 H28 119.8 . . ?
 C27 C28 C29 120.4(4) . . ?
 C29 C28 H28 119.8 . . ?
 C24 C29 H29 120.1 . . ?
 C28 C29 C24 119.9(4) . . ?
 C28 C29 H29 120.1 . . ?
 C36 P2 C30 109.89(18) . . ?
 C42 P2 C30 109.68(18) . . ?
 C42 P2 C36 107.60(18) . . ?
 C48 P2 C30 106.32(18) . . ?
 C48 P2 C36 113.18(18) . . ?
 C48 P2 C42 110.16(18) . . ?
 C31 C30 P2 118.3(3) . . ?
 C35 C30 P2 120.7(3) . . ?
 C35 C30 C31 120.8(4) . . ?
 C30 C31 H31 120.3 . . ?
 C30 C31 C32 119.4(4) . . ?
 C32 C31 H31 120.3 . . ?
 C31 C32 H32 120.1 . . ?
 C33 C32 C31 119.7(4) . . ?
 C33 C32 H32 120.1 . . ?
 C32 C33 H33 119.4 . . ?
 C34 C33 C32 121.1(4) . . ?
 C34 C33 H33 119.4 . . ?
 C33 C34 H34 120.0 . . ?
 C33 C34 C35 119.9(4) . . ?
 C35 C34 H34 120.0 . . ?
 C30 C35 C34 119.0(4) . . ?
 C30 C35 H35 120.5 . . ?
 C34 C35 H35 120.5 . . ?
 C37 C36 P2 116.9(3) . . ?
 C41 C36 P2 123.2(3) . . ?
 C41 C36 C37 119.9(4) . . ?
 C36 C37 H37 120.0 . . ?
 C38 C37 C36 120.0(4) . . ?
 C38 C37 H37 120.0 . . ?
 C37 C38 H38 120.1 . . ?
 C37 C38 C39 119.8(4) . . ?
 C39 C38 H38 120.1 . . ?
 C38 C39 H39 119.9 . . ?
 C40 C39 C38 120.2(4) . . ?
 C40 C39 H39 119.9 . . ?
 C39 C40 H40 119.9 . . ?
 C39 C40 C41 120.2(4) . . ?
 C41 C40 H40 119.9 . . ?
 C36 C41 C40 119.9(4) . . ?
 C36 C41 H41 120.1 . . ?
 C40 C41 H41 120.1 . . ?
 C43 C42 P2 121.1(3) . . ?
 C43 C42 C47 119.7(4) . . ?
 C47 C42 P2 119.1(3) . . ?
 C42 C43 H43 119.9 . . ?
 C42 C43 C44 120.1(4) . . ?
 C44 C43 H43 119.9 . . ?
 C43 C44 H44 119.9 . . ?
 C45 C44 C43 120.1(4) . . ?
 C45 C44 H44 119.9 . . ?
 C44 C45 H45 120.0 . . ?
 C46 C45 C44 120.0(4) . . ?
 C46 C45 H45 120.0 . . ?
 C45 C46 H46 119.9 . . ?
 C47 C46 C45 120.3(4) . . ?
 C47 C46 H46 119.9 . . ?
 C42 C47 H47 120.1 . . ?
 C46 C47 C42 119.8(4) . . ?
 C46 C47 H47 120.1 . . ?
 C49 C48 P2 122.3(3) . . ?
 C49 C48 C53 119.7(4) . . ?
 C53 C48 P2 117.9(3) . . ?
 C48 C49 H49 120.1 . . ?
 C50 C49 C48 119.9(4) . . ?
 C50 C49 H49 120.1 . . ?
 C49 C50 H50 120.0 . . ?
 C51 C50 C49 120.0(4) . . ?
 C51 C50 H50 120.0 . . ?
 C50 C51 H51 119.6 . . ?
 C50 C51 C52 120.8(4) . . ?
 C52 C51 H51 119.6 . . ?
 C51 C52 H52 120.0 . . ?
 C53 C52 C51 120.0(4) . . ?
 C53 C52 H52 120.0 . . ?
 C48 C53 H53 120.2 . . ?
 C52 C53 C48 119.6(4) . . ?
 C52 C53 H53 120.2 . . ?
 C1 O1 B2 115.3(3) . . ?
 N2 N1 C5 113.8(5) . . ?
 N3 N2 N1 173.1(6) . . ?
 O1 C1 H1A 109.4 . . ?
 O1 C1 H1B 109.4 . . ?
 O1 C1 C2 111.1(3) . . ?
 H1A C1 H1B 108.0 . . ?
 C2 C1 H1A 109.4 . . ?
 C2 C1 H1B 109.4 . . ?
 C1 C2 H2A 109.3 . . ?
 C1 C2 H2B 109.3 . . ?
 C1 C2 C3 111.5(4) . . ?
 H2A C2 H2B 108.0 . . ?
 C3 C2 H2A 109.3 . . ?
 C3 C2 H2B 109.3 . . ?
 C2 C3 H3A 108.8 . . ?
 C2 C3 H3B 108.8 . . ?
 H3A C3 H3B 107.6 . . ?
 C4 C3 C2 114.0(4) . . ?
 C4 C3 H3A 108.8 . . ?
 C4 C3 H3B 108.8 . . ?
 C3 C4 H4A 109.0 . . ?
 C3 C4 H4B 109.0 . . ?
 C3 C4 C5 113.1(4) . . ?
 H4A C4 H4B 107.8 . . ?
 C5 C4 H4A 109.0 . . ?
 C5 C4 H4B 109.0 . . ?
 N1 C5 C4 113.2(4) . . ?
 N1 C5 H5A 108.9 . . ?
 N1 C5 H5B 108.9 . . ?
 C4 C5 H5A 108.9 . . ?
 C4 C5 H5B 108.9 . . ?
 H5A C5 H5B 107.8 . . ?
 B2 B1 H1 129.6 . . ?
 B2 B1 B3 65.6(3) . . ?
 B3 B1 H1 130.5 . . ?
 B4 B1 H1 129.7 . . ?
 B4 B1 B2 100.7(3) . . ?
 B4 B1 B3 64.8(3) . . ?
 B5 B1 H1 129.2 . . ?
 B5 B1 B2 66.3(3) . . ?
 B5 B1 B3 100.4(3) . . ?
 B5 B1 B4 66.8(3) . . ?
 O1 B2 B1 123.6(4) . . ?
 O1 B2 B3 131.2(4) . . ?
 O1 B2 B5 134.5(4) . . ?
 O1 B2 B6 115.6(3) . . ?
 O1 B2 B9 117.7(3) . . ?
 B1 B2 B3 57.3(3) . . ?
 B1 B2 B5 56.6(3) . . ?
 B1 B2 B6 111.6(3) . . ?
 B1 B2 B9 111.5(3) . . ?
 B3 B2 B5 89.7(3) . . ?
 B3 B2 B6 59.0(2) . . ?
 B6 B2 B5 101.8(3) . . ?
 B9 B2 B3 101.2(3) . . ?
 B9 B2 B5 59.7(2) . . ?
 B9 B2 B6 60.4(3) . . ?
 B1 B3 B2 57.1(3) . . ?
 B1 B3 H3 118.4 . . ?
 B1 B3 B4 57.3(3) . . ?
 B1 B3 B6 112.7(3) . . ?
 B1 B3 B7 112.3(3) . . ?
 B2 B3 H3 130.3 . . ?
 B4 B3 B2 90.9(3) . . ?
 B4 B3 H3 130.7 . . ?
 B6 B3 B2 60.5(3) . . ?
 B6 B3 H3 119.6 . . ?
 B6 B3 B4 102.9(3) . . ?
 B7 B3 B2 103.3(3) . . ?
 B7 B3 H3 119.8 . . ?
 B7 B3 B4 59.7(3) . . ?
 B7 B3 B6 61.2(3) . . ?
 B1 B4 B3 58.0(3) . . ?
 B1 B4 H4 118.4 . . ?
 B1 B4 B5 56.6(3) . . ?
 B1 B4 B7 113.2(3) . . ?
 B1 B4 B8 110.9(3) . . ?
 B3 B4 H4 130.8 . . ?
 B3 B4 B5 90.2(3) . . ?
 B3 B4 B8 101.6(3) . . ?
 B5 B4 H4 131.3 . . ?
 B7 B4 B3 60.1(2) . . ?
 B7 B4 H4 119.3 . . ?
 B7 B4 B5 102.7(3) . . ?
 B7 B4 B8 61.0(3) . . ?
 B8 B4 H4 121.1 . . ?
 B8 B4 B5 58.9(3) . . ?
 B1 B5 B2 57.1(3) . . ?
 B1 B5 B4 56.6(3) . . ?
 B1 B5 H5 118.6 . . ?
 B1 B5 B8 111.8(3) . . ?
 B1 B5 B9 111.7(3) . . ?
 B2 B5 B4 89.2(3) . . ?
 B2 B5 H5 131.4 . . ?
 B4 B5 H5 131.5 . . ?
 B8 B5 B2 101.5(3) . . ?
 B8 B5 B4 59.8(3) . . ?
 B8 B5 H5 120.5 . . ?
 B8 B5 B9 60.0(3) . . ?
 B9 B5 B2 59.5(2) . . ?
 B9 B5 B4 101.2(3) . . ?
 B9 B5 H5 120.8 . . ?
 B2 B6 H6 120.3 . . ?
 B2 B6 B7 102.0(3) . . ?
 B2 B6 B9 59.4(3) . . ?
 B3 B6 B2 60.5(3) . . ?
 B3 B6 H6 120.6 . . ?
 B3 B6 B7 59.4(2) . . ?
 B3 B6 B9 101.5(3) . . ?
 B7 B6 H6 131.0 . . ?
 B9 B6 H6 131.1 . . ?
 B9 B6 B7 90.2(3) . . ?
 B10 B6 B2 112.6(3) . . ?
 B10 B6 B3 112.2(3) . . ?
 B10 B6 H6 117.9 . . ?
 B10 B6 B7 57.5(2) . . ?
 B10 B6 B9 57.8(2) . . ?
 B3 B7 B6 59.5(2) . . ?
 B3 B7 H7A 120.9 . . ?
 B3 B7 B8 101.2(3) . . ?
 B4 B7 B3 60.2(3) . . ?
 B4 B7 B6 102.1(3) . . ?
 B4 B7 H7A 119.8 . . ?
 B4 B7 B8 60.2(3) . . ?
 B6 B7 H7A 131.6 . . ?
 B6 B7 B8 89.1(3) . . ?
 B8 B7 H7A 131.4 . . ?
 B10 B7 B3 111.6(3) . . ?
 B10 B7 B4 112.9(3) . . ?
 B10 B7 B6 56.7(2) . . ?
 B10 B7 H7A 118.3 . . ?
 B10 B7 B8 57.2(2) . . ?
 B4 B8 B7 58.8(2) . . ?
 B4 B8 H8A 120.7 . . ?
 B5 B8 B4 61.3(3) . . ?
 B5 B8 B7 102.9(3) . . ?
 B5 B8 H8A 119.1 . . ?
 B5 B8 B9 60.5(3) . . ?
 B7 B8 H8A 131.1 . . ?
 B9 B8 B4 102.6(3) . . ?
 B9 B8 B7 90.8(3) . . ?
 B9 B8 H8A 130.3 . . ?
 B10 B8 B4 111.6(3) . . ?
 B10 B8 B5 113.7(3) . . ?
 B10 B8 B7 57.2(2) . . ?
 B10 B8 H8A 118.0 . . ?
 B10 B8 B9 58.0(3) . . ?
 B2 B9 B5 60.8(3) . . ?
 B2 B9 B6 60.2(3) . . ?
 B2 B9 H9A 120.0 . . ?
 B5 B9 B6 102.5(3) . . ?
 B5 B9 H9A 120.0 . . ?
 B6 B9 H9A 131.1 . . ?
 B8 B9 B2 102.1(3) . . ?
 B8 B9 B5 59.6(3) . . ?
 B8 B9 B6 89.9(3) . . ?
 B8 B9 H9A 131.1 . . ?
 B10 B9 B2 112.3(3) . . ?
 B10 B9 B5 112.5(3) . . ?
 B10 B9 B6 56.6(2) . . ?
 B10 B9 B8 57.6(3) . . ?
 B10 B9 H9A 118.3 . . ?
 B6 B10 B7 65.8(3) . . ?
 B6 B10 B8 99.4(3) . . ?
 B6 B10 B9 65.7(3) . . ?
 B6 B10 H10A 129.9 . . ?
 B7 B10 B8 65.5(3) . . ?
 B7 B10 B9 99.7(3) . . ?
 B7 B10 H10A 129.8 . . ?
 B8 B10 B9 64.4(3) . . ?
 B8 B10 H10A 130.6 . . ?
 B9 B10 H10A 130.4 . . ?

loop_
  _geom_torsion_atom_site_label_1
  _geom_torsion_atom_site_label_2
  _geom_torsion_atom_site_label_3
  _geom_torsion_atom_site_label_4
  _geom_torsion
  _geom_torsion_site_symmetry_1
  _geom_torsion_site_symmetry_2
  _geom_torsion_site_symmetry_3
  _geom_torsion_site_symmetry_4
  _geom_torsion_publ_flag
 P1 C6 C7 C8 -177.7(3) . . . . ?
 P1 C6 C11 C10 177.3(3) . . . . ?
 P1 C12 C13 C14 179.2(3) . . . . ?
 P1 C12 C17 C16 179.4(3) . . . . ?
 P1 C18 C19 C20 -178.4(3) . . . . ?
 P1 C18 C23 C22 178.4(3) . . . . ?
 P1 C24 C25 C26 -175.7(3) . . . . ?
 P1 C24 C29 C28 176.4(3) . . . . ?
 C6 P1 C12 C13 -67.0(3) . . . . ?
 C6 P1 C12 C17 113.9(3) . . . . ?
 C6 P1 C18 C19 -15.5(4) . . . . ?
 C6 P1 C18 C23 166.0(3) . . . . ?
 C6 P1 C24 C25 119.5(3) . . . . ?
 C6 P1 C24 C29 -56.5(3) . . . . ?
 C6 C7 C8 C9 0.4(6) . . . . ?
 C7 C6 C11 C10 0.2(6) . . . . ?
 C7 C8 C9 C10 0.0(6) . . . . ?
 C8 C9 C10 C11 -0.3(6) . . . . ?
 C9 C10 C11 C6 0.2(6) . . . . ?
 C11 C6 C7 C8 -0.6(6) . . . . ?
 C12 P1 C6 C7 -160.5(3) . . . . ?
 C12 P1 C6 C11 22.3(4) . . . . ?
 C12 P1 C18 C19 -137.8(3) . . . . ?
 C12 P1 C18 C23 43.7(4) . . . . ?
 C12 P1 C24 C25 -118.6(3) . . . . ?
 C12 P1 C24 C29 65.4(3) . . . . ?
 C12 C13 C14 C15 2.2(6) . . . . ?
 C13 C12 C17 C16 0.4(6) . . . . ?
 C13 C14 C15 C16 -1.3(6) . . . . ?
 C14 C15 C16 C17 -0.1(6) . . . . ?
 C15 C16 C17 C12 0.6(6) . . . . ?
 C17 C12 C13 C14 -1.7(6) . . . . ?
 C18 P1 C6 C7 79.9(3) . . . . ?
 C18 P1 C6 C11 -97.2(3) . . . . ?
 C18 P1 C12 C13 54.4(3) . . . . ?
 C18 P1 C12 C17 -124.7(3) . . . . ?
 C18 P1 C24 C25 0.2(4) . . . . ?
 C18 P1 C24 C29 -175.8(3) . . . . ?
 C18 C19 C20 C21 0.3(6) . . . . ?
 C19 C18 C23 C22 -0.1(6) . . . . ?
 C19 C20 C21 C22 -0.6(6) . . . . ?
 C20 C21 C22 C23 0.6(7) . . . . ?
 C21 C22 C23 C18 -0.3(7) . . . . ?
 C23 C18 C19 C20 0.1(6) . . . . ?
 C24 P1 C6 C7 -39.0(3) . . . . ?
 C24 P1 C6 C11 143.9(3) . . . . ?
 C24 P1 C12 C13 174.6(3) . . . . ?
 C24 P1 C12 C17 -4.5(4) . . . . ?
 C24 P1 C18 C19 100.9(3) . . . . ?
 C24 P1 C18 C23 -77.5(3) . . . . ?
 C24 C25 C26 C27 -0.4(7) . . . . ?
 C25 C24 C29 C28 0.3(6) . . . . ?
 C25 C26 C27 C28 -0.1(7) . . . . ?
 C26 C27 C28 C29 0.7(7) . . . . ?
 C27 C28 C29 C24 -0.8(6) . . . . ?
 C29 C24 C25 C26 0.2(6) . . . . ?
 P2 C30 C31 C32 -176.4(3) . . . . ?
 P2 C30 C35 C34 176.4(3) . . . . ?
 P2 C36 C37 C38 -177.2(3) . . . . ?
 P2 C36 C41 C40 176.9(3) . . . . ?
 P2 C42 C43 C44 -177.6(3) . . . . ?
 P2 C42 C47 C46 178.3(4) . . . . ?
 P2 C48 C49 C50 176.9(3) . . . . ?
 P2 C48 C53 C52 -177.1(3) . . . . ?
 C30 P2 C36 C37 65.1(3) . . . . ?
 C30 P2 C36 C41 -113.7(3) . . . . ?
 C30 P2 C42 C43 -11.9(4) . . . . ?
 C30 P2 C42 C47 172.3(3) . . . . ?
 C30 P2 C48 C49 -111.9(4) . . . . ?
 C30 P2 C48 C53 63.9(3) . . . . ?
 C30 C31 C32 C33 0.7(6) . . . . ?
 C31 C30 C35 C34 2.0(6) . . . . ?
 C31 C32 C33 C34 0.4(7) . . . . ?
 C32 C33 C34 C35 -0.3(7) . . . . ?
 C33 C34 C35 C30 -0.9(7) . . . . ?
 C35 C30 C31 C32 -1.9(6) . . . . ?
 C36 P2 C30 C31 177.2(3) . . . . ?
 C36 P2 C30 C35 2.7(4) . . . . ?
 C36 P2 C42 C43 107.6(4) . . . . ?
 C36 P2 C42 C47 -68.2(4) . . . . ?
 C36 P2 C48 C49 127.4(3) . . . . ?
 C36 P2 C48 C53 -56.8(4) . . . . ?
 C36 C37 C38 C39 0.2(6) . . . . ?
 C37 C36 C41 C40 -1.8(6) . . . . ?
 C37 C38 C39 C40 -1.8(6) . . . . ?
 C38 C39 C40 C41 1.7(6) . . . . ?
 C39 C40 C41 C36 0.2(6) . . . . ?
 C41 C36 C37 C38 1.6(6) . . . . ?
 C42 P2 C30 C31 -64.7(4) . . . . ?
 C42 P2 C30 C35 120.8(4) . . . . ?
 C42 P2 C36 C37 -54.3(3) . . . . ?
 C42 P2 C36 C41 127.0(3) . . . . ?
 C42 P2 C48 C49 6.9(4) . . . . ?
 C42 P2 C48 C53 -177.3(3) . . . . ?
 C42 C43 C44 C45 0.2(7) . . . . ?
 C43 C42 C47 C46 2.5(7) . . . . ?
 C43 C44 C45 C46 0.8(7) . . . . ?
 C44 C45 C46 C47 -0.2(7) . . . . ?
 C45 C46 C47 C42 -1.4(7) . . . . ?
 C47 C42 C43 C44 -1.9(6) . . . . ?
 C48 P2 C30 C31 54.4(4) . . . . ?
 C48 P2 C30 C35 -120.1(4) . . . . ?
 C48 P2 C36 C37 -176.2(3) . . . . ?
 C48 P2 C36 C41 5.0(4) . . . . ?
 C48 P2 C42 C43 -128.6(3) . . . . ?
 C48 P2 C42 C47 55.6(4) . . . . ?
 C48 C49 C50 C51 0.3(7) . . . . ?
 C49 C48 C53 C52 -1.2(6) . . . . ?
 C49 C50 C51 C52 -1.9(7) . . . . ?
 C50 C51 C52 C53 1.9(7) . . . . ?
 C51 C52 C53 C48 -0.3(6) . . . . ?
 C53 C48 C49 C50 1.2(6) . . . . ?
 O1 C1 C2 C3 179.5(4) . . . . ?
 O1 B2 B3 B1 108.2(5) . . . . ?
 O1 B2 B3 B4 157.4(4) . . . . ?
 O1 B2 B3 B6 -98.3(5) . . . . ?
 O1 B2 B3 B7 -143.6(4) . . . . ?
 O1 B2 B5 B1 -106.4(5) . . . . ?
 O1 B2 B5 B4 -156.1(5) . . . . ?
 O1 B2 B5 B8 144.9(5) . . . . ?
 O1 B2 B5 B9 100.4(5) . . . . ?
 O1 B2 B6 B3 124.3(4) . . . . ?
 O1 B2 B6 B7 168.3(3) . . . . ?
 O1 B2 B6 B9 -108.7(4) . . . . ?
 O1 B2 B6 B10 -132.1(4) . . . . ?
 O1 B2 B9 B5 -127.6(4) . . . . ?
 O1 B2 B9 B6 105.2(4) . . . . ?
 O1 B2 B9 B8 -172.0(4) . . . . ?
 O1 B2 B9 B10 128.2(4) . . . . ?
 N2 N1 C5 C4 -97.7(5) . . . . ?
 C1 O1 B2 B1 40.9(6) . . . . ?
 C1 O1 B2 B3 -32.8(6) . . . . ?
 C1 O1 B2 B5 115.0(5) . . . . ?
 C1 O1 B2 B6 -103.0(4) . . . . ?
 C1 O1 B2 B9 -171.4(4) . . . . ?
 C1 C2 C3 C4 170.7(4) . . . . ?
 C2 C3 C4 C5 178.2(4) . . . . ?
 C3 C4 C5 N1 65.1(6) . . . . ?
 B1 B2 B3 B4 49.1(3) . . . . ?
 B1 B2 B3 B6 153.5(3) . . . . ?
 B1 B2 B3 B7 108.2(3) . . . . ?
 B1 B2 B5 B4 -49.7(3) . . . . ?
 B1 B2 B5 B8 -108.7(3) . . . . ?
 B1 B2 B5 B9 -153.2(4) . . . . ?
 B1 B2 B6 B3 -23.8(3) . . . . ?
 B1 B2 B6 B7 20.2(4) . . . . ?
 B1 B2 B6 B9 103.2(4) . . . . ?
 B1 B2 B6 B10 79.8(4) . . . . ?
 B1 B2 B9 B5 23.9(3) . . . . ?
 B1 B2 B9 B6 -103.4(4) . . . . ?
 B1 B2 B9 B8 -20.6(4) . . . . ?
 B1 B2 B9 B10 -80.3(4) . . . . ?
 B1 B3 B4 B5 49.3(3) . . . . ?
 B1 B3 B4 B7 153.9(3) . . . . ?
 B1 B3 B4 B8 107.5(3) . . . . ?
 B1 B3 B6 B2 23.9(3) . . . . ?
 B1 B3 B6 B7 -103.9(4) . . . . ?
 B1 B3 B6 B9 -20.6(4) . . . . ?
 B1 B3 B6 B10 -80.3(4) . . . . ?
 B1 B3 B7 B4 -23.6(3) . . . . ?
 B1 B3 B7 B6 104.5(4) . . . . ?
 B1 B3 B7 B8 22.2(4) . . . . ?
 B1 B3 B7 B10 81.3(4) . . . . ?
 B1 B4 B5 B2 50.0(3) . . . . ?
 B1 B4 B5 B8 153.8(4) . . . . ?
 B1 B4 B5 B9 108.7(3) . . . . ?
 B1 B4 B7 B3 24.0(3) . . . . ?
 B1 B4 B7 B6 -19.9(4) . . . . ?
 B1 B4 B7 B8 -101.8(4) . . . . ?
 B1 B4 B7 B10 -78.6(4) . . . . ?
 B1 B4 B8 B5 -23.2(3) . . . . ?
 B1 B4 B8 B7 105.7(4) . . . . ?
 B1 B4 B8 B9 22.5(4) . . . . ?
 B1 B4 B8 B10 82.7(4) . . . . ?
 B1 B5 B8 B4 23.4(3) . . . . ?
 B1 B5 B8 B7 -19.6(4) . . . . ?
 B1 B5 B8 B9 -103.2(4) . . . . ?
 B1 B5 B8 B10 -79.2(4) . . . . ?
 B1 B5 B9 B2 -24.0(3) . . . . ?
 B1 B5 B9 B6 21.0(4) . . . . ?
 B1 B5 B9 B8 103.4(4) . . . . ?
 B1 B5 B9 B10 79.7(4) . . . . ?
 B2 O1 C1 C2 157.1(4) . . . . ?
 B2 B1 B3 B4 -116.0(3) . . . . ?
 B2 B1 B3 B6 -24.9(3) . . . . ?
 B2 B1 B3 B7 -91.7(3) . . . . ?
 B2 B1 B4 B3 56.4(3) . . . . ?
 B2 B1 B4 B5 -58.3(3) . . . . ?
 B2 B1 B4 B7 31.9(4) . . . . ?
 B2 B1 B4 B8 -34.5(4) . . . . ?
 B2 B1 B5 B4 114.0(3) . . . . ?
 B2 B1 B5 B8 89.8(3) . . . . ?
 B2 B1 B5 B9 24.7(3) . . . . ?
 B2 B3 B4 B1 -49.0(3) . . . . ?
 B2 B3 B4 B5 0.3(3) . . . . ?
 B2 B3 B4 B7 104.9(3) . . . . ?
 B2 B3 B4 B8 58.5(3) . . . . ?
 B2 B3 B6 B7 -127.8(3) . . . . ?
 B2 B3 B6 B9 -44.6(3) . . . . ?
 B2 B3 B6 B10 -104.2(4) . . . . ?
 B2 B3 B7 B4 -83.2(3) . . . . ?
 B2 B3 B7 B6 44.9(3) . . . . ?
 B2 B3 B7 B8 -37.3(4) . . . . ?
 B2 B3 B7 B10 21.7(4) . . . . ?
 B2 B5 B8 B4 82.3(3) . . . . ?
 B2 B5 B8 B7 39.3(4) . . . . ?
 B2 B5 B8 B9 -44.3(3) . . . . ?
 B2 B5 B8 B10 -20.3(4) . . . . ?
 B2 B5 B9 B6 45.0(3) . . . . ?
 B2 B5 B9 B8 127.4(3) . . . . ?
 B2 B5 B9 B10 103.8(4) . . . . ?
 B2 B6 B7 B3 -44.6(3) . . . . ?
 B2 B6 B7 B4 -0.3(4) . . . . ?
 B2 B6 B7 B8 58.9(3) . . . . ?
 B2 B6 B7 B10 109.3(3) . . . . ?
 B2 B6 B9 B5 -45.4(3) . . . . ?
 B2 B6 B9 B8 -104.1(3) . . . . ?
 B2 B6 B9 B10 -154.3(3) . . . . ?
 B2 B6 B10 B7 -90.1(3) . . . . ?
 B2 B6 B10 B8 -32.4(4) . . . . ?
 B2 B6 B10 B9 23.9(3) . . . . ?
 B2 B9 B10 B6 -24.0(3) . . . . ?
 B2 B9 B10 B7 33.8(4) . . . . ?
 B2 B9 B10 B8 90.5(3) . . . . ?
 B3 B1 B2 O1 -120.8(5) . . . . ?
 B3 B1 B2 B5 114.5(3) . . . . ?
 B3 B1 B2 B6 24.3(3) . . . . ?
 B3 B1 B2 B9 89.8(4) . . . . ?
 B3 B1 B4 B5 -114.7(3) . . . . ?
 B3 B1 B4 B7 -24.5(3) . . . . ?
 B3 B1 B4 B8 -90.9(3) . . . . ?
 B3 B1 B5 B2 -57.4(3) . . . . ?
 B3 B1 B5 B4 56.6(3) . . . . ?
 B3 B1 B5 B8 32.3(4) . . . . ?
 B3 B1 B5 B9 -32.7(4) . . . . ?
 B3 B2 B5 B1 50.0(3) . . . . ?
 B3 B2 B5 B4 0.3(3) . . . . ?
 B3 B2 B5 B8 -58.7(3) . . . . ?
 B3 B2 B5 B9 -103.2(3) . . . . ?
 B3 B2 B6 B7 44.0(3) . . . . ?
 B3 B2 B6 B9 127.0(3) . . . . ?
 B3 B2 B6 B10 103.6(4) . . . . ?
 B3 B2 B9 B5 83.0(3) . . . . ?
 B3 B2 B9 B6 -44.3(3) . . . . ?
 B3 B2 B9 B8 38.5(4) . . . . ?
 B3 B2 B9 B10 -21.2(4) . . . . ?
 B3 B4 B5 B1 -50.3(3) . . . . ?
 B3 B4 B5 B2 -0.3(3) . . . . ?
 B3 B4 B5 B8 103.5(3) . . . . ?
 B3 B4 B5 B9 58.3(3) . . . . ?
 B3 B4 B7 B6 -43.9(3) . . . . ?
 B3 B4 B7 B8 -125.8(3) . . . . ?
 B3 B4 B7 B10 -102.6(4) . . . . ?
 B3 B4 B8 B5 -83.1(3) . . . . ?
 B3 B4 B8 B7 45.8(3) . . . . ?
 B3 B4 B8 B9 -37.4(4) . . . . ?
 B3 B4 B8 B10 22.8(4) . . . . ?
 B3 B6 B7 B4 44.3(3) . . . . ?
 B3 B6 B7 B8 103.6(3) . . . . ?
 B3 B6 B7 B10 154.0(4) . . . . ?
 B3 B6 B9 B2 45.2(3) . . . . ?
 B3 B6 B9 B5 -0.2(4) . . . . ?
 B3 B6 B9 B8 -58.9(3) . . . . ?
 B3 B6 B9 B10 -109.1(3) . . . . ?
 B3 B6 B10 B7 -24.1(3) . . . . ?
 B3 B6 B10 B8 33.6(4) . . . . ?
 B3 B6 B10 B9 89.9(4) . . . . ?
 B3 B7 B8 B4 -45.9(3) . . . . ?
 B3 B7 B8 B5 -1.5(4) . . . . ?
 B3 B7 B8 B9 58.4(3) . . . . ?
 B3 B7 B8 B10 108.5(3) . . . . ?
 B3 B7 B10 B6 24.0(3) . . . . ?
 B3 B7 B10 B8 -89.7(4) . . . . ?
 B3 B7 B10 B9 -33.7(4) . . . . ?
 B4 B1 B2 O1 -176.6(4) . . . . ?
 B4 B1 B2 B3 -55.8(3) . . . . ?
 B4 B1 B2 B5 58.7(3) . . . . ?
 B4 B1 B2 B6 -31.5(4) . . . . ?
 B4 B1 B2 B9 33.9(4) . . . . ?
 B4 B1 B3 B2 116.0(3) . . . . ?
 B4 B1 B3 B6 91.1(3) . . . . ?
 B4 B1 B3 B7 24.3(3) . . . . ?
 B4 B1 B5 B2 -114.0(3) . . . . ?
 B4 B1 B5 B8 -24.3(3) . . . . ?
 B4 B1 B5 B9 -89.4(3) . . . . ?
 B4 B3 B6 B2 83.6(3) . . . . ?
 B4 B3 B6 B7 -44.2(3) . . . . ?
 B4 B3 B6 B9 39.1(4) . . . . ?
 B4 B3 B6 B10 -20.6(4) . . . . ?
 B4 B3 B7 B6 128.1(3) . . . . ?
 B4 B3 B7 B8 45.9(3) . . . . ?
 B4 B3 B7 B10 104.9(4) . . . . ?
 B4 B5 B8 B7 -43.0(3) . . . . ?
 B4 B5 B8 B9 -126.6(3) . . . . ?
 B4 B5 B8 B10 -102.6(4) . . . . ?
 B4 B5 B9 B2 -82.4(3) . . . . ?
 B4 B5 B9 B6 -37.3(3) . . . . ?
 B4 B5 B9 B8 45.1(3) . . . . ?
 B4 B5 B9 B10 21.4(4) . . . . ?
 B4 B7 B8 B5 44.4(3) . . . . ?
 B4 B7 B8 B9 104.2(3) . . . . ?
 B4 B7 B8 B10 154.4(3) . . . . ?
 B4 B7 B10 B6 89.6(4) . . . . ?
 B4 B7 B10 B8 -24.0(3) . . . . ?
 B4 B7 B10 B9 32.0(4) . . . . ?
 B4 B8 B9 B2 -1.0(4) . . . . ?
 B4 B8 B9 B5 -46.2(3) . . . . ?
 B4 B8 B9 B6 58.4(3) . . . . ?
 B4 B8 B9 B10 107.8(3) . . . . ?
 B4 B8 B10 B6 -34.5(4) . . . . ?
 B4 B8 B10 B7 23.4(3) . . . . ?
 B4 B8 B10 B9 -91.6(3) . . . . ?
 B5 B1 B2 O1 124.7(5) . . . . ?
 B5 B1 B2 B3 -114.5(3) . . . . ?
 B5 B1 B2 B6 -90.2(3) . . . . ?
 B5 B1 B2 B9 -24.7(3) . . . . ?
 B5 B1 B3 B2 57.9(3) . . . . ?
 B5 B1 B3 B4 -58.1(3) . . . . ?
 B5 B1 B3 B6 33.0(4) . . . . ?
 B5 B1 B3 B7 -33.8(4) . . . . ?
 B5 B1 B4 B3 114.7(3) . . . . ?
 B5 B1 B4 B7 90.2(4) . . . . ?
 B5 B1 B4 B8 23.9(3) . . . . ?
 B5 B2 B3 B1 -49.4(3) . . . . ?
 B5 B2 B3 B4 -0.3(3) . . . . ?
 B5 B2 B3 B6 104.1(3) . . . . ?
 B5 B2 B3 B7 58.7(3) . . . . ?
 B5 B2 B6 B3 -82.4(3) . . . . ?
 B5 B2 B6 B7 -38.3(4) . . . . ?
 B5 B2 B6 B9 44.7(3) . . . . ?
 B5 B2 B6 B10 21.2(4) . . . . ?
 B5 B2 B9 B6 -127.2(3) . . . . ?
 B5 B2 B9 B8 -44.5(3) . . . . ?
 B5 B2 B9 B10 -104.2(3) . . . . ?
 B5 B4 B7 B3 82.8(3) . . . . ?
 B5 B4 B7 B6 38.9(4) . . . . ?
 B5 B4 B7 B8 -43.0(3) . . . . ?
 B5 B4 B7 B10 -19.8(4) . . . . ?
 B5 B4 B8 B7 129.0(3) . . . . ?
 B5 B4 B8 B9 45.7(3) . . . . ?
 B5 B4 B8 B10 106.0(4) . . . . ?
 B5 B8 B9 B2 45.1(3) . . . . ?
 B5 B8 B9 B6 104.6(3) . . . . ?
 B5 B8 B9 B10 154.0(3) . . . . ?
 B5 B8 B10 B6 32.5(4) . . . . ?
 B5 B8 B10 B7 90.4(3) . . . . ?
 B5 B8 B10 B9 -24.7(3) . . . . ?
 B5 B9 B10 B6 -90.3(3) . . . . ?
 B5 B9 B10 B7 -32.6(4) . . . . ?
 B5 B9 B10 B8 24.2(3) . . . . ?
 B6 B2 B3 B1 -153.5(3) . . . . ?
 B6 B2 B3 B4 -104.4(3) . . . . ?
 B6 B2 B3 B7 -45.3(3) . . . . ?
 B6 B2 B5 B1 108.2(3) . . . . ?
 B6 B2 B5 B4 58.5(3) . . . . ?
 B6 B2 B5 B8 -0.5(4) . . . . ?
 B6 B2 B5 B9 -45.0(3) . . . . ?
 B6 B2 B9 B5 127.2(3) . . . . ?
 B6 B2 B9 B8 82.8(3) . . . . ?
 B6 B2 B9 B10 23.0(3) . . . . ?
 B6 B3 B4 B1 -108.9(3) . . . . ?
 B6 B3 B4 B5 -59.6(3) . . . . ?
 B6 B3 B4 B7 45.0(3) . . . . ?
 B6 B3 B4 B8 -1.4(4) . . . . ?
 B6 B3 B7 B4 -128.1(3) . . . . ?
 B6 B3 B7 B8 -82.2(3) . . . . ?
 B6 B3 B7 B10 -23.2(3) . . . . ?
 B6 B7 B8 B4 -104.5(3) . . . . ?
 B6 B7 B8 B5 -60.1(3) . . . . ?
 B6 B7 B8 B9 -0.2(3) . . . . ?
 B6 B7 B8 B10 49.9(3) . . . . ?
 B6 B7 B10 B8 -113.7(3) . . . . ?
 B6 B7 B10 B9 -57.7(3) . . . . ?
 B6 B9 B10 B7 57.8(3) . . . . ?
 B6 B9 B10 B8 114.5(3) . . . . ?
 B7 B3 B4 B1 -153.9(3) . . . . ?
 B7 B3 B4 B5 -104.6(3) . . . . ?
 B7 B3 B4 B8 -46.4(3) . . . . ?
 B7 B3 B6 B2 127.8(3) . . . . ?
 B7 B3 B6 B9 83.3(3) . . . . ?
 B7 B3 B6 B10 23.6(3) . . . . ?
 B7 B4 B5 B1 -109.6(3) . . . . ?
 B7 B4 B5 B2 -59.6(3) . . . . ?
 B7 B4 B5 B8 44.2(3) . . . . ?
 B7 B4 B5 B9 -1.0(4) . . . . ?
 B7 B4 B8 B5 -129.0(3) . . . . ?
 B7 B4 B8 B9 -83.2(3) . . . . ?
 B7 B4 B8 B10 -23.0(3) . . . . ?
 B7 B6 B9 B2 103.9(3) . . . . ?
 B7 B6 B9 B5 58.5(3) . . . . ?
 B7 B6 B9 B8 -0.2(3) . . . . ?
 B7 B6 B9 B10 -50.4(3) . . . . ?
 B7 B6 B10 B8 57.7(3) . . . . ?
 B7 B6 B10 B9 114.0(3) . . . . ?
 B7 B8 B9 B2 -59.2(3) . . . . ?
 B7 B8 B9 B5 -104.3(3) . . . . ?
 B7 B8 B9 B6 0.2(3) . . . . ?
 B7 B8 B9 B10 49.6(3) . . . . ?
 B7 B8 B10 B6 -57.9(3) . . . . ?
 B7 B8 B10 B9 -115.0(3) . . . . ?
 B8 B4 B5 B1 -153.8(4) . . . . ?
 B8 B4 B5 B2 -103.8(3) . . . . ?
 B8 B4 B5 B9 -45.1(3) . . . . ?
 B8 B4 B7 B3 125.8(3) . . . . ?
 B8 B4 B7 B6 81.9(3) . . . . ?
 B8 B4 B7 B10 23.2(3) . . . . ?
 B8 B5 B9 B2 -127.4(3) . . . . ?
 B8 B5 B9 B6 -82.4(3) . . . . ?
 B8 B5 B9 B10 -23.7(3) . . . . ?
 B8 B7 B10 B6 113.7(3) . . . . ?
 B8 B7 B10 B9 56.0(3) . . . . ?
 B8 B9 B10 B6 -114.5(3) . . . . ?
 B8 B9 B10 B7 -56.8(3) . . . . ?
 B9 B2 B3 B1 -108.5(3) . . . . ?
 B9 B2 B3 B4 -59.3(3) . . . . ?
 B9 B2 B3 B6 45.1(3) . . . . ?
 B9 B2 B3 B7 -0.3(4) . . . . ?
 B9 B2 B5 B1 153.2(4) . . . . ?
 B9 B2 B5 B4 103.5(3) . . . . ?
 B9 B2 B5 B8 44.5(3) . . . . ?
 B9 B2 B6 B3 -127.0(3) . . . . ?
 B9 B2 B6 B7 -83.0(3) . . . . ?
 B9 B2 B6 B10 -23.4(3) . . . . ?
 B9 B5 B8 B4 126.6(3) . . . . ?
 B9 B5 B8 B7 83.6(3) . . . . ?
 B9 B5 B8 B10 24.0(3) . . . . ?
 B9 B6 B7 B3 -103.3(3) . . . . ?
 B9 B6 B7 B4 -59.0(3) . . . . ?
 B9 B6 B7 B8 0.2(3) . . . . ?
 B9 B6 B7 B10 50.6(3) . . . . ?
 B9 B6 B10 B7 -114.0(3) . . . . ?
 B9 B6 B10 B8 -56.3(3) . . . . ?
 B9 B8 B10 B6 57.2(3) . . . . ?
 B9 B8 B10 B7 115.0(3) . . . . ?
 B10 B6 B7 B3 -154.0(4) . . . . ?
 B10 B6 B7 B4 -109.7(3) . . . . ?
 B10 B6 B7 B8 -50.4(3) . . . . ?
 B10 B6 B9 B2 154.3(3) . . . . ?
 B10 B6 B9 B5 108.9(3) . . . . ?
 B10 B6 B9 B8 50.2(3) . . . . ?
 B10 B7 B8 B4 -154.4(3) . . . . ?
 B10 B7 B8 B5 -110.0(3) . . . . ?
 B10 B7 B8 B9 -50.2(3) . . . . ?
 B10 B8 B9 B2 -108.8(3) . . . . ?
 B10 B8 B9 B5 -154.0(3) . . . . ?
 B10 B8 B9 B6 -49.4(3) . . . . ?

_shelx_res_file
;
TITL mo_23kub134_0m_a.res in P2(1)/c
    mo_23kub134_0m_a.res
    created by SHELXL-2018/3 at 17:45:23 on 14-Nov-2023
REM Old TITL mo_23kub134_0m.hkl
REM SHELXT solution in P2(1)/c
REM R1 0.325, Rweak 0.017, Alpha 0.043, Orientation a'=c, b'=-b, c'=a
REM Formula found by SHELXT: C56 B9 Co N O2
CELL 0.71073 19.7581 13.2758 19.3854 90 96.157 90
ZERR 4 0.0063 0.0023 0.0071 0 0.014 0
LATT 1
SYMM -X,0.5+Y,0.5-Z
SFAC C H B N O P
UNIT 212 236 40 12 4 8

L.S. 10
PLAN  7
SIZE 0.1 0.12 0.2
TEMP -173.15
CONF
LIST 6
MORE -1
BOND $H
fmap 2
acta
REM <olex2.extras>
REM <HklSrc "%.\\mo_23kub134_0m_a.hkl">
REM </olex2.extras>

WGHT    0.064100    6.844600
FVAR       0.33922
P1    6    0.519217    0.473449    0.834108    11.00000    0.02603    0.01925 =
         0.01537    0.00036    0.00688   -0.00001
C6    1    0.449526    0.558489    0.839434    11.00000    0.03016    0.01675 =
         0.01877    0.00034    0.00752   -0.00476
C7    1    0.444719    0.608740    0.902733    11.00000    0.03066    0.02256 =
         0.01845    0.00261    0.00365    0.00353
AFIX  43
H7    2    0.478681    0.599181    0.940714    11.00000   -1.20000
AFIX   0
C8    1    0.390134    0.672150    0.909165    11.00000    0.03585    0.02251 =
         0.02312   -0.00113    0.01003    0.00696
AFIX  43
H8    2    0.386774    0.706610    0.951612    11.00000   -1.20000
AFIX   0
C9    1    0.340382    0.685522    0.853897    11.00000    0.03620    0.02518 =
         0.02749    0.00244    0.01031    0.00700
AFIX  43
H9    2    0.303100    0.729188    0.858768    11.00000   -1.20000
AFIX   0
C10   1    0.344413    0.636070    0.791835    11.00000    0.03415    0.03208 =
         0.02242    0.00446   -0.00019    0.00506
AFIX  43
H10   2    0.309826    0.645626    0.754434    11.00000   -1.20000
AFIX   0
C11   1    0.398771    0.572440    0.783819    11.00000    0.03458    0.02320 =
         0.01868   -0.00164    0.00583    0.00322
AFIX  43
H11   2    0.401597    0.538610    0.741040    11.00000   -1.20000
AFIX   0
C12   1    0.534119    0.449551    0.746065    11.00000    0.03073    0.01682 =
         0.01840    0.00038    0.00408    0.00452
C13   1    0.484881    0.396448    0.702767    11.00000    0.03252    0.02380 =
         0.02370    0.00143    0.00962   -0.00162
AFIX  43
H13   2    0.444762    0.373195    0.720636    11.00000   -1.20000
AFIX   0
C14   1    0.494420    0.377793    0.634303    11.00000    0.04519    0.02572 =
         0.02334   -0.00522    0.01048   -0.00143
AFIX  43
H14   2    0.460230    0.343904    0.604825    11.00000   -1.20000
AFIX   0
C15   1    0.553689    0.408486    0.608865    11.00000    0.05322    0.02504 =
         0.02344   -0.00216    0.01673    0.00376
AFIX  43
H15   2    0.560588    0.394421    0.562081    11.00000   -1.20000
AFIX   0
C16   1    0.603168    0.459679    0.651163    11.00000    0.04082    0.03015 =
         0.03314    0.00390    0.01966    0.00222
AFIX  43
H16   2    0.643818    0.480373    0.633160    11.00000   -1.20000
AFIX   0
C17   1    0.593912    0.481047    0.719655    11.00000    0.03050    0.02466 =
         0.02434    0.00180    0.01152   -0.00231
AFIX  43
H17   2    0.627830    0.516707    0.748341    11.00000   -1.20000
AFIX   0
C18   1    0.502125    0.354560    0.872700    11.00000    0.03147    0.01720 =
         0.01660    0.00015    0.00271    0.00135
C19   1    0.450055    0.345548    0.915787    11.00000    0.03074    0.01933 =
         0.02285   -0.00194    0.00592   -0.00266
AFIX  43
H19   2    0.422290    0.401680    0.924252    11.00000   -1.20000
AFIX   0
C20   1    0.439802    0.252052    0.946113    11.00000    0.04050    0.02987 =
         0.02346    0.00399    0.00786   -0.00843
AFIX  43
H20   2    0.404574    0.244175    0.975400    11.00000   -1.20000
AFIX   0
C21   1    0.480676    0.171002    0.933693    11.00000    0.06639    0.02206 =
         0.02125    0.00143   -0.00067   -0.00602
AFIX  43
H21   2    0.473490    0.108013    0.954993    11.00000   -1.20000
AFIX   0
C22   1    0.531937    0.180179    0.890687    11.00000    0.06735    0.02216 =
         0.03043    0.00413    0.00784    0.01108
AFIX  43
H22   2    0.559374    0.123679    0.882220    11.00000   -1.20000
AFIX   0
C23   1    0.543039    0.272236    0.860034    11.00000    0.04584    0.02543 =
         0.02687    0.00359    0.01392    0.00832
AFIX  43
H23   2    0.578234    0.279263    0.830618    11.00000   -1.20000
AFIX   0
C24   1    0.591740    0.531550    0.881983    11.00000    0.02564    0.02233 =
         0.02261   -0.00324    0.00907   -0.00470
C25   1    0.626633    0.485335    0.939901    11.00000    0.03176    0.03090 =
         0.02603   -0.00001    0.00567    0.00147
AFIX  43
H25   2    0.614239    0.419538    0.953155    11.00000   -1.20000
AFIX   0
C26   1    0.679533    0.535968    0.978047    11.00000    0.03501    0.04750 =
         0.03082    0.00052   -0.00080    0.00265
AFIX  43
H26   2    0.703175    0.504748    1.017651    11.00000   -1.20000
AFIX   0
C27   1    0.698200    0.632100    0.958725    11.00000    0.03063    0.04907 =
         0.03695   -0.01536    0.00364   -0.00651
AFIX  43
H27   2    0.734424    0.666330    0.985148    11.00000   -1.20000
AFIX   0
C28   1    0.664108    0.677761    0.901178    11.00000    0.04088    0.02761 =
         0.03715   -0.00915    0.01060   -0.00941
AFIX  43
H28   2    0.677308    0.743127    0.887832    11.00000   -1.20000
AFIX   0
C29   1    0.610798    0.628899    0.862785    11.00000    0.03302    0.02697 =
         0.02634   -0.00609    0.00591   -0.00177
AFIX  43
H29   2    0.587125    0.661012    0.823558    11.00000   -1.20000
AFIX   0

P2    6    0.088171    1.078333    0.303147    11.00000    0.03221    0.01876 =
         0.01612   -0.00091    0.00538    0.00295
C30   1    0.109947    0.951054    0.329493    11.00000    0.02727    0.02271 =
         0.02152    0.00298    0.00725    0.00088
C31   1    0.147083    0.935950    0.394114    11.00000    0.03364    0.02334 =
         0.02416    0.00099    0.00768    0.00477
AFIX  43
H31   2    0.158099    0.991328    0.424277    11.00000   -1.20000
AFIX   0
C32   1    0.167887    0.838632    0.413991    11.00000    0.03530    0.03068 =
         0.02464    0.00982    0.00590    0.00677
AFIX  43
H32   2    0.192758    0.827359    0.458023    11.00000   -1.20000
AFIX   0
C33   1    0.152167    0.758978    0.369420    11.00000    0.03872    0.02431 =
         0.03898    0.00673    0.01127    0.00575
AFIX  43
H33   2    0.166162    0.692894    0.383290    11.00000   -1.20000
AFIX   0
C34   1    0.116551    0.773620    0.305194    11.00000    0.05247    0.01935 =
         0.04021   -0.00177    0.00122    0.00138
AFIX  43
H34   2    0.106330    0.717964    0.275067    11.00000   -1.20000
AFIX   0
C35   1    0.095297    0.871125    0.284211    11.00000    0.04385    0.02411 =
         0.02726   -0.00053   -0.00274    0.00445
AFIX  43
H35   2    0.071282    0.882061    0.239714    11.00000   -1.20000
AFIX   0
C36   1    0.044325    1.078422    0.216941    11.00000    0.02849    0.02030 =
         0.01764   -0.00344    0.00355    0.00278
C37   1   -0.019902    1.030990    0.207904    11.00000    0.03586    0.02476 =
         0.02618   -0.00093    0.00623   -0.00014
AFIX  43
H37   2   -0.038960    1.003574    0.246761    11.00000   -1.20000
AFIX   0
C38   1   -0.055167    1.024417    0.142327    11.00000    0.03229    0.02900 =
         0.03300   -0.00855   -0.00218    0.00335
AFIX  43
H38   2   -0.098494    0.992700    0.136153    11.00000   -1.20000
AFIX   0
C39   1   -0.026962    1.064392    0.085520    11.00000    0.03727    0.04196 =
         0.02117   -0.00859   -0.00197    0.01211
AFIX  43
H39   2   -0.050474    1.058195    0.040337    11.00000   -1.20000
AFIX   0
C40   1    0.035601    1.113421    0.094747    11.00000    0.03368    0.04394 =
         0.02370    0.00343    0.00709    0.00616
AFIX  43
H40   2    0.054103    1.142171    0.055997    11.00000   -1.20000
AFIX   0
C41   1    0.071169    1.120495    0.160533    11.00000    0.02965    0.03502 =
         0.02391    0.00051    0.00346    0.00291
AFIX  43
H41   2    0.113817    1.154164    0.166691    11.00000   -1.20000
AFIX   0
C42   1    0.031721    1.131099    0.360091    11.00000    0.03658    0.01807 =
         0.01890   -0.00210    0.00830    0.00563
C43   1    0.001324    1.071210    0.406309    11.00000    0.03692    0.02359 =
         0.02457    0.00069    0.00657    0.00706
AFIX  43
H43   2    0.011572    1.001340    0.409479    11.00000   -1.20000
AFIX   0
C44   1   -0.044281    1.113107    0.448222    11.00000    0.04098    0.03457 =
         0.03109    0.00228    0.01593    0.00480
AFIX  43
H44   2   -0.064980    1.071824    0.480052    11.00000   -1.20000
AFIX   0
C45   1   -0.059550    1.215070    0.443574    11.00000    0.04514    0.03278 =
         0.03444   -0.00300    0.01443    0.01110
AFIX  43
H45   2   -0.090214    1.243707    0.472648    11.00000   -1.20000
AFIX   0
C46   1   -0.030051    1.275186    0.396489    11.00000    0.05429    0.02735 =
         0.03416    0.00137    0.01289    0.01496
AFIX  43
H46   2   -0.040706    1.344922    0.393284    11.00000   -1.20000
AFIX   0
C47   1    0.014814    1.234012    0.354183    11.00000    0.05493    0.02437 =
         0.02898    0.00289    0.01412    0.01174
AFIX  43
H47   2    0.034160    1.275023    0.321249    11.00000   -1.20000
AFIX   0
C48   1    0.166579    1.147499    0.309873    11.00000    0.04109    0.01882 =
         0.01518    0.00081    0.00285    0.00521
C49   1    0.181473    1.223040    0.359250    11.00000    0.05142    0.02738 =
         0.02370   -0.00497    0.00433    0.00169
AFIX  43
H49   2    0.148672    1.241704    0.389330    11.00000   -1.20000
AFIX   0
C50   1    0.244254    1.270826    0.364333    11.00000    0.05628    0.02902 =
         0.03110   -0.01148   -0.00646   -0.00510
AFIX  43
H50   2    0.254556    1.322005    0.398080    11.00000   -1.20000
AFIX   0
C51   1    0.291670    1.244073    0.320445    11.00000    0.04027    0.03090 =
         0.04040    0.00065   -0.01097   -0.00877
AFIX  43
H51   2    0.334044    1.278456    0.323252    11.00000   -1.20000
AFIX   0
C52   1    0.278252    1.167512    0.272205    11.00000    0.03064    0.03230 =
         0.03480    0.00011   -0.00273   -0.00222
AFIX  43
H52   2    0.311854    1.148388    0.243157    11.00000   -1.20000
AFIX   0
C53   1    0.215903    1.119008    0.266414    11.00000    0.03342    0.02649 =
         0.02055   -0.00276    0.00179   -0.00120
AFIX  43
H53   2    0.206468    1.066774    0.233280    11.00000   -1.20000
AFIX   0

O1    5    0.287452    0.680822    0.635751    11.00000    0.04321    0.02262 =
         0.03209   -0.00134    0.00136    0.00225
N1    4    0.111956    1.106699    0.660990    11.00000    0.05337    0.04210 =
         0.06565   -0.00476    0.00244    0.00398
N2    4    0.120789    1.119231    0.598003    11.00000    0.05230    0.03779 =
         0.07089   -0.01035   -0.00700    0.00010
N3    4    0.121843    1.130223    0.538836    11.00000    0.07551    0.07211 =
         0.06440   -0.00175   -0.01064   -0.00814
C1    1    0.260460    0.777702    0.618575    11.00000    0.05252    0.02330 =
         0.03402    0.00061    0.00498    0.00415
AFIX  23
H1A   2    0.216021    0.770552    0.590133    11.00000   -1.20000
H1B   2    0.291654    0.814262    0.590649    11.00000   -1.20000
AFIX   0
C2    1    0.251155    0.837788    0.683229    11.00000    0.04412    0.02721 =
         0.03393   -0.00062    0.01130    0.00473
AFIX  23
H2A   2    0.295548    0.844253    0.711847    11.00000   -1.20000
H2B   2    0.219699    0.801355    0.710927    11.00000   -1.20000
AFIX   0
C3    1    0.222695    0.942566    0.665383    11.00000    0.04794    0.03011 =
         0.04432   -0.00820    0.00716    0.00332
AFIX  23
H3A   2    0.257603    0.982148    0.644260    11.00000   -1.20000
H3B   2    0.182712    0.935868    0.630263    11.00000   -1.20000
AFIX   0
C4    1    0.201678    0.999957    0.726872    11.00000    0.04957    0.03665 =
         0.03847   -0.00542    0.01142    0.00401
AFIX  23
H4A   2    0.241211    1.005103    0.762671    11.00000   -1.20000
H4B   2    0.165586    0.961733    0.747118    11.00000   -1.20000
AFIX   0
C5    1    0.175236    1.106629    0.708010    11.00000    0.05479    0.03197 =
         0.05680   -0.01984    0.00461   -0.00081
AFIX  23
H5A   2    0.167420    1.142753    0.751125    11.00000   -1.20000
H5B   2    0.210589    1.143852    0.685896    11.00000   -1.20000
AFIX   0
B1    3    0.278739    0.627673    0.497041    11.00000    0.03885    0.02358 =
         0.02492    0.00198    0.00901    0.00091
AFIX 153
H1    2    0.293337    0.698232    0.470632    11.00000   -1.20000
AFIX   0
B2    3    0.274346    0.605193    0.582341    11.00000    0.03926    0.02332 =
         0.02208   -0.00655    0.00809    0.00039
B3    3    0.201586    0.586909    0.516286    11.00000    0.03352    0.02215 =
         0.02339    0.00165    0.00762    0.00409
AFIX 153
H3    2    0.156057    0.635720    0.501718    11.00000   -1.20000
AFIX   0
B4    3    0.253929    0.515282    0.462844    11.00000    0.03201    0.02997 =
         0.01684   -0.00001    0.00795    0.00122
AFIX 153
H4    2    0.250479    0.505837    0.405162    11.00000   -1.20000
AFIX   0
B5    3    0.328349    0.531714    0.528720    11.00000    0.02859    0.03427 =
         0.02230   -0.00134    0.00690    0.00014
AFIX 153
H5    2    0.384268    0.535160    0.523814    11.00000   -1.20000
AFIX   0
B6    3    0.206830    0.514436    0.595725    11.00000    0.03431    0.02350 =
         0.02059    0.00022    0.00658    0.00403
AFIX 153
H6    2    0.170949    0.529377    0.635522    11.00000   -1.20000
AFIX   0
B7    3    0.193535    0.451458    0.510803    11.00000    0.03213    0.02293 =
         0.02229   -0.00114    0.00140   -0.00051
AFIX 153
H7A   2    0.147349    0.415609    0.482413    11.00000   -1.20000
AFIX   0
B8    3    0.283530    0.412613    0.521323    11.00000    0.03289    0.02580 =
         0.02343   -0.00493    0.00428    0.00736
AFIX 153
H8A   2    0.309472    0.345206    0.501443    11.00000   -1.20000
AFIX   0
B9    3    0.296685    0.475329    0.605023    11.00000    0.03532    0.02309 =
         0.01629   -0.00204    0.00383    0.00649
AFIX 153
H9A   2    0.332699    0.458690    0.652277    11.00000   -1.20000
AFIX   0
B10   3    0.230573    0.394311    0.583848    11.00000    0.02596    0.02070 =
         0.02208   -0.00240    0.00730    0.00171
AFIX 153
H10A  2    0.215840    0.323587    0.609972    11.00000   -1.20000
AFIX   0
HKLF 4


REM  mo_23kub134_0m_a.res in P2(1)/c
REM wR2 = 0.2253, GooF = S = 1.036, Restrained GooF = 1.036 for all data
REM R1 = 0.0789 for 6490 Fo > 4sig(Fo) and 0.1589 for all 11803 data
REM 622 parameters refined using 0 restraints

END

WGHT      0.0636      6.8428

REM Highest difference peak  0.622,  deepest hole -0.799,  1-sigma level  0.084
Q1    1   0.5323  0.4598  0.7892  11.00000  0.05    0.62
Q2    1   0.5523  0.4766  0.8638  11.00000  0.05    0.57
Q3    1   0.0580  1.0926  0.2647  11.00000  0.05    0.55
Q4    1   0.0888  1.1438  0.7029  11.00000  0.05    0.41
Q5    1   0.0965  1.0932  0.2558  11.00000  0.05    0.40
Q6    1   0.2350  0.6064  0.5475  11.00000  0.05    0.39
Q7    1   0.0520  1.1733  0.6911  11.00000  0.05    0.38
;
_shelx_res_checksum                85211
_shelx_hkl_file
;
   0   0  -2  571.07   52.72
   0   0   2  764.63   52.95
   0   0   3    2.02    2.70
   0   0  -3    1.47    3.00
   0   0  -4 8261.31  648.31
   0   0   5    3.83    4.11
   0   0  -5   -1.87    3.13
   0   0  -6    3.80    3.39
   0   0   7    2.72    4.54
   0   0  -7   -1.83    3.57
   0   0   8  103.80   12.67
   0   0  -8   82.96   11.91
   0   0  -9    5.06    6.22
   0   0   9   13.12    7.56
   0   0  10  143.56   17.58
   0   0  11   10.32    7.29
   0   0  12   73.14   13.45
   0   0  13    8.77    7.78
   0   0  14   45.74   11.65
   0   0  15   -5.60    8.17
   0   0  16  340.77   35.55
   0   0  17  -20.62    8.18
   0   0  18   29.41   13.40
   0   0  19   -0.15   10.50
   0   0  20   96.58   19.26
   0   0  21   -8.48   11.09
   0   0  22   17.79   12.97
   0   0  23   21.84   13.35
   0   0  24   16.67   12.97
   0   0  25  -17.42   10.70
   0   1   0   -0.68    0.25
   0   1  -1  230.80   18.42
   0   1  -2  186.40   15.93
   0   1   2  203.92   15.77
   0   1   2  193.70   16.09
   0  -1  -2  183.55   16.03
   0  -1  -2  197.60   15.71
   0  -1   2  187.51   15.94
   0   1   3 4406.61  344.36
   0   1  -3 4341.11  344.24
   0  -1  -3 4369.13  344.34
   0  -1   3 4415.05  344.29
   0   1   4    1.24    3.93
   0   1  -4    9.09    4.05
   0  -1   4    5.03    3.75
   0  -1  -4    4.21    3.84
   0   1  -5  429.68   35.55
   0   1   5  425.20   35.74
   0  -1   5  430.52   35.62
   0  -1  -5  420.93   35.62
   0   1  -6  106.32   11.26
   0   1   6  115.11   15.97
   0  -1   6   91.22   14.86
   0  -1  -6   98.45   11.28
   0   1   7  310.31   28.42
   0   1  -7  319.25   28.16
   0  -1  -7  321.82   28.26
   0  -1   7  324.16   28.34
   0   1   8  393.26   36.42
   0   1  -8  431.98   36.11
   0  -1   8  427.71   36.48
   0  -1  -8  390.22   35.91
   0   1   9  759.17   64.76
   0   1  -9  804.86   64.45
   0  -1  -9  766.85   64.39
   0  -1   9  750.29   64.60
   0   1  10   21.81    8.74
   0  -1  10   10.04    7.59
   0   1  11   22.07    8.74
   0  -1  11   27.57    8.37
   0   1  12  130.69   17.54
   0  -1  12  124.24   16.84
   0   1  13   48.37   11.71
   0  -1  13   49.03   11.80
   0   1  14  305.56   30.32
   0  -1  14  264.83   29.62
   0   1  15   44.69   12.45
   0  -1  15   46.06   12.85
   0   1  16   18.00   10.98
   0  -1  16  -10.34    8.56
   0   1  17   98.77   19.37
   0  -1  17   63.04   15.93
   0   1  18  265.18   32.05
   0  -1  18  235.34   30.13
   0   1  19   22.19   13.21
   0  -1  19   28.37   13.37
   0   1  20   15.27   13.34
   0  -1  20   57.15   15.24
   0   1  21    1.13   11.09
   0  -1  21   -2.12   10.95
   0   1  22   53.53   16.95
   0  -1  22   86.66   19.02
   0   1  23   22.58   13.18
   0  -1  23   -6.12   12.26
   0   1  24   18.15   13.45
   0  -1  24   15.19   12.78
   0   1  25   27.21   15.22
   0  -1  25   39.34   16.57
   0   2   0 2706.28  219.45
   0  -2   0 2571.89  218.69
   0   2  -1 1178.57   90.51
   0   2   1 1216.67   90.73
   0  -2   1 1127.44   90.58
   0  -2  -1 1083.50   90.72
   0   2  -2  343.03   27.56
   0   2   2  344.25   27.92
   0  -2  -2  334.81   27.89
   0  -2   2  340.93   27.67
   0   2  -3  952.42   76.29
   0   2   3  994.45   76.14
   0   2   3  996.26   76.62
   0  -2  -3  933.24   76.51
   0  -2   3  922.52   76.34
   0   2  -4 2263.44  179.82
   0   2   4 2242.28  180.04
   0  -2  -4 2428.46  179.52
   0  -2  -4 2233.77  180.03
   0  -2   4 2217.24  179.89
   0   2   5   62.19    8.08
   0   2  -5   64.54    7.95
   0  -2  -5   55.26    6.84
   0  -2  -5   59.08    7.66
   0  -2   5   66.34    8.08
   0   2  -6   29.43    5.69
   0   2   6   35.46    6.87
   0  -2  -6   32.16    6.11
   0  -2   6   31.85    6.69
   0  -2  -6   36.02    5.48
   0   2   7   84.44   11.28
   0   2  -7   73.16    9.89
   0  -2  -7   85.86   11.28
   0  -2   7   68.56   10.23
   0   2  -8   59.54    9.55
   0   2   8   54.83   11.05
   0  -2   8   48.17    9.70
   0  -2  -8   57.72    8.86
   0  -2  -8   50.40    9.57
   0   2  -9   39.41    9.14
   0   2   9   22.36    9.05
   0  -2   9   47.88    9.38
   0  -2  -9   29.57    8.86
   0   2  10   65.86   12.41
   0  -2  10   72.14   11.72
   0   2  11   25.77    9.22
   0  -2  11   34.38    9.86
   0   2  12  273.85   28.68
   0  -2  12  296.21   28.62
   0   2  13   16.71    8.96
   0  -2  13   -1.26    6.64
   0   2  14   79.97   15.04
   0  -2  14   95.80   15.12
   0   2  15   40.49   12.51
   0  -2  15   41.53   11.50
   0   2  16  418.76   40.86
   0  -2  16  389.31   40.12
   0   2  17  147.32   23.07
   0  -2  17  197.83   25.62
   0   2  18   98.20   19.20
   0  -2  18  122.85   20.07
   0   2  19   11.47   12.55
   0  -2  19   23.68   11.87
   0   2  20   -8.16   10.74
   0  -2  20    5.17   11.33
   0   2  21  -10.83   10.89
   0  -2  21   -8.60   10.34
   0   2  22  209.73   28.46
   0  -2  22  169.85   26.65
   0   2  23    9.13   12.79
   0  -2  23    0.76   12.06
   0   2  24   57.06   17.13
   0  -2  24   62.95   17.93
   0   2  25   20.69   13.96
   0  -2  25  -11.07   11.20
   0   3   0    4.83    2.60
   0  -3   0    8.39    2.21
   0  -3  -1 1654.96  130.46
   0  -3   1 1658.72  130.24
   0   3   2 7674.45  560.97
   0   3  -2 6497.19  577.93
   0  -3   2 6844.92  578.87
   0   3   3  360.76   29.67
   0   3  -3  374.00   29.25
   0  -3  -3  340.41   29.62
   0  -3   3  355.94   29.40
   0   3  -4    7.98    3.17
   0   3   4    0.73    3.83
   0   3   4    5.96    2.86
   0  -3   4    5.28    3.12
   0  -3  -4    0.73    3.06
   0   3   5   41.52    6.90
   0   3  -5   34.94    5.70
   0   3   5   31.31    5.24
   0  -3  -5   35.73    6.16
   0  -3   5   37.82    5.93
   0   3   6  177.30   17.90
   0   3  -6  189.90   17.18
   0  -3  -6  172.70   17.39
   0  -3   6  177.58   17.41
   0   3   7  595.03   51.87
   0  -3   7  619.88   51.61
   0  -3  -7  627.69   50.47
   0   3  -8   27.97    7.78
   0   3   8   28.95    9.19
   0  -3  -8   13.42    7.68
   0  -3   8   28.07    8.09
   0  -3  -8   17.03    6.82
   0   3   9  296.27   29.50
   0   3  -9  336.92   28.80
   0  -3  -9  299.09   28.73
   0  -3   9  295.14   28.94
   0   3  10  421.23   39.16
   0  -3  10  443.62   38.88
   0   3  11  145.19   18.43
   0  -3  11  164.29   18.93
   0   3  12   76.91   13.20
   0  -3  12   71.85   13.20
   0   3  13   19.64    9.60
   0  -3  13    3.22    7.62
   0   3  14   76.00   14.91
   0  -3  14   98.88   16.47
   0   3  15   -3.64    8.99
   0  -3  15   -1.75    8.49
   0   3  16   -4.64    9.52
   0  -3  16    2.39    9.68
   0   3  17  372.26   37.92
   0  -3  17  326.26   36.78
   0   3  18   95.27   18.87
   0  -3  18   66.76   16.55
   0   3  19   41.75   14.50
   0  -3  19   41.35   14.40
   0   3  20   64.55   17.13
   0  -3  20   86.39   18.91
   0   3  21  258.74   32.53
   0  -3  21  252.18   32.25
   0   3  22   17.10   13.27
   0  -3  22   25.58   13.27
   0   3  23   33.60   15.03
   0  -3  23  -10.45   10.97
   0   3  24   87.58   20.81
   0  -3  24   86.59   20.78
   0   4   0  904.17   73.74
   0  -4   0  963.94   73.65
   0  -4   1 2321.67  180.80
   0  -4  -1 2280.45  181.08
   0   4  -2   21.54    3.24
   0  -4  -2   21.35    4.20
   0  -4   2   25.12    3.80
   0   4   3  286.15   23.44
   0   4  -3  288.93   22.87
   0  -4  -3  264.55   23.53
   0  -4   3  268.58   23.23
   0   4   4  221.90   20.17
   0   4  -4  232.06   19.37
   0  -4  -4  226.51   20.02
   0  -4   4  218.82   19.69
   0   4   5    2.50    3.82
   0   4  -5   11.46    4.30
   0   4   5   -0.55    5.44
   0  -4  -5    4.93    4.30
   0  -4   5    4.90    4.66
   0   4   6  636.46   54.23
   0   4   6  672.06   53.30
   0   4  -6  653.12   53.39
   0  -4   6  660.37   53.85
   0  -4  -6  624.68   53.88
   0   4  -7   25.25    7.01
   0   4   7    9.02    8.36
   0  -4   7   12.90    6.64
   0  -4  -7   27.28    7.63
   0   4  -8  112.82   13.86
   0   4   8  129.17   15.85
   0  -4  -8  117.48   14.53
   0  -4   8  113.22   14.57
   0   4   9  237.38   24.67
   0  -4   9  245.30   24.00
   0   4  10  818.42   66.27
   0  -4  10  753.32   65.76
   0   4  11    6.76    6.82
   0  -4  11    6.33    6.54
   0   4  12   -7.52    7.04
   0  -4  12    2.81    6.85
   0   4  13   -0.41    8.43
   0  -4  13   -2.21    7.57
   0   4  14   43.38   12.48
   0  -4  14   60.40   12.94
   0   4  15   21.93   11.44
   0  -4  15   25.69   10.88
   0   4  16    4.63   10.24
   0  -4  16   23.17   11.39
   0   4  17   18.31   11.89
   0  -4  17   -7.29    9.13
   0   4  18  137.39   23.28
   0  -4  18  191.49   24.82
   0   4  19  129.10   21.52
   0  -4  19  119.93   20.69
   0   4  20   24.13   14.58
   0  -4  20   22.85   14.94
   0   4  21   93.15   19.99
   0  -4  21   84.84   18.60
   0   4  22   32.59   15.13
   0  -4  22   25.00   14.95
   0   4  23   -0.03   13.03
   0  -4  23    5.76   13.21
   0   4  24   20.84   14.52
   0  -4  24   14.61   13.58
   0   5   0    4.02    2.92
   0  -5   0    3.84    2.47
   0   5  -1   69.09    7.02
   0  -5   1   59.31    6.98
   0  -5  -1   78.47    8.02
   0  -5  -1   68.45    6.96
   0   5  -2  273.84   20.48
   0  -5   2  250.11   20.92
   0  -5  -2  223.20   21.27
   0  -5  -2  237.64   20.66
   0   5  -3  105.25    9.91
   0  -5  -3  111.01   11.52
   0  -5   3   91.74   10.70
   0   5   4   97.83   11.00
   0   5  -4   87.89    9.32
   0  -5   4   82.92   10.14
   0  -5  -4   73.68   10.49
   0   5   5   13.95    7.24
   0   5  -5   25.54    5.59
   0  -5   5   25.54    6.71
   0  -5  -5    9.87    6.03
   0   5  -6   19.48    5.94
   0   5   6    6.76    7.73
   0   5   6   16.37    5.95
   0  -5  -6   17.36    6.46
   0  -5   6   11.81    6.38
   0   5   7  150.91   16.00
   0   5  -7  151.88   15.89
   0   5   7  153.38   17.53
   0  -5  -7  159.08   16.83
   0  -5   7  141.37   16.59
   0   5   8  173.57   20.87
   0   5  -8  200.43   19.41
   0  -5   8  201.83   20.21
   0  -5  -8  204.46   20.06
   0   5   9  122.56   15.47
   0  -5   9   96.90   13.83
   0   5  10  266.84   26.26
   0  -5  10  254.26   25.43
   0   5  11   88.55   14.36
   0  -5  11   92.77   13.81
   0   5  12   -3.50    8.30
   0  -5  12   20.03    8.79
   0   5  14   -6.32    9.12
   0  -5  14   -2.05    8.40
   0   5  15    2.96   10.18
   0  -5  15   26.75   11.03
   0   5  16   12.41   11.32
   0  -5  16    1.12    9.75
   0   5  17   28.30   13.36
   0  -5  17   65.41   14.46
   0   5  18  178.55   25.74
   0  -5  18  180.87   25.20
   0   5  19   12.90   12.49
   0  -5  19   28.86   13.54
   0   5  21   80.85   18.59
   0  -5  21   61.72   17.45
   0   5  22   24.04   14.91
   0  -5  22  -18.89    9.37
   0   5  23   15.72   12.77
   0  -5  23    9.10   13.69
   0   5  24   12.77   14.86
   0  -5  24   -8.87   13.00
   0   6   0  130.01   13.92
   0  -6   0  167.55   13.57
   0   6  -1  307.61   25.28
   0  -6  -1  308.24   25.05
   0  -6  -1  283.75   25.87
   0  -6   1  312.57   25.32
   0   6  -2   59.28    6.57
   0  -6   2   39.83    6.66
   0  -6  -2   43.99    7.97
   0  -6  -2   56.46    7.06
   0   6  -3   78.96    9.38
   0  -6  -3   85.43   10.75
   0  -6   3   84.59   10.14
   0  -6  -3  104.18   10.22
   0   6  -4   20.18    4.80
   0  -6  -4    5.45    5.77
   0   6  -5   87.32   10.18
   0   6   5  120.36   12.85
   0  -6  -5   96.47   12.11
   0  -6   5   92.18   11.45
   0   6  -6  173.16   17.23
   0   6   6  173.85   18.12
   0  -6   6  159.51   17.30
   0  -6  -6  174.82   18.23
   0   6  -7  123.36   13.92
   0   6   7  123.71   14.30
   0   6   7  162.35   16.56
   0  -6   7  125.30   15.20
   0  -6  -7  137.53   15.50
   0   6  -8   41.81    7.44
   0   6   8   33.54    7.59
   0   6   8   34.06    8.79
   0  -6   8   37.32    8.10
   0  -6  -8   40.21    8.08
   0   6   9   -7.90    5.96
   0  -6   9   -2.58    5.20
   0   6  10  171.21   19.99
   0  -6  10  169.93   19.08
   0   6  11   72.47   13.82
   0  -6  11  121.85   14.97
   0   6  12   87.44   15.26
   0  -6  12  114.64   16.35
   0   6  13   10.17   10.02
   0  -6  13   10.37    8.64
   0   6  14   -4.21    9.30
   0  -6  14    2.69    8.46
   0   6  15   35.98   12.47
   0  -6  15   32.46   11.61
   0   6  16    5.14   10.38
   0  -6  16   18.07   11.39
   0   6  17   42.41   14.14
   0  -6  17   84.22   16.33
   0   6  18   26.65   13.00
   0  -6  18   36.74   13.44
   0   6  19   -1.03   10.68
   0  -6  19   15.88   12.05
   0   6  20   51.25   16.29
   0  -6  20   58.12   16.23
   0   6  21   32.40   14.00
   0  -6  21   19.76   12.46
   0   6  22   15.54   12.07
   0  -6  22   18.17   13.76
   0   6  23    6.13   13.34
   0  -6  23   22.55   14.05
   0  -7   0    9.94    3.60
   0   7  -1   18.54    4.99
   0  -7  -1   21.66    5.60
   0  -7   1   15.78    4.34
   0  -7  -1   22.36    4.42
   0   7  -2   67.23    7.32
   0  -7   2   51.96    7.48
   0  -7  -2   64.35    7.22
   0  -7  -2   51.35    8.45
   0   7  -3  219.74   17.83
   0  -7  -3  185.23   19.26
   0   7  -4   83.64    8.76
   0  -7  -4   72.77   10.14
   0  -7  -4   79.61    9.50
   0  -7   4   71.77    9.92
   0   7  -5    9.55    3.98
   0  -7   5   10.78    5.57
   0  -7  -5    7.31    5.37
   0   7   6  -11.26    5.20
   0   7  -6    3.53    3.69
   0  -7   6   -0.34    4.83
   0  -7  -6    1.09    4.38
   0   7   7   78.75   10.65
   0   7   7   91.48   11.99
   0   7  -7   65.14    9.06
   0  -7   7   75.42   10.96
   0  -7  -7   74.35   10.91
   0   7   8   19.04    7.43
   0   7   8   14.83    5.96
   0  -7   8    8.88    6.10
   0   7   9   37.04    9.56
   0   7   9   21.78    7.26
   0  -7   9   27.62    8.50
   0   7  10   63.64   11.71
   0  -7  10   50.97   10.99
   0   7  11    9.74    9.04
   0  -7  11   19.53    8.72
   0   7  12   11.61    9.51
   0  -7  12   -0.45    7.40
   0   7  13   58.28   14.03
   0  -7  13   71.95   14.00
   0   7  14   14.46   11.16
   0  -7  14   -1.14    8.06
   0   7  15   36.44   12.95
   0  -7  15   37.89   12.41
   0   7  16   37.25   13.62
   0  -7  16   21.76   11.37
   0   7  17    5.11   11.91
   0  -7  17   11.12   10.34
   0   7  18    4.61   11.03
   0  -7  18   -4.26   10.04
   0   7  19   84.47   17.89
   0  -7  19   66.00   16.48
   0   7  20   36.38   14.51
   0  -7  20   51.50   16.59
   0   7  21   25.63   14.60
   0  -7  21   -6.32   11.32
   0   7  22   80.52   19.21
   0  -7  22  101.76   20.74
   0   7  23   16.59   13.80
   0  -7  23   29.59   14.60
   0  -8   0  633.18   51.19
   0   8  -1   65.23    7.62
   0  -8  -1   51.56    7.80
   0   8  -2   13.66    4.20
   0  -8  -2   10.23    4.76
   0  -8  -2    9.11    3.44
   0  -8   2   12.89    4.26
   0   8  -3  253.40   20.18
   0  -8  -3  203.76   21.34
   0  -8  -3  245.31   20.21
   0  -8   3  231.95   21.11
   0   8  -4    5.74    3.57
   0  -8   4   15.27    5.06
   0  -8  -4   14.68    5.29
   0  -8  -4    7.51    4.44
   0   8  -5  163.55   15.11
   0  -8  -5  154.58   16.84
   0  -8  -5  185.03   16.13
   0  -8   5  168.22   16.84
   0   8  -6   -3.30    3.67
   0  -8  -6    0.15    4.11
   0  -8   6   -2.85    4.37
   0   8   7   28.65    7.74
   0   8  -7   26.10    5.66
   0  -8  -7   24.61    6.55
   0  -8   7   23.10    6.96
   0   8   8   11.54    7.47
   0   8   8   14.89    6.50
   0  -8   8    6.85    6.69
   0   8   9    7.04    7.22
   0   8   9   15.98    6.90
   0  -8   9   14.70    7.60
   0   8  10  201.66   21.97
   0   8  10  177.17   20.00
   0  -8  10  175.81   21.43
   0   8  11  146.79   18.90
   0  -8  11  128.47   18.07
   0   8  13   73.64   14.33
   0  -8  13   58.57   13.63
   0   8  14   32.97   12.64
   0  -8  14   24.36   11.09
   0   8  15   -1.59    9.77
   0  -8  15    5.39    9.01
   0   8  16   -9.88    9.62
   0  -8  16   -2.32   10.16
   0   8  17   62.50   15.14
   0  -8  17   48.82   14.66
   0   8  18   13.69   10.82
   0  -8  18   -8.51    9.52
   0   8  20   14.71   11.59
   0  -8  20   -6.68   10.24
   0   8  21    3.48   11.13
   0  -8  21    8.23   12.05
   0   8  22   73.95   17.58
   0  -8  22   46.22   16.38
   0  -9   0    4.44    3.27
   0   9  -1    3.39    3.36
   0  -9  -1    0.94    4.13
   0  -9  -1    0.75    2.95
   0  -9   1    1.41    3.52
   0   9  -2   -1.08    3.31
   0  -9  -2    7.36    4.23
   0  -9  -2    6.19    3.30
   0  -9   2    1.22    3.81
   0   9  -3   41.31    6.16
   0  -9  -3   46.98    6.00
   0  -9   3   28.69    6.48
   0  -9  -3   36.66    7.29
   0   9  -4    1.77    3.54
   0  -9   4    6.17    5.07
   0  -9  -4    4.54    4.59
   0  -9  -4    6.84    4.15
   0   9  -5   -2.15    3.79
   0  -9   5    5.09    5.16
   0  -9  -5    5.24    4.73
   0  -9  -5    9.57    5.23
   0   9  -6   49.27    7.15
   0  -9  -6   61.20    8.68
   0  -9   6   54.35    9.73
   0  -9  -6   64.83    9.71
   0  -9  -7   39.01    8.28
   0  -9   7   35.04    8.56
   0   9   8   61.76   12.21
   0  -9   8   65.17   11.36
   0   9   9   14.26    7.68
   0   9   9    9.77    8.82
   0  -9   9   -4.62    6.50
   0   9  10  146.02   19.02
   0   9  10  185.94   20.91
   0  -9  10  166.42   20.42
   0   9  11  537.93   45.81
   0  -9  11  474.91   45.52
   0   9  12   23.58   10.80
   0  -9  12    8.31    8.76
   0   9  13    5.10   10.14
   0  -9  13   -1.33    8.37
   0   9  14  162.53   20.80
   0  -9  14  138.96   20.78
   0   9  15  120.24   17.74
   0  -9  15   81.49   16.21
   0   9  16  139.01   20.80
   0  -9  16  122.72   20.89
   0   9  17   59.64   15.27
   0  -9  17   49.40   14.54
   0   9  18    3.37   10.75
   0  -9  18   -8.22    9.60
   0   9  19    5.85   10.99
   0  -9  19  -13.85    9.60
   0   9  20   12.59   11.47
   0  -9  20    2.32   10.67
   0   9  21   35.32   14.35
   0  -9  21    1.12   12.21
   0 -10   0  100.55   11.09
   0 -10   0  120.32   12.98
   0 -10  -1  117.18   11.93
   0 -10  -1  136.39   14.54
   0 -10  -2   51.32    6.40
   0 -10   2   38.20    7.22
   0  10  -3  257.55   21.59
   0 -10  -3  230.98   22.87
   0 -10   3  244.05   22.73
   0 -10  -3  252.56   21.23
   0  10  -4   20.60    5.03
   0 -10  -4   17.87    5.05
   0 -10   4   23.30    6.89
   0 -10  -4   23.09    6.61
   0  10  -5  341.54   27.04
   0 -10   5  282.97   28.74
   0 -10  -5  331.86   27.40
   0 -10  -5  304.48   28.85
   0 -10   6  181.47   20.06
   0 -10  -6  199.36   18.55
   0 -10  -7   -1.09    5.56
   0 -10   7   -0.13    6.13
   0  10   8   -1.96    6.67
   0 -10  -8    6.25    6.34
   0 -10   8   -6.18    6.27
   0  10   9  275.40   28.47
   0 -10   9  315.35   29.41
   0  10  10   59.53   11.37
   0 -10  10   36.76   10.59
   0  10  11  601.91   52.50
   0  10  11  537.53   49.66
   0  10  12   39.60   12.29
   0 -10  12   65.52   13.54
   0  10  13   10.82    9.88
   0 -10  13   16.82    9.86
   0  10  14  -14.51    9.07
   0 -10  14    5.89    9.04
   0  10  15   26.56   11.51
   0 -10  15    8.99   10.24
   0  10  16   45.60   13.52
   0 -10  16   35.94   13.46
   0  10  17   61.13   15.31
   0 -10  17   86.21   17.35
   0  10  18  -13.83   10.28
   0 -10  18    7.02   11.47
   0  10  19   29.45   13.95
   0 -10  19   65.67   16.14
   0  10  20   22.58   12.61
   0 -10  20   27.08   13.20
   0 -11  -2  155.29   15.16
   0 -11  -2  180.99   17.20
   0 -11  -3  122.54   12.66
   0 -11   3  143.30   15.31
   0  11  -4   89.49    9.61
   0 -11  -4   71.85   11.19
   0 -11  -4   84.76    9.05
   0 -11   4   54.48   10.52
   0  11  -5   11.24    5.45
   0 -11  -5   18.30    7.05
   0 -11   5   29.26    7.75
   0 -11  -5   23.30    5.29
   0 -11  -6   40.10    6.88
   0 -11   6   39.95    9.10
   0 -11  -7   63.92    9.45
   0 -11   7   64.16   11.63
   0 -11   8   51.61   11.70
   0 -11  -8   78.30   10.51
   0  11   9   19.08    8.43
   0 -11   9   13.91    8.76
   0 -11  -9   27.68    7.78
   0  11  10   23.46    9.26
   0 -11 -10   48.48    9.10
   0 -11  10   27.23   10.12
   0  11  11   90.95   14.99
   0 -11  11   81.28   14.38
   0 -11  12   66.11   13.83
   0 -11  13   26.89   10.76
   0  11  14  167.22   22.31
   0 -11  14  161.06   22.88
   0  11  15   -1.90    9.60
   0 -11  15    4.16    9.40
   0  11  16   78.46   16.06
   0 -11  16   75.12   16.30
   0  11  17   -7.84    9.98
   0 -11  17    9.62   10.64
   0  11  18  -15.44   10.77
   0 -11  18   15.91   12.09
   0  11  19    3.40   11.28
   0 -11  19  -10.30    9.58
   0 -12  -3  107.33   13.93
   0  12  -4   14.35    5.51
   0 -12  -4    8.91    6.63
   0 -12  -4   21.95    5.01
   0 -12   5    0.80    5.97
   0 -12  -5    3.49    4.10
   0 -12   6  120.25   15.31
   0 -12  -6  105.15   11.81
   0 -12  -7   89.83   10.66
   0 -12   7   84.03   13.23
   0 -12   8  139.77   18.47
   0 -12  -8  146.49   15.91
   0  12   9    1.86    7.77
   0 -12   9    8.12    8.16
   0 -12  -9    5.35    6.09
   0  12  10  252.15   26.65
   0 -12 -10  248.94   26.46
   0  12  11   10.16    8.63
   0 -12  11   -7.58    7.66
   0 -12 -11   10.82    7.29
   0 -12 -12   32.20    8.65
   0 -12  12   20.81   10.57
   0 -12 -13   19.16    8.19
   0 -12  13    0.10    8.38
   0 -12  14    5.56    9.41
   0 -12  15   18.01   11.15
   0 -12  16   19.32   11.90
   0  12  17  102.14   20.17
   0 -12  17  161.27   26.35
   0  12  18    3.52   11.67
   0 -12  18   16.56   12.12
   0 -13  -5    7.53    4.59
   0 -13  -6  100.66   11.52
   0 -13   6  131.08   16.14
   0 -13   7   43.82   10.50
   0 -13  -7   47.60    7.48
   0 -13   8   84.42   13.53
   0 -13  -8   77.94   10.50
   0  13   9   31.48    9.38
   0 -13   9   15.45    8.51
   0 -13  -9   14.72    6.88
   0  13  10   75.00   13.80
   0 -13  10   78.73   14.09
   0 -13 -10   70.20   10.51
   0  13  11    8.14    8.76
   0 -13  11   -9.19    7.18
   0 -13 -11   19.12    6.96
   0 -13 -12    8.00    6.55
   0 -13  12    5.33    8.78
   0 -13 -13   29.64    9.32
   0 -13  13   23.14   10.55
   0 -13  14   37.79   12.44
   0 -13 -14   25.73    9.20
   0 -13 -15  215.96   24.20
   0 -13  15  218.19   27.92
   0 -13 -16   51.06   10.45
   0 -13  16   19.88   11.73
   0 -14   7  100.49   15.03
   0 -14  -7  105.62   11.83
   0 -14   8   13.18    8.35
   0 -14  -8    7.22    5.33
   0  14   9    9.74    8.13
   0 -14   9    4.22   13.38
   0 -14  -9    6.23    5.32
   0  14  10   50.01   18.96
   0 -14  10   27.33   10.20
   0 -14 -10   21.74    7.16
   0  14  11   12.70    9.40
   0 -14  11   17.67    9.51
   0 -14 -11    4.24    6.38
   0 -14  12   95.23   15.78
   0 -14 -12   68.73   11.46
   0 -14 -13   27.54    8.77
   0 -14  13   37.77   12.03
   0 -14  14    3.07    9.24
   0 -14 -14   32.03    8.58
   0 -14  15   -2.20    9.29
   0 -14 -15    3.21    7.93
   0  15   9   41.00   10.96
   0 -15   9   48.24   11.20
   0 -15  -9   26.96    6.49
   0  15  10   35.71   11.28
   0 -15  10   42.13   11.33
   0 -15 -10   21.19    6.97
   0  15  11   17.51    9.88
   0 -15 -11   22.75    7.23
   0 -15  11   18.53   10.13
   0 -15 -12   43.61    9.26
   0 -15  12   51.98   13.56
   0  16   8   31.76   10.81
   0  16   9   76.54   15.04
   0 -16   9  101.26   18.76
   0  16  10   11.05    8.81
  -1   0  25   -0.25   12.84
  -1   0  24   14.99   13.68
  -1   0  23    2.39   11.55
  -1   0  22    9.90   12.37
  -1   0  21   16.12   12.34
  -1   0  20  415.82   43.94
  -1   0  19   11.35   11.95
  -1   0  18   86.39   17.37
  -1   0  17   -6.09    9.79
  -1   0  16   55.20   13.69
  -1   0  15   -0.61    8.36
  -1   0  14  202.82   25.58
  -1   0  13    0.44    6.80
  -1   0  12   27.66    9.62
  -1   0  11   -4.85    6.70
  -1   0  10  784.76   66.22
   1   0  -9    9.49    7.13
  -1   0   9   -4.48    7.52
   1   0  -8   18.63    6.59
  -1   0   8   15.77    7.08
   1   0  -7   -0.48    3.75
  -1   0   7    2.61    4.75
   1   0  -6   15.26    4.76
   1   0  -5   -1.08    3.57
  -1   0   5   -2.46    3.46
   1   0  -4 5098.56  402.31
  -1   0   4 5139.25  402.34
  -1   0   3    1.28    3.02
   1   0  -3   -0.01    2.96
   1   0  -2    2.07    1.45
  -1   0   2    0.53    1.32
  -1   0  -1   -0.02    2.20
  -1   0  -2  692.24   55.01
   1   0   2  693.16   55.03
  -1   0  -3    2.30    2.85
   1   0   3    3.09    3.10
   1   0   4 1234.78   96.84
  -1   0  -4 1195.66   96.72
   1   0   5   -1.39    3.31
  -1   0  -5   -3.08    3.04
  -1   0  -6  103.50   10.91
   1   0   6   89.99   11.21
  -1   0  -7    5.16    4.30
   1   0   7   -4.34    4.15
  -1   0  -8 1529.05  119.23
   1   0   8 1431.48  119.26
   1   0   9  -11.01    6.82
  -1   0  -9   -9.40    5.73
   1   0  10  308.84   29.94
   1   0  11   -0.24    6.11
   1   0  12  325.71   31.53
   1   0  13   -5.78    6.69
   1   0  14   28.53   10.72
   1   0  15   -0.94    8.26
   1   0  16    6.52   10.80
   1   0  17    4.29   10.13
   1   0  18  273.21   33.26
   1   0  19   -4.80   10.40
   1   0  20   11.85   12.63
   1   0  21    4.53   10.92
   1   0  22   95.99   20.96
   1   0  23   27.82   13.58
   1   0  24   70.67   18.57
   1   0  25    6.38   12.63
  -1   1  25    8.77   12.69
  -1  -1  25    1.93   12.31
  -1   1  24   13.65   12.67
  -1  -1  24   29.97   13.92
  -1   1  23  167.88   26.83
  -1  -1  23  202.59   29.19
  -1   1  22   90.66   20.38
  -1  -1  22  161.19   24.19
  -1   1  21   65.46   17.10
  -1  -1  21   74.64   17.17
  -1   1  20   17.52   12.24
  -1  -1  20    6.45   11.84
  -1   1  19  -32.18    8.16
  -1  -1  19   11.86   11.61
  -1   1  18   81.24   17.68
  -1  -1  18  107.80   19.68
  -1   1  17   29.73   12.76
  -1  -1  17   56.28   14.30
  -1   1  16   17.35   11.45
  -1  -1  16   -0.98    8.85
  -1   1  15    5.62    9.09
  -1  -1  15   -7.80    8.31
  -1   1  14   60.02   13.68
  -1  -1  14   63.45   13.93
  -1   1  13  628.70   55.70
  -1  -1  13  637.51   55.58
  -1   1  12   17.52    8.34
  -1  -1  12   22.77    8.49
  -1   1  11  251.26   24.82
  -1  -1  11  213.58   24.28
  -1   1  10   10.76    8.47
  -1  -1  10   11.82    7.88
   1   1  -9  810.07   70.31
  -1   1   9  860.50   70.91
  -1  -1   9  892.42   70.94
   1  -1  -9  837.06   70.51
   1   1  -8   31.72    7.78
  -1   1   8   35.36    9.44
  -1  -1   8   37.36    8.29
   1  -1  -8   47.50    8.78
   1   1  -7    1.83    4.11
  -1   1   7   14.03    5.53
  -1  -1   7    6.29    4.64
   1  -1  -7   -1.15    4.44
   1   1  -6   16.65    4.72
  -1   1   6   10.65    5.17
   1  -1  -6   17.54    5.06
  -1   1   5   92.22   10.58
   1   1  -5   95.27   10.38
   1  -1  -5   87.59   10.24
  -1  -1   5   80.76    9.77
  -1   1   4   53.60    7.23
   1   1  -4   47.72    6.69
  -1  -1   4   56.06    7.10
   1  -1  -4   55.99    7.34
   1   1  -3   22.20    4.09
  -1   1   3   12.49    4.18
   1  -1  -3   13.92    4.35
  -1  -1   3   21.37    4.19
  -1   1   2   63.88    6.74
   1   1  -2   66.55    6.41
  -1  -1   2   68.84    6.47
   1  -1  -2   67.15    6.75
   1   1  -1  244.77   21.36
  -1   1   1  274.67   21.30
  -1   1   1  288.65   21.61
  -1   1   0    1.49    0.59
   1   1   1   45.49    4.08
  -1   1  -1   41.90    4.01
   1  -1   1   44.07    4.06
   1   1   2   53.81    5.36
  -1   1  -2   59.11    5.72
   1   1   2   51.37    5.80
   1  -1   2   58.74    5.73
  -1  -1  -2   49.42    5.73
  -1   1  -3   26.68    4.38
   1   1   3   16.01    4.06
   1  -1   3   20.37    4.02
  -1  -1  -3   19.01    4.20
  -1  -1  -3   20.57    3.55
   1   1   4  593.62   48.44
  -1   1  -4  607.22   48.26
  -1  -1  -4  576.69   48.29
   1  -1   4  577.24   48.27
  -1  -1  -4  614.62   47.80
   1   1   5  159.33   15.88
  -1   1  -5  174.06   15.65
  -1  -1  -5  172.33   15.78
   1  -1   5  166.26   15.70
  -1   1  -6   84.90    9.66
   1   1   6   64.83    9.61
  -1  -1  -6   57.78    8.49
   1  -1   6   71.98    9.45
   1   1   7  724.37   59.79
  -1   1  -7  742.21   60.46
  -1  -1  -7  728.45   59.64
   1  -1   7  701.17   59.62
  -1   1  -8   47.30    8.89
   1   1   8   45.34   10.23
   1  -1   8   51.41    9.85
  -1  -1  -8   65.88   10.34
   1   1   9  114.17   14.50
  -1   1  -9  102.98   14.02
   1  -1   9   91.53   12.85
  -1  -1  -9   69.80   12.88
   1   1  10  148.67   17.43
   1  -1  10  128.70   16.44
   1   1  11   46.44   10.21
   1  -1  11   52.85   10.64
   1   1  12    7.40    7.33
   1  -1  12   11.39    7.33
   1   1  13   83.94   14.35
   1  -1  13   52.71   12.28
   1   1  14    8.26    9.65
   1  -1  14    7.03    8.49
   1   1  15  339.38   35.40
   1  -1  15  354.57   35.44
   1   1  16   16.11   11.20
   1  -1  16   30.66   12.69
   1   1  17   14.37   11.20
   1  -1  17   28.27   12.73
   1   1  18   -0.80   11.45
   1  -1  18    6.74   10.80
   1   1  19  118.56   19.71
   1  -1  19   83.08   17.89
   1   1  20   18.02   11.86
   1  -1  20    3.67   12.00
   1   1  21  206.94   28.67
   1  -1  21  160.67   25.60
   1   1  22   45.97   16.42
   1  -1  22   56.29   15.81
   1   1  23   51.13   16.39
   1  -1  23   59.96   18.21
   1   1  24   22.13   14.91
   1  -1  24   -4.49   11.77
   1   1  25   27.36   15.35
   1  -1  25    5.44   12.46
  -1   2  25    8.19   13.62
  -1  -2  25   15.15   13.77
  -1   2  24   12.79   13.71
  -1  -2  24   -6.09   11.57
  -1   2  23   22.00   13.07
  -1  -2  23   -8.70   11.69
  -1   2  22   95.92   20.51
  -1  -2  22   73.74   18.97
  -1   2  21  114.30   22.52
  -1  -2  21  138.04   23.17
  -1   2  20   29.78   14.31
  -1  -2  20   28.25   13.80
  -1   2  19  247.16   33.55
  -1  -2  19  309.54   33.43
  -1   2  18   47.94   14.70
  -1  -2  18   19.86   13.13
  -1   2  17   -9.88   10.08
  -1  -2  17    9.99   11.34
  -1   2  16   70.06   16.47
  -1  -2  16   75.22   15.50
  -1   2  15   72.41   15.12
  -1  -2  15   57.52   13.93
  -1   2  14  243.50   27.13
  -1  -2  14  235.92   26.74
  -1   2  13  107.47   16.72
  -1  -2  13  131.84   18.05
  -1   2  12   61.13   11.95
  -1  -2  12   49.80   10.70
  -1   2  11   35.74    9.96
  -1  -2  11   53.19   10.23
  -1   2  10  440.77   39.75
  -1  -2  10  434.54   39.34
  -1   2   9   17.20    9.42
   1   2  -9   37.38    8.86
   1  -2  -9   36.30    9.24
  -1  -2   9   31.71    8.73
   1   2  -8    0.00    6.06
  -1   2   8    1.65    7.31
  -1  -2   8    9.97    6.94
   1  -2  -8    1.07    6.13
  -1   2   7  172.25   17.84
   1   2  -7  153.64   16.72
  -1  -2   7  178.95   17.43
   1  -2  -7  169.55   18.05
  -1   2   6  105.99   13.00
   1   2  -6  109.97   12.12
   1  -2  -6  134.06   12.79
   1   2  -5  261.16   22.30
  -1   2   5  239.13   22.61
   1  -2  -5  247.80   22.47
  -1  -2   5  262.34   22.39
   1  -2  -5  265.55   21.65
   1   2  -4    7.78    3.42
  -1   2   4   11.80    4.82
   1  -2  -4   11.44    3.24
   1  -2  -4    3.79    3.83
  -1  -2   4    9.27    3.57
  -1   2   3  742.97   58.05
  -1   2   3  711.69   57.43
   1   2  -3  722.21   57.69
   1  -2  -3  723.59   58.03
  -1  -2   3  710.33   57.74
  -1   2   2 1466.92  110.87
   1   2  -2 1365.85  110.56
  -1  -2   2 1383.76  110.63
   1  -2  -2 1399.74  110.89
   1  -2  -1 1202.76   94.68
  -1   2   0   87.20    7.65
   1  -2   0   84.56    7.57
  -1   2  -1   27.90    3.40
   1  -2   1   26.80    3.47
   1   2   2  246.43   20.88
  -1   2  -2  258.35   20.63
   1  -2   2  254.81   20.81
  -1  -2  -2  241.84   20.82
   1   2   3   90.10    9.69
  -1   2  -3   93.01    9.16
   1  -2   3   90.91    9.35
  -1  -2  -3   85.23    9.42
   1   2   4   23.95    5.17
   1   2   4   23.05    4.09
  -1   2  -4   25.22    4.57
  -1  -2  -4   21.54    4.65
   1  -2   4   20.90    4.34
   1   2   5    9.82    4.35
  -1   2  -5    8.96    3.93
  -1  -2  -5   16.76    4.29
   1  -2   5   12.90    4.22
  -1  -2  -5   16.02    3.77
  -1   2  -6  485.60   39.20
   1   2   6  458.48   39.51
  -1  -2  -6  484.79   39.43
   1  -2   6  461.84   39.30
  -1  -2  -6  455.60   38.43
   1   2   7    3.50    5.51
  -1   2  -7   -1.63    4.88
  -1  -2  -7    2.48    4.12
  -1  -2  -7    1.08    4.50
   1  -2   7   -2.06    4.95
   1   2   8  205.90   21.90
  -1   2  -8  211.90   20.80
  -1  -2  -8  201.14   20.80
  -1  -2  -8  197.45   19.24
   1  -2   8  198.65   21.13
   1   2   9  423.62   37.18
  -1   2  -9  424.19   36.41
  -1  -2  -9  389.99   36.26
   1  -2   9  394.87   36.65
   1   2  10  185.38   21.41
   1  -2  10  181.77   20.34
   1   2  11  127.93   17.00
   1  -2  11  125.37   16.50
   1   2  12   44.27   11.01
   1  -2  12   47.29   10.48
   1   2  13    8.48    8.26
   1  -2  13    0.29    6.98
   1   2  14    5.66    8.84
   1  -2  14    0.13    8.08
   1   2  15   -0.10    9.00
   1  -2  15   10.33    9.35
   1   2  16    9.78   10.24
   1  -2  16  -14.19    8.01
   1   2  17    2.36   10.38
   1  -2  17   11.86   10.43
   1   2  18  253.08   29.69
   1  -2  18  212.77   29.15
   1   2  19    4.26   11.07
   1  -2  19    6.93   10.81
   1   2  20   14.14   12.01
   1  -2  20   30.84   13.44
   1   2  21   -2.44   10.26
   1  -2  21   28.19   13.37
   1   2  22   26.93   13.72
   1  -2  22   14.37   12.31
   1   2  23   99.01   20.79
   1  -2  23   70.63   20.37
   1   2  24   63.07   18.89
   1  -2  24   38.00   15.91
   1   2  25   14.83   14.18
   1  -2  25   43.24   15.85
  -1   3  25    5.60   13.25
  -1  -3  25   24.30   13.54
  -1   3  24   47.30   16.57
  -1  -3  24   45.24   17.19
  -1   3  23  -20.84   11.13
  -1  -3  23    7.52   13.01
  -1   3  22   55.49   16.96
  -1  -3  22   66.03   17.18
  -1   3  21  -22.89   10.80
  -1  -3  21   -6.14   10.35
  -1   3  20   25.15   13.47
  -1  -3  20    8.59   11.34
  -1   3  19   48.53   14.73
  -1  -3  19   39.24   14.77
  -1   3  18   59.02   16.10
  -1  -3  18   46.37   13.95
  -1   3  17   21.43   13.04
  -1  -3  17   14.63   11.42
  -1   3  16  181.84   23.99
  -1  -3  16  156.39   22.52
  -1   3  15   19.42   10.47
  -1  -3  15   31.53   10.97
  -1   3  14  434.80   40.18
  -1  -3  14  390.33   39.11
  -1   3  13   83.71   13.93
  -1  -3  13   43.78   11.51
  -1   3  12   36.91   10.81
  -1  -3  12   18.74    8.16
  -1   3  11   -4.24    6.72
  -1  -3  11   -1.99    6.55
  -1   3  10  356.57   33.36
  -1  -3  10  352.73   32.93
  -1   3   9  484.62   43.84
   1   3  -9  524.52   43.16
   1  -3  -9  511.61   42.90
  -1  -3   9  458.42   43.30
   1  -3  -9  507.09   44.53
  -1   3   8    9.68    8.89
   1   3  -8    4.66    6.19
   1  -3  -8   -0.61    5.61
   1  -3  -8   10.24    7.20
  -1  -3   8   25.21    7.93
  -1   3   7  151.68   18.03
   1   3  -7  171.49   16.72
   1  -3  -7  159.53   17.31
  -1  -3   7  143.40   16.89
   1  -3  -7  156.31   15.46
   1   3  -6   44.13    6.94
  -1   3   6   40.11    7.82
  -1  -3   6   35.98    7.65
   1  -3  -6   29.46    6.56
   1  -3  -6   43.27    6.34
   1   3  -5  134.22   12.47
  -1   3   5  127.37   13.25
  -1  -3   5  121.99   12.49
   1  -3  -5  115.26   12.68
  -1   3   4   54.04    6.52
  -1   3   4   63.53    7.85
   1   3  -4   58.19    7.00
   1  -3  -4   65.42    7.91
  -1  -3   4   57.34    7.09
  -1   3   3   45.87    6.06
   1   3  -3   38.18    5.09
  -1  -3   3   44.59    5.43
   1  -3  -3   38.14    5.94
   1   3  -2   78.23    6.98
  -1  -3   2   66.64    7.15
   1  -3  -2   72.47    8.05
   1  -3  -1  246.64   20.21
  -1   3   0   84.31    8.14
   1  -3   0   84.92    7.87
   1  -3   1 4151.03  325.60
  -1   3  -2  136.18   11.26
   1   3   2  118.24   11.64
  -1  -3  -2  120.92   11.55
   1  -3   2  135.88   11.59
   1   3   3  657.27   53.73
  -1   3  -3  681.16   53.39
   1  -3   3  652.14   53.64
  -1  -3  -3  682.08   53.77
  -1   3  -4  448.07   36.75
   1   3   4  461.39   37.19
  -1  -3  -4  447.47   37.09
   1  -3   4  444.71   37.01
   1   3   5  298.47   25.78
  -1   3  -5  311.07   26.04
   1   3   5  309.51   26.58
  -1  -3  -5  305.74   26.34
   1   3   6  133.53   14.42
  -1   3  -6  123.29   13.36
   1   3   6  117.78   12.65
  -1  -3  -6  134.73   13.71
   1  -3   6  127.48   14.08
  -1   3  -7   34.41    7.62
   1   3   7   37.05    8.85
   1  -3   7   46.07    8.46
  -1  -3  -7   31.43    8.44
  -1   3  -8   35.63    9.00
   1   3   8   47.76    9.87
  -1  -3  -8   44.83    8.26
  -1  -3  -8   45.90    9.07
   1  -3   8   46.26    9.43
   1   3   9   76.74   12.48
  -1  -3  -9   58.95   10.52
   1  -3   9   73.92   11.90
   1   3  10   36.93    9.57
   1  -3  10   42.21    9.05
   1   3  11  194.29   21.53
   1  -3  11  183.61   20.73
   1   3  12  222.36   24.86
   1  -3  12  238.69   24.50
   1   3  13   97.36   15.41
   1  -3  13   75.63   13.72
   1   3  14  356.52   36.50
   1  -3  14  377.10   36.18
   1   3  15  242.18   29.10
   1  -3  15  256.75   28.32
   1   3  16   33.82   12.32
   1  -3  16    1.32    9.08
   1   3  17   74.02   16.15
   1  -3  17   54.08   15.15
   1   3  18  100.87   19.82
   1  -3  18  111.73   18.77
   1   3  19   24.67   13.96
   1  -3  19  -20.82    9.48
   1   3  20   82.22   18.46
   1  -3  20   63.72   19.58
   1   3  21  133.99   22.76
   1  -3  21  128.43   22.38
   1   3  22  169.18   26.41
   1  -3  22  164.95   25.65
   1   3  23   12.41   13.63
   1  -3  23   13.99   13.30
   1   3  24   27.21   15.25
   1  -3  24   22.32   14.47
  -1   4  24   13.04   13.91
  -1  -4  24   21.14   13.71
  -1   4  23    1.43   13.37
  -1  -4  23   15.50   13.89
  -1   4  22   72.90   18.67
  -1  -4  22   86.06   19.44
  -1   4  21   -6.36   12.20
  -1  -4  21   13.38   13.37
  -1   4  20   38.53   16.02
  -1  -4  20   48.20   15.46
  -1   4  19  183.31   26.33
  -1  -4  19  153.79   24.21
  -1   4  18   34.43   15.01
  -1  -4  18   35.34   12.77
  -1   4  17   -4.52   11.40
  -1  -4  17  -15.92    8.53
  -1   4  16   -0.33   10.38
  -1  -4  16   -2.21    9.90
  -1   4  15  211.92   25.84
  -1  -4  15  200.11   25.58
  -1   4  14  115.74   17.92
  -1  -4  14  104.65   17.54
  -1   4  13  158.73   21.43
  -1  -4  13  156.03   20.45
  -1   4  12   61.51   12.19
  -1  -4  12   54.31   11.26
  -1   4  11  425.65   39.07
  -1  -4  11  425.51   38.53
  -1   4  10  310.70   30.00
  -1  -4  10  304.57   29.14
   1   4  -9  240.83   23.71
  -1   4   9  245.03   25.35
  -1  -4   9  260.66   24.66
  -1   4   8   97.61   14.14
   1   4  -8   95.03   12.39
  -1  -4   8   82.54   12.62
   1  -4  -8   88.50   12.63
  -1   4   7   71.16   11.87
   1   4  -7   94.54   12.21
   1  -4  -7   61.10   10.72
  -1  -4   7   77.52   11.13
  -1   4   6  157.99   16.39
  -1   4   6  146.42   14.67
   1   4  -6  142.17   15.16
   1  -4  -6  133.97   15.60
  -1  -4   6  131.47   15.42
  -1   4   5  200.69   17.81
   1   4  -5  205.89   18.07
  -1   4   5  206.80   19.43
  -1  -4   5  184.45   18.29
   1  -4  -5  197.13   18.89
   1   4  -4  181.14   15.67
  -1   4   4  199.32   16.70
   1  -4  -4  154.52   16.30
  -1  -4   4  171.60   16.48
  -1   4   3   92.08    9.17
   1   4  -3   80.29    7.88
   1  -4  -3   82.13    9.10
  -1  -4   3   72.88    8.22
  -1  -4   2  298.50   24.52
   1  -4  -2  294.80   24.57
   1  -4  -2  310.24   25.13
   1  -4  -1   81.86    7.75
  -1   4   0  238.14   19.93
   1  -4   0  246.10   19.78
  -1   4  -1    5.44    2.37
   1  -4   1    2.42    2.23
  -1   4  -2  816.49   61.55
   1   4   2  799.21   61.74
   1  -4   2  774.80   61.85
  -1  -4  -2  711.05   61.84
  -1   4  -3   73.05    8.06
   1   4   3   92.09    9.22
  -1  -4  -3   86.93    9.08
   1  -4   3   78.21    8.72
   1   4   4  380.20   31.04
  -1   4  -4  377.80   30.36
  -1  -4  -4  348.88   30.81
   1  -4   4  363.22   30.80
   1   4   5   59.90    9.51
  -1   4  -5   71.01    8.40
  -1  -4  -5   56.84    8.62
   1  -4   5   67.96    9.00
  -1   4  -6  369.74   32.32
   1   4   6  379.65   33.37
   1   4   6  381.55   32.13
   1  -4   6  366.55   32.83
  -1  -4  -6  386.09   32.88
   1   4   7   29.81    8.86
   1   4   7   37.15    7.91
  -1   4  -7   42.35    7.88
   1  -4   7   26.20    8.17
   1   4   8 1970.03  154.63
  -1   4  -8 1959.45  153.95
   1  -4   8 1913.22  154.44
  -1  -4  -8 1872.36  154.34
   1   4   9  215.50   22.50
   1  -4   9  222.97   22.03
  -1  -4  -9  198.36   22.20
   1   4  10   77.20   12.79
   1  -4  10   60.57   11.14
   1   4  11  299.75   29.42
   1  -4  11  294.73   28.92
   1   4  12  212.27   24.09
   1  -4  12  216.36   23.37
   1   4  13   -9.97    7.57
   1   4  14   20.65   10.33
   1  -4  14   10.43    8.85
   1   4  15   -8.41    9.51
   1  -4  15   -8.86    8.03
   1   4  16  112.24   20.29
   1  -4  16  122.45   19.45
   1   4  17  200.19   27.08
   1  -4  17  198.02   26.17
   1   4  18  134.53   20.89
   1  -4  18  111.64   19.71
   1   4  19   20.71   12.98
   1  -4  19   18.61   11.54
   1   4  20   38.52   15.98
   1   4  21   58.81   17.06
   1  -4  21   24.57   13.90
   1   4  22   14.56   13.76
   1  -4  22    6.37   12.25
   1   4  23   24.14   14.34
   1  -4  23   24.62   14.29
   1   4  24   26.56   14.93
   1  -4  24   -5.68   11.72
  -1   5  24   69.20   19.23
  -1  -5  24   58.84   18.49
  -1   5  23   28.16   14.92
  -1  -5  23    9.00   12.75
  -1   5  22    4.44   13.23
  -1  -5  22   28.72   14.39
  -1   5  21   21.07   13.89
  -1  -5  21    5.64   11.75
  -1  -5  20   -7.61   11.85
  -1   5  19   -3.26   11.75
  -1  -5  19   -1.23   10.84
  -1   5  18   38.31   13.93
  -1  -5  18   36.99   14.00
  -1   5  17    4.23   12.05
  -1  -5  17   28.91   12.09
  -1   5  16   95.05   18.34
  -1  -5  16   93.10   17.44
  -1   5  15    5.45   11.18
  -1  -5  15   11.87   10.31
  -1   5  14   47.65   13.19
  -1  -5  14   57.75   12.90
  -1  -5  13   84.40   14.86
  -1   5  12    2.53    8.45
  -1  -5  12   22.51    8.37
  -1   5  11   16.12    8.49
  -1  -5  11    6.18    6.80
  -1   5  10  274.51   27.46
  -1  -5  10  276.46   26.80
   1   5  -9    8.42    6.55
  -1   5   9   10.92    7.54
  -1  -5   9   17.30    6.99
  -1   5   8  177.29   20.06
   1   5  -8  200.16   18.37
  -1  -5   8  161.69   18.63
   1  -5  -8  172.87   18.76
  -1   5   7   12.70    6.18
  -1   5   7   22.20    8.81
   1   5  -7   16.96    6.75
  -1  -5   7   16.04    6.37
   1  -5  -7   21.50    6.58
  -1   5   6   -3.29    4.85
   1   5  -6  -13.18    4.60
  -1   5   6    0.14    6.97
  -1  -5   6    7.77    5.85
   1  -5  -6   -3.91    6.06
   1   5  -5  152.25   14.33
  -1   5   5  141.59   15.68
   1  -5  -5  137.77   15.51
  -1  -5   5  126.06   14.46
   1   5  -4  310.82   24.61
   1  -5  -4  276.26   26.04
  -1  -5   4  282.17   25.26
   1   5  -3  189.01   15.03
  -1  -5   3  161.69   15.63
   1  -5  -3  172.36   16.71
   1  -5  -3  167.51   15.83
   1  -5  -2  140.19   13.42
   1  -5  -2  138.09   12.64
   1   5  -1   -7.08   19.00
  -1   5   1   16.19   16.35
   1  -5  -1   20.96   22.22
  -1  -5   1   -3.43   19.89
  -1   5   0  479.33   40.04
   1  -5   0  516.02   39.91
  -1   5  -1 1345.05  104.58
   1  -5   1 1305.90  104.70
  -1   5  -2   17.14    3.58
  -1  -5  -2   -2.10    2.97
   1  -5   2    6.25    3.55
  -1   5  -3 1400.77  102.05
   1   5   3 1334.68  102.40
  -1  -5  -3 1162.96  102.50
   1  -5   3 1252.63  102.55
   1   5   4   37.83    7.78
  -1   5  -4   48.25    6.55
   1  -5   4   46.96    7.73
  -1  -5  -4   46.62    7.74
  -1   5  -5  614.50   47.83
   1   5   5  546.14   49.49
   1  -5   5  596.03   48.55
  -1  -5  -5  571.43   48.52
  -1   5  -6  146.49   14.62
   1   5   6  140.20   15.94
   1   5   6  129.87   14.78
   1  -5   6  124.48   15.18
  -1  -5  -6  141.67   15.30
  -1   5  -7   42.79    7.37
   1   5   7   27.65    7.15
   1   5   7   29.68    8.49
   1  -5   7   21.90    7.32
  -1  -5  -7   39.29    7.82
   1   5   8  217.22   20.80
   1   5   8  195.20   22.17
  -1   5  -8  238.92   21.12
   1  -5   8  227.03   21.93
  -1  -5  -8  207.16   21.37
   1   5   9  114.30   15.22
   1  -5   9  115.51   14.85
   1   5  10   52.03   10.51
   1  -5  10   47.40    9.52
   1   5  11   56.82   11.96
   1  -5  11   75.89   12.16
   1   5  12   25.98    9.69
   1  -5  12   30.01    9.15
   1   5  13   50.24   13.94
   1  -5  13   66.40   12.54
   1   5  14   71.48   13.88
   1  -5  14   27.19   10.98
   1   5  15   34.44   12.96
   1  -5  15   26.57   11.41
   1   5  16    0.93   10.45
   1  -5  16   28.06   11.28
   1   5  17   17.11   11.47
   1  -5  17   -0.33    9.95
   1   5  18   -9.70   10.13
   1  -5  18   19.12   11.36
   1   5  19   54.85   15.25
   1  -5  19   45.97   14.74
   1  -5  20   15.58   11.89
   1   5  21   -5.66   11.22
   1  -5  21   32.77   13.92
   1   5  22   -6.03   12.10
   1  -5  22   10.01   12.73
   1   5  23   63.59   17.27
   1  -5  23   40.34   16.37
   1   5  24   17.07   15.31
   1  -5  24   40.83   15.95
  -1   6  23    5.32   13.18
  -1  -6  23   -1.05   11.78
  -1   6  22   40.03   14.81
  -1  -6  22   53.34   17.40
  -1   6  21   40.24   14.06
  -1  -6  21    6.07   12.41
  -1   6  20   20.64   13.20
  -1   6  19   35.13   14.48
  -1  -6  19   -6.55    9.52
  -1   6  18   21.94   13.01
  -1  -6  18    0.23   10.36
  -1   6  17    7.54   12.17
  -1  -6  17    4.79   10.48
  -1   6  16   29.91   12.68
  -1  -6  16   17.71   11.06
  -1   6  15   21.16   11.63
  -1  -6  15   22.82   10.95
  -1   6  14  204.85   25.47
  -1  -6  14  194.66   24.57
  -1   6  13  248.71   27.81
  -1   6  12   -4.82    7.63
  -1  -6  12  -10.80    6.49
  -1   6  11  176.99   20.67
  -1  -6  11  162.23   20.08
  -1   6  10  114.37   15.63
  -1  -6  10  109.03   14.85
  -1   6   9    6.70    7.41
  -1  -6   9    8.76    5.78
  -1   6   8   52.20    8.66
   1   6  -8   56.23    8.69
  -1   6   8   60.16   10.77
  -1  -6   8   42.67    9.05
  -1   6   7  127.56   14.46
  -1   6   7  147.51   16.02
   1   6  -7  140.85   14.28
   1  -6  -7  127.10   15.84
  -1  -6   7  137.36   15.30
   1   6  -6   37.30    6.50
  -1   6   6   59.88    9.02
  -1   6   6   44.59    7.56
  -1  -6   6   36.39    7.66
   1  -6  -6   29.15    7.86
   1   6  -5  104.22   11.37
  -1   6   5  132.08   13.62
  -1  -6   5  109.37   13.52
   1  -6  -5   87.86   13.55
   1   6  -4   15.47    4.28
   1  -6  -4    2.05    6.01
   1  -6  -4    1.28    5.55
  -1  -6   4   11.16    5.10
   1   6  -3  176.07   14.75
  -1  -6   3  154.82   15.75
   1  -6  -3  178.81   17.47
   1  -6  -3  155.70   16.71
   1  -6  -2  322.06   26.16
   1  -6  -2  299.52   27.08
   1  -6  -1  310.42   25.73
  -1   6   0 2376.23  195.03
   1  -6   0 2577.21  194.89
  -1   6  -1  249.17   21.17
   1  -6   1  244.11   21.18
  -1   6  -2  177.58   16.21
   1  -6   2  186.94   16.95
  -1   6  -3   18.11    4.67
  -1  -6  -3   14.22    5.45
  -1  -6  -3   10.87    5.03
   1  -6   3   23.82    5.89
  -1   6  -4  956.15   72.25
   1   6   4  965.89   72.97
   1  -6   4  877.80   73.10
  -1  -6  -4  811.80   72.96
   1   6   5  166.03   17.08
   1  -6   5  163.59   16.78
  -1  -6  -5  156.98   16.42
  -1   6  -6   97.86   10.97
   1   6   6   93.62   12.69
  -1  -6  -6   97.32   12.31
   1  -6   6   94.07   12.25
  -1   6  -7    8.12    4.99
   1   6   7   -3.46    4.59
   1   6   7    8.89    6.67
  -1  -6  -7   10.47    5.36
   1  -6   7    3.88    5.55
   1   6   8   53.28    8.46
   1   6   8   50.24    9.62
  -1  -6  -8   29.07    7.58
   1  -6   8   48.45    9.18
   1   6   9   20.08    6.53
   1   6   9   14.78    7.64
   1  -6   9   24.93    7.64
   1   6  10  113.28   15.96
   1  -6  10  112.54   15.16
   1   6  11  350.71   34.14
   1  -6  11  364.16   33.86
   1   6  12   54.76   12.77
   1  -6  12   52.74   11.85
   1   6  13   94.99   23.87
   1  -6  13   51.71   12.70
   1   6  14  159.93   21.84
   1  -6  14  170.01   22.95
   1   6  15   24.14   12.08
   1  -6  15   14.31   10.26
   1   6  16   59.65   14.89
   1  -6  16   56.56   14.56
   1   6  17  239.85   31.32
   1  -6  17  317.58   34.68
   1   6  18  -15.21   10.39
   1  -6  18   -2.97    9.21
   1   6  19   35.80   13.86
   1  -6  19   -2.33   10.18
   1   6  20   25.78   13.99
   1  -6  20    0.38   10.37
   1   6  21   -7.79   10.88
   1  -6  21   20.37   13.63
   1   6  22   16.29   13.43
   1  -6  22    4.63   11.65
   1   6  23    5.77   12.46
   1  -6  23   -6.58   11.06
  -1   7  23   88.52   19.48
  -1  -7  23   56.91   17.48
  -1   7  22    6.69   12.51
  -1  -7  22   20.52   13.63
  -1   7  21   26.39   12.89
  -1  -7  21    5.06   12.24
  -1   7  20   11.79   12.10
  -1  -7  20   -6.65   10.08
  -1   7  19   -2.12   11.42
  -1  -7  19    0.91   10.43
  -1   7  18   32.05   12.47
  -1  -7  18   22.93   13.15
  -1   7  17   16.47   11.64
  -1  -7  17    8.57   10.93
  -1   7  16   47.14   14.02
  -1  -7  16   35.86   12.68
  -1   7  15    7.32   10.94
  -1  -7  15    3.96    9.88
  -1   7  14    9.21   10.58
  -1  -7  14   20.63   10.26
  -1   7  13   39.18   12.41
  -1  -7  13   30.59   10.73
  -1   7  12    4.07   10.47
  -1  -7  12   -6.61    7.20
  -1   7  11   17.78    9.34
  -1  -7  11   12.33    7.66
  -1   7  10  321.46   30.57
  -1  -7  10  302.27   29.75
  -1   7   9  133.91   16.22
  -1  -7   9  115.98   15.65
  -1   7   8   64.46   10.04
  -1   7   8   46.99    8.59
   1   7  -8   38.33    7.30
  -1  -7   8   37.07    8.41
  -1   7   7  171.09   16.92
   1   7  -7  145.04   14.43
  -1   7   7  136.37   15.10
  -1  -7   7  149.66   16.50
   1  -7  -7  126.75   16.23
  -1  -7   6  161.17   16.46
   1  -7  -6  159.52   16.83
   1   7  -5   17.43    4.32
   1  -7  -5   18.97    5.73
  -1  -7   5   20.08    5.73
   1  -7  -5    9.85    6.14
   1   7  -4  333.91   26.16
   1  -7  -4  320.85   28.21
  -1  -7   4  294.04   27.21
   1  -7  -4  311.13   26.96
   1   7  -3  173.75   13.91
   1  -7  -3  140.85   15.88
  -1  -7   3  140.81   14.82
   1  -7  -3  158.87   14.80
   1  -7  -2   23.77    4.94
   1  -7  -2   11.22    5.77
   1  -7  -1   12.62    4.62
  -1   7   0 1201.53   95.49
  -1   7  -1  322.04   26.32
   1  -7   1  301.68   26.61
  -1   7  -2  873.87   69.10
   1  -7   2  859.70   69.59
  -1   7  -3  213.81   18.15
  -1  -7  -3  204.32   18.11
  -1  -7  -3  213.17   19.17
   1  -7   3  200.88   19.15
   1  -7   4  118.34   13.20
  -1  -7  -4  124.80   13.62
  -1   7  -5   -3.63    3.64
   1   7   5   15.14    5.78
   1  -7   5    5.26    5.11
  -1  -7  -5    0.09    4.26
  -1   7  -6   54.08    7.51
   1   7   6   65.63    9.74
  -1  -7  -6   70.62   10.03
   1  -7   6   51.83    9.15
   1   7   7  216.80   21.57
  -1   7  -7  235.08   19.99
   1  -7   7  209.97   21.34
  -1  -7  -7  204.90   20.71
   1   7   8  131.91   15.51
   1   7   8  142.82   16.82
   1  -7   8  160.32   16.60
  -1  -7  -8  129.89   15.19
   1   7   9    9.58    7.28
   1   7   9   16.74    6.39
   1  -7   9    7.28    6.55
   1   7  10  139.10   17.56
   1  -7  10  129.42   17.18
   1   7  11  230.89   26.47
   1  -7  11  261.87   26.21
   1   7  12   -9.83    8.19
   1   7  13  143.51   20.12
   1  -7  13  148.87   20.37
   1   7  14   -5.43    9.26
   1  -7  14    6.57    8.90
   1   7  15    2.16   10.16
   1  -7  15   11.76    9.62
   1   7  16   63.14   15.62
   1  -7  16   74.92   15.65
   1   7  17   -9.84   10.18
   1  -7  17    7.05   10.17
   1   7  18   55.00   15.43
   1  -7  18   85.68   17.03
   1   7  19    7.99   11.73
   1   7  20   13.38   11.65
   1  -7  20  -18.10    9.29
   1   7  21   19.75   13.40
   1  -7  21   36.67   14.93
   1   7  22   16.50   13.48
   1  -7  22   31.60   14.82
   1   7  23   63.01   17.48
   1  -7  23   -0.11   12.57
  -1   8  22   14.41   13.44
  -1  -8  22   17.06   14.11
  -1   8  21    5.29   11.68
  -1  -8  21   14.12   12.75
  -1   8  20    7.77   11.46
  -1  -8  20   -2.02   10.63
  -1  -8  19    4.22   11.37
  -1   8  18   52.15   14.25
  -1  -8  18   43.61   14.35
  -1   8  17    2.68   10.26
  -1  -8  17   16.74   11.14
  -1   8  16   57.07   15.07
  -1  -8  16   45.83   14.16
  -1   8  15   24.65   11.85
  -1  -8  15   18.63   10.81
  -1   8  14   20.33   11.00
  -1  -8  14   -3.51    9.28
  -1   8  13   49.74   13.56
  -1  -8  13   57.61   13.35
  -1   8  12   36.42   11.96
  -1  -8  12   29.05   10.01
  -1   8  11    4.77    9.28
  -1  -8  11   17.22    8.57
  -1   8  10  314.90   30.94
  -1  -8  10  317.19   30.62
  -1   8   9  116.11   14.91
  -1   8   9  109.68   15.43
  -1  -8   9  114.63   15.34
   1   8  -8    4.65    5.01
  -1   8   8    5.13    5.58
  -1   8   8   25.78    9.00
  -1  -8   8    7.86    6.46
  -1   8   7    8.92    5.32
   1   8  -7    1.80    3.97
  -1  -8   7   14.53    5.87
   1   8  -6    2.56    3.62
   1  -8  -6    7.53    5.43
  -1  -8   6    5.81    5.03
   1  -8  -6    8.55    5.33
   1   8  -5   17.44    4.29
   1  -8  -5   29.21    6.29
   1  -8  -5   18.12    5.50
  -1  -8   5   21.85    5.94
   1   8  -4    6.54    3.32
   1  -8  -4   11.37    4.59
   1  -8  -4    2.68    4.88
  -1  -8   4   19.09    5.16
   1  -8  -3   68.15    8.14
   1  -8  -2   16.80    4.41
   1  -8  -2   18.64    5.84
   1  -8  -1   24.84    6.27
   1  -8  -1   30.47    5.04
  -1   8   0   24.92    5.04
   1  -8   0   30.77    5.14
  -1   8  -1  345.57   28.01
   1  -8   1  321.97   27.90
  -1   8  -2   70.26    7.95
   1  -8   2   55.22    7.93
  -1  -8  -3    5.98    6.20
   1  -8   3    2.72    4.09
  -1   8  -4  149.77   13.40
   1  -8   4  133.45   14.64
  -1  -8  -4  139.22   13.49
  -1  -8  -4  144.65   14.52
  -1   8  -5    6.39    3.72
  -1  -8  -5    2.83    4.20
  -1  -8  -5   -6.09    3.90
   1  -8   5    7.46    4.94
  -1   8  -6   12.68    4.68
  -1  -8  -6   11.07    5.27
   1  -8   6   17.86    6.00
   1   8   7  157.80   16.57
   1  -8   7  147.99   16.55
  -1  -8  -7  132.46   15.36
   1   8   8  276.75   25.79
   1   8   8  265.22   26.06
   1  -8   8  269.40   26.20
   1   8   9   -6.01    6.93
   1   8   9   -0.55    6.37
   1  -8   9   -4.84    6.35
   1   8  10   31.93   10.18
   1   8  10   17.12    7.96
   1  -8  10   17.44    8.49
   1   8  11  669.00   58.71
   1  -8  11  688.28   59.11
   1   8  12   21.20   10.89
   1  -8  12   15.92    9.24
   1   8  13   -7.17    9.09
   1  -8  13    2.95    8.68
   1   8  14   -0.85    9.41
   1  -8  14   -3.13    8.71
   1   8  15  -14.27    9.01
   1  -8  15   -0.03    8.97
   1   8  16   34.62   12.65
   1  -8  16   11.22   10.19
   1   8  17   46.92   13.77
   1  -8  17   73.60   16.22
   1   8  18   87.59   17.60
   1  -8  18   89.84   18.12
   1   8  19  -17.14   11.50
   1  -8  19   29.55   14.38
   1   8  20   16.55   11.95
   1  -8  20   38.36   13.98
   1   8  21   16.42   12.31
   1  -8  21   12.05   13.22
   1   8  22   37.65   15.15
   1  -8  22   19.26   12.76
  -1   9  21   26.25   13.84
  -1  -9  21    1.64   12.66
  -1   9  20   33.40   14.72
  -1  -9  20   24.96   13.53
  -1   9  19   18.06   13.04
  -1   9  18   15.97   12.52
  -1  -9  18   42.38   12.89
  -1   9  17   11.57   11.36
  -1  -9  17   11.77   11.33
  -1   9  16   19.72   11.36
  -1  -9  16   14.18   11.30
  -1   9  15   19.26   11.15
  -1  -9  15   12.64   10.61
  -1   9  14   27.50   11.38
  -1  -9  14   22.91   10.86
  -1   9  13   34.34   11.79
  -1  -9  13   21.73   10.38
  -1   9  12   34.33   11.70
  -1   9  11   27.63   11.42
  -1  -9  11   17.35    9.23
  -1   9  10   50.54   11.89
  -1   9  10   39.44    9.39
  -1  -9  10   29.94    9.73
  -1   9   9   92.91   13.48
  -1  -9   9   96.29   14.29
  -1   9   8   20.10    7.17
  -1  -9   8   11.48    7.22
   1   9  -7   10.12    4.81
  -1  -9   7   13.02    6.43
   1  -9  -7   18.83    6.99
   1   9  -6  188.39   16.76
   1  -9  -6  200.73   18.38
  -1  -9   6  166.40   18.66
   1  -9  -5  111.49   11.91
  -1  -9   5  111.83   13.11
   1  -9  -5   98.83   13.34
   1   9  -4   -2.21    3.05
  -1  -9   4    4.76    4.55
   1  -9  -4    2.86    4.53
   1  -9  -4   -7.94    3.70
   1  -9  -3   -1.71    3.45
   1  -9  -3    8.48    4.79
   1  -9  -2  149.96   13.21
   1  -9  -2  125.99   14.59
   1  -9  -1  155.36   14.17
   1  -9   0   15.91    4.27
  -1   9  -1   41.08    6.66
   1  -9   1   30.37    5.72
  -1   9  -2  600.03   47.06
   1  -9   2  556.50   47.48
  -1   9  -3   30.21    5.51
   1  -9   3   22.12    5.82
  -1   9  -4  385.55   31.77
  -1  -9  -4  348.08   32.82
   1  -9   4  372.00   33.21
  -1  -9  -4  415.79   31.70
  -1   9  -5   55.95    7.57
  -1  -9  -5   76.83    8.51
  -1  -9  -5   50.20    8.69
   1  -9   5   48.04    9.11
  -1  -9  -6  130.20   15.53
  -1  -9  -6  138.00   14.45
   1  -9   6  147.49   16.09
   1  -9   7    5.08    6.52
  -1  -9  -7   10.20    5.41
   1   9   8  161.91   18.30
   1   9   8  139.54   17.40
   1  -9   8  143.17   17.94
   1   9   9   21.44    9.05
   1   9   9   15.02    7.99
   1  -9   9   24.12    9.06
   1   9  10  249.24   25.79
   1   9  10  255.22   25.36
   1  -9  10  219.53   25.42
   1   9  11  164.25   19.57
   1   9  11  129.88   17.77
   1  -9  12   54.81   12.84
   1   9  13   83.90   15.58
   1  -9  13   85.10   15.43
   1   9  14   24.01   11.47
   1  -9  14   16.47   10.32
   1   9  15   29.14   12.12
   1  -9  15   31.22   11.80
   1   9  16    3.57   10.03
   1  -9  16   -2.91    9.58
   1   9  17    3.18    9.26
   1  -9  17   -0.31   10.26
   1   9  18   29.47   11.72
   1  -9  18   20.39   12.33
   1   9  19   21.68   12.56
   1  -9  19   26.65   13.54
   1   9  20   21.76   12.28
   1  -9  20   33.49   14.09
   1   9  21   18.23   12.55
   1  -9  21    8.74   12.28
  -1  10  20  -12.03   10.50
  -1 -10  20   35.68   13.86
  -1  10  19   35.87   13.36
  -1 -10  19    2.79   11.23
  -1 -10  18  -12.28    9.22
  -1  10  17   -1.45    9.95
  -1 -10  17   -4.99    9.77
  -1  10  16    4.53   10.77
  -1 -10  16   40.52   13.13
  -1  10  15  125.96   18.25
  -1 -10  15   70.28   15.41
  -1  10  14   -0.17    9.61
  -1 -10  14   28.86   11.28
  -1  10  13   14.76   11.16
  -1 -10  13    2.81    9.00
  -1  10  12   -4.72    8.68
  -1 -10  12   -4.23    7.55
  -1 -10  11    0.48    8.58
  -1  10  10  127.32   17.33
  -1 -10  10  146.98   18.52
  -1  10   9  194.38   21.25
  -1 -10   9  199.82   21.71
   1 -10  -9  190.07   20.86
  -1  10   8  117.21   14.81
   1 -10  -8   77.64   12.20
  -1 -10   8  101.13   14.10
   1  10  -7    7.00    5.34
  -1 -10   7   10.10    7.04
   1 -10  -7    8.33    6.26
   1  10  -6   -5.51    3.78
   1 -10  -6    0.00    5.35
  -1 -10   6   -8.39    5.54
  -1 -10   5   57.42   10.03
   1 -10  -5   76.41    9.23
   1 -10  -4   21.76    5.14
   1 -10  -4   11.00    6.46
   1 -10  -3  136.15   14.99
   1 -10  -3  131.82   13.01
   1 -10  -2  121.24   14.77
   1 -10  -2  138.19   12.95
   1 -10  -1  331.83   28.16
   1 -10  -1  340.59   29.61
   1 -10   0   52.50    7.19
  -1  10  -1  937.28   78.91
   1 -10   1 1034.36   79.19
  -1  10  -2  235.63   21.12
   1 -10   2  239.68   21.75
  -1  10  -3   50.80    7.05
   1 -10   3   43.45    8.15
  -1  10  -4   26.18    5.66
   1 -10   4   15.42    6.79
  -1 -10  -5   20.26    4.96
  -1 -10  -5    9.31    5.65
   1 -10   5   14.96    6.78
   1 -10   6    6.91    6.65
  -1 -10  -6    2.63    4.80
  -1 -10  -6    4.85    5.09
   1 -10   7  135.71   15.74
  -1 -10  -7   79.81   11.38
  -1 -10  -8   53.33    9.47
   1 -10   8   61.90   11.67
   1  10   9  272.84   26.60
   1 -10   9  246.33   26.91
   1  10  10   43.01   11.02
   1  10  10   35.02   10.36
   1 -10  10   31.14   10.35
   1  10  11  -13.57    9.03
   1  10  11    2.61    8.17
   1 -10  11    0.13    7.69
   1  10  12   33.95   11.18
   1 -10  12    1.16    8.67
   1  10  13   43.40   12.05
   1 -10  13   49.80   12.74
   1  10  14    9.64    9.39
   1 -10  14   16.44   10.25
   1  10  15   52.60   12.58
   1 -10  15   27.71   11.60
   1  10  16   21.10   11.28
   1 -10  16    9.07   11.11
   1  10  17   65.64   15.21
   1 -10  17   69.02   16.65
   1  10  18    4.04    9.84
   1 -10  18   -9.82   10.49
   1  10  19   21.05   11.97
   1 -10  19   -1.03   10.75
   1  10  20  -19.30    9.49
   1 -10  20  -16.44   10.06
  -1  11  19   42.64   14.87
  -1 -11  19   36.05   14.23
  -1  11  18   29.94   13.72
  -1  11  17    9.70   11.03
  -1 -11  17   18.61   12.10
  -1  11  16    4.12   10.77
  -1 -11  16    7.87   10.77
  -1  11  15    6.73   10.38
  -1 -11  15   16.05   11.15
  -1 -11  14  109.04   18.25
  -1 -11  13   33.80   11.87
  -1 -11  12   18.79    9.08
  -1  11  11   24.45    9.57
   1 -11 -11   15.00    8.29
  -1 -11  11    2.18    8.99
  -1  11  10  109.61   16.10
  -1 -11  10  105.51   16.28
   1 -11 -10  126.21   15.17
  -1  11   9    2.28    6.82
   1 -11  -9   13.06    6.65
  -1 -11   9   20.36    8.26
  -1  11   8    9.86    7.36
  -1 -11   8    3.77    6.80
   1 -11  -8    2.63    6.02
   1 -11  -7    3.97    5.40
  -1 -11   7    5.96    6.79
  -1 -11   6   68.25   11.25
   1 -11  -6   82.99    9.93
   1  11  -5    6.08    4.39
   1 -11  -5    9.88    4.99
   1 -11  -4  137.83   13.69
   1 -11  -3  249.64   21.18
   1 -11  -3  227.30   23.02
   1 -11  -2   31.15    5.91
   1 -11  -2   45.45    8.37
   1 -11  -1   12.10    4.39
   1 -11  -1    6.56    6.01
   1 -11   0    1.13    4.16
   1 -11   0    3.06    5.67
   1 -11   1   38.27    7.21
  -1  11  -2   14.76    4.80
   1 -11   2   21.84    6.33
  -1  11  -3   16.96    5.87
   1 -11   3   17.61    6.37
   1 -11   4  707.49   58.91
  -1 -11  -5    5.87    4.16
   1 -11   5    7.06    6.49
  -1 -11  -5    4.56    5.47
  -1 -11  -6   10.80    5.55
  -1 -11  -6   12.21    4.84
   1 -11   6   11.60    6.88
   1 -11   7    6.12    7.17
  -1 -11  -7   12.21    5.92
  -1 -11  -8  214.43   19.77
   1 -11   8  169.74   21.87
   1  11   9   93.52   14.96
   1 -11   9   91.10   15.17
  -1 -11  -9  109.49   13.23
   1  11  10   97.07   15.18
   1 -11  10   93.18   15.62
   1  11  11   28.16   10.09
   1 -11  11   18.99   10.05
   1 -11  12   88.61   15.53
   1  11  13   49.09   12.56
   1 -11  13   37.55   11.58
   1  11  14   34.20   12.12
   1 -11  14   39.86   12.71
   1  11  15   35.78   11.50
   1 -11  15    6.01   10.51
   1  11  16   22.54   11.38
   1 -11  16    5.56    9.82
   1  11  17   34.81   12.80
   1 -11  17   33.93   14.08
   1 -11  18   19.51   12.20
   1  11  19   -9.44   10.41
   1 -11  19   11.34   12.08
  -1 -12  18   17.82   12.32
  -1 -12  17   31.90   13.40
  -1 -12  16    1.94   10.94
  -1 -12  15   44.54   13.39
  -1 -12  14   23.18   11.34
   1 -12 -14   35.08    9.54
   1 -12 -13    8.49    7.72
  -1 -12  13    2.01    8.45
  -1 -12  12   40.38   11.27
   1 -12 -12   24.34    8.53
  -1  12  11    4.83    7.45
  -1 -12  11   -4.44    8.70
   1 -12 -11   16.83    7.78
  -1  12  10    4.45    8.18
   1 -12 -10   18.91    7.65
  -1 -12  10   16.53    9.12
  -1  12   9  185.20   21.24
  -1 -12   9  152.60   20.50
  -1  12   8   10.39    7.62
  -1 -12   8   -0.36    6.64
   1 -12  -8    7.47    5.90
  -1 -12   7  165.71   18.72
   1 -12  -7  143.54   15.92
   1 -12  -6   57.07    8.56
  -1 -12   6   80.25   11.92
   1 -12  -5   33.12    6.09
   1 -12  -4   16.35    5.28
   1 -12  -3   25.96    5.51
   1 -12  -2  293.16   25.33
   1 -12  -1   -4.71    4.03
   1 -12   0    3.01    6.56
   1 -12   0   -0.35    4.60
   1 -12   1  201.82   19.40
   1 -12   2   10.93    5.78
   1 -12   3  212.26   20.98
   1 -12   4   24.48    7.55
   1 -12   5   37.23    9.00
   1 -12   6  135.87   17.12
  -1 -12  -7  267.89   23.87
   1 -12   7  270.52   26.96
   1 -12   8   20.41    8.51
  -1 -12  -8    3.91    5.43
   1  12   9   13.20    8.63
  -1 -12  -9   15.06    6.53
   1  12  10    5.83    8.01
  -1 -12 -10    2.17    6.07
   1 -12  10    3.91    8.20
   1  12  11   92.31   15.52
  -1 -12 -11  104.34   14.00
   1 -12  11   98.17   16.62
   1  12  12   16.29    9.20
   1 -12  12   13.61    9.79
  -1 -12 -12   16.92    7.44
   1 -12  13    2.23    8.96
   1 -12  14   32.49   11.78
   1 -12  15   13.87   10.26
   1  12  16   -3.84    9.87
   1 -12  16   18.13   11.53
   1  12  17   13.66   11.67
   1 -12  17   15.20   12.15
   1  12  18   75.91   16.55
   1 -12  18   44.53   15.14
  -1 -13  16   10.76   11.11
   1 -13 -15   28.27    9.01
  -1 -13  15    4.64    9.50
   1 -13 -14   21.14    8.27
  -1 -13  14    0.56    9.52
   1 -13 -13   31.91    8.75
  -1 -13  13   20.98   10.57
   1 -13 -12  140.62   17.31
  -1 -13  12  129.38   19.21
  -1  13  11    0.07    7.92
   1 -13 -11    8.03    7.47
  -1 -13  11    8.25    8.85
  -1  13  10  150.03   18.93
  -1 -13  10  120.64   17.50
   1 -13 -10  110.49   14.68
  -1  13   9    0.99    7.53
  -1 -13   9    9.47    7.65
   1 -13  -9    4.70    5.97
  -1  13   8  194.22   21.76
  -1 -13   8  192.00   22.03
   1 -13  -8  188.95   19.88
   1 -13  -7   37.96    7.08
   1 -13  -6   -1.53    4.21
   1 -13  -5   34.04    6.83
   1 -13  -4   42.79    6.87
   1 -13  -3   27.46    5.90
   1 -13  -2  192.38   18.00
   1 -13  -1    5.26    5.06
   1 -13   0   -1.46    4.75
   1 -13   1   52.52    9.02
   1 -13   2    2.42    5.39
   1 -13   3  106.54   14.25
   1 -13   4    1.80    6.23
   1 -13   5   37.42    9.27
   1 -13   6   -9.07    6.37
  -1 -13  -7   22.23    5.67
   1 -13   7   45.48   10.71
   1 -13   8  111.17   16.73
  -1 -13  -8   71.05   10.00
   1  13   9   69.92   13.19
   1 -13   9   66.42   13.09
  -1 -13  -9   62.42    9.27
   1  13  10  -13.01    6.80
   1 -13  10   10.46    8.96
   1  13  11  277.36   35.88
   1 -13  11  219.79   27.20
  -1 -13 -11  243.48   23.78
   1  13  12   89.58   14.76
   1 -13  12   50.95   13.22
  -1 -13 -12   64.33   11.07
  -1 -13 -13   18.77    7.93
   1 -13  13   17.18   10.69
   1 -13  14   -3.72    8.10
  -1 -13 -14   17.36    7.62
   1 -13  15    9.18   10.29
   1 -14 -15   46.77   10.94
  -1 -14  15   39.21   13.08
  -1 -14  14   23.44   10.90
   1 -14 -14   20.32    9.02
   1 -14 -13   12.77    8.35
  -1 -14  13   17.31   10.24
  -1 -14  12   19.14   10.81
   1 -14 -12   18.12    7.72
  -1  14  11   32.16   10.10
   1 -14 -11   17.25    7.54
  -1 -14  11   26.92   10.60
  -1  14  10   34.14   10.49
   1 -14 -10   32.30    7.88
  -1  14   9    7.01    7.72
  -1 -14   9    1.44    7.59
   1 -14  -9    0.06    5.21
  -1  14   8  -10.20    7.03
   1 -14  -8    5.40    5.10
   1 -14  -7    7.10    5.07
   1 -14  -6    4.38    4.76
   1 -14  -5  119.66   12.75
   1 -14  -4   -0.64    4.22
   1 -14  -3  110.99   12.46
   1 -14   3   47.19    9.61
   1 -14   4   39.52    9.58
   1 -14   5    9.52    7.54
   1 -14   6    9.32    7.52
   1 -14   7   -3.81    6.62
   1 -14   8   65.16   13.33
  -1 -14  -8   85.60   10.00
  -1 -14  -9    0.64    4.59
   1 -14   9   -2.34    7.54
   1  14  10   20.39    9.80
   1 -14  10   48.99   11.78
  -1 -14 -10   32.13    7.32
   1  14  11   -2.32    8.29
   1 -14  11    6.96    8.49
  -1 -14 -11   -8.23    5.04
   1  14  12   47.55   12.82
   1 -14  12   77.05   15.25
  -1 -14 -12   68.16   10.83
   1 -14  13   41.48   12.53
  -1 -14 -13   39.93    9.35
  -1 -14 -14   56.63   10.71
   1 -14  14   50.69   14.86
  -1 -14 -15   25.66    8.65
   1 -14  15   22.55   12.34
   1 -15 -13   12.61    7.89
  -1 -15  13   10.56    9.87
   1 -15 -12   34.66    9.47
  -1 -15  12   48.34   12.67
  -1  15  11   -4.19    7.53
   1 -15 -11    4.16    6.13
  -1 -15  11    6.67    8.58
  -1  15  10  -13.23    6.40
   1 -15 -10   -6.80    5.51
  -1  15   9   -1.29    6.85
   1 -15  -9    5.05    5.43
   1 -15  -8   37.09    7.39
   1 -15  -7   -7.13    5.27
   1 -15   7    3.93   14.00
   1 -15   8   30.82   10.50
   1  15   9   -1.60    8.07
   1 -15   9    3.88    7.63
   1  15  10   -7.33    7.44
  -1 -15 -10    1.16    5.11
   1 -15  10    9.45    9.45
   1  15  11   59.56   13.49
  -1 -15 -11   53.38    9.21
   1 -15  11   59.91   13.62
   1  15  12   72.48   15.11
  -1 -15 -12   47.93    9.66
   1 -15  12   97.72   15.96
  -1  16  10    7.11    8.57
   1 -16 -10   -5.40    5.42
  -1  16   9   30.17    9.95
   1 -16  -9    8.81    6.20
  -1  16   8  -12.86    5.93
   1 -16   8   -6.29    7.35
   1  16   9   -0.01    7.92
   1 -16   9    1.49    8.51
   1  16  10    8.28    9.65
   1 -16  10   17.84    9.28
  -2   0  25   23.56   14.73
  -2   0  24  233.50   32.63
  -2   0  23   -6.08   10.82
  -2   0  22  131.77   23.28
  -2   0  21   -8.21   10.70
  -2   0  20  543.39   53.24
  -2   0  19    8.41   10.67
  -2   0  18   13.10   12.36
  -2   0  17  -10.20    9.78
  -2   0  16  216.86   26.82
  -2   0  15   -3.72    8.70
  -2   0  14  889.95   77.43
  -2   0  13    1.54    7.83
  -2   0  12  238.42   25.45
  -2   0  11   -5.43    6.45
  -2   0  10  341.80   32.37
   2   0  -9    6.00    6.95
  -2   0   9   -3.02    7.32
  -2   0   8  890.80   72.58
   2   0  -8  868.23   72.30
   2   0  -7    3.45    4.62
  -2   0   7   -4.86    4.62
   2   0  -6   15.48    4.75
  -2   0   5   -1.00    3.59
   2   0  -5   -1.26    3.46
   2   0  -4 1633.94  132.97
  -2   0   4 1722.35  133.07
  -2   0   3   -6.16    3.59
   2   0  -3   -3.39    3.19
  -2   0   2 2212.03  167.72
   2   0  -2 2051.52  167.68
   2   0  -1    1.31    1.18
   2   0  -1    1.21    1.03
   2   0   0 1336.67  104.91
  -2   0  -1    1.76    1.13
   2   0   1    1.26    0.93
   2   0   1    0.90    1.16
   2   0   2  106.42    9.91
  -2   0  -2  107.17    9.48
  -2   0  -2  116.21    9.88
  -2   0  -3    0.40    3.20
   2   0   3   -1.56    2.86
  -2   0  -4 5456.96  424.33
   2   0   4 5344.12  424.40
  -2   0  -5    3.67    3.32
   2   0   5   -1.98    3.22
   2   0   6 1220.39   97.79
  -2   0  -6 1213.84   97.59
   2   0   7   -4.14    4.50
  -2   0  -8  251.67   24.92
   2   0   8  276.30   25.67
  -2   0  -9    1.47    6.10
   2   0   9    4.85    7.26
   2   0  10   -0.02    6.90
   2   0  11   -0.54    6.27
   2   0  12  268.27   27.28
   2   0  13   -6.91    6.15
   2   0  14  214.64   25.32
   2   0  15   -1.86    8.44
   2   0  16   34.49   12.10
   2   0  17    1.33    9.79
   2   0  18  253.25   30.37
   2   0  19  -17.00    9.32
   2   0  20   30.07   13.21
   2   0  21    5.98   11.22
   2   0  22   27.22   14.57
   2   0  23    2.49   12.71
   2   0  24   22.56   14.20
   2   0  25   21.94   13.97
  -2   1  25   52.90   17.31
  -2  -1  25    8.50   13.83
  -2   1  24   40.29   15.97
  -2  -1  24   31.92   14.58
  -2   1  23   41.66   14.98
  -2  -1  23   16.17   13.63
  -2   1  22   16.96   13.11
  -2  -1  22   24.45   13.39
  -2   1  21   77.77   19.13
  -2  -1  21   68.94   17.36
  -2   1  20  112.83   21.44
  -2  -1  20  133.15   21.85
  -2   1  19   -1.92   11.73
  -2  -1  19  -14.88    9.86
  -2   1  18  100.87   19.01
  -2  -1  18  118.33   19.89
  -2   1  17   35.66   14.06
  -2  -1  17   51.65   14.11
  -2   1  16   11.99   11.95
  -2  -1  16   10.46   10.47
  -2   1  15    9.73    9.90
  -2  -1  15    3.99    9.32
  -2   1  14   -6.03    8.39
  -2  -1  14   -3.61    9.26
  -2   1  13  -10.89    5.79
  -2  -1  13    5.18    7.77
  -2   1  12  -10.42    6.11
  -2  -1  12   -0.32    6.36
  -2   1  11  188.72   21.57
  -2  -1  11  159.52   19.74
  -2   1  10    9.56    8.02
  -2  -1  10    4.74    7.76
   2   1  -9   99.26   13.70
  -2   1   9  103.24   14.54
   2  -1  -9  123.26   14.86
  -2  -1   9   96.54   14.46
   2   1  -8  206.81   19.89
  -2   1   8  184.74   20.58
   2  -1  -8  177.98   19.79
  -2  -1   8  196.73   20.47
   2   1  -7  500.49   43.12
  -2   1   7  513.89   43.49
  -2  -1   7  519.18   43.37
   2  -1  -7  518.15   43.32
   2   1  -6  288.52   25.60
  -2   1   6  297.85   25.96
   2  -1  -6  293.89   25.80
  -2  -1   6  293.60   26.58
   2   1  -5   17.17    4.62
  -2   1   5    6.57    4.58
   2  -1  -5   12.58    4.06
  -2  -1   5   10.39    4.22
   2   1  -4 1267.73  102.96
  -2   1   4 1333.36  103.20
  -2  -1   4 1329.73  103.05
   2  -1  -4 1250.15  103.09
   2   1  -3  293.55   24.63
  -2   1   3  287.35   24.91
  -2  -1   3  305.67   24.72
   2  -1  -3  292.07   24.86
  -2   1   2  492.82   38.12
   2   1  -2  453.52   37.88
   2  -1  -2  474.54   38.09
  -2  -1   2  470.60   37.89
  -2   1   1   13.33    2.36
   2   1  -1   15.20    2.23
  -2  -1   1   16.12    2.09
   2  -1  -1   12.50    2.24
  -2   1   0  423.87   33.75
   2  -1   0  427.71   33.75
   2   1   1 3077.35  256.36
  -2   1  -1 3435.11  256.42
   2  -1   1 3205.72  256.43
  -2  -1  -1 3358.26  256.48
   2   1   2  738.28   59.30
  -2   1  -2  748.95   59.19
   2  -1   2  739.59   59.30
  -2  -1  -2  754.94   59.23
  -2   1  -3  412.10   33.36
   2   1   3  422.15   33.59
   2   1   3  403.56   33.15
   2  -1   3  388.76   33.42
  -2  -1  -3  418.01   33.44
  -2   1  -4 3448.35  269.38
   2   1   4 3359.00  269.53
  -2  -1  -4 3553.64  269.52
   2  -1   4 3303.58  269.45
  -2  -1  -4 3445.04  269.01
  -2   1  -5  559.15   45.15
   2   1   5  537.86   45.34
  -2  -1  -5  571.96   44.67
   2  -1   5  527.19   45.24
  -2  -1  -5  555.38   45.24
  -2   1  -6  205.29   17.57
   2   1   6  198.33   17.94
   2  -1   6  159.85   17.36
  -2  -1  -6  183.34   16.64
  -2  -1  -6  188.31   17.56
   2   1   7 1005.51   82.38
  -2   1  -7 1036.33   82.18
   2  -1   7 1016.15   82.33
  -2  -1  -7  991.41   83.02
  -2   1  -8   33.40    7.66
   2   1   8   24.67    8.37
   2  -1   8   10.42    7.41
  -2  -1  -8   13.68    6.81
   2   1   9  470.47   42.47
   2  -1   9  463.71   42.21
  -2  -1  -9  503.80   42.05
   2   1  10   26.77    8.28
   2  -1  10    8.24    7.51
   2   1  11  465.13   40.39
   2  -1  11  424.05   39.85
   2   1  12   -1.68    6.40
   2  -1  12   -0.59    5.71
   2   1  13   -0.03    7.48
   2  -1  13  -11.88    6.08
   2   1  14   85.69   15.59
   2  -1  14   62.70   14.20
   2   1  15  159.98   20.74
   2  -1  15  112.10   18.18
   2   1  16   54.93   14.41
   2  -1  16   32.94   12.27
   2   1  17   18.55   11.31
   2  -1  17   22.32   11.25
   2   1  18  -10.35   10.02
   2  -1  18    7.94   11.01
   2   1  19   20.10   12.69
   2  -1  19   16.26   12.73
   2   1  20   13.86   11.40
   2  -1  20  -14.26    9.92
   2   1  21   -6.57   11.14
   2  -1  21   11.86   11.98
   2   1  22   41.55   15.21
   2  -1  22   51.75   15.86
   2   1  23    4.44   13.61
   2  -1  23   31.22   14.15
   2   1  24    2.75   11.67
   2  -1  24    2.66   12.68
   2   1  25   15.00   14.58
   2  -1  25   -0.07   13.25
  -2   2  25  136.21   25.65
  -2  -2  25  108.65   23.06
  -2   2  24  241.89   32.95
  -2  -2  24  199.00   30.38
  -2   2  23  103.17   20.36
  -2  -2  23   67.06   18.76
  -2   2  22   32.33   14.89
  -2  -2  22   30.92   14.66
  -2   2  21   30.12   13.80
  -2  -2  21   34.49   15.47
  -2   2  20   39.37   15.33
  -2  -2  20   36.69   13.97
  -2   2  19  156.38   24.45
  -2  -2  19  172.44   24.57
  -2   2  18   -0.49   10.49
  -2  -2  18    7.33   10.98
  -2   2  17   34.11   13.20
  -2  -2  17   58.56   14.03
  -2   2  16   27.39   12.29
  -2  -2  16   44.83   12.83
  -2   2  15  262.27   30.59
  -2  -2  15  244.08   28.57
  -2   2  14   39.51   11.87
  -2  -2  14   62.54   14.96
  -2   2  13  330.92   34.24
  -2  -2  13  372.96   34.32
  -2   2  12   43.74   10.12
  -2  -2  12   28.75    9.72
  -2   2  11   82.20   13.46
  -2  -2  11   86.76   13.86
  -2   2  10  130.68   18.15
  -2  -2  10  177.63   19.01
  -2   2   9    7.20    8.70
   2   2  -9   16.65    7.25
   2  -2  -9   14.19    7.19
  -2  -2   9    5.45    7.73
   2   2  -8  170.34   18.53
  -2   2   8  187.96   19.71
   2  -2  -8  159.85   18.68
  -2  -2   8  163.66   18.54
   2   2  -7  174.36   16.86
  -2   2   7  162.73   17.72
   2  -2  -7  157.04   17.78
  -2  -2   7  157.44   17.09
   2   2  -6   -0.89    3.63
  -2   2   6   -2.43    4.52
   2  -2  -6   -1.55    3.67
  -2  -2   6   -1.97    3.89
  -2   2   5  370.92   32.03
   2   2  -5  379.59   31.67
  -2  -2   5  385.85   31.79
   2  -2  -5  372.91   31.94
  -2   2   4 2728.83  205.97
   2   2  -4 2519.40  205.62
   2  -2  -4 2537.00  205.91
  -2  -2   4 2649.97  205.74
   2   2  -3  180.69   16.92
  -2   2   3  212.52   17.63
  -2  -2   3  191.22   17.07
   2  -2  -3  185.78   17.54
   2  -2  -3  209.41   16.48
   2   2  -2 4007.75  321.58
   2  -2  -2 4234.50  322.01
  -2  -2   2 4057.40  321.60
  -2   2   1  973.48   80.12
   2  -2  -1 1055.01   80.08
  -2   2   0 1057.93   84.52
   2  -2   0 1086.55   84.50
  -2   2  -1 1941.56  150.80
   2  -2   1 1896.12  150.87
  -2   2  -2 3110.94  233.34
   2   2   2 2923.14  233.44
   2  -2   2 2997.57  233.49
  -2  -2  -2 2850.31  233.36
  -2   2  -3 2341.58  182.94
   2   2   3 2312.83  183.17
   2  -2   3 2299.60  183.14
  -2  -2  -3 2338.19  183.11
   2   2   4   21.42    4.83
   2   2   4   26.95    4.36
  -2   2  -4   24.43    4.49
   2  -2   4   24.94    4.65
  -2  -2  -4   24.86    4.77
   2   2   5 1222.46   99.72
   2   2   5 1258.95   99.20
  -2   2  -5 1233.93   99.41
  -2  -2  -5 1290.15   99.70
   2  -2   5 1226.28  100.28
   2   2   6 1169.46   94.80
  -2   2  -6 1199.26   94.46
  -2  -2  -6 1169.09   93.85
   2  -2   6 1153.40   94.64
  -2  -2  -6 1197.09   94.68
  -2   2  -7  118.09   14.50
   2   2   7  144.16   15.87
   2  -2   7  139.90   15.27
  -2  -2  -7  122.94   13.59
  -2  -2  -7  142.41   16.06
  -2   2  -8   49.87    9.79
   2   2   8   84.42   12.12
   2  -2   8   46.67    9.60
  -2  -2  -8   60.81    8.97
  -2  -2  -8   60.72   10.46
   2   2   9    9.95    7.74
  -2  -2  -9    8.27    6.73
   2  -2   9   13.85    7.17
   2   2  10  205.38   21.74
   2  -2  10  183.77   21.00
   2   2  11   12.56    7.21
   2  -2  11   -6.98    5.63
   2   2  12  179.75   21.14
   2  -2  12  166.70   20.68
   2   2  13   21.20    9.96
   2  -2  13   33.17   11.32
   2   2  14    9.22   10.02
   2  -2  14   11.41    9.26
   2   2  15   -6.16    8.97
   2  -2  15    7.63    8.86
   2   2  16   10.81   10.91
   2  -2  16    7.62    9.68
   2   2  17  111.88   19.14
   2  -2  17  114.13   19.02
   2   2  18   14.39   12.08
   2  -2  18   13.12   11.27
   2   2  19  192.27   26.36
   2  -2  19  142.03   23.65
   2   2  20   -6.26   10.43
   2  -2  20    8.72   19.16
   2   2  21   18.15   13.40
   2  -2  21   39.86   14.30
   2   2  22   32.35   14.87
   2  -2  22   -8.50   10.52
   2   2  23  -12.59   12.53
   2  -2  23   -4.58   12.19
   2   2  24   67.66   17.66
   2  -2  24   33.47   15.91
  -2   3  25   -6.60   13.22
  -2  -3  25   36.80   15.66
  -2   3  24    4.73   13.89
  -2  -3  24   -2.18   11.02
  -2   3  23   23.63   15.96
  -2  -3  23   18.67   13.88
  -2   3  22   18.53   13.11
  -2  -3  22   37.50   15.55
  -2   3  21   70.68   18.97
  -2  -3  21   84.45   18.57
  -2   3  20   19.68   14.21
  -2  -3  20   56.77   16.03
  -2   3  19   12.28   13.37
  -2  -3  19   -3.50   10.45
  -2   3  18   36.38   14.99
  -2  -3  18   49.49   15.26
  -2   3  17   90.15   18.39
  -2  -3  17  126.82   20.26
  -2   3  16   -2.40   10.16
  -2  -3  16   11.53   10.41
  -2   3  15  398.35   39.17
  -2  -3  15  376.67   38.37
  -2   3  14   37.99   11.84
  -2  -3  14   28.64   11.57
  -2   3  13   76.96   14.75
  -2  -3  13   78.80   14.03
  -2   3  12   39.53   10.34
  -2  -3  12   38.28    9.87
  -2   3  11  370.52   35.10
  -2  -3  11  371.57   34.52
  -2   3  10  109.51   15.87
  -2  -3  10  128.93   16.35
   2   3  -9   34.14    8.47
  -2   3   9   33.57   10.57
  -2  -3   9   32.42    8.83
   2  -3  -9   30.82    7.48
  -2   3   8  133.49   16.90
   2   3  -8  145.68   15.58
   2  -3  -8  121.87   14.34
  -2  -3   8  115.28   15.38
   2  -3  -8  135.00   16.33
   2   3  -7  108.00   12.77
  -2   3   7  103.02   13.48
   2  -3  -7   90.31   13.05
  -2  -3   7  105.10   13.11
  -2   3   6   16.31    6.62
   2   3  -6   21.72    5.42
   2  -3  -6   12.54    4.35
   2  -3  -6    7.65    5.19
  -2  -3   6   22.56    6.57
   2   3  -5   29.50    5.34
  -2   3   5   41.16    6.88
   2  -3  -5   21.27    5.49
  -2  -3   5   30.65    5.70
  -2   3   4  268.05   22.19
   2   3  -4  252.21   21.54
  -2   3   4  257.60   21.24
   2  -3  -4  245.40   22.07
  -2  -3   4  245.47   21.62
  -2   3   3  935.97   68.96
   2   3  -3  839.20   68.36
  -2   3   3  885.97   68.29
  -2  -3   3  842.20   68.46
   2  -3  -3  798.90   68.84
   2  -3  -2 2809.19  211.20
   2  -3  -2 2557.66  210.70
  -2   3   1   20.58    4.17
   2  -3  -1   36.21    4.32
  -2   3   0 3849.96  303.67
   2  -3   0 3891.06  303.63
  -2   3  -1 1065.18   84.39
   2  -3   1 1073.68   84.51
  -2   3  -2   17.47    3.22
   2  -3   2   16.78    3.36
  -2   3  -3   10.53    2.99
   2   3   3   11.18    3.41
  -2  -3  -3   10.18    3.16
   2  -3   3    7.10    3.29
   2   3   4  110.01   12.03
  -2   3  -4  120.83   11.65
  -2  -3  -4  131.80   11.94
   2  -3   4  125.87   12.02
   2   3   5  122.84   14.14
  -2   3  -5  150.96   13.72
   2   3   5  152.03   13.46
  -2  -3  -5  135.69   13.78
   2  -3   5  134.34   13.85
   2   3   6   16.45    5.30
   2   3   6   20.25    6.95
  -2  -3  -6   22.50    6.01
   2  -3   6   21.69    6.28
  -2   3  -7  135.73   15.55
   2   3   7  151.82   16.74
  -2  -3  -7  137.57   17.15
   2  -3   7  153.41   16.65
  -2   3  -8 1179.88   96.33
   2   3   8 1215.35   97.11
  -2  -3  -8 1245.65   96.81
   2  -3   8 1123.60   96.67
   2   3   9   66.30   11.30
  -2  -3  -9   53.54   10.11
   2  -3   9   54.11   10.17
   2   3  10  251.53   25.28
   2  -3  10  240.65   24.64
   2   3  11  162.69   20.22
   2  -3  11  170.13   20.21
   2   3  12  208.99   22.22
   2  -3  12  162.03   21.04
   2   3  13   37.45   11.33
   2  -3  13   38.42   17.69
   2   3  14   49.86   11.81
   2  -3  14   39.65   11.32
   2   3  15  360.65   35.62
   2  -3  15  320.62   34.37
   2   3  16  -11.12    9.51
   2  -3  16    4.46    9.65
   2   3  17   10.93   11.44
   2  -3  17    4.43    9.82
   2   3  18   20.00   12.63
   2  -3  18   47.99   13.73
   2   3  19  106.83   19.55
   2  -3  19   89.10   18.90
   2   3  20  104.87   21.34
   2  -3  20   92.39   29.18
   2   3  21   -1.47   11.57
   2  -3  21   25.01   13.86
   2   3  22  -13.85   10.90
   2  -3  22    6.42   12.11
   2   3  23   42.56   16.64
   2  -3  23   48.84   16.46
   2   3  24   10.74   13.95
   2  -3  24   19.72   13.57
  -2   4  24   21.95   14.35
  -2  -4  24   26.56   14.75
  -2   4  23   18.36   13.93
  -2  -4  23   45.49   15.90
  -2   4  22    1.03   12.02
  -2  -4  22   19.48   13.99
  -2   4  21   45.85   15.58
  -2  -4  21   50.33   15.54
  -2   4  20   43.52   17.26
  -2  -4  20   42.98   15.42
  -2   4  19    6.96   11.81
  -2  -4  19   -2.92    9.73
  -2   4  18   94.04   20.52
  -2  -4  18  116.47   19.57
  -2   4  17   60.08   15.07
  -2  -4  17   32.29   13.17
  -2   4  16  -12.00    9.99
  -2  -4  16   -8.12    9.63
  -2   4  15   23.46   12.06
  -2  -4  15    5.01    9.75
  -2   4  14   18.38   10.78
  -2  -4  14   -0.36    8.33
  -2   4  13    7.11   16.23
  -2  -4  13    2.89    7.92
  -2   4  12  175.32   22.46
  -2  -4  12  198.64   21.61
  -2   4  11  250.91   25.19
  -2  -4  11  224.62   24.06
  -2   4  10   42.37   10.61
  -2  -4  10   43.50    9.30
   2   4  -9  575.91   49.46
  -2   4   9  617.68   50.75
  -2  -4   9  566.27   49.97
   2   4  -8  312.28   28.35
  -2   4   8  310.29   29.88
   2  -4  -8  302.29   28.92
  -2  -4   8  322.21   29.06
  -2   4   7  548.70   47.44
   2   4  -7  552.46   46.26
  -2  -4   7  567.72   46.77
   2  -4  -7  531.93   46.95
  -2   4   6  733.14   58.90
   2   4  -6  687.09   57.90
  -2   4   5  753.32   59.78
  -2   4   5  781.43   59.01
   2   4  -5  725.79   59.02
   2  -4  -5  689.35   59.72
  -2  -4   5  693.76   59.24
   2   4  -4  438.07   36.38
  -2   4   4  466.66   36.43
  -2  -4   4  443.95   36.68
   2  -4  -4  431.80   37.19
   2   4  -3  312.61   24.81
   2  -4  -3  283.28   25.17
   2  -4  -3  314.97   25.87
   2  -4  -2 1825.23  144.94
   2  -4  -2 1854.94  145.51
  -2   4   1  761.41   64.89
   2  -4  -1  870.25   64.78
  -2   4   0  177.99   15.24
   2  -4   0  180.16   15.11
  -2   4  -1 1383.72  108.52
   2  -4   1 1369.14  108.65
  -2   4  -2  440.81   35.20
   2  -4   2  433.41   35.53
   2   4   3   12.42    3.88
  -2   4  -3   10.78    3.26
   2  -4   3   16.01    4.09
  -2  -4  -3    8.79    3.47
   2   4   4 1494.23  115.81
  -2   4  -4 1469.25  115.34
  -2  -4  -4 1394.35  115.72
   2  -4   4 1467.26  115.90
  -2   4  -5   62.62    7.93
   2   4   5   58.36    9.04
  -2  -4  -5   55.82    8.38
   2  -4   5   49.36    8.62
  -2   4  -6    5.00    5.75
   2   4   6   -4.15    6.28
   2   4   6    4.76    5.22
   2  -4   6    0.50    5.73
  -2  -4  -6   -1.57    5.35
  -2   4  -7  307.26   25.27
   2   4   7  254.10   25.88
   2   4   7  273.53   24.97
   2  -4   7  248.09   25.47
   2   4   8   22.40    8.16
  -2   4  -8   43.83    8.82
   2  -4   8   14.13    6.99
  -2  -4  -8   19.57    6.97
   2   4   9  364.76   33.15
  -2  -4  -9  361.03   32.40
   2  -4   9  350.99   32.70
   2   4  10   76.92   13.19
   2  -4  10   95.16   13.13
   2   4  11   19.68    8.98
   2  -4  11   14.60    7.47
   2   4  12  315.32   30.14
   2  -4  12  278.23   29.12
   2   4  13  146.57   19.22
   2  -4  13  121.97   17.63
   2   4  14   53.54   12.85
   2  -4  14   24.56   10.34
   2   4  15   87.82   16.74
   2  -4  15   80.32   16.07
   2   4  16   22.15   13.09
   2  -4  16    5.57   10.35
   2   4  17   -1.04   10.38
   2  -4  17   -9.24    8.61
   2   4  18    8.42   11.48
   2  -4  18    9.54   10.72
   2   4  19  -23.46    9.44
   2  -4  19    7.12   10.58
   2   4  20   19.02   22.38
   2  -4  20   26.58   13.35
   2   4  21   18.44   13.11
   2  -4  21    7.44   11.21
   2   4  22   17.09   14.13
   2  -4  22   12.61   13.79
   2   4  23    0.66   12.54
   2  -4  23    1.85   11.68
   2   4  24   38.69   16.51
   2  -4  24   19.09   14.38
  -2   5  24   13.86   15.48
  -2  -5  24   27.82   14.53
  -2   5  23   37.02   14.31
  -2  -5  23   30.97   13.82
  -2   5  22   17.43   13.45
  -2  -5  22   29.53   15.07
  -2   5  21    7.89   13.17
  -2  -5  21   11.73   11.76
  -2   5  20   -5.93   19.90
  -2  -5  20   -5.03   10.56
  -2   5  19   -4.77   11.23
  -2  -5  19   -4.10   10.84
  -2   5  18   11.21   12.55
  -2  -5  18    0.93    9.97
  -2   5  17   61.64   15.90
  -2  -5  17   29.92   12.33
  -2   5  16   70.98   16.88
  -2  -5  16   85.31   16.18
  -2   5  15  100.99   17.98
  -2  -5  15  109.34   18.06
  -2   5  14  277.53   30.28
  -2  -5  14  265.79   29.34
  -2   5  13   31.32   10.98
  -2  -5  13   19.54    9.20
  -2   5  12   29.48    9.92
  -2  -5  12   26.07    9.33
  -2   5  11    5.42    7.68
  -2  -5  11    2.17    6.42
  -2   5  10  104.62   14.12
  -2  -5  10   62.65   11.90
  -2   5   9   47.13    9.99
   2   5  -9   35.29    7.92
  -2  -5   9   39.33    8.80
   2   5  -8   39.11    8.03
  -2   5   8   25.07    8.63
  -2  -5   8   40.26    8.14
  -2   5   7   84.41   12.41
   2   5  -7   82.64   10.51
   2  -5  -7   65.67   11.06
  -2  -5   7   67.05   10.53
  -2   5   6   27.85    6.37
  -2   5   6   31.20    8.67
   2   5  -6   26.84    6.35
   2  -5  -6   17.28    6.98
  -2  -5   6   21.61    6.92
  -2   5   5    4.30    4.75
   2   5  -5    1.79    4.50
  -2   5   5   -6.64    6.65
  -2  -5   5   -3.50    5.13
   2  -5  -5    8.45    7.18
   2   5  -4   65.95    7.56
  -2  -5   4   58.69    8.32
   2  -5  -4   60.21    9.51
   2  -5  -3  614.56   51.99
   2  -5  -3  664.48   52.35
   2  -5  -2  223.97   19.41
   2  -5  -2  206.63   18.44
  -2   5   1   56.42    7.50
   2  -5  -1   68.62    7.36
  -2   5   0  201.68   17.67
   2  -5   0  205.54   17.38
  -2   5  -1   37.16    5.46
   2  -5   1   37.65    5.44
  -2   5  -2   11.40    4.04
   2  -5   2   12.42    4.82
  -2   5  -3   25.61    4.98
   2  -5   3   23.84    5.54
  -2  -5  -3   20.48    5.29
   2   5   4  647.23   53.43
  -2   5  -4  675.38   52.79
   2  -5   4  656.26   53.64
  -2  -5  -4  634.12   53.34
   2   5   5    4.06    6.66
  -2   5  -5    9.56    5.43
   2  -5   5   15.83    6.22
  -2  -5  -5    4.85    5.46
   2   5   6   95.97   12.49
  -2   5  -6   97.96   11.22
   2  -5   6   77.01   11.36
  -2  -5  -6   97.57   11.92
  -2   5  -7   92.14   11.13
   2   5   7   76.61   10.94
   2   5   7  132.10   13.95
   2  -5   7   81.28   11.75
  -2  -5  -7   81.86   11.43
   2   5   8   60.77   10.98
   2   5   8   55.68    9.36
   2  -5   8   62.88   10.54
  -2  -5  -8   73.85   10.31
   2   5   9  168.89   18.25
   2  -5   9  141.43   17.51
   2   5  10   -4.19    6.00
   2  -5  10    5.76    6.36
   2   5  11  125.66   16.18
   2  -5  11   95.13   14.80
   2   5  12   33.02   10.55
   2  -5  12   28.29    9.60
   2   5  13   -1.67    9.89
   2  -5  13    9.65    8.74
   2   5  14   87.48   15.82
   2  -5  14   39.18   12.19
   2   5  15   30.37   12.85
   2  -5  15   39.06   12.53
   2   5  16   14.05   11.06
   2  -5  16   20.63   11.03
   2   5  17   25.66   12.78
   2  -5  17   20.27   12.34
   2   5  18   -0.56   10.92
   2  -5  18   -5.74   10.04
   2   5  19   68.52   17.95
   2  -5  19   63.10   16.01
   2  -5  20    7.05   11.70
   2   5  21   41.47   16.30
   2  -5  21   16.41   12.05
   2   5  22   51.03   17.07
   2  -5  22   55.43   16.80
   2   5  23   10.67   13.17
   2  -5  23   -3.22   11.40
   2   5  24    5.55   13.94
   2  -5  24   -7.67   11.01
  -2   6  23   27.04   15.55
  -2  -6  23   36.39   15.75
  -2   6  22   41.55   15.32
  -2  -6  22    7.22   13.93
  -2   6  21    5.14   10.79
  -2  -6  21    5.65   12.40
  -2   6  20  429.64   46.13
  -2  -6  20  510.35   64.48
  -2   6  19    1.96   10.78
  -2  -6  19  -10.32    9.27
  -2   6  18    6.45   10.80
  -2  -6  18   16.63   12.47
  -2   6  17   -2.96   11.01
  -2  -6  17    3.76   10.67
  -2   6  16  166.63   24.70
  -2  -6  16  246.96   27.63
  -2   6  15  123.06   19.33
  -2  -6  15   92.52   17.23
  -2   6  14   17.96   11.06
  -2  -6  14    3.83    8.97
  -2   6  13  198.72   23.80
  -2  -6  13  161.17   21.43
  -2   6  12   95.83   16.92
  -2  -6  12  148.23   17.97
  -2   6  11  230.45   25.38
  -2  -6  11  208.65   23.38
  -2   6  10   44.62   10.64
  -2  -6  10   33.25    8.90
  -2   6   9   50.96   10.88
   2   6  -9   61.28    9.27
  -2  -6   9   55.62   10.00
   2   6  -8   -4.43    4.32
  -2   6   8    2.66    6.71
  -2  -6   8    0.65    5.50
  -2   6   7   52.02    9.57
  -2   6   7   44.62    7.88
   2  -6  -7   53.81    9.11
  -2  -6   7   42.85    8.41
   2   6  -6  199.94   18.72
  -2   6   6  223.42   19.16
  -2   6   6  220.59   20.93
  -2  -6   6  189.25   19.45
   2  -6  -6  183.02   20.10
   2   6  -5   92.36   10.72
  -2  -6   5  108.12   12.10
   2  -6  -5  106.59   12.93
   2   6  -4  431.74   34.11
   2  -6  -4  420.18   35.24
  -2  -6   4  410.22   35.02
   2  -6  -4  408.57   36.81
   2  -6  -3  326.07   28.20
   2  -6  -3  338.95   29.25
   2  -6  -2   14.91    5.32
   2  -6  -2   24.78    6.38
  -2   6   1    5.85    5.27
   2  -6  -1   22.83    4.89
  -2   6   0  747.57   62.30
   2  -6   0  803.40   62.07
  -2   6  -1  270.99   23.22
   2  -6   1  271.16   23.23
  -2   6  -2  259.17   21.42
   2  -6   2  234.23   21.92
  -2   6  -3  253.08   20.81
   2  -6   3  221.27   21.62
   2   6   4   39.46    7.52
  -2   6  -4   47.83   10.21
   2  -6   4   30.78    7.35
  -2  -6  -4   43.92    7.28
   2   6   5  187.35   19.46
  -2   6  -5  179.79   16.63
  -2  -6  -5  169.95   17.34
   2  -6   5  182.45   18.02
   2   6   6   95.66   12.36
  -2   6  -6   93.01   10.82
   2  -6   6   95.41   12.08
  -2  -6  -6   87.25   11.46
   2   6   7    4.95    6.12
   2   6   7    2.61    5.09
   2  -6   7   -1.64    5.01
  -2  -6  -7    2.27    4.46
   2   6   8  136.97   14.66
   2   6   8  126.89   15.75
  -2  -6  -8  121.78   15.19
   2  -6   8  141.29   16.28
   2   6   9  121.64   16.19
   2   6   9  130.18   15.41
   2  -6   9  116.79   15.25
   2   6  10   60.23   11.73
   2  -6  10   61.48   11.15
   2   6  11   40.95   11.00
   2  -6  11   42.93   10.43
   2   6  12   35.04   10.92
   2  -6  12   12.83    9.55
   2  -6  13   11.81    8.96
   2   6  14   68.23   14.92
   2  -6  14   69.55   14.18
   2   6  15    4.40   10.57
   2  -6  15  -10.51    7.85
   2   6  16    6.57   11.16
   2  -6  16   38.22   13.03
   2   6  17  -25.94    9.47
   2  -6  17   -0.10    9.78
   2   6  18   14.22   11.26
   2  -6  18   44.80   13.78
   2   6  19   22.29   12.89
   2  -6  19   -2.81   11.98
   2   6  20   20.46   13.87
   2  -6  20    8.10   11.74
   2   6  21   -3.51   10.95
   2  -6  21    7.02   12.80
   2   6  22   49.36   16.37
   2  -6  22   83.97   19.12
   2   6  23   18.74   14.15
   2  -6  23   -3.40   11.69
  -2   7  23   20.31   15.03
  -2  -7  23   19.05   14.13
  -2   7  22  -19.12   10.29
  -2  -7  22   14.55   13.59
  -2   7  21   10.20   12.22
  -2  -7  21   -5.27   11.08
  -2   7  20   42.33   14.74
  -2  -7  20   43.92   19.05
  -2   7  19   13.81   12.81
  -2  -7  19   12.40   12.41
  -2   7  18    9.58   12.03
  -2  -7  18   -5.18   10.36
  -2   7  17   90.02   19.03
  -2  -7  17  116.64   19.12
  -2   7  16   10.19   11.79
  -2  -7  16   16.64   11.26
  -2   7  15  140.13   21.00
  -2  -7  15  113.22   18.92
  -2   7  14  237.64   28.51
  -2  -7  14  269.78   28.59
  -2   7  13    2.37    9.23
  -2  -7  13    4.33    9.36
  -2   7  12   36.73   14.52
  -2  -7  12   49.28   12.04
  -2   7  11  365.34   33.17
  -2  -7  11  306.57   31.72
  -2   7  10  588.56   46.70
  -2  -7  10  468.28   45.53
  -2   7   9    1.47    7.11
  -2  -7   9   -5.59    5.22
  -2   7   8   23.91    6.63
  -2   7   8   11.40    6.95
   2   7  -8   16.58    5.51
  -2  -7   8    8.67    5.91
  -2   7   7   10.44    4.99
   2   7  -7    8.29    4.95
  -2   7   7   13.83    6.79
  -2  -7   7   14.38    5.76
   2   7  -6   22.94    4.85
   2  -7  -6   22.23    6.68
  -2  -7   6   24.54    6.08
   2   7  -5  518.44   41.96
   2  -7  -5  505.52   42.91
  -2  -7   5  535.01   44.04
   2  -7  -5  520.27   44.06
   2  -7  -4  226.31   20.60
   2  -7  -4  232.37   21.73
   2  -7  -3   31.19    6.13
   2  -7  -2  130.72   13.07
   2  -7  -2  144.38   14.64
   2  -7  -1  104.95   10.73
  -2   7   0   82.89   10.20
   2  -7   0  101.07    9.97
  -2   7  -1  111.15   10.84
   2  -7   1   84.04   10.21
  -2   7  -2   70.10    8.84
   2  -7   2   58.43    8.20
  -2   7  -3   10.02    4.33
   2  -7   3   17.28    5.34
  -2   7  -4   62.95    7.60
   2  -7   4   55.08    8.53
  -2  -7  -4   54.48    8.13
   2   7   5  252.27   21.52
  -2   7  -5  237.90   20.52
   2  -7   5  236.11   21.93
  -2  -7  -5  208.54   21.11
   2   7   6  217.67   20.44
  -2   7  -6  222.52   19.19
   2  -7   6  224.02   20.76
  -2  -7  -6  181.03   19.66
   2   7   7   88.51   11.99
  -2  -7  -7   83.47   11.06
   2  -7   7   69.93   11.23
   2   7   8    9.46    7.29
   2   7   8   13.72    6.33
   2  -7   8    2.78    5.73
  -2  -7  -8   16.83    5.79
   2   7   9   95.85   12.97
   2   7   9   79.17   12.88
   2  -7   9  110.59   14.29
   2   7  10   24.19    8.24
   2   7  10   19.30    9.00
   2  -7  10   11.56    7.81
   2   7  11  118.32   16.22
   2  -7  11  107.88   16.36
   2   7  12  189.06   20.47
   2  -7  12  107.39   17.92
   2   7  13    1.55    9.57
   2  -7  13   10.38    9.46
   2   7  14   32.73   12.07
   2  -7  14   29.16   10.99
   2   7  15   13.97   10.67
   2  -7  15   15.54   11.19
   2   7  16  158.62   22.33
   2  -7  16  122.77   20.24
   2   7  17   32.79   13.10
   2  -7  17   18.03   11.25
   2   7  18    0.92   10.61
   2  -7  18   -4.41   10.30
   2   7  19  133.43   22.01
   2  -7  19  109.46   21.46
   2   7  20   95.96   19.64
   2  -7  20  103.40   21.41
   2   7  21  123.70   22.09
   2  -7  21  100.14   21.31
   2   7  22   21.43   13.65
   2  -7  22   20.83   13.28
  -2   8  22   42.68   15.83
  -2  -8  22   35.67   15.16
  -2   8  21  -12.40   10.94
  -2  -8  21   16.43   12.42
  -2   8  20    8.89   12.84
  -2  -8  20   -5.78   10.88
  -2   8  19   49.45   16.67
  -2  -8  19   28.88   12.98
  -2   8  18   22.90   12.66
  -2  -8  18   19.93   12.68
  -2   8  17   -0.99   10.60
  -2  -8  17  -14.08    9.33
  -2   8  16   10.51   11.78
  -2  -8  16   22.47   11.16
  -2   8  15   18.82   12.55
  -2  -8  15   16.16   10.89
  -2   8  14   14.88   10.98
  -2  -8  14    4.24    9.42
  -2   8  13   51.99   13.81
  -2  -8  13  107.12   18.08
  -2   8  12  129.57   18.50
  -2  -8  12  135.56   18.69
  -2   8  11   34.43   12.01
  -2  -8  11   37.39   10.51
  -2   8  10  410.55   35.65
  -2  -8  10  343.98   34.55
  -2   8   9    1.82    7.51
  -2   8   9   -3.25    5.43
  -2  -8   9   -5.60    6.04
  -2   8   8   -1.64    5.18
   2   8  -8    1.29    4.67
  -2  -8   8   -1.55    5.42
  -2   8   7   45.55    8.16
   2   8  -7   26.84    5.71
  -2  -8   7   36.56    8.20
   2  -8  -7   42.49    8.05
   2   8  -6  446.14   36.49
  -2  -8   6  417.72   37.86
   2  -8  -6  471.15   37.73
   2  -8  -5  205.51   21.13
   2  -8  -5  238.83   20.36
  -2  -8   5  219.16   20.48
   2  -8  -4  144.27   13.72
   2  -8  -4  126.95   14.82
   2  -8  -3   87.01   11.21
   2  -8  -3   88.34    9.87
   2  -8  -2   89.14    9.87
   2  -8  -2   98.56   11.90
   2  -8  -1   82.25    9.02
  -2   8   0    5.77    3.52
   2  -8   0    1.87    3.60
  -2   8  -1  124.79   12.12
   2  -8   1  111.95   12.00
  -2   8  -2    8.93    4.26
   2  -8   2    5.25    4.14
  -2   8  -3    1.15    3.74
   2  -8   3    4.62    4.84
  -2   8  -4  432.22   33.78
   2  -8   4  378.62   34.87
  -2   8  -5    1.27    3.76
  -2  -8  -5    4.46    4.07
   2  -8   5   -2.19    4.52
   2   8   6   64.03    9.72
   2  -8   6   65.21   10.54
   2   8   7    7.00    6.62
   2  -8   7    9.19    6.60
  -2  -8  -7   -1.21    4.37
   2   8   8  272.22   25.75
  -2  -8  -8  259.08   24.77
   2  -8   8  262.66   26.05
   2   8   9  213.80   21.69
   2   8   9  206.07   22.25
   2  -8   9  189.97   22.00
   2   8  10   29.72    8.94
   2   8  10   37.92    9.95
   2  -8  10   24.85    9.40
   2   8  11   86.88   14.64
   2  -8  11   72.43   15.51
   2   8  12  377.18   36.74
   2  -8  12  382.00   36.93
   2   8  13   90.71   15.46
   2  -8  13   92.70   16.06
   2   8  14   37.15   12.40
   2  -8  14   26.41   10.96
   2   8  15   34.21   12.46
   2  -8  15   14.01   10.66
   2   8  16   23.05   11.35
   2  -8  16   15.39   10.67
   2   8  17   79.63   16.53
   2  -8  17  109.85   18.85
   2   8  18   31.67   12.92
   2  -8  18   34.31   13.18
   2   8  19   19.71   13.94
   2  -8  19   -1.07   10.05
   2   8  20   -8.80   10.91
   2  -8  20   13.46   12.76
   2   8  21   10.43   11.85
   2  -8  21    9.84   12.07
   2   8  22   29.51   13.24
   2  -8  22   17.96   13.52
  -2   9  21   55.37   16.04
  -2  -9  21   39.79   15.48
  -2   9  20   -2.59   11.30
  -2  -9  20   28.13   13.56
  -2   9  19   -5.28   11.10
  -2  -9  19   -3.71   11.26
  -2   9  18   22.91   11.46
  -2  -9  18   12.62   11.64
  -2   9  17    8.17   11.36
  -2  -9  17    5.87   11.03
  -2   9  16   40.46   13.39
  -2  -9  16   49.95   14.31
  -2   9  15   52.60   14.02
  -2  -9  15   65.63   15.05
  -2   9  14   14.71   10.67
  -2  -9  14   27.17   11.38
  -2   9  13  105.58   17.20
  -2  -9  13  101.55   16.85
  -2   9  12   21.93   11.14
  -2  -9  12   23.71    9.69
  -2   9  11   34.87   11.25
  -2  -9  11   27.26    9.97
  -2  -9  10  102.56   15.15
  -2  -9   9  212.44   22.62
   2   9  -8  117.35   14.08
  -2   9   8  148.91   16.78
   2  -9  -8  168.98   17.14
  -2  -9   8  147.46   17.09
  -2   9   7    6.65    5.92
   2   9  -7   -0.65    3.85
   2  -9  -7    3.04    5.69
  -2  -9   7    0.73    5.81
   2  -9  -6   21.04    6.41
  -2  -9   6   10.97    6.37
   2  -9  -5   10.99    5.22
   2  -9  -4  126.74   14.54
   2  -9  -4  107.29   12.08
   2  -9  -3   67.21    8.39
   2  -9  -3   78.24   10.71
   2  -9  -2  284.81   22.50
   2  -9  -2  229.23   23.67
   2  -9  -1   60.25    7.48
   2  -9  -1   54.76    9.06
  -2   9   0  217.76   19.98
   2  -9   0  231.87   19.82
  -2   9  -1   99.76   11.83
   2  -9   1  130.33   12.12
  -2   9  -2    3.63    3.99
   2  -9   2    6.53    4.68
  -2   9  -3   38.56    6.30
   2  -9   3   41.22    7.36
  -2   9  -4   29.89    6.37
   2  -9   4   31.33    7.08
  -2  -9  -5  104.47   11.48
   2  -9   5  119.19   14.16
   2  -9   6   49.29    9.15
  -2  -9  -6   38.80    7.96
  -2  -9  -7   86.19   11.76
   2  -9   7   82.81   12.88
   2   9   8  126.31   14.65
   2  -9   8   95.15   14.47
   2   9   9   -0.31    7.59
   2   9   9   19.93    8.09
   2  -9   9    5.58    7.58
   2   9  10   39.24   10.44
   2   9  10   42.41   10.94
   2  -9  10   59.94   12.65
   2   9  11   -3.16    8.30
   2   9  11    4.97    8.06
   2  -9  11   -5.62    7.49
   2   9  12  248.21   28.26
   2  -9  12  182.68   24.03
   2   9  13   -4.21    9.28
   2  -9  13   -5.12    8.06
   2   9  14  134.01   18.46
   2  -9  14   88.10   17.04
   2   9  15   20.55   10.91
   2  -9  15   17.62   10.13
   2   9  16   21.72   10.57
   2  -9  16   -8.17    8.59
   2   9  17    7.20   10.87
   2  -9  17   11.45   11.55
   2   9  18   29.26   12.56
   2  -9  18   24.96   15.02
   2   9  19    6.97   13.19
   2  -9  19   20.56   12.16
   2   9  20   45.64   15.32
   2  -9  20   67.57   17.49
   2   9  21    1.24   10.64
   2  -9  21    4.83   12.15
  -2  10  20    5.46   12.57
  -2 -10  20    8.70   11.84
  -2  10  19   86.54   18.00
  -2 -10  19   99.27   22.48
  -2  10  18    5.35   14.40
  -2 -10  18   28.69   13.02
  -2  10  17  -17.16    8.95
  -2 -10  17    4.80   10.19
  -2  10  16   15.50   10.85
  -2 -10  16    5.54    9.68
  -2  10  15   22.49   11.98
  -2 -10  15   41.77   13.11
  -2  10  14   -9.71    9.49
  -2 -10  14    5.80    9.57
  -2  10  13  -11.63    9.25
  -2 -10  13   -0.97    8.51
  -2 -10  12    0.52    8.42
  -2 -10  11  212.67   24.68
  -2  10  10  117.65   15.80
  -2 -10  10  108.91   15.90
   2 -10 -10  100.14   16.90
  -2  10   9  136.81   16.53
  -2 -10   9  112.32   16.02
   2 -10  -9  117.20   15.40
  -2  10   8   66.47   11.47
  -2 -10   8   78.65   11.97
   2 -10  -8   73.08   11.34
   2  10  -7  417.44   36.12
   2 -10  -7  481.76   37.95
  -2 -10   7  426.80   38.35
  -2 -10   6    7.71    6.11
   2 -10  -6   10.18    5.82
   2 -10  -5  854.98   69.02
   2 -10  -4    3.48    4.68
   2 -10  -3   -4.59    3.78
   2 -10  -2   59.95    9.79
   2 -10  -2   60.90    7.92
   2 -10  -1  111.39   11.21
   2 -10  -1   85.97   12.58
   2 -10   0   25.63    5.62
  -2  10  -1  150.37   15.04
   2 -10   1  160.80   15.43
  -2  10  -2  145.47   14.26
   2 -10   2  134.81   15.09
   2 -10   3    9.59    5.32
   2 -10   4   21.52    6.98
   2 -10   5   45.80    8.95
   2 -10   6   90.31   13.99
  -2 -10  -6  111.29   13.71
  -2 -10  -6  129.01   12.67
  -2 -10  -7  124.76   13.46
  -2 -10  -7  102.18   14.45
   2 -10   7  135.55   16.45
   2 -10   8   26.42    9.04
   2  10   9   63.05   12.05
   2 -10   9   59.44   12.51
   2  10  10   35.14   10.11
   2  10  10   21.06    9.71
   2 -10  10   24.19    9.86
   2  10  11  207.87   23.48
   2  10  11  198.66   23.64
   2 -10  11  229.19   25.45
   2  10  12   34.91   11.89
   2 -10  12   17.84   10.12
   2  10  13   31.31   11.58
   2 -10  13   75.70   15.12
   2  10  14   25.87   11.53
   2 -10  14   51.71   12.74
   2  10  15  124.09   18.84
   2 -10  15  125.72   20.00
   2  10  16   47.11   12.26
   2 -10  16   30.12   12.61
   2  10  17   17.57   11.93
   2 -10  17   64.86   15.84
   2  10  18   53.03   13.77
   2 -10  18   26.12   13.39
   2  10  19    8.98   10.38
   2 -10  19    6.38   11.50
   2  10  20   12.16   11.60
   2 -10  20   18.39   13.68
  -2  11  19   -1.75   11.94
  -2 -11  19   29.91   14.18
  -2  11  18    3.22   11.78
  -2 -11  18   48.63   14.39
  -2  11  17    7.93   12.36
  -2 -11  17   10.35   11.77
  -2  11  16  300.35   32.28
  -2 -11  16  262.74   32.79
  -2 -11  15    1.86    9.86
  -2 -11  14   19.73   10.18
  -2 -11  13   42.70   12.60
   2 -11 -12   99.23   15.25
  -2 -11  12  112.89   18.24
   2 -11 -11    1.93    7.61
  -2 -11  11    4.55    8.25
  -2  11  10  227.33   23.68
   2 -11 -10  215.15   23.22
  -2 -11  10  213.75   23.67
  -2  11   9  166.65   18.96
  -2 -11   9  137.78   18.33
  -2  11   8  292.39   27.02
  -2 -11   8  270.23   26.56
   2 -11  -8  257.20   25.60
   2 -11  -7   43.31    8.36
   2 -11  -6    9.87    5.75
   2 -11  -5  175.01   17.04
   2 -11  -4  292.93   25.40
   2 -11  -3   47.00    7.18
   2 -11  -2   42.41    7.04
   2 -11  -1  118.66   12.57
   2 -11   0   54.69    8.00
   2 -11   1  111.33   12.84
   2 -11   2  135.77   15.13
   2 -11   3   11.38    6.30
   2 -11   4   11.93    6.64
   2 -11   5  149.55   17.79
   2 -11   6   97.70   13.95
  -2 -11  -7    1.79    5.63
  -2 -11  -7   -0.70    4.66
   2 -11   7    0.33    7.05
  -2 -11  -8  174.30   17.24
   2 -11   8  144.54   19.62
   2  11   9  129.37   18.22
  -2 -11  -9  143.54   15.84
   2 -11   9  155.57   21.41
   2  11  10    4.36    7.86
   2 -11  10    3.16    8.25
   2  11  11   84.37   14.69
   2 -11  11   77.19   14.58
   2  11  12   95.15   15.50
   2  11  12   88.37   14.83
   2 -11  12   83.98   15.61
   2  11  13   34.58   11.09
   2 -11  13   41.28   12.21
   2  11  14   51.31   12.21
   2 -11  14   42.01   12.63
   2  11  15   42.53   13.16
   2 -11  15   10.24   10.66
   2  11  16   37.85   12.64
   2 -11  16   17.24   11.53
   2  11  17   41.59   12.92
   2 -11  17   40.92   13.87
   2  11  18   20.80   19.26
   2 -11  18   -2.92   10.24
   2  11  19    7.16   11.10
   2 -11  19   32.25   14.09
  -2 -12  17    5.92   10.55
  -2 -12  16   19.09   10.73
   2 -12 -15    9.95    8.31
  -2 -12  15   14.11   10.29
  -2 -12  14   77.28   15.72
   2 -12 -14   97.60   14.89
  -2 -12  13   65.95   14.43
   2 -12 -13   70.77   12.74
  -2 -12  12   73.08   14.09
   2 -12 -12   61.63   12.24
   2 -12 -11    3.19    7.16
  -2 -12  11  -12.34    7.24
  -2  12  10  217.12   24.66
  -2 -12  10  229.45   25.58
   2 -12 -10  236.05   23.56
  -2  12   9   46.53   10.75
   2 -12  -9   43.08    9.06
  -2 -12   9   46.18   10.32
  -2  12   8    0.04    7.09
  -2 -12   8    0.98    6.75
   2 -12  -7  177.25   17.96
   2 -12  -6   50.25    8.08
   2 -12  -5  205.05   19.05
   2 -12  -4   45.35    7.50
   2 -12  -3   50.23    7.63
   2 -12  -2   11.43    5.11
   2 -12  -1  135.37   14.29
   2 -12   0   37.75    7.19
   2 -12   1   12.23    5.71
   2 -12   2   55.46    9.30
   2 -12   3   35.28    8.29
   2 -12   4   13.87    7.15
   2 -12   5   72.90   12.12
   2 -12   6   19.50    8.23
   2 -12   7  153.80   19.42
  -2 -12  -8   -0.54    5.01
   2  12   9    5.04    8.31
   2 -12   9   14.19    8.37
  -2 -12  -9    6.89    5.71
   2  12  10    4.06    7.84
  -2 -12 -10   10.35    6.64
   2 -12  10   14.50    9.36
   2  12  11   27.22    9.95
   2 -12  11   12.89    9.57
   2  12  12   -1.85    8.56
   2 -12  12    8.08    9.18
   2 -12  13   -6.19    7.99
   2 -12  14    6.33    9.39
   2  12  15   14.62   11.09
   2 -12  15   29.63   11.85
   2  12  16   27.56   12.48
   2  12  17   39.23   13.10
   2 -12  17   54.94   16.38
   2  12  18   11.55   11.83
   2 -12  18   -3.98    9.87
  -2 -13  17  172.82   24.84
  -2 -13  16   86.10   17.95
   2 -13 -16  132.84   17.62
   2 -13 -15   73.05   14.30
  -2 -13  15   90.36   16.64
  -2 -13  14   27.48   11.23
   2 -13 -14   30.56    9.65
   2 -13 -13   27.22    9.28
  -2 -13  13    8.12    9.45
  -2 -13  12   23.60   10.00
   2 -13 -12   11.21    8.00
  -2 -13  11  177.63   25.61
   2 -13 -11  235.19   22.84
  -2  13  10   56.19   12.51
  -2 -13  10   68.30   12.62
   2 -13 -10   56.37   10.48
  -2  13   9  108.86   16.16
   2 -13  -9  125.63   14.36
  -2  13   8   18.12    7.87
   2 -13  -8   17.41    6.55
   2 -13  -6    3.59    4.77
   2 -13  -5   22.99    6.10
   2 -13  -4   18.76    5.64
   2 -13  -3   10.33    5.26
   2 -13  -2   -5.16    4.26
   2 -13  -1   90.37   11.13
   2 -13   0   -4.29    5.17
   2 -13   1   62.51   10.06
   2 -13   2   46.47    9.12
   2 -13   3   -7.24    5.57
   2 -13   4   -8.52    5.70
   2 -13   5  -13.83    6.06
   2 -13   6    4.68    7.06
  -2 -13  -8  120.84   13.74
   2 -13   8  163.31   19.06
   2  13   9   17.06    9.20
  -2 -13  -9   27.30    6.36
   2 -13   9   14.27    9.14
   2  13  10   58.81   13.11
   2 -13  10   57.92   12.90
  -2 -13 -10   58.04    9.41
   2  13  11   39.03   11.36
   2 -13  11   17.28   10.29
  -2 -13 -11   23.33    7.65
   2  13  12   23.91   10.11
   2 -13  12   -0.36    8.83
  -2 -13 -12   16.43    6.99
   2 -13  13   65.81   14.50
  -2 -13 -13   65.11   11.01
  -2 -13 -14   44.78    9.47
   2 -13  14   19.22   10.76
   2 -13  15    9.42   10.53
   2 -13  16    9.91   11.06
  -2 -14  15   62.94   14.76
  -2 -14  14   79.89   15.83
   2 -14 -14   83.11   14.15
   2 -14 -13   14.74    8.46
  -2 -14  13   26.31   10.36
  -2 -14  12   18.62    9.56
   2 -14 -12    3.62    6.78
  -2  14  11   20.75   10.46
   2 -14 -11   -3.55    6.06
  -2  14  10  126.55   16.55
   2 -14 -10   80.16   12.66
  -2  14   9   21.49    8.82
   2 -14  -9    2.72    5.85
  -2  14   8    4.01    7.25
   2 -14  -8   -7.42    5.09
   2 -14  -7   56.20    8.93
   2 -14  -5    1.86    4.73
   2 -14  -4   11.95    5.32
   2 -14  -3   27.26    6.56
   2 -14  -2    6.54    5.54
   2 -14  -1  132.99   15.07
   2 -14   0  -12.65    4.72
   2 -14   1   -2.68    5.54
   2 -14   2   27.63    7.94
   2 -14   3    1.29    6.62
   2 -14   4    8.95    7.36
   2 -14   5  113.56   15.39
   2 -14   6   -2.63   12.56
   2 -14   7    0.97    7.40
   2 -14   8    0.74    7.84
   2  14   9   -1.67    7.71
   2 -14   9    3.21    7.90
   2  14  10   -0.08    8.08
   2 -14  10    5.27    8.36
  -2 -14 -10    0.07    4.97
   2  14  11   38.63   11.38
  -2 -14 -11   26.94    7.27
   2 -14  11   29.92   10.75
   2  14  12   10.40    8.90
  -2 -14 -12    3.69    6.20
   2 -14  12   -2.52    8.37
   2 -14  13    7.29   10.27
  -2 -14 -13   18.02    7.20
  -2 -14 -14    2.92    6.58
   2 -14  14   11.76    9.78
   2 -15 -13   28.78    9.16
  -2 -15  13   34.41   11.36
   2 -15 -12   50.21   10.42
  -2 -15  12   82.31   13.95
   2 -15 -11   -1.58    6.19
  -2  15  10    6.63    8.01
   2 -15 -10    6.16    6.30
   2 -15  -9   77.61   10.83
  -2  15   8   20.22    8.80
   2 -15  -8    9.96    6.09
   2 -15  -7   12.70    6.10
   2 -15  -6   -3.74    4.74
   2 -15  -4    1.22    5.01
   2 -15  -3  -10.73    4.61
   2 -15  -1  -10.78    5.20
   2 -15   0   -4.45    5.43
   2 -15   1   -1.65    5.80
   2 -15   2  194.65   21.30
   2 -15   3  -12.13    5.88
   2 -15   4   57.31   12.23
   2 -15   5   36.34   11.65
   2 -15   6   10.56    8.63
   2 -15   7   10.35    8.58
   2 -15   8  113.22   17.29
   2  15   9   16.00   10.14
   2 -15   9   13.29    9.44
   2  15  10   17.24    9.90
   2 -15  10   46.85   11.92
   2  15  11   -1.68    8.02
   2 -15  11   -2.18    8.58
   2  15  12   47.36   12.74
  -2 -15 -12   36.94    7.99
   2 -15  12   36.07   12.50
  -2  16  10    5.63    8.12
   2 -16 -10  -11.28    5.24
  -2  16   9   51.27   11.72
   2 -16  -9   34.47    8.79
  -2  16   8   27.69    9.74
   2 -16  -8    2.53    5.73
   2 -16  -7   -7.10    4.93
   2 -16  -6  -11.77    4.46
   2 -16  -5    4.74    5.63
   2 -16   4    4.14    8.15
   2 -16   5   36.10   10.40
   2 -16   6   44.40   11.00
   2 -16   7    7.38    8.71
   2 -16   8    1.79    8.29
   2  16   9    5.74    9.93
   2 -16   9    8.48    9.35
  -3   0  25   24.61   15.15
  -3   0  24   76.27   19.15
  -3   0  23    0.12   13.17
  -3   0  22   -6.21   10.89
  -3   0  21   20.13   13.14
  -3   0  20   71.53   18.06
  -3   0  19   16.68   12.41
  -3   0  18    9.88   11.98
  -3   0  17   14.51   11.52
  -3   0  16  872.06   76.10
  -3   0  15    8.44   10.19
  -3   0  14   38.62   11.54
  -3   0  13    1.06    7.19
  -3   0  12  738.71   63.35
  -3   0  11   -0.95    6.93
  -3   0  10   28.72    9.48
   3   0  -9   -4.19    6.76
  -3   0   9   -6.48    7.38
  -3   0   8  990.22   77.07
   3   0  -8  880.61   76.50
  -3   0   7   -7.91    4.32
   3   0  -7    1.49    4.73
  -3   0   6  779.07   63.40
   3   0  -6  774.06   63.32
  -3   0   5   -3.93    3.60
   3   0  -5   -3.27    3.22
  -3   0   4 1424.14  110.25
   3   0  -4 1348.58  110.18
   3   0  -3   -2.89    3.56
  -3   0   3   -4.46    3.80
  -3   0   2  157.69   13.30
   3   0  -2  138.74   13.18
  -3   0   1    0.87    2.23
   3   0  -1   -4.57    2.30
  -3   0   0  546.50   42.13
   3   0   0  517.37   42.10
   3   0   1    3.39    2.36
  -3   0  -1    7.86    2.35
   3   0   2 5761.32  454.13
  -3   0  -2 5817.24  454.02
   3   0   3   -0.26    3.21
  -3   0  -3   -0.01    2.53
  -3   0  -3    2.29    3.04
  -3   0  -4   10.62    3.55
   3   0   4    9.99    3.75
  -3   0  -5   -1.30    2.92
  -3   0  -6   62.34    8.29
   3   0   6   48.20    8.05
   3   0   7    3.34    5.37
  -3   0  -7   -1.20    4.56
   3   0   8  572.34   48.94
  -3   0  -8  570.49   48.46
   3   0   9    3.96    6.95
   3   0  10   10.91    7.65
   3   0  11   -9.05    5.07
   3   0  12    8.06    6.77
   3   0  13    0.15    7.23
   3   0  14   51.29   12.64
   3   0  15    3.02    9.16
   3   0  16   44.94   12.61
   3   0  17  -15.66    8.29
   3   0  18  138.23   22.64
   3   0  19   -1.42   10.59
   3   0  20    3.61   14.52
   3   0  21   -3.95    9.74
   3   0  22   55.35   16.49
   3   0  23   -6.71   11.08
   3   0  24   50.78   16.37
  -3   1  25   29.24   16.31
  -3  -1  25   25.91   14.53
  -3   1  24   10.96   14.66
  -3  -1  24    6.16   12.84
  -3   1  23    2.87   12.11
  -3  -1  23    2.91   11.40
  -3   1  22   17.04   13.62
  -3  -1  22   19.48   13.08
  -3   1  21   59.02   17.21
  -3  -1  21   98.74   20.61
  -3   1  20   -3.00   11.09
  -3  -1  20    5.23   11.26
  -3   1  19    5.35   12.95
  -3  -1  19   17.29   11.88
  -3   1  18   19.05   13.07
  -3  -1  18    1.00   11.25
  -3   1  17   -1.89   10.46
  -3  -1  17   17.19   11.00
  -3   1  16    9.65   10.84
  -3  -1  16   19.74   11.18
  -3   1  15  245.60   29.97
  -3  -1  15  300.07   30.79
  -3   1  14    3.07    8.68
  -3  -1  14   -8.37    9.27
  -3   1  13   34.35   11.23
  -3  -1  13   58.62   12.73
  -3   1  12    9.46    7.50
  -3  -1  12    8.09    7.73
  -3   1  11  480.34   43.96
  -3  -1  11  502.87   43.98
  -3   1  10   -1.70    7.69
  -3  -1  10    6.07    7.81
  -3   1   9 1219.07   99.93
   3   1  -9 1224.22   99.60
  -3  -1   9 1234.05   99.92
   3  -1  -9 1214.06   99.71
   3   1  -8  123.58   14.15
  -3   1   8  125.06   15.67
   3  -1  -8  108.65   13.86
  -3  -1   8   88.80   13.75
   3   1  -7  417.54   35.96
  -3   1   7  442.48   36.54
  -3  -1   7  397.24   36.11
   3   1  -6  199.70   18.43
  -3   1   6  194.61   18.78
   3  -1  -6  194.95   18.57
   3   1  -5   25.44    4.90
  -3   1   5   19.25    5.41
  -3  -1   5   19.26    5.10
   3  -1  -5   19.83    5.06
  -3   1   4  212.59   17.92
   3   1  -4  187.05   17.33
   3  -1  -4  191.86   17.67
  -3  -1   4  186.19   17.43
   3   1  -3 6875.24  547.24
  -3   1   3 7158.80  547.37
  -3  -1   3 7049.61  547.22
   3  -1  -3 6816.28  547.36
   3   1  -2  179.78   15.42
   3  -1  -2  189.40   15.81
   3  -1  -2  147.49   15.24
  -3  -1   2  200.67   15.38
  -3   1   1  384.81   31.35
   3   1  -1  381.43   31.01
   3  -1  -1  402.68   31.31
   3   1   0  109.76    9.26
  -3   1   0  110.93    9.80
  -3  -1   0  106.41    9.25
   3  -1   0  113.80    9.84
  -3   1  -1   41.40    4.54
   3   1   1   35.76    4.35
   3  -1   1   30.32    4.38
  -3  -1  -1   53.30    4.67
  -3   1  -2   41.21    5.32
   3   1   2   51.32    5.64
  -3  -1  -2   49.96    5.41
   3  -1   2   43.24    5.61
   3   1   3  213.29   17.78
   3   1   3  197.77   17.21
  -3   1  -3  208.05   17.51
  -3  -1  -3  209.08   17.51
   3  -1   3  187.79   17.66
   3   1   4   14.81    4.20
  -3   1  -4   15.18    4.15
  -3  -1  -4    8.31    3.63
   3  -1   4   20.86    4.59
   3   1   5  296.37   25.88
  -3   1  -5  301.69   25.51
  -3  -1  -5  276.41   24.84
   3  -1   5  311.81   25.85
  -3  -1  -5  316.23   25.69
   3   1   6  317.99   28.20
  -3   1  -6  342.07   27.79
  -3  -1  -6  325.94   27.06
   3  -1   6  287.93   27.84
  -3  -1  -6  326.88   27.84
   3   1   7  359.58   31.78
  -3   1  -7  376.75   31.32
   3  -1   7  320.89   31.32
  -3  -1  -7  353.67   30.32
  -3  -1  -7  365.91   31.58
   3   1   8   14.91    7.97
  -3   1  -8   23.43    7.07
   3  -1   8    3.03    6.91
  -3  -1  -8   27.02    7.53
  -3  -1  -8   30.29    7.01
   3   1   9  254.65   26.66
   3  -1   9  272.31   26.65
  -3  -1  -9  306.22   30.94
   3   1  10    2.22    6.39
   3  -1  10   10.08    6.75
   3   1  11   22.68    8.03
   3  -1  11    3.05    6.07
   3   1  12    0.70    6.49
   3  -1  12    7.54    7.18
   3   1  13   66.87   13.45
   3   1  14   31.95   10.27
   3  -1  14    8.97    8.88
   3   1  15  209.07   25.31
   3  -1  15  194.59   25.44
   3   1  16   51.69   13.88
   3  -1  16   52.19   12.88
   3   1  17   -6.71   10.65
   3  -1  17    5.87   10.87
   3   1  18   48.63   14.48
   3  -1  18   16.25   11.11
   3   1  19   80.93   17.44
   3  -1  19   82.20   17.68
   3   1  20   -0.59   12.64
   3   1  21   42.42   15.56
   3  -1  21   61.18   15.47
   3   1  22   12.62   12.47
   3  -1  22   -1.59   12.08
   3   1  23   40.56   14.79
   3  -1  23   61.23   17.96
   3   1  24    7.36   13.62
   3  -1  24   20.46   13.92
  -3   2  25   16.82   14.17
  -3  -2  25   17.14   14.38
  -3   2  24   27.57   14.23
  -3  -2  24   28.23   14.65
  -3   2  23   11.82   13.18
  -3  -2  23   10.00   12.85
  -3   2  22   15.13   13.29
  -3  -2  22   20.87   14.14
  -3   2  21   94.27   20.07
  -3  -2  21   72.20   18.74
  -3   2  20   15.00   12.60
  -3  -2  20  -12.79    9.81
  -3   2  19   27.27   14.29
  -3  -2  19   32.07   14.69
  -3   2  18   79.36   18.16
  -3  -2  18   96.20   18.02
  -3   2  17  173.63   25.09
  -3  -2  17  199.47   25.48
  -3   2  16   12.52   11.11
  -3  -2  16    6.07   10.49
  -3   2  15  165.50   22.92
  -3  -2  15  189.72   23.55
  -3   2  14   -6.20    8.04
  -3   2  13   85.65   14.63
  -3  -2  13   79.48   14.14
  -3   2  12  454.48   40.25
  -3  -2  12  413.37   39.38
  -3   2  11   58.61   11.88
  -3  -2  11   43.83   10.29
  -3   2  10   -1.03    7.53
  -3  -2  10   -8.99    6.90
   3   2  -9  176.50   19.02
  -3   2   9  173.42   19.77
  -3  -2   9  154.38   19.09
   3   2  -8   14.53    7.52
  -3   2   8   23.37    9.45
   3  -2  -8   11.26    6.96
  -3  -2   8   11.32    7.83
   3   2  -7  165.18   16.91
  -3   2   7  176.13   18.24
   3  -2  -7  144.80   17.00
  -3  -2   7  157.30   17.07
  -3   2   6  261.87   23.71
   3   2  -6  268.23   23.13
  -3  -2   6  253.24   23.73
   3  -2  -6  252.35   23.40
  -3   2   5   42.63    6.88
   3   2  -5   34.98    5.94
  -3  -2   5   39.77    6.54
   3  -2  -5   44.55    6.71
   3   2  -4 1072.53   85.45
  -3   2   4 1147.56   85.81
  -3  -2   4 1042.34   85.42
   3  -2  -4 1026.76   85.72
   3   2  -3   26.84    4.70
  -3   2   3   35.68    5.64
  -3  -2   3   32.90    5.05
   3  -2  -3   29.65    5.38
   3  -2  -3   38.27    4.24
   3  -2  -2   -1.30    3.28
  -3  -2   2   -1.23    2.84
   3  -2  -2   -6.94    3.09
  -3   2   1   79.90    8.61
   3  -2  -1   87.75    8.61
  -3   2   0   27.42    4.17
   3  -2   0   28.03    4.02
  -3   2  -1  144.11   12.17
   3  -2   1  131.88   12.14
  -3   2  -2 3180.78  239.37
   3   2   2 2938.02  239.44
   3  -2   2 3097.76  239.57
  -3  -2  -2 2971.09  239.29
  -3   2  -3 1534.34  115.95
   3   2   3 1453.62  116.17
  -3  -2  -3 1458.26  116.00
   3  -2   3 1418.36  116.15
  -3   2  -4  358.46   29.33
   3   2   4  362.46   29.73
  -3  -2  -4  340.85   29.39
  -3   2  -5 1313.24  102.55
   3   2   5 1296.37  102.39
   3   2   5 1279.82  102.89
   3  -2   5 1213.34  102.72
  -3  -2  -5 1327.28  102.75
   3   2   6  292.20   25.70
  -3   2  -6  274.97   26.54
  -3  -2  -6  287.58   25.26
   3  -2   6  284.11   25.55
  -3   2  -7  164.55   17.21
   3   2   7  157.99   18.11
  -3  -2  -7  177.46   16.25
   3  -2   7  151.90   17.74
  -3   2  -8   23.81    7.07
   3   2   8   21.17    8.42
   3  -2   8   18.21    8.06
  -3  -2  -8   29.08    7.70
  -3  -2  -8   19.16    6.43
   3   2   9  119.35   15.80
  -3  -2  -9  113.70   16.05
   3  -2   9   99.63   14.43
   3   2  10   82.03   13.60
   3  -2  10   88.93   13.09
   3   2  11  170.10   20.25
   3  -2  11  140.83   18.02
   3   2  12  343.22   31.70
   3  -2  12  298.12   30.75
   3   2  13  415.57   39.34
   3  -2  13  414.74   39.40
   3   2  14  283.12   31.45
   3  -2  14  319.41   31.34
   3   2  15   15.97   10.58
   3  -2  15   11.59    9.29
   3   2  16  117.94   18.81
   3  -2  16   83.90   16.88
   3   2  17   27.29   12.83
   3  -2  17   34.30   12.41
   3   2  18  215.85   27.68
   3  -2  18  194.81   25.97
   3   2  19   61.42   16.31
   3  -2  19   94.84   17.41
   3   2  20   -0.98   13.20
   3  -2  20   -8.30   10.86
   3   2  21   13.69   12.54
   3  -2  21    1.40   10.73
   3   2  22   65.73   17.61
   3  -2  22   43.55   15.35
   3   2  23  139.17   24.66
   3  -2  23  135.01   24.27
   3   2  24   13.88   12.64
   3  -2  24  -10.66   11.84
  -3   3  25   32.25   16.12
  -3  -3  25    5.41   12.04
  -3   3  24    6.31   13.21
  -3  -3  24    6.65   12.16
  -3   3  23    9.88   13.88
  -3  -3  23    6.02   12.18
  -3   3  22   53.14   16.20
  -3  -3  22   33.01   14.76
  -3   3  21  159.96   24.68
  -3  -3  21  149.87   24.39
  -3   3  20    5.08   12.57
  -3  -3  20   28.89   13.88
  -3   3  19  107.53   21.49
  -3  -3  19  150.47   23.63
  -3   3  18  341.35   37.00
  -3  -3  18  317.04   35.94
  -3   3  17   23.78   12.37
  -3  -3  17  -14.42    9.78
  -3   3  16   79.25   16.43
  -3  -3  16   53.33   14.40
  -3   3  15  173.25   21.91
  -3  -3  15  123.81   19.57
  -3   3  14    7.24   10.02
  -3   3  13    3.26    8.67
  -3  -3  13  -16.00    6.82
  -3   3  12   80.80   14.38
  -3  -3  12   84.34   13.44
  -3   3  11  246.73   26.58
  -3  -3  11  265.94   26.09
  -3   3  10  115.87   15.63
  -3  -3  10  106.41   15.11
   3   3  -9    4.68    5.94
  -3   3   9    0.00    8.01
   3  -3  -9    2.51    5.65
  -3  -3   9   15.27    7.38
   3   3  -8  281.40   25.61
  -3   3   8  283.99   27.11
   3  -3  -8  257.31   26.05
   3  -3  -8  253.14   24.14
  -3  -3   8  275.33   26.14
  -3   3   7  264.71   24.95
   3   3  -7  239.93   23.20
   3  -3  -7  256.41   23.97
  -3  -3   7  244.74   23.66
   3  -3  -7  230.06   22.02
   3   3  -6  129.17   14.41
  -3   3   6  149.68   16.06
  -3  -3   6  137.31   14.68
   3  -3  -6  140.62   13.47
  -3   3   5  416.36   32.99
   3   3  -5  382.32   32.25
   3  -3  -5  360.45   32.77
  -3  -3   5  384.16   32.41
   3  -3  -5  386.01   31.61
   3   3  -4   17.79    3.99
   3  -3  -4   15.31    4.94
  -3  -3   4   22.13    4.31
   3   3  -3 1915.04  150.84
  -3  -3   3 1925.31  150.87
   3  -3  -3 1984.94  151.52
   3  -3  -3 1833.43  150.92
   3  -3  -2  137.57   12.41
  -3   3   1  180.91   16.22
   3  -3  -1  196.15   16.04
  -3   3   0  110.04   10.46
   3  -3   0  120.64   10.44
  -3   3  -1 1284.61  100.90
   3  -3   1 1272.74  101.01
  -3   3  -2  122.23   11.38
   3  -3   2  137.46   11.89
   3   3   3  245.69   22.49
  -3   3  -3  276.45   22.24
  -3  -3  -3  272.04   22.34
   3  -3   3  272.57   22.74
  -3   3  -4 1318.47  100.05
   3   3   4 1238.02  100.35
   3  -3   4 1210.25  100.38
  -3  -3  -4 1267.70  100.24
  -3   3  -5   24.80    5.19
   3   3   5   23.97    5.21
   3   3   5   29.76    6.32
   3  -3   5   23.13    5.73
  -3  -3  -5   23.46    5.35
  -3   3  -6 1015.82   77.91
   3   3   6  963.53   78.43
   3   3   6  974.05   77.79
   3  -3   6  879.33   78.14
  -3  -3  -6  985.43   78.17
  -3   3  -7   72.40   10.44
   3   3   7   82.81   12.22
   3  -3   7   57.14   10.28
   3   3   8   26.38    8.08
   3  -3   8   25.75    7.78
  -3  -3  -8   12.27    6.58
   3   3   9  562.98   44.31
  -3  -3  -9  504.06   43.31
   3  -3   9  443.35   43.27
   3   3  10  140.38   16.35
   3  -3  10  110.95   15.20
   3   3  11   15.89    8.12
   3  -3  11    6.03    6.53
   3   3  12   20.39    8.65
   3  -3  12   -2.17    6.12
   3   3  13  107.66   16.70
   3  -3  13  110.04   16.14
   3   3  14   22.49   10.75
   3  -3  14   38.61   11.61
   3   3  15   13.86   10.44
   3  -3  15   23.41   10.31
   3   3  16   67.43   15.89
   3  -3  16   68.59   14.94
   3   3  17   22.71   13.17
   3  -3  17   11.72   11.07
   3   3  18   72.44   16.96
   3  -3  18   78.37   17.21
   3   3  19   86.85   18.62
   3  -3  19  109.29   18.63
   3   3  20   54.55   26.98
   3  -3  20   53.87   15.89
   3   3  21    5.07   12.13
   3  -3  21   -4.03   10.14
   3   3  22    9.04   12.96
   3  -3  22   12.61   12.03
   3   3  23   34.37   14.07
   3  -3  23  -18.98   10.48
   3   3  24    7.87   14.69
   3  -3  24    7.76   12.47
  -3   4  24   60.42   18.68
  -3  -4  24   35.30   16.14
  -3   4  23    8.89   12.61
  -3  -4  23   42.47   15.43
  -3   4  22   57.21   16.98
  -3  -4  22   59.01   16.59
  -3   4  21   30.30   14.21
  -3  -4  21   71.01   17.83
  -3   4  20   14.70   16.55
  -3  -4  20    9.90   11.67
  -3   4  19  184.77   26.58
  -3  -4  19  186.15   26.69
  -3   4  18   24.15   13.31
  -3  -4  18   42.35   13.94
  -3   4  17   77.09   16.93
  -3  -4  17   52.34   15.28
  -3   4  16  153.61   23.24
  -3  -4  16  145.61   22.18
  -3   4  15  410.05   40.72
  -3  -4  15  402.68   40.01
  -3   4  14   65.90   14.88
  -3  -4  14   40.34   13.23
  -3   4  13   40.62   15.03
  -3  -4  13   83.95   14.12
  -3   4  12    3.17    8.01
  -3  -4  12    7.89    8.18
  -3   4  11   26.04    9.35
  -3  -4  11   20.93    8.18
  -3   4  10   19.53    8.87
  -3  -4  10    9.61    6.86
   3   4  -9    1.31    5.46
  -3   4   9   -7.62    7.50
  -3  -4   9   12.10    7.32
   3  -4  -9    9.35    5.40
   3   4  -8   49.97    9.00
  -3   4   8   45.05   10.70
   3  -4  -8   44.81    7.80
   3  -4  -8   49.85   10.68
  -3  -4   8   42.44    9.23
  -3   4   7  229.16   24.47
   3   4  -7  239.31   22.53
  -3  -4   7  249.34   23.22
   3  -4  -7  225.00   23.37
  -3   4   6   44.76    9.55
   3   4  -6   31.01    6.84
   3  -4  -6   37.47    8.43
  -3  -4   6   24.73    7.65
  -3   4   5  194.99   18.27
   3   4  -5  171.51   16.41
  -3  -4   5  162.70   16.61
   3  -4  -5  169.15   17.62
  -3   4   4  142.84   13.39
   3   4  -4  150.61   13.68
   3  -4  -4  144.10   14.94
  -3  -4   4  152.77   13.92
   3  -4  -3  295.72   25.13
   3  -4  -3  288.28   24.55
   3  -4  -2   55.28    6.43
  -3   4   1  800.03   66.25
   3  -4  -1  861.87   66.07
  -3   4   0  367.80   30.53
   3  -4   0  382.57   30.45
  -3   4  -1  103.42    9.92
   3  -4   1  111.11   10.09
  -3   4  -2   43.35    5.53
  -3   4  -3 1325.16  100.25
   3  -4   3 1278.76  100.74
  -3  -4  -3 1192.82  100.31
   3   4   4  144.53   14.83
  -3   4  -4  156.82   14.24
   3  -4   4  147.37   15.10
  -3  -4  -4  151.56   14.48
  -3   4  -5  460.67   37.67
   3   4   5  439.42   38.27
  -3  -4  -5  446.35   38.00
   3  -4   5  460.56   38.44
  -3   4  -6  154.93   15.44
   3   4   6  142.08   15.15
   3   4   6  123.97   15.52
  -3  -4  -6  142.15   15.63
   3  -4   6  150.99   16.29
  -3   4  -7  143.30   15.89
   3   4   7  132.54   16.52
   3   4   7  159.12   15.82
   3  -4   7  154.22   17.16
   3   4   8   -4.73    6.21
   3   4   8    4.56    5.58
   3  -4   8  -13.41    5.03
  -3  -4  -8   10.03    5.71
   3   4   9   71.08   11.54
   3  -4   9   54.46   10.33
  -3  -4  -9   54.31   10.82
   3   4  10  454.42   40.37
   3  -4  10  445.17   40.15
   3   4  11   97.30   14.53
   3  -4  11   89.34   14.04
   3   4  12  330.83   32.90
   3  -4  12  335.92   32.53
   3   4  13   -5.50    7.57
   3  -4  13    4.28    7.67
   3   4  14   -2.91    8.85
   3  -4  14    3.04    8.43
   3   4  15   18.68   11.27
   3  -4  15   31.02   11.19
   3   4  16   18.46   11.75
   3  -4  16   13.94   11.30
   3   4  17   -0.21   11.14
   3  -4  17   -0.44    9.57
   3   4  18   45.73   14.55
   3  -4  18   55.27   14.93
   3   4  19   12.65   12.41
   3  -4  19   16.09   11.70
   3  -4  20   22.46   12.60
   3   4  21   97.74   19.83
   3  -4  21   87.39   19.19
   3   4  22    9.55   12.66
   3  -4  22    6.91   11.08
   3   4  23  203.75   29.62
   3  -4  23  196.71   29.55
   3   4  24   47.35   16.93
   3  -4  24   40.70   16.28
  -3   5  24    7.30   13.18
  -3  -5  24   17.23   13.27
  -3   5  23   32.03   14.55
  -3  -5  23   13.04   12.58
  -3   5  22    2.08   11.76
  -3  -5  22   26.27   15.49
  -3   5  21   97.31   20.75
  -3  -5  21   97.75   19.73
  -3   5  20   -7.41   12.12
  -3  -5  20   -2.88   11.30
  -3   5  19  -24.20   10.50
  -3  -5  19   -1.21    9.22
  -3   5  18   30.70   15.02
  -3  -5  18   34.96   13.40
  -3   5  17    3.56   11.00
  -3  -5  17   -5.10   10.30
  -3   5  16    4.14   11.23
  -3  -5  16   -0.08   10.28
  -3   5  15   -5.72    9.74
  -3  -5  15   -2.57    9.32
  -3   5  14  156.34   20.79
  -3  -5  14  133.01   19.98
  -3   5  13  169.18   21.14
  -3  -5  13  122.47   18.65
  -3   5  12   29.43   10.72
  -3  -5  12   13.79    8.89
  -3   5  11   78.84   13.71
  -3  -5  11   93.01   13.87
  -3   5  10  155.15   19.67
  -3  -5  10  181.23   19.96
  -3   5   9    8.61    7.55
   3   5  -9   14.99    5.86
  -3  -5   9   24.50    7.09
   3   5  -8  207.05   20.09
  -3   5   8  220.09   22.05
  -3  -5   8  190.92   20.40
  -3   5   7   35.34    8.85
   3   5  -7   43.50    7.75
   3  -5  -7   30.11    8.46
  -3  -5   7   43.09    8.32
   3   5  -6  435.66   35.60
  -3   5   6  448.92   37.14
  -3  -5   6  402.84   36.74
   3  -5  -6  392.44   36.77
   3   5  -5  664.31   51.92
  -3   5   5  674.07   51.97
   3  -5  -5  567.36   52.97
  -3  -5   5  630.02   52.26
   3  -5  -4  768.65   62.49
   3  -5  -4  775.29   63.99
   3  -5  -3   58.76    8.60
   3  -5  -3   71.13    9.33
   3  -5  -2   51.98    6.94
  -3   5   1  552.08   48.33
   3  -5  -1  640.83   48.11
  -3   5   0 1876.78  150.64
   3  -5   0 1941.40  150.54
  -3   5  -1  475.26   39.19
   3  -5   1  492.32   39.38
  -3   5  -2    4.82    4.17
   3  -5   2    1.99    4.19
  -3   5  -3 1275.44   98.22
   3  -5   3 1197.06   98.80
  -3   5  -4  149.49   14.61
   3   5   4  150.80   15.15
   3  -5   4  141.45   15.78
  -3  -5  -4  137.94   14.64
  -3   5  -5    4.74    4.99
   3   5   5   -1.55    5.84
  -3  -5  -5    5.18    5.11
   3  -5   5   11.67    6.43
  -3   5  -6  344.07   28.34
   3   5   6  297.02   29.17
   3  -5   6  327.49   29.53
  -3  -5  -6  331.69   28.85
   3   5   7  387.00   34.91
   3   5   7  406.76   34.24
  -3  -5  -7  407.59   35.32
   3  -5   7  383.20   34.93
   3   5   8   40.83    7.71
   3   5   8   15.76    7.56
   3  -5   8   40.02    7.98
  -3  -5  -8   21.99    6.99
   3   5   9  159.72   16.72
   3   5   9  173.39   19.29
   3  -5   9  143.41   17.91
   3   5  10  172.49   19.92
   3  -5  10  171.86   19.44
   3   5  11   21.85    8.94
   3  -5  11   35.03    9.18
   3   5  12  492.08   42.24
   3  -5  12  410.62   42.33
   3   5  13  161.58   23.41
   3  -5  13  146.94   19.66
   3   5  14    8.55    9.76
   3  -5  14    3.35    8.33
   3   5  15   16.11   11.44
   3  -5  15   38.46   12.54
   3   5  16   22.57   11.87
   3  -5  16   20.40   11.10
   3   5  17    8.03   12.42
   3  -5  17   27.21   11.87
   3   5  18    3.80   10.92
   3  -5  18   12.18   10.84
   3   5  19    2.78   12.37
   3  -5  19   13.83   12.98
   3   5  20   36.65   16.70
   3  -5  20   13.84   11.82
   3   5  21   19.21   13.11
   3  -5  21    7.21   12.33
   3   5  22   83.67   19.96
   3  -5  22   94.38   20.10
   3   5  23   13.18   13.12
   3  -5  23   21.76   14.22
  -3   6  23   30.40   15.59
  -3  -6  23   22.66   14.14
  -3   6  22    9.13   13.30
  -3  -6  22   13.65   13.21
  -3   6  21   -3.64   11.50
  -3  -6  21    5.60   12.72
  -3   6  20  154.98   24.00
  -3  -6  20  164.28   25.00
  -3   6  19   -6.06   11.57
  -3  -6  19    7.45   12.10
  -3   6  18   -1.36   11.85
  -3  -6  18   10.62   11.02
  -3   6  17   10.18   12.04
  -3  -6  17   33.89   13.17
  -3   6  16   -0.04   10.91
  -3  -6  16    4.94   10.17
  -3   6  15    4.72   10.81
  -3  -6  15   14.39   10.78
  -3   6  14   -4.33   10.14
  -3  -6  14    1.95    9.03
  -3   6  13  230.88   26.86
  -3  -6  13  197.96   24.36
  -3  -6  12    8.22    8.32
  -3   6  11   52.80   12.03
  -3  -6  11   52.05   11.06
  -3   6  10   29.48    9.58
  -3  -6  10   21.82    8.11
  -3   6   9   61.94   11.32
   3   6  -9   42.86    8.06
  -3  -6   9   46.38    9.42
   3   6  -8  138.02   15.83
  -3   6   8  185.56   18.57
  -3  -6   8  154.34   17.47
  -3   6   7  202.02   19.56
   3   6  -7  167.37   16.91
  -3  -6   7  166.20   17.66
  -3   6   6  517.12   41.86
   3   6  -6  507.11   41.49
   3  -6  -6  476.68   42.99
  -3   6   5   10.48    4.98
   3   6  -5    9.70    4.27
   3  -6  -5   20.54    6.65
  -3  -6   5    7.30    5.14
   3  -6  -5    1.53    5.95
   3  -6  -4   36.12    7.96
   3  -6  -4   28.93    7.20
   3  -6  -3   23.67    7.05
   3  -6  -3   18.64    6.22
   3  -6  -2   18.86    5.44
  -3   6   1   19.42    5.91
   3  -6  -1   20.70    5.39
  -3   6   0  106.28   35.41
   3   6   0   88.27   45.53
   3  -6   0   46.30   30.29
  -3   6  -1    4.24    5.02
   3  -6   1   12.27    4.90
   3  -6   2  118.62   12.99
  -3   6  -3    3.05    4.49
   3  -6   3    9.00    5.20
  -3   6  -4    6.14    4.34
   3  -6   4    7.53    5.41
  -3   6  -5    5.16    4.54
   3   6   5   -3.82    5.05
  -3  -6  -5    6.15    4.40
   3  -6   5    1.47    5.32
   3   6   6   59.60    9.97
  -3   6  -6   59.57    9.15
  -3  -6  -6   90.49   10.24
   3  -6   6   57.76    9.70
   3   6   7    1.71    5.59
   3  -6   7    8.29    5.80
  -3  -6  -7    4.92    5.06
   3   6   8  223.22   21.30
   3   6   8  224.06   21.90
   3  -6   8  197.85   21.89
  -3  -6  -8  224.51   21.18
   3   6   9 1018.33   81.41
   3   6   9 1025.15   81.03
   3  -6   9  912.83   81.41
   3   6  10    8.02    7.49
   3  -6  10    2.98    6.71
   3   6  11  117.57   16.76
   3  -6  11  113.42   16.28
   3   6  12  600.43   52.98
   3  -6  12  595.39   53.13
   3  -6  13  183.85   23.44
   3   6  14   70.51   15.15
   3  -6  14   65.43   14.53
   3   6  15   10.62   11.22
   3  -6  15   18.08   10.64
   3   6  16    2.36   10.24
   3  -6  16    5.06   10.06
   3   6  17   -9.97    9.58
   3  -6  17    7.76    9.71
   3   6  18   14.56   11.32
   3  -6  18   14.11   10.83
   3   6  19   55.69   16.11
   3  -6  19   41.70   15.22
   3   6  20   20.25   12.12
   3  -6  20    7.14   11.59
   3   6  21   14.41   12.68
   3  -6  21   10.17   12.65
   3   6  22   16.22   14.03
   3  -6  22   11.33   12.82
   3   6  23   24.06   14.35
   3  -6  23   21.33   13.15
  -3   7  23   23.17   15.30
  -3  -7  23    3.23   13.16
  -3   7  22   35.24   15.54
  -3  -7  22   42.05   16.40
  -3   7  21   17.00   13.58
  -3  -7  21   50.56   16.42
  -3   7  20  119.42   21.23
  -3  -7  19   -3.90   10.07
  -3   7  18   20.62   13.39
  -3  -7  18   -0.79   10.81
  -3   7  17   16.25   12.53
  -3  -7  17   50.46   13.55
  -3   7  16   67.98   15.44
  -3  -7  16   41.65   13.20
  -3   7  15    4.36   10.60
  -3  -7  15   -1.01    9.97
  -3   7  14   15.73   11.61
  -3  -7  14   14.14   10.30
  -3   7  13  135.86   18.64
  -3  -7  13   78.92   15.31
  -3   7  12  152.68   21.08
  -3  -7  12  162.66   20.49
  -3   7  11  -14.27    8.02
  -3  -7  11   10.76    7.65
  -3   7  10  141.80   18.11
  -3  -7  10  141.68   17.72
   3   7  -9  140.60   15.11
  -3   7   9  138.55   17.07
  -3  -7   9  128.20   16.25
  -3   7   8   13.26    7.12
   3   7  -8   17.32    5.67
  -3  -7   8   12.23    6.34
  -3   7   7   17.17    5.56
   3   7  -7   15.82    5.19
  -3  -7   7   22.34    6.47
  -3   7   6    1.03    4.32
   3   7  -6    5.27    3.83
  -3  -7   6    6.37    4.75
   3  -7  -6    4.07    5.29
   3  -7  -5  181.96   18.18
   3  -7  -5  200.99   19.28
   3  -7  -4  123.63   12.28
   3  -7  -4   95.38   12.91
   3  -7  -3  225.29   21.67
   3  -7  -3  233.03   20.39
   3  -7  -2 1061.33   82.47
   3  -7  -2 1003.94   83.57
  -3   7   1  425.00   39.27
   3  -7  -1  525.87   39.06
  -3   7   0  315.62   27.95
   3  -7   0  341.68   27.72
  -3   7  -1  437.35   37.28
   3  -7   1  467.06   37.35
  -3   7  -2 1933.60  151.30
   3  -7   2 1896.17  151.76
  -3   7  -3   19.54    4.90
   3  -7   3   23.84    6.08
  -3   7  -4  156.86   14.70
   3  -7   4  150.95   15.96
   3   7   5   41.74    7.97
  -3   7  -5   38.11    6.74
  -3  -7  -5   33.97    6.48
   3  -7   5   25.99    7.06
   3   7   6  229.98   20.04
  -3  -7  -6  183.56   19.28
   3  -7   6  213.61   20.66
   3   7   7  -10.65    4.88
  -3  -7  -7   -6.42    3.64
   3  -7   7    7.18    5.82
   3   7   8    1.66    5.42
   3   7   8   -1.88    6.09
   3  -7   8    9.77    6.39
  -3  -7  -8   -7.22    4.00
   3   7   9   69.15   16.71
   3   7   9   74.25   12.36
   3  -7   9   61.14   11.34
   3   7  10   65.20   11.79
   3   7  10   43.44   10.12
   3  -7  10   45.71   10.61
   3   7  11  200.89   23.56
   3  -7  11  200.64   23.87
   3   7  12   44.24   11.72
   3  -7  12   43.92   11.37
   3   7  13   22.16   11.57
   3  -7  13   11.45    9.54
   3   7  14   32.32   11.75
   3  -7  14    1.89    8.91
   3   7  15   82.78   15.83
   3  -7  15   51.96   14.38
   3   7  16   14.70   11.32
   3  -7  16   -0.80    9.20
   3   7  17    6.79   10.80
   3  -7  17   11.15   11.35
   3   7  18  102.85   19.84
   3  -7  18  168.18   23.56
   3   7  19    7.85   10.97
   3  -7  19   19.55   12.41
   3   7  20   -5.26   11.01
   3  -7  20    6.85   12.03
   3   7  21   23.85   13.34
   3  -7  21    0.48   11.65
   3   7  22    9.94   12.67
   3  -7  22    7.13   12.09
  -3   8  22   29.03   15.70
  -3  -8  22   18.98   13.53
  -3   8  21    8.41   13.11
  -3  -8  21   25.17   13.79
  -3   8  20  -13.69    9.65
  -3  -8  20    2.57   11.19
  -3   8  19   12.62   12.03
  -3  -8  19   57.08   14.97
  -3   8  18   24.91   13.80
  -3  -8  18   49.32   14.51
  -3   8  17  -14.59   10.26
  -3  -8  17    7.80   10.45
  -3   8  16   37.78   14.28
  -3  -8  16   60.11   14.73
  -3   8  15   -7.78   10.28
  -3  -8  15  -10.02    9.20
  -3   8  14   -3.97   10.28
  -3  -8  14    8.78    9.58
  -3   8  13   44.24   12.69
  -3  -8  13   40.81   11.50
  -3   8  12   68.52   13.95
  -3  -8  12   61.02   12.65
  -3   8  11    6.81   11.26
  -3  -8  11   38.19   10.33
  -3   8  10   89.51   14.61
  -3  -8  10   66.46   12.35
   3   8  -9    7.58    5.79
  -3  -8   9    7.26    6.96
  -3   8   8  109.37   13.31
   3   8  -8   96.91   11.68
  -3  -8   8  121.41   14.33
  -3   8   7  210.37   19.66
   3  -8  -7  202.65   20.08
  -3  -8   7  188.41   19.56
   3   8  -6   16.00    4.24
  -3  -8   6   16.15    5.65
   3  -8  -6   27.15    6.69
   3  -8  -5    0.46    4.83
   3  -8  -4   39.77    6.99
   3  -8  -4   46.48    8.56
   3  -8  -3   -1.22    4.58
   3  -8  -3    1.11    3.91
   3  -8  -2  930.19   73.11
   3  -8  -2  895.97   74.39
   3  -8  -1   81.36    9.21
  -3   8   0   91.59   10.71
   3  -8   0   92.02   10.06
  -3   8  -1  107.19   11.31
   3  -8   1   96.12   10.90
  -3   8  -2  301.93   24.44
   3  -8   2  266.02   24.85
  -3   8  -3   -0.78    3.67
   3  -8   3   -1.41    4.15
   3  -8   4  322.84   28.68
   3  -8   5   13.65    5.79
   3   8   6   27.88    6.84
  -3  -8  -6   22.56    5.93
   3  -8   6   24.58    7.23
   3   8   7  183.72   18.33
  -3  -8  -7  156.68   17.11
   3  -8   7  174.08   19.00
   3   8   8  199.61   20.65
  -3  -8  -8  179.04   19.27
   3  -8   8  199.05   21.09
   3   8   9   90.98   12.94
   3   8   9   70.27   12.45
   3  -8   9   93.87   14.05
   3   8  10   -2.75    6.82
   3   8  10    6.81    7.76
   3  -8  10   20.28   10.22
   3   8  11   32.34   10.73
   3   8  11   34.38   10.21
   3  -8  11   28.96   10.34
   3   8  12    3.10    9.16
   3  -8  12   -4.37    7.41
   3   8  13  263.09   28.32
   3  -8  13  249.77   28.69
   3   8  14   14.08   10.61
   3  -8  14   18.46   10.32
   3   8  15   15.85   10.96
   3  -8  15   28.51   11.48
   3   8  16   16.37   10.85
   3  -8  16    6.76   10.06
   3   8  17    9.10   11.34
   3  -8  17    3.34    9.74
   3   8  18    7.76   10.96
   3  -8  18   35.92   22.39
   3   8  19   17.79   13.00
   3  -8  19   23.63   12.20
   3   8  20   12.35   11.37
   3  -8  20   23.92   13.48
   3   8  21   23.61   13.34
   3  -8  21    6.23   12.53
   3   8  22   76.00   17.78
   3  -8  22   65.71   18.07
  -3   9  21    9.31   13.50
  -3  -9  21    8.14   12.34
  -3   9  20   -1.91   11.18
  -3  -9  20   39.25   14.26
  -3   9  19   -3.02   11.44
  -3  -9  19    4.11   10.90
  -3   9  18   49.29   18.44
  -3  -9  18   61.91   15.59
  -3   9  17   16.62   11.96
  -3  -9  17   18.83   11.30
  -3   9  16   26.14   12.33
  -3  -9  16   34.18   12.84
  -3   9  15    8.53   11.38
  -3  -9  15   43.16   12.68
  -3   9  14   65.68   16.02
  -3  -9  14   80.12   15.41
  -3   9  13   -7.16    9.29
  -3   9  12    1.54    9.70
  -3  -9  12    0.97    8.57
  -3  -9  11   77.77   14.42
  -3  -9  10   11.45    8.55
  -3   9   9  389.47   34.62
   3  -9  -9  386.23   34.50
  -3  -9   9  364.90   34.69
  -3   9   8  148.41   16.32
   3   9  -8  122.70   13.19
  -3  -9   8  117.89   15.52
   3  -9  -8  125.13   15.74
  -3   9   7  154.13   16.60
   3   9  -7  112.98   14.15
   3  -9  -7  163.34   16.46
  -3  -9   7  152.71   16.67
   3  -9  -6  125.20   14.15
   3  -9  -5   -1.82    4.94
   3  -9  -4   19.44    5.58
   3  -9  -3   21.95    5.49
   3  -9  -2  137.81   13.58
   3  -9  -2  140.73   15.28
   3  -9  -1   18.83    4.85
  -3   9   0  146.05   14.12
   3  -9   0  137.98   13.86
  -3   9  -1  115.52   11.13
   3  -9   1   71.97    9.95
   3  -9   2 1215.91   97.49
   3  -9   3   67.42    9.62
   3  -9   4  232.26   22.18
   3  -9   5   -3.17    5.30
   3  -9   6  167.69   19.21
   3   9   7   18.88    7.77
  -3  -9  -7   21.10    6.67
   3  -9   7   29.16    8.58
   3   9   8   51.69   10.16
  -3  -9  -8   55.31    9.76
   3  -9   8   70.26   11.90
   3   9   9    5.75    8.36
   3   9   9   -5.26    6.91
   3  -9   9   -6.14    6.64
   3   9  10   80.33   14.05
   3   9  10  101.98   15.09
   3  -9  10   82.26   14.73
   3   9  11   24.17    9.64
   3   9  11   13.89    8.36
   3  -9  11   27.73   10.52
   3   9  12   46.91   11.94
   3  -9  12   22.07   10.40
   3   9  13   58.50   12.68
   3  -9  13   68.53   14.21
   3   9  14   13.97    9.85
   3  -9  14   11.11    9.81
   3   9  15    8.47   10.08
   3  -9  15   20.87   10.85
   3   9  16   93.53   15.71
   3  -9  16   48.63   14.60
   3   9  17   -8.66    9.12
   3  -9  17   -3.87    8.81
   3   9  18   12.36   10.75
   3  -9  18   -9.09    8.92
   3   9  19    5.70   12.45
   3  -9  19    9.16   12.25
   3   9  20   11.22   11.22
   3  -9  20   -7.67   10.49
   3   9  21   23.85   12.59
   3  -9  21   -1.37   11.09
  -3  10  20    3.68   12.31
  -3 -10  20   24.79   13.83
  -3  10  19   57.64   17.16
  -3 -10  19   84.37   21.99
  -3  10  18   -1.70   11.07
  -3 -10  18    4.95   11.17
  -3  10  17    8.18   11.28
  -3 -10  17   14.89   11.13
  -3  10  16   -3.22   10.81
  -3 -10  16   -4.91    9.29
  -3  10  15   -1.90    9.70
  -3 -10  15   10.04    9.75
  -3  10  14   -2.47    9.41
  -3 -10  14    6.84    9.58
  -3 -10  13   18.22    9.41
  -3 -10  12   -3.14    7.54
  -3 -10  11  118.91   17.63
   3 -10 -11  139.86   17.35
   3 -10 -10  198.22   21.94
  -3 -10  10  186.67   22.27
  -3  10   9   46.89   10.16
  -3 -10   9   57.44   11.05
  -3  10   8  150.88   18.16
   3  10  -8  107.90   12.93
   3 -10  -8  135.94   15.59
  -3 -10   8  132.08   16.05
  -3  10   7   44.19    9.06
   3 -10  -7   36.05    8.44
   3 -10  -6   23.66    6.87
   3 -10  -5  372.84   31.90
   3 -10  -4   68.56    9.12
   3 -10  -3    0.04    4.40
   3 -10  -2   97.24   10.77
   3 -10  -1   46.65    7.46
   3 -10   0    7.13    4.60
   3 -10   1    8.75    5.06
   3 -10   2   -1.60    4.66
   3 -10   3   11.13    6.13
   3 -10   4   21.36    6.96
   3 -10   5  276.41   26.47
   3 -10   6   16.73    7.47
  -3 -10  -7  189.05   19.91
   3 -10   7  219.15   22.19
   3 -10   8   80.56   14.11
   3  10   9  220.36   23.32
   3  10   9  195.30   24.18
   3 -10   9  250.49   26.63
   3  10  10   14.74    8.33
   3  10  10   -6.13    7.21
   3 -10  10    4.13    7.85
   3  10  11  297.56   28.47
   3  10  11  252.93   28.31
   3 -10  11  283.58   29.82
   3  10  12  117.03   17.61
   3  10  12  134.29   20.01
   3 -10  12   87.71   16.58
   3  10  13  259.03   28.08
   3 -10  13  227.55   28.60
   3  10  14    4.49    9.42
   3 -10  14   14.28   10.23
   3  10  15    7.74    9.33
   3 -10  15    3.96    9.95
   3  10  16   71.76   15.42
   3 -10  16  119.31   19.51
   3  10  17   15.58   10.52
   3 -10  17   -5.79   10.40
   3  10  18   16.52   10.82
   3 -10  18   -5.50    9.87
   3  10  19   42.50   13.68
   3 -10  19   33.60   13.94
   3  10  20   19.41   11.63
   3 -10  20    4.50   12.90
  -3  11  19   67.69   17.26
  -3 -11  19   76.29   18.38
  -3  11  18   -8.91   11.25
  -3 -11  18   16.63   11.30
  -3 -11  17   -8.33    9.61
  -3 -11  16   26.64   11.68
  -3 -11  15   -1.80    9.13
  -3 -11  14  233.76   27.71
   3 -11 -13    7.10    8.68
  -3 -11  13    2.86    9.14
  -3 -11  12   17.57    9.04
   3 -11 -12   15.59    9.60
  -3 -11  11   43.98   10.90
   3 -11 -11   30.17    9.76
   3 -11 -10    1.22    7.36
  -3 -11  10    4.76    7.59
  -3  11   9   27.26    8.58
   3 -11  -9   20.22    8.51
  -3 -11   9   22.96    8.24
  -3  11   8   39.87    9.22
   3 -11  -7    7.95    6.54
   3 -11  -6   69.07   10.11
   3 -11  -5  125.36   13.68
   3 -11  -4   34.18    6.58
   3 -11  -3    5.96    4.70
   3 -11  -2   12.14    5.23
   3 -11  -1  128.42   13.64
   3 -11   0   78.69    9.93
   3 -11   1  118.85   13.37
   3 -11   2  142.21   15.71
   3 -11   3  261.75   24.78
   3 -11   4  216.51   21.97
   3 -11   5    2.22    6.41
   3 -11   6  106.19   14.76
   3 -11   7    2.37    7.17
   3 -11   8  314.88   33.46
  -3 -11  -8  374.85   30.72
   3  11   9   17.72    8.84
   3 -11   9    4.66    8.48
   3  11  10   36.18   10.29
   3 -11  10   11.86    9.01
   3  11  11  127.59   16.88
   3  11  11   98.86   16.26
   3 -11  11  118.32   17.71
   3  11  12   30.46   11.76
   3  11  12   32.51   10.76
   3 -11  12   18.06   10.32
   3  11  13   35.83   11.32
   3 -11  13   15.49   10.21
   3  11  14   32.29   11.64
   3 -11  14   76.24   15.32
   3  11  15   28.80   10.93
   3 -11  15   24.11   11.45
   3  11  16   90.67   15.58
   3 -11  16   90.56   19.82
   3  11  17    6.37   10.11
   3 -11  17   15.41   11.47
   3  11  18  -18.37    9.20
   3 -11  18   -0.64   10.19
   3  11  19   13.87   11.47
   3 -11  19   -9.71   10.72
  -3 -12  18   14.82   11.58
  -3 -12  17   20.76   11.48
  -3 -12  16   10.58   10.65
  -3 -12  15    8.38   10.37
   3 -12 -15   38.68   11.21
  -3 -12  14   -0.57    8.52
   3 -12 -14   11.40    8.90
  -3 -12  13   26.87   10.73
   3 -12 -13   46.48   11.72
  -3 -12  12    2.36    9.13
   3 -12 -12   16.36    8.54
  -3 -12  11   30.40    9.87
   3 -12 -11   17.78    8.46
  -3  12  10    6.46    7.38
  -3 -12  10   -0.02    7.60
   3 -12 -10   -4.23    7.18
  -3  12   9   11.47    7.96
  -3 -12   9   29.58    8.66
   3 -12  -9   13.59    7.23
  -3  12   8   18.69    8.10
   3 -12  -8   21.98    7.53
   3 -12  -6    4.69    5.16
   3 -12  -5  129.15   14.01
   3 -12  -4    3.53    5.32
   3 -12  -3    7.78    5.02
   3 -12  -2  357.80   30.75
   3 -12  -1   78.41    9.97
   3 -12   0    1.12    4.69
   3 -12   1   10.25    5.82
   3 -12   2    7.33    5.71
   3 -12   3   -6.39    5.51
   3 -12   4   -6.65    5.79
   3 -12   5   17.15    7.71
   3 -12   6   36.64    9.78
   3 -12   7   47.44   11.23
   3 -12   8   -2.10    7.16
   3 -12   9   48.72   11.64
  -3 -12  -9   28.04    6.94
   3  12  10   20.87    9.49
   3 -12  10    9.31    8.76
  -3 -12 -10   17.41    6.43
   3  12  11  105.01   16.38
   3 -12  11   86.83   16.52
   3  12  12  131.12   19.95
   3 -12  12  115.96   18.94
   3 -12  13   40.56   12.93
   3  12  14   49.09   12.73
   3 -12  14   39.52   12.47
   3  12  15   -8.26    9.81
   3 -12  15   10.16   10.71
   3  12  16    3.24    9.36
   3 -12  16   12.38   11.11
   3  12  17  -15.29    9.10
   3 -12  17    9.31   10.82
  -3 -13  17   18.53   11.84
  -3 -13  16   66.49   15.80
   3 -13 -16   93.40   15.19
  -3 -13  15   24.27   11.34
   3 -13 -15   37.66   11.48
  -3 -13  14   71.61   15.49
   3 -13 -14   74.14   13.59
  -3 -13  13   76.45   15.01
   3 -13 -13   92.89   14.09
   3 -13 -12   34.97    9.89
  -3 -13  11   10.03    8.07
   3 -13 -11   15.40    8.18
  -3  13  10    3.03    7.07
   3 -13 -10   -0.58    6.60
  -3  13   9  -11.10    6.05
   3 -13  -9    2.26    6.86
  -3  13   8   64.16   11.55
   3 -13  -8   60.74    9.73
   3 -13  -7   -0.22    5.25
   3 -13  -6    3.11    5.54
   3 -13  -5   23.55    6.76
   3 -13  -4    3.36    4.81
   3 -13  -3   -9.31    4.20
   3 -13  -2   52.68    8.37
   3 -13  -1  329.15   28.95
   3 -13   0    2.43    5.21
   3 -13   1  231.64   22.32
   3 -13   2   27.32    7.74
   3 -13   3   -4.86    5.64
   3 -13   4   57.86   10.99
   3 -13   6   20.20    8.46
   3 -13   7   -7.40    7.22
   3 -13   8   -3.35    7.76
   3 -13   9  107.16   16.77
   3  13  10   40.76   13.16
   3 -13  10   30.40   11.19
  -3 -13 -10   40.63    7.57
   3  13  11   61.94   13.81
  -3 -13 -11   94.53   12.82
   3 -13  11   88.86   15.85
   3  13  12    1.00    8.77
   3 -13  12   -9.38    8.14
  -3 -13 -12    8.17    6.36
  -3 -13 -13   23.45    7.53
   3 -13  13    6.16    9.78
   3 -13  14   45.17   13.67
   3 -13  15   81.10   17.94
   3 -13  16   23.46   12.87
  -3 -14  15   23.47   11.31
   3 -14 -15   44.53   11.41
  -3 -14  14   13.61    9.82
   3 -14 -14    7.45    8.41
  -3 -14  13   88.59   14.75
   3 -14 -13   58.97   11.91
   3 -14 -12   11.37    7.43
   3 -14 -11   14.22    7.75
  -3  14  10   -3.77    6.09
   3 -14 -10    1.52    6.85
  -3  14   9   86.28   13.57
   3 -14  -9   65.11   10.91
  -3  14   8    0.91    6.92
   3 -14  -8   -3.91    4.97
   3 -14  -7   19.73    6.03
   3 -14  -6   55.71    9.03
   3 -14  -5  117.48   13.49
   3 -14  -3   57.22    9.20
   3 -14  -2   -4.19    5.13
   3 -14  -1   -1.73    5.30
   3 -14   0  -12.43    5.16
   3 -14   1    1.01    6.08
   3 -14   2  -11.61    5.59
   3 -14   4  114.24   16.80
   3 -14   5   -6.47    6.78
   3 -14   6    6.83    7.35
   3 -14   7   -0.47    7.11
   3 -14   8   60.40   12.77
   3  14   9    0.65    8.25
   3 -14   9   -6.98    7.29
   3  14  10    1.11    7.97
   3 -14  10    7.11    8.88
   3  14  11    4.49    8.97
   3 -14  11    1.55    8.84
   3  14  12   69.53   14.88
  -3 -14 -12   78.08   10.89
   3 -14  12   67.83   15.50
  -3 -14 -13    8.80    6.40
   3 -14  13   -4.10    8.73
  -3 -14 -14   41.54    8.58
   3 -15 -12    3.48    7.81
   3 -15 -11    1.47    7.39
  -3  15  10   31.17   15.84
   3 -15 -10   19.51    7.09
  -3  15   9   19.07    8.53
   3 -15  -9    2.28    6.07
  -3  15   8   56.89   11.40
   3 -15  -8   37.67    8.49
  -3  15   7   -0.93    6.63
   3 -15  -7  -15.58    5.23
   3 -15  -6   -8.16    4.64
   3 -15  -5    6.55    5.23
   3 -15  -4  122.88   13.86
   3 -15  -3   20.08    6.69
   3 -15  -2  156.45   16.99
   3 -15   1  213.58   24.32
   3 -15   2   19.35    7.88
   3 -15   3   80.33   13.23
   3 -15   4    7.22    7.93
   3 -15   5    6.61    7.43
   3 -15   6   -7.78    6.99
   3 -15   7   63.08   13.13
   3 -15   8  -11.05    7.10
   3  15   9   -6.30    8.51
   3 -15   9    6.64    8.72
   3  15  10   72.62   14.44
   3 -15  10   76.51   14.68
   3  15  11  -10.37    7.55
   3 -15  11   -0.94    8.39
   3  15  12    1.68    8.92
   3 -15  12  -13.00    7.47
  -3  16  10    2.65    7.27
   3 -16 -10   -9.10    5.73
  -3  16   9   -5.06    7.21
   3 -16  -9   -6.32    6.27
  -3  16   8   32.21    9.81
   3 -16  -8   28.83    8.13
   3 -16  -7   60.73    9.74
   3 -16  -6   18.51    6.96
   3 -16  -5   60.71    9.73
   3 -16  -4  -15.40    4.63
   3 -16  -3    4.04    6.39
   3 -16  -2  -13.73    5.88
   3 -16  -1   -2.34    6.78
   3 -16   0   19.90    8.03
   3 -16   1    9.81    7.51
   3 -16   2  -10.94    6.49
   3 -16   3   46.52   10.80
   3 -16   4   84.31   13.77
   3 -16   5   -6.46    6.73
   3 -16   6   36.55   10.98
   3 -16   7   -3.44    8.29
   3 -16   8   -4.05    8.17
   3  16   9    6.65    9.20
   3 -16   9   -5.44    8.03
   3 -17  -5   19.78    7.20
   3 -17  -3   46.94   10.36
   3 -17  -2  -13.20    7.13
   3 -17   1   49.44   11.32
   3 -17   4    0.48    7.91
  -4   0  25   -6.70   12.58
  -4   0  24  103.60   22.19
  -4   0  23    4.49   12.17
  -4   0  22   15.17   14.08
  -4   0  21  -22.38    9.73
  -4   0  20   75.09   17.80
  -4   0  19   -3.44   11.33
  -4   0  18   -4.47   11.38
  -4   0  17  -11.48   10.45
  -4   0  16  304.43   33.47
  -4   0  15   -4.49    9.24
  -4   0  14   48.49   12.41
  -4   0  13    0.87    7.24
  -4   0  12  199.08   23.32
  -4   0  11   -6.09    7.53
  -4   0  10  117.34   15.71
  -4   0   9    1.37    8.04
   4   0  -9    5.06    6.96
   4   0  -8  180.42   19.77
  -4   0   8  187.86   20.93
  -4   0   7   -2.12    5.62
  -4   0   6   91.31   11.64
   4   0  -6  111.31   11.82
  -4   0   5    1.91    3.85
   4   0  -5    1.81    3.50
   4   0  -4 3357.01  273.98
  -4   0   4 3601.30  274.02
   4   0  -3   -1.01    3.54
  -4   0   3    6.80    3.60
   4   0  -2 1487.27  126.01
   4   0  -2 1718.94  126.45
  -4   0   1   -0.24    3.03
   4   0  -1    1.43    3.00
  -4   0   0 2257.50  177.30
   4   0   1   -0.58    2.66
  -4   0  -1    2.36    2.65
   4   0   2  290.34   25.06
  -4   0  -2  321.33   25.28
   4   0   2  316.80   25.51
  -4   0  -3   -2.17    2.18
  -4   0  -3   -1.78    2.57
   4   0   3   -0.31    2.89
  -4   0  -4 9999.00  769.55
   4   0   4 9621.90  769.76
  -4   0  -5    1.38    3.23
   4   0   5   -1.02    3.53
  -4   0  -5    6.21    3.16
  -4   0  -6   32.59    7.02
   4   0   6   33.22    6.85
  -4   0  -7   -5.59    5.09
   4   0   7    8.25    6.44
  -4   0  -8  510.77   42.71
   4   0   8  481.75   43.18
   4   0   9    3.89    6.73
   4   0  10  117.54   15.68
   4   0  11   -6.30    5.22
   4   0  12  287.66   28.89
   4   0  13   -4.74    7.93
   4   0  14   79.27   13.83
   4   0  15   -3.22    8.64
   4   0  16   99.18   17.85
   4   0  17   -8.38    9.05
   4   0  18   37.50   13.07
   4   0  19   -1.91   10.17
   4   0  20   30.70   17.84
   4   0  21   -7.55   10.60
   4   0  22   21.89   12.83
   4   0  23   -1.37   11.55
   4   0  24   17.09   14.23
  -4   1  25   10.36   13.80
  -4  -1  25   26.49   15.20
  -4   1  24    8.09   13.18
  -4  -1  24   25.89   14.39
  -4   1  23  105.22   21.54
  -4  -1  23   96.26   20.95
  -4   1  22   29.79   15.10
  -4  -1  22   38.66   14.57
  -4   1  21   63.72   16.80
  -4  -1  21   71.31   18.71
  -4   1  20    8.65   12.85
  -4  -1  20   16.85   12.33
  -4   1  19   30.36   13.18
  -4  -1  19   17.05   12.35
  -4   1  18   -4.24   11.06
  -4  -1  18   -2.12   10.71
  -4   1  17  233.18   29.16
  -4  -1  17  206.86   27.69
  -4   1  16  139.48   20.71
  -4  -1  16  131.95   21.37
  -4   1  15  115.76   19.77
  -4  -1  15  138.74   19.87
  -4   1  14  122.81   17.95
  -4  -1  14  114.03   19.21
  -4   1  13  519.32   46.60
  -4  -1  13  503.52   46.35
  -4   1  12    6.77    7.64
  -4  -1  12   -8.21    6.65
  -4   1  11   65.69   12.58
  -4  -1  11   57.81   11.46
  -4   1  10  372.25   34.64
  -4  -1  10  361.58   34.30
   4   1  -9  685.75   57.84
  -4   1   9  714.44   58.60
   4  -1  -9  635.13   58.95
  -4  -1   9  698.85   58.24
   4   1  -8   53.81    9.80
  -4   1   8   49.93   10.87
   4  -1  -8   42.56    9.43
  -4  -1   8   48.26   10.00
   4   1  -7  996.12   83.20
  -4   1   7 1076.11   83.65
   4  -1  -7  972.56   83.32
  -4  -1   7 1060.04   83.47
   4   1  -6  257.80   24.83
  -4   1   6  316.10   25.50
   4  -1  -6  275.04   25.08
  -4  -1   6  281.90   25.16
   4   1  -5  714.05   58.47
  -4   1   5  740.71   58.67
   4  -1  -5  704.01   58.59
  -4  -1   5  720.01   58.45
   4   1  -4  639.76   54.07
  -4   1   4  675.85   54.23
  -4  -1   4  705.80   54.15
   4  -1  -4  654.69   54.27
   4   1  -3 1582.63  127.61
  -4  -1   3 1668.99  127.57
   4  -1  -3 1588.62  127.80
   4   1  -2 6456.29  506.53
   4  -1  -2 6460.43  506.49
   4   1  -1 7529.95  566.23
  -4   1   1 7275.17  566.53
   4  -1  -1 7287.21  566.43
  -4  -1   1 6813.70  566.25
   4   1   0   30.11    3.69
  -4   1   0   36.04    4.48
   4  -1   0   25.34    4.07
  -4  -1   0   28.52    3.77
  -4   1  -1  216.15   18.30
   4   1   1  210.86   18.15
  -4  -1  -1  232.07   18.00
   4  -1   1  215.58   18.34
  -4   1  -2 8688.62  659.76
   4   1   2 7905.69  659.81
   4  -1   2 8497.32  659.94
  -4  -1  -2 8572.06  659.68
   4   1   3 1240.92  100.13
   4   1   3 1228.08   99.86
  -4   1  -3 1301.38   99.94
   4  -1   3 1262.45  100.20
  -4  -1  -3 1275.10   99.93
   4   1   4    6.54    3.50
   4   1   4   17.83    3.76
  -4   1  -4   14.72    3.86
  -4  -1  -4   10.61    3.47
  -4   1  -5   76.89    9.10
   4   1   5   86.45   13.38
  -4  -1  -5   75.74    8.82
   4  -1   5   72.13    9.34
   4   1   6  846.31   71.71
  -4   1  -6  901.63   71.45
   4  -1   6  850.01   71.64
  -4  -1  -6  937.92   71.44
  -4  -1  -6  865.73   71.39
  -4   1  -7 1000.28   82.29
   4   1   7 1023.63   82.90
   4  -1   7 1013.01   82.77
  -4  -1  -7 1048.06   82.47
  -4  -1  -7  994.29   81.55
  -4   1  -8   48.02    8.88
   4   1   8   49.38   10.70
  -4  -1  -8   44.48    8.18
   4  -1   8   42.22    9.13
  -4  -1  -8   52.84    9.17
   4   1   9  429.55   38.98
   4  -1   9  444.80   39.00
   4   1  10   -1.74    6.44
   4  -1  10    4.98    5.98
   4   1  11   12.84    7.24
   4  -1  11   20.54    8.27
   4   1  12  266.31   27.56
   4  -1  12  273.92   27.49
   4  -1  13   45.84   10.67
   4   1  14  169.27   21.43
   4  -1  14  151.54   21.35
   4   1  15  304.37   31.79
   4  -1  15  275.90   30.98
   4   1  16   43.62   12.82
   4  -1  16   44.99   13.20
   4   1  17   75.31   15.38
   4  -1  17   57.52   14.83
   4   1  18  -11.89    8.47
   4  -1  18    9.74   11.24
   4   1  19    8.29   11.64
   4  -1  19    2.60    9.59
   4   1  20   32.56   22.69
   4  -1  20  -12.51    9.75
   4   1  21  -15.78   10.39
   4  -1  21   10.40   11.48
   4   1  22   35.04   14.72
   4  -1  22   -7.40   10.88
   4   1  23   47.66   17.02
   4  -1  23   18.19   12.61
   4   1  24   26.16   14.83
   4  -1  24   26.01   13.37
  -4   2  25  158.92   25.72
  -4  -2  25  113.49   23.83
  -4   2  24  109.13   21.14
  -4  -2  24   48.31   16.82
  -4   2  23   18.98   14.82
  -4  -2  23   19.10   13.36
  -4   2  22   21.06   13.88
  -4  -2  22    2.43   11.48
  -4   2  21   -1.79   11.12
  -4  -2  21   -1.93   11.44
  -4   2  20   -8.59   10.67
  -4  -2  20   22.10   12.47
  -4   2  19   26.82   14.82
  -4  -2  19   19.24   12.31
  -4   2  18    0.24   10.95
  -4  -2  18   -0.26   11.00
  -4   2  17  207.49   27.74
  -4  -2  17  208.17   27.63
  -4   2  16  238.93   29.42
  -4  -2  16  243.72   29.10
  -4   2  15  148.84   22.96
  -4  -2  15  180.62   22.58
  -4   2  14   19.51   10.07
  -4   2  13   40.56   11.01
  -4  -2  13   15.84    9.72
  -4   2  12  367.49   36.69
  -4  -2  12  414.40   36.82
  -4   2  11  207.53   23.47
  -4  -2  11  216.42   23.05
  -4   2  10  113.31   16.17
  -4  -2  10  132.20   17.00
  -4   2   9   -8.28    8.14
   4   2  -9    6.57    6.50
  -4  -2   9   -3.01    7.28
  -4   2   8   49.30   10.71
   4   2  -8   41.01    9.24
  -4  -2   8   41.84    9.85
   4  -2  -8   43.37    9.94
   4   2  -7   69.50   10.38
  -4   2   7   66.23   11.24
   4  -2  -7   72.54   10.65
  -4  -2   7   74.30   10.96
   4   2  -6    8.98    4.73
  -4   2   6    3.85    5.86
   4   2  -5  124.99   12.17
  -4   2   5  118.69   12.63
   4  -2  -5  108.03   12.59
  -4  -2   5  113.53   12.14
   4   2  -4    6.75    3.29
   4  -2  -4    0.67    3.50
  -4  -2   4    3.87    3.34
   4   2  -3  377.66   31.36
   4  -2  -3  391.11   31.88
  -4  -2   3  406.00   31.33
   4  -2  -3  357.77   31.31
   4   2  -2  727.62   58.00
  -4   2   2  679.38   58.17
   4  -2  -2  774.80   58.21
   4  -2  -2  733.13   57.60
  -4   2   1 8356.07  656.53
   4  -2  -1 8392.44  656.39
  -4   2   0   32.27    4.81
   4  -2   0   37.48    4.75
  -4   2  -1 4138.28  308.54
   4   2   1 3667.66  308.33
   4  -2   1 3981.26  308.63
  -4  -2  -1 3938.65  308.17
  -4   2  -2  721.70   54.15
   4   2   2  620.91   54.12
  -4  -2  -2  687.68   53.94
   4  -2   2  683.60   54.35
   4   2   3  224.72   19.94
  -4   2  -3  239.68   19.66
  -4  -2  -3  233.11   19.63
  -4   2  -4  614.97   49.13
   4   2   4  611.20   49.56
   4  -2   4  597.55   49.55
  -4  -2  -4  607.19   49.21
   4   2   5   24.91    5.29
   4   2   5   38.13    6.55
  -4   2  -5   33.19    6.13
  -4  -2  -5   39.82    6.01
   4  -2   5   25.13    5.71
  -4   2  -6   18.30    5.70
   4   2   6   14.38    6.35
   4  -2   6   22.37    6.48
  -4  -2  -6   12.38    5.48
  -4   2  -7  306.08   27.27
   4   2   7  292.75   28.12
   4  -2   7  281.25   27.71
  -4  -2  -7  317.33   27.43
   4   2   8  131.08   15.19
  -4  -2  -8  154.68   15.73
   4  -2   8   87.92   13.79
   4   2   9   54.18   10.15
   4  -2   9   52.38    9.65
   4   2  10   -0.52    6.07
   4  -2  10    6.28    5.99
   4   2  11    4.21    7.43
   4  -2  11    0.91    6.60
   4   2  12  180.55   21.00
   4  -2  12  163.13   20.09
   4  -2  13   20.40    8.65
   4   2  14  204.29   25.32
   4  -2  14  213.58   25.92
   4   2  15   27.71   11.67
   4  -2  15   57.41   12.86
   4   2  16   86.68   16.28
   4  -2  16   69.93   14.79
   4   2  17   -7.63    9.19
   4  -2  17    3.86    9.24
   4   2  18   20.04   12.74
   4  -2  18   -2.86    9.63
   4   2  19    2.12   11.12
   4  -2  19  -18.13    8.43
   4  -2  20   -6.50    9.93
   4   2  21   85.27   20.28
   4  -2  21  138.28   22.51
   4   2  22   11.72   12.34
   4  -2  22   19.14   13.58
   4   2  23   31.59   14.89
   4  -2  23    6.38   11.92
   4   2  24  104.25   21.92
   4  -2  24  118.29   22.47
  -4   3  25   21.70   15.06
  -4  -3  25   -7.05   12.73
  -4   3  24   -3.28   13.82
  -4  -3  24   -2.04   12.56
  -4   3  23   27.37   15.42
  -4  -3  23   24.48   14.96
  -4   3  22  221.54   31.67
  -4  -3  22  261.01   33.40
  -4   3  21    8.30   12.58
  -4  -3  21    1.26   11.73
  -4   3  20  310.83   37.80
  -4  -3  20  311.63   36.89
  -4   3  19    5.01   12.46
  -4  -3  19   12.68   11.96
  -4   3  18   -7.64   10.79
  -4  -3  18    0.65   11.26
  -4   3  17  -10.01   10.19
  -4  -3  17  -25.48    8.39
  -4   3  16  464.65   45.68
  -4  -3  16  462.87   45.08
  -4   3  15   26.96   12.07
  -4  -3  15   24.27   11.26
  -4   3  14   97.35   16.64
  -4  -3  13   -3.89    7.93
  -4   3  12   58.43   12.12
  -4  -3  12   76.21   12.85
  -4   3  11   36.34   10.06
  -4  -3  11   26.18    9.06
  -4   3  10   90.53   14.04
  -4  -3  10   98.66   13.86
  -4   3   9  129.20   15.85
   4   3  -9  109.14   14.16
  -4  -3   9  107.49   14.57
  -4   3   8   87.41   12.97
   4   3  -8   80.44   11.61
   4  -3  -8   74.09   12.22
  -4  -3   8   64.29   11.48
  -4   3   7  102.04   14.19
   4   3  -7  107.47   12.97
   4  -3  -7   88.91   13.17
   4  -3  -7  112.54   12.00
  -4  -3   7  104.79   13.41
  -4   3   6    4.84    6.45
   4   3  -6   -2.02    4.47
   4  -3  -6   -3.40    4.02
  -4  -3   6   -5.33    5.34
   4  -3  -6   -3.61    5.44
   4   3  -5  612.51   51.99
  -4   3   5  654.06   52.70
   4  -3  -5  615.46   52.64
  -4  -3   5  634.92   52.13
   4  -3  -5  670.72   51.39
   4   3  -4  151.12   13.94
  -4  -3   4  151.12   13.96
   4  -3  -4  148.44   14.77
   4  -3  -3 1244.28  100.84
   4  -3  -3 1301.65  101.45
  -4   3   2   31.74    3.84
  -4   3   2   37.93    5.27
   4  -3  -2   39.34    5.52
  -4   3   1  449.94   36.63
   4  -3  -1  453.46   36.42
  -4   3   0 2123.90  164.98
   4  -3   0 2066.44  164.89
  -4   3  -1 1125.01   87.93
   4  -3   1 1097.18   88.05
  -4   3  -2  156.37   13.56
   4  -3   2  152.53   14.42
   4   3   3   85.90    9.97
  -4   3  -3  109.15    9.80
  -4  -3  -3  100.68    9.58
   4  -3   3  100.35   10.33
   4   3   4   93.30   10.32
  -4   3  -4   89.84    9.61
  -4  -3  -4   86.38    9.55
   4  -3   4   84.43    9.99
  -4   3  -5  175.93   16.25
   4   3   5  177.17   17.02
   4  -3   5  153.71   16.86
  -4  -3  -5  168.09   16.23
  -4   3  -6   80.38    9.60
   4   3   6   59.04    9.06
   4   3   6   54.81    9.96
   4  -3   6   57.00    9.87
  -4  -3  -6   81.07   10.06
   4   3   7   11.37    7.46
   4   3   7   12.11    6.52
  -4   3  -7   11.58    6.30
   4  -3   7    7.29    6.79
  -4  -3  -7   17.87    6.66
   4   3   8   70.14   11.50
   4  -3   8   75.32   11.43
  -4  -3  -8   80.29   11.01
   4   3   9  249.62   25.43
   4  -3   9  265.53   25.45
   4   3  10   37.36    9.33
   4  -3  10   31.89    8.92
   4   3  11   49.80   10.52
   4  -3  11   51.59   10.48
   4   3  12   36.71   10.57
   4  -3  12   23.12   11.02
   4   3  13  458.93   43.77
   4  -3  13  409.02   40.07
   4   3  14  503.33   46.10
   4  -3  14  473.74   45.38
   4   3  15  146.79   21.08
   4  -3  15  129.65   19.49
   4   3  16   99.30   18.53
   4  -3  16   52.04   13.49
   4   3  17  232.03   28.57
   4  -3  17  205.57   27.48
   4   3  18   13.60   12.22
   4  -3  18   23.49   12.66
   4   3  19   49.98   15.42
   4  -3  19   44.89   14.20
   4  -3  20   -8.58    9.20
   4   3  21   32.55   14.46
   4  -3  21   12.57   10.78
   4   3  22    1.36   11.90
   4  -3  22   13.37   12.80
   4   3  23    3.58   12.17
   4  -3  23   -2.49   11.27
   4   3  24   56.36   18.06
   4  -3  24   69.85   19.35
  -4   4  24   30.45   15.16
  -4  -4  24   11.53   13.77
  -4   4  23   85.52   19.87
  -4  -4  23   96.51   21.40
  -4   4  22    1.34   12.00
  -4  -4  22   28.36   14.27
  -4   4  21   12.06   13.14
  -4  -4  21   -8.70   10.54
  -4  -4  20   84.78   17.77
  -4   4  19   87.48   19.45
  -4  -4  19  139.71   21.73
  -4   4  18   49.30   15.92
  -4  -4  18   39.71   14.15
  -4   4  17  266.18   31.13
  -4  -4  17  244.36   30.15
  -4   4  16    2.99   11.31
  -4  -4  16  -10.57    9.51
  -4   4  15   32.66   12.65
  -4  -4  15   37.99   12.26
  -4   4  14  502.72   47.08
  -4   4  13   62.38   14.21
  -4  -4  13   61.22   12.68
  -4   4  12    9.46    8.87
  -4  -4  12    2.84    7.54
  -4   4  11   56.29   11.68
  -4  -4  11   47.81   10.44
  -4   4  10  231.77   23.98
  -4  -4  10  211.53   22.72
   4   4  -9  111.21   13.46
  -4   4   9  122.05   15.09
  -4  -4   9   80.90   13.01
   4  -4  -9   96.91   11.70
   4   4  -8   59.77    9.24
  -4   4   8   47.72   10.62
   4  -4  -8   45.31    8.20
  -4  -4   8   45.63    9.42
  -4   4   7   14.85    8.33
   4   4  -7   26.68    6.89
   4  -4  -7   16.18    7.70
  -4  -4   7   16.29    7.67
   4   4  -6  367.89   33.30
  -4   4   6  426.48   34.77
  -4  -4   6  385.73   33.57
   4  -4  -6  379.07   34.43
   4   4  -5  485.05   40.88
   4  -4  -5  494.81   42.09
  -4  -4   5  501.73   41.09
   4   4  -4  149.14   14.18
   4  -4  -4  169.28   16.66
   4  -4  -4  128.34   15.15
  -4  -4   4  163.78   14.51
  -4   4   3    6.02    2.91
   4  -4  -3   -0.65    4.23
   4  -4  -3   12.30    4.82
  -4   4   2 1522.26  130.65
   4  -4  -2 1780.38  130.55
  -4   4   1  523.05   44.46
   4  -4  -1  575.58   44.28
  -4   4   0   39.35    5.65
   4  -4   0   41.54    5.44
  -4   4  -1   63.57    7.06
   4  -4   1   59.01    6.92
  -4   4  -2   57.67    6.63
   4  -4   2   52.33    6.86
  -4   4  -3  405.18   31.93
   4  -4   3  366.02   32.52
  -4   4  -4   17.85    5.13
   4   4   4    8.26    5.24
   4  -4   4   25.90    6.21
  -4  -4  -4    8.53    4.75
  -4   4  -5  437.46   34.02
   4   4   5  372.27   34.52
   4  -4   5  392.64   34.84
  -4  -4  -5  400.52   34.10
   4   4   6   61.93   10.29
   4   4   6   69.37    9.86
  -4   4  -6   74.64    9.93
  -4  -4  -6   75.18   10.21
   4  -4   6   76.46   11.12
   4   4   7   11.21    5.92
   4   4   7   14.87    7.10
  -4  -4  -7   11.93    6.12
   4  -4   7   10.87    6.37
   4   4   8   28.50    6.97
   4   4   8   30.11    8.49
  -4  -4  -8   25.40    6.81
   4  -4   8   25.31    7.77
   4   4   9  272.42   27.06
   4  -4   9  289.03   27.12
   4   4  10  233.83   23.82
   4  -4  10  220.23   23.29
   4   4  11  194.97   21.46
   4  -4  11  150.17   20.25
   4   4  12   15.34    9.17
   4  -4  12   24.41    9.29
   4   4  13  161.75   27.59
   4  -4  13  235.44   24.45
   4   4  14   38.86   12.25
   4  -4  14   44.40   11.43
   4   4  15   10.73   10.37
   4  -4  15   29.11   11.94
   4   4  16  392.13   38.22
   4  -4  16  334.64   36.79
   4   4  17   23.74   12.69
   4  -4  17   12.49   10.03
   4   4  18   -3.65   10.66
   4  -4  18   -5.82    9.31
   4   4  19   46.57   15.07
   4   4  20   -9.91   11.19
   4  -4  20   -3.50    9.86
   4   4  21  -20.23    9.22
   4  -4  21   -7.02   10.08
   4   4  22   83.58   20.58
   4  -4  22   31.64   15.17
   4   4  23    8.66   13.06
   4  -4  23   10.62   11.39
  -4   5  24    5.34   14.03
  -4  -5  24   21.26   13.75
  -4   5  23    6.66   12.70
  -4  -5  23  -11.24   10.74
  -4   5  22   61.33   18.04
  -4  -5  22   54.70   16.77
  -4   5  21    4.89   13.06
  -4  -5  21   13.91   13.18
  -4   5  20   80.79   19.56
  -4  -5  20   82.29   17.79
  -4   5  19   50.67   16.10
  -4  -5  19   39.85   14.20
  -4   5  18    2.18   11.62
  -4  -5  18   -4.08   10.05
  -4   5  17   11.25   12.42
  -4  -5  17    6.31   11.25
  -4   5  16   64.43   16.52
  -4  -5  16   58.30   15.09
  -4   5  15    0.85   11.57
  -4  -5  15    4.03    9.84
  -4   5  14   84.02   15.98
  -4  -5  14   88.24   17.24
  -4   5  13  -10.18    8.67
  -4  -5  13   -1.16    8.35
  -4   5  12   26.93   12.27
  -4  -5  12   40.04   10.32
  -4   5  11  217.03   24.13
  -4  -5  11  215.53   23.00
  -4   5  10    8.34    8.02
  -4  -5  10   11.69    6.72
   4   5  -9   75.68   11.10
  -4   5   9   94.80   13.60
  -4  -5   9   97.90   12.79
  -4   5   8  141.69   17.04
   4   5  -8  135.55   15.28
  -4  -5   8  149.00   16.47
   4   5  -7    5.58    5.04
  -4   5   7   28.43    8.09
  -4  -5   7   16.06    6.35
   4   5  -6   41.16    7.00
   4  -5  -6   26.34    8.16
  -4  -5   6   32.12    7.49
  -4   5   5  639.63   49.12
   4   5  -5  631.28   49.10
   4  -5  -5  589.69   50.57
  -4  -5   5  585.07   49.27
   4  -5  -5  549.28   49.64
  -4   5   4  263.76   21.09
   4  -5  -4  223.46   22.87
   4  -5  -4  223.72   22.25
   4  -5  -3  292.47   26.10
   4  -5  -3  313.20   27.90
  -4   5   2 1225.38  106.96
   4  -5  -2 1446.36  106.38
  -4   5   1  121.68   13.82
   4  -5  -1  144.66   13.26
  -4   5   0  876.76   71.91
   4  -5   0  920.55   71.79
  -4   5  -1   30.22    6.32
   4  -5   1   21.97    5.49
  -4   5  -2 1862.35  139.95
   4  -5   2 1668.19  139.69
  -4   5  -3  544.86   43.36
   4  -5   3  514.02   44.01
   4   5   4  380.55   34.63
  -4   5  -4  432.34   34.39
   4  -5   4  424.64   35.51
   4   5   5  470.66   41.71
  -4   5  -5  528.01   41.21
  -4  -5  -5  484.88   41.37
   4  -5   5  504.38   42.38
   4   5   6 1108.41   87.66
  -4  -5  -6 1069.05   87.31
   4  -5   6 1070.51   87.94
   4   5   7   17.92    6.80
   4   5   7   19.66    6.32
  -4  -5  -7   14.39    6.08
   4  -5   7   22.13    7.49
   4   5   8  387.18   34.20
   4   5   8  370.43   34.66
   4  -5   8  395.96   35.08
  -4  -5  -8  408.05   34.31
   4   5   9  257.59   23.18
   4   5   9  210.56   23.62
   4  -5   9  243.66   23.99
   4   5  10  153.06   17.77
   4  -5  10  109.77   15.85
   4   5  11    7.22    7.89
   4  -5  11    8.86    7.34
   4   5  12   -3.68    7.27
   4  -5  12   -2.63    6.78
   4  -5  13   44.87   11.95
   4   5  14   13.08   10.15
   4  -5  14    7.07    8.99
   4   5  15    9.56   10.36
   4  -5  15    5.46    9.83
   4   5  16   59.84   16.09
   4  -5  16  113.43   17.70
   4   5  17   42.09   14.59
   4  -5  17   89.51   16.38
   4   5  18    3.49   10.21
   4  -5  18    3.57    9.60
   4   5  19   62.78   17.11
   4  -5  19   41.58   14.14
   4   5  20   46.01   15.80
   4  -5  20   22.11   12.70
   4   5  21  132.94   22.54
   4  -5  21   82.38   19.54
   4   5  22   33.51   14.57
   4  -5  22   13.44   13.75
   4   5  23   35.96   15.65
   4  -5  23   -5.10   10.77
  -4   6  23   95.61   20.04
  -4  -6  23   97.77   20.68
  -4   6  22   11.35   14.01
  -4  -6  22   13.36   13.13
  -4   6  21   -0.64   11.62
  -4  -6  21   12.56   13.01
  -4   6  20   85.34   18.87
  -4  -6  20  124.95   20.83
  -4   6  19   52.08   15.70
  -4  -6  19   23.96   13.41
  -4   6  18   64.61   16.47
  -4  -6  18   61.25   15.36
  -4   6  17  114.73   19.50
  -4  -6  17  100.83   18.92
  -4   6  16  450.96   44.48
  -4  -6  16  447.82   43.92
  -4   6  15   72.35   15.91
  -4  -6  15   63.30   14.82
  -4   6  14  138.16   20.40
  -4  -6  14  154.38   20.81
  -4   6  13  382.56   38.57
  -4  -6  13  400.64   37.77
  -4   6  12    3.81    9.88
  -4  -6  12   13.86    9.35
  -4   6  11   12.23    9.34
  -4  -6  11    0.89    7.30
  -4   6  10  171.21   20.99
  -4  -6  10  171.54   19.77
   4   6  -9   40.34    7.87
  -4   6   9   49.93   10.45
  -4  -6   9   44.89    9.01
  -4   6   8   67.93   11.37
   4   6  -8   64.10    8.95
  -4  -6   8   43.80    8.99
   4   6  -7  134.56   14.22
  -4  -6   7  136.40   14.87
   4   6  -6  710.61   55.13
  -4   6   6  690.51   55.31
  -4  -6   6  643.31   55.43
   4  -6  -6  660.98   55.69
  -4   6   5  240.61   21.37
   4  -6  -5  265.48   22.62
   4  -6  -5  217.77   23.00
   4  -6  -4   14.99    6.12
   4  -6  -4    1.02    5.58
   4  -6  -3  323.48   28.48
   4  -6  -3  313.87   27.36
   4  -6  -2  416.29   34.51
  -4   6   1  117.79   12.68
   4  -6  -1  110.14   12.21
  -4   6   0    5.36    5.54
   4  -6   0   20.21    5.17
  -4   6  -1  187.57   17.91
   4  -6   1  197.56   17.82
  -4   6  -2  172.45   16.61
   4  -6   2  185.25   17.20
  -4   6  -3   43.27    6.98
   4  -6   3   42.08    7.58
  -4   6  -4   92.26    9.99
   4  -6   4   77.05   10.98
   4   6   5  445.35   38.21
  -4  -6  -5  449.93   37.94
   4  -6   5  467.83   38.96
   4   6   6    5.89    5.30
   4  -6   6    7.87    5.83
  -4  -6  -6    1.34    4.38
   4   6   7  111.68   13.13
  -4  -6  -7   93.13   12.44
   4  -6   7  108.09   13.92
   4   6   8   13.62    6.28
   4   6   8    6.74    5.63
   4  -6   8    2.87    6.12
  -4  -6  -8   -7.34    4.02
   4   6   9    8.07    5.64
   4   6   9    9.40    7.07
   4  -6   9    5.36    5.73
   4   6  10  152.59   18.29
   4   6  10  170.54   19.72
   4  -6  10  147.28   19.48
   4   6  11   83.29   13.46
   4  -6  11   50.75   11.52
   4   6  12  326.42   32.62
   4  -6  12  318.71   32.33
   4  -6  13  171.99   22.63
   4   6  14    4.75    9.95
   4  -6  14   11.84    9.54
   4   6  15    1.04    9.96
   4  -6  15   -0.49    9.44
   4   6  16   59.70   15.41
   4  -6  16   81.06   16.03
   4   6  17   -0.17   10.81
   4  -6  17   -5.11    9.67
   4   6  18    7.32   11.20
   4  -6  18   -6.32    9.23
   4   6  19    5.72   11.41
   4  -6  19    1.60   10.23
   4   6  20   56.56   15.44
   4  -6  20   63.72   16.38
   4   6  21   77.85   18.04
   4  -6  21   30.55   13.93
   4   6  22   56.19   17.51
   4  -6  22    9.34   13.07
   4   6  23   55.61   17.00
   4  -6  23   46.82   16.80
  -4   7  23   -4.46   12.94
  -4  -7  23   43.25   15.57
  -4   7  22    4.46   13.44
  -4  -7  22   19.51   13.48
  -4   7  21   12.09   12.90
  -4  -7  21   11.63   12.87
  -4   7  20   34.46   15.08
  -4  -7  20   58.73   17.72
  -4   7  19  203.90   35.84
  -4  -7  19  299.44   33.87
  -4   7  18   88.24   18.17
  -4  -7  18  113.10   20.21
  -4   7  17   89.76   18.00
  -4  -7  17   82.56   17.39
  -4   7  16   56.73   14.36
  -4  -7  16   51.07   13.80
  -4   7  15   35.52   13.62
  -4  -7  15   32.19   12.00
  -4   7  14   43.58   13.60
  -4  -7  14   37.23   12.25
  -4   7  13   -1.19    9.62
  -4  -7  13   -5.02    8.54
  -4   7  12  151.62   20.06
  -4  -7  12  138.94   19.24
  -4  -7  11   65.00   12.56
  -4   7  10  188.10   21.38
  -4  -7  10  169.46   20.00
   4   7  -9   60.61    9.52
  -4   7   9   63.96   11.92
  -4  -7   9   65.33   11.01
   4   7  -8   54.75    8.61
  -4  -7   8   49.14    8.98
   4   7  -7   -5.78    3.98
  -4   7   7    0.11    4.57
  -4  -7   7   -3.30    4.41
   4  -7  -7   -6.20    5.45
  -4   7   6  366.22   31.50
   4  -7  -6  372.58   32.00
   4  -7  -5  189.83   18.25
   4  -7  -4   52.20    9.16
   4  -7  -4   55.15    8.27
   4  -7  -3  177.00   18.87
   4  -7  -3  201.60   17.73
   4  -7  -2  110.00   11.79
  -4   7   1   36.58    6.69
   4  -7  -1   35.95    6.29
  -4   7   0   11.95    5.22
   4  -7   0    5.89    4.31
  -4   7  -1   23.58    5.90
   4  -7   1   28.84    5.54
  -4   7  -2  452.62   37.10
   4  -7   2  446.31   37.56
  -4   7  -3  241.19   20.55
   4  -7   3  224.20   21.50
   4  -7   4  377.08   32.75
   4  -7   5  194.45   19.41
   4   7   6   92.93   11.90
   4  -7   6   95.37   12.67
  -4  -7  -6  101.93   11.80
   4   7   7   24.29    6.71
  -4  -7  -7   19.88    6.05
   4  -7   7   17.68    7.17
   4   7   8    3.37    9.99
   4   7   8   11.58    6.71
  -4  -7  -8    6.24    5.27
   4  -7   8    9.77    6.81
   4   7   9  217.59   23.10
   4   7   9  257.74   24.27
   4  -7   9  239.71   24.80
   4   7  10  100.88   14.71
   4   7  10  112.57   15.51
   4   7  11   28.29   10.11
   4  -7  11   26.44    9.54
   4   7  12    3.30    8.08
   4  -7  12   -0.90    7.58
   4   7  13   27.58   12.14
   4  -7  13   18.96    9.70
   4   7  14  158.98   21.22
   4  -7  14  127.30   19.75
   4   7  15   25.13   11.69
   4  -7  15   10.96   10.13
   4   7  16   -5.47    9.52
   4  -7  16  -12.39    8.04
   4   7  17   22.36   11.44
   4  -7  17   39.29   12.53
   4   7  18   57.36   15.40
   4   7  19   70.24   16.77
   4  -7  19   68.08   17.34
   4   7  20    3.60   10.78
   4  -7  20   -6.19    9.94
   4   7  21    0.74   11.01
   4  -7  21    7.99   12.43
   4   7  22   15.61   14.08
   4  -7  22   13.38   13.18
  -4   8  22   44.91   16.15
  -4  -8  22   86.70   18.69
  -4   8  21   68.85   17.39
  -4  -8  21   76.82   18.76
  -4   8  20    8.89   12.91
  -4   8  19   -1.72   11.56
  -4  -8  19   17.27   12.39
  -4   8  18    8.60   11.30
  -4  -8  18    1.92   10.52
  -4   8  17    4.84   11.48
  -4  -8  17    0.16    9.88
  -4   8  16   -0.65    9.78
  -4  -8  16   28.97   11.84
  -4   8  15   35.06   13.29
  -4  -8  15   49.52   13.41
  -4   8  14   34.08   12.31
  -4  -8  14   23.95   11.05
  -4   8  13  328.21   33.22
  -4  -8  13  292.51   31.45
  -4   8  12   40.95   12.56
  -4  -8  12   49.66   11.69
  -4   8  11  103.34   16.13
  -4  -8  11  110.80   15.72
  -4  -8  10    9.31    7.15
   4   8  -9   50.20    8.32
  -4  -8   9   35.00    9.12
   4   8  -8    8.79    5.19
  -4  -8   8   -1.30    5.98
   4  -8  -8    6.38    6.82
  -4   8   7  251.80   23.18
   4  -8  -7  248.30   23.84
  -4   8   6  175.19   17.26
   4  -8  -6  178.58   18.08
   4  -8  -5   -3.14    5.08
   4  -8  -4   20.98    5.65
   4  -8  -3  135.01   13.54
   4  -8  -2    8.20    4.16
  -4   8   1  370.95   33.69
   4  -8  -1  428.54   33.39
  -4   8   0   29.54    6.16
   4  -8   0   28.45    5.55
  -4   8  -1   -1.48    4.85
   4  -8   1    5.62    4.13
   4  -8   2    8.36    4.36
   4  -8   3  213.17   20.15
   4  -8   4  217.17   20.89
   4  -8   5  123.04   14.92
   4   8   6  -11.34    5.12
  -4  -8  -6    4.32    4.47
   4  -8   6    1.00    5.82
   4   8   7   23.94    7.71
  -4  -8  -7   15.94    5.95
   4  -8   7   19.75    7.59
   4   8   8   -2.64    6.34
  -4  -8  -8   -6.83    4.73
   4  -8   8    2.05    6.60
   4   8   9   36.44    9.06
   4   8   9   34.66    9.38
   4  -8   9   31.10    9.78
   4   8  10   56.19   10.89
   4   8  10   67.90   12.65
   4  -8  10   39.28   11.09
   4   8  11   40.16   10.86
   4   8  11   54.24   11.23
   4  -8  11   43.80   11.14
   4   8  12   33.82   10.71
   4  -8  12   40.04   11.40
   4   8  13   13.92   10.03
   4  -8  13   -1.74    8.04
   4   8  14   12.75   10.10
   4  -8  14   -1.62    8.67
   4   8  15  -14.04    8.57
   4  -8  15   17.25   10.65
   4   8  16   15.50   10.66
   4  -8  16    7.06   10.45
   4   8  17   11.52   10.23
   4  -8  17    6.74   10.13
   4   8  18   16.76   11.76
   4  -8  18   20.73   12.90
   4   8  19    3.08   12.78
   4  -8  19   -8.31   10.13
   4   8  20   24.29   12.67
   4  -8  20    6.03   11.92
   4   8  21   13.85   12.24
   4  -8  21   -4.26   11.40
  -4   9  21    6.26   12.92
  -4  -9  21   14.08   12.58
  -4   9  20   -8.52   12.70
  -4  -9  20    9.75   12.28
  -4   9  19   14.27   12.69
  -4  -9  19  -12.36    9.87
  -4   9  18   18.82   15.81
  -4  -9  18   10.67   12.12
  -4   9  17   61.54   15.54
  -4  -9  17   83.23   16.74
  -4   9  16  -14.68    9.74
  -4  -9  16   23.44   11.19
  -4   9  15   94.85   18.73
  -4  -9  15   99.63   17.45
  -4   9  14    4.48   11.27
  -4  -9  14    4.20    9.62
  -4   9  13   31.26   11.36
  -4  -9  13   39.93   11.71
  -4  -9  12   90.08   15.30
  -4  -9  11   69.72   12.92
  -4  -9  10  418.25   39.41
   4  -9 -10  461.14   39.74
   4   9  -9  118.34   13.69
  -4  -9   9  135.03   16.38
   4  -9  -9  130.61   17.36
  -4   9   8  128.89   14.93
   4   9  -8  101.56   12.08
  -4  -9   8  122.93   14.76
   4  -9  -8  109.82   14.65
  -4   9   7    9.57    5.85
   4  -9  -7   11.05    7.18
  -4   9   6   20.89    6.40
   4  -9  -6   20.06    6.91
   4  -9  -5   -9.48    5.02
   4  -9  -4 1027.99   82.42
   4  -9  -3    9.05    4.71
   4  -9  -2  479.81   39.61
   4  -9  -1   74.13    8.87
   4  -9   0  111.25   12.15
   4  -9   1   21.27    5.52
   4  -9   2  182.16   17.82
   4  -9   3   56.02    9.01
   4  -9   4   49.97    8.97
   4  -9   5   34.55    8.45
   4  -9   6    0.69    6.42
   4   9   7   28.17    7.64
   4  -9   7   17.83    8.04
   4   9   8   -0.17    7.11
   4  -9   8   16.62    7.84
  -4  -9  -8   12.19    6.22
   4   9   9   38.28   10.16
   4   9   9   46.02   10.89
   4  -9   9   52.93   11.96
   4   9  10  212.89   23.08
   4   9  10  210.83   23.08
   4  -9  10  185.61   23.95
   4   9  11   -0.19    7.55
   4   9  11   14.74    9.37
   4  -9  11   14.41    9.52
   4   9  12  144.68   19.61
   4  -9  12  154.82   20.76
   4   9  13   70.91   13.59
   4  -9  13   68.86   14.68
   4   9  14    5.26    8.83
   4  -9  14   -0.57    8.99
   4   9  15   55.02   13.53
   4  -9  15   51.84   14.13
   4   9  16   28.53   11.71
   4  -9  16   13.18   10.68
   4   9  17   -2.07    8.33
   4  -9  17   -1.35   17.22
   4   9  18   -4.64    9.61
   4  -9  18    0.42   10.26
   4   9  19    4.70   18.81
   4  -9  19    2.29   11.52
   4   9  20   17.43   11.35
   4  -9  20    4.76   11.52
  -4  10  20  -22.42   11.26
  -4 -10  20    7.51   11.61
  -4  10  19   -2.24   11.17
  -4 -10  19    5.76   10.37
  -4  10  18    4.70   11.89
  -4 -10  18    3.55   10.32
  -4  10  17    7.76   13.22
  -4 -10  17   31.95   12.81
  -4  10  16   74.27   16.19
  -4 -10  16   81.49   15.99
  -4 -10  15   71.59   15.14
  -4 -10  14   14.42    9.81
  -4 -10  13    6.41   10.46
  -4 -10  12    4.84    8.39
   4 -10 -12   -6.82    8.49
   4 -10 -11   14.24    8.92
  -4 -10  11    3.42    8.07
  -4 -10  10   59.76   11.70
   4 -10 -10   47.06   10.88
   4  10  -9    5.92    4.91
  -4 -10   9   20.72    7.66
   4 -10  -9    7.47    8.38
  -4  10   8   -4.44    6.03
   4 -10  -8   -8.97    7.32
  -4  10   7  918.13   74.72
   4 -10  -7  896.48   74.08
   4 -10  -6  113.79   13.52
   4 -10  -5  203.54   19.50
   4 -10  -4   -2.57    4.93
   4 -10  -3  150.08   15.21
   4 -10  -2   19.90    5.59
   4 -10  -1  276.22   24.42
   4 -10   0    6.52    4.68
   4 -10   1  370.48   31.92
   4 -10   2   24.14    6.60
   4 -10   3  125.28   14.74
   4 -10   4   -2.84    5.62
   4 -10   5  174.13   19.62
   4 -10   6   -2.31    6.54
   4 -10   7   15.41    8.42
   4  10   8    6.36    7.61
  -4 -10  -8    5.93    5.76
   4 -10   8   17.13    8.06
   4  10   9  123.62   16.34
   4  10   9  117.70   16.98
   4 -10   9  157.54   19.31
   4  10  10   23.48    9.14
   4  10  10   20.57    9.43
   4 -10  10   23.17   10.09
   4  10  11   11.59    9.15
   4  10  11   10.82    8.51
   4 -10  11   18.37   10.32
   4  10  12    3.96    8.80
   4  10  12    9.09    8.63
   4 -10  12  -13.50    7.83
   4  10  13  121.99   17.26
   4 -10  13   92.33   17.29
   4  10  14   10.28    9.28
   4 -10  14   -8.68    8.62
   4  10  15   17.90    9.54
   4 -10  15    2.08    9.35
   4  10  16    9.02    9.39
   4 -10  16    1.66    9.15
   4  10  17   19.67   11.21
   4 -10  17   -0.91   10.86
   4  10  18   12.05   10.25
   4 -10  18   17.36   13.01
   4  10  19    2.91   10.09
   4 -10  19    9.14   11.26
  -4 -11  18   26.06   13.28
  -4 -11  17    8.70   10.62
  -4 -11  16   63.04   15.06
  -4 -11  15   15.20    9.60
  -4 -11  14   19.90   10.29
   4 -11 -14   19.22    9.64
   4 -11 -13   20.04    9.66
  -4 -11  12   75.52   13.77
   4 -11 -12   74.94   13.88
   4 -11 -11   24.25    9.67
  -4 -11  11   31.25    9.65
  -4 -11  10   42.99   10.34
   4 -11 -10   44.34   10.73
  -4  11   9   35.10    8.97
   4 -11  -9   27.12    8.90
  -4  11   8   40.92    9.86
   4 -11  -8   61.78   10.45
   4 -11  -6   -3.67    5.51
   4 -11  -5    2.54    5.35
   4 -11  -4  348.93   30.10
   4 -11  -3   62.69    9.19
   4 -11  -2   73.19    9.53
   4 -11  -1  162.92   16.34
   4 -11   0  120.14   13.55
   4 -11   1   48.35    8.51
   4 -11   2  117.18   14.10
   4 -11   3   -6.77    5.23
   4 -11   4   20.70    7.81
   4 -11   5   75.74   12.13
   4 -11   6   22.14    9.40
   4 -11   7    1.11    7.54
   4 -11   8   37.87   10.47
   4 -11   9   23.46    9.77
   4  11  10    5.76    8.40
   4 -11  10   16.98    9.37
   4  11  11   17.11    9.31
   4  11  11   24.26    9.90
   4 -11  11   15.13    9.88
   4  11  12  117.69   18.90
   4  11  12  116.29   19.87
   4 -11  12  132.47   19.57
   4  11  13   60.55   13.33
   4 -11  13   63.08   14.80
   4  11  14   71.66   14.38
   4 -11  14   81.54   16.22
   4  11  15    0.81    9.15
   4 -11  15   -7.65    8.82
   4  11  16   -2.96    9.00
   4 -11  16   -1.99   10.27
   4  11  17   54.80   14.80
   4 -11  17   72.19   16.91
   4  11  18   38.58   13.00
   4 -11  18   11.54   11.66
   4 -12 -18   23.68    9.95
  -4 -12  18   -0.48    9.96
   4 -12 -17   61.06   13.13
  -4 -12  17   22.51   12.15
  -4 -12  16   -1.72    9.09
   4 -12 -16   -2.87    9.07
   4 -12 -15   12.61    9.49
  -4 -12  15   15.48   10.31
   4 -12 -14    1.45    8.58
  -4 -12  14   10.63    9.33
  -4 -12  13   70.92   14.11
   4 -12 -13   65.44   12.95
   4 -12 -12   30.61    9.72
  -4 -12  12   31.81    9.82
  -4 -12  11    8.82    7.90
   4 -12 -11    7.01    7.66
   4 -12 -10   -0.29    7.10
  -4  12   9   42.80   10.08
   4 -12  -9   43.58    9.41
  -4  12   8    5.86    6.80
   4 -12  -8   -0.73    6.16
  -4  12   7   89.69   13.01
   4 -12  -7   83.76   11.15
   4 -12  -6   57.34    9.07
   4 -12  -5   -8.48    5.37
   4 -12  -4   16.15    6.22
   4 -12  -3    0.75    4.75
   4 -12  -2   23.44    6.33
   4 -12  -1   -2.92    4.63
   4 -12   0   -6.00    4.44
   4 -12   1    6.07    5.59
   4 -12   2    8.68    6.35
   4 -12   3   16.21    6.98
   4 -12   4   10.55    6.80
   4 -12   5   36.81   10.57
   4 -12   6   39.44   10.14
   4 -12   7  101.00   15.22
   4 -12   8    1.94    7.80
   4 -12   9   28.22   10.25
   4  12  10    9.75    9.28
   4 -12  10    4.54    8.62
  -4 -12 -10   19.00    5.89
   4 -12  11    4.51    8.77
   4  12  12   -9.47    8.65
   4 -12  12   11.47    9.38
   4  12  13   -6.80    8.64
   4 -12  13    8.95    9.82
   4  12  14  -17.43    8.13
   4 -12  14   -3.32    8.92
   4  12  15   -0.10    9.40
   4 -12  15  -11.34   10.62
   4  12  16   43.38   12.67
   4 -12  16   20.81   12.43
   4  12  17    6.60   10.25
   4 -12  17    8.87   10.67
  -4 -13  16   40.15   12.45
   4 -13 -16   28.67   10.85
  -4 -13  15   10.29    9.54
   4 -13 -15    3.97    9.53
   4 -13 -14   15.96    9.29
  -4 -13  14   19.94    9.90
   4 -13 -13   29.96   10.06
  -4 -13  13   41.88   11.08
   4 -13 -12   -0.76    7.59
   4 -13 -11   79.26   12.20
   4 -13 -10   11.75    7.64
  -4  13   9   71.43   12.54
   4 -13  -9   76.08   11.14
  -4  13   8   27.13    8.51
   4 -13  -8   10.72    6.77
  -4  13   7   17.34    7.34
   4 -13  -7    4.50    5.87
   4 -13  -6   22.35    6.62
   4 -13  -5  252.49   23.32
   4 -13  -4    0.08    4.80
   4 -13  -2    4.55    5.19
   4 -13  -1    5.10    5.16
   4 -13   0   72.70   10.36
   4 -13   1   22.45    6.99
   4 -13   3   39.01   10.18
   4 -13   4    0.66    6.77
   4 -13   5   22.69    8.54
   4 -13   6    0.63    7.22
   4 -13   7   29.36    9.95
   4 -13   8   12.00    8.49
   4 -13   9   -5.59    7.97
   4  13  10  407.14   36.30
   4 -13  10  314.24   35.54
   4  13  11   50.69   12.38
  -4 -13 -11   46.23    8.21
   4 -13  11   57.39   13.96
   4  13  12   22.86   11.13
   4 -13  12   24.15   11.06
  -4 -13 -12   30.58    7.28
   4  13  13   -1.59    8.06
   4 -13  13   -3.31    8.53
   4 -13  15   16.77   11.17
   4 -13  16   -8.86    9.11
  -4 -14  15    7.54    9.37
   4 -14 -15    6.86    8.66
   4 -14 -14   -7.83    9.72
  -4 -14  14    3.92    8.38
   4 -14 -13   24.70    9.17
   4 -14 -12    3.27    7.38
   4 -14 -11    1.38    7.45
   4 -14 -10    8.53    6.96
  -4  14   9   29.62    9.33
   4 -14  -9   17.04    7.78
  -4  14   8  155.35   18.90
  -4  14   7  -13.03    5.30
   4 -14  -7    1.11    5.67
   4 -14  -6    0.13    5.76
   4 -14  -5    4.19    5.25
   4 -14  -4   94.41   11.84
   4 -14  -3   51.80    8.73
   4 -14  -2   16.76    6.59
   4 -14  -1    8.67    5.79
   4 -14   0   41.56    8.88
   4 -14   1   -8.30    5.41
   4 -14   2   75.33   11.82
   4 -14   3   77.15   12.35
   4 -14   4   -6.05    6.69
   4 -14   5   50.37   11.21
   4 -14   6    1.89    7.31
   4 -14   7   66.47   13.52
   4 -14   8   68.84   13.80
   4 -14   9   45.84   12.25
   4  14  10   18.27    9.96
   4 -14  10   20.34   10.41
   4  14  11    3.21    8.45
   4 -14  11   -3.28    8.69
   4  14  12    9.18    9.65
   4 -14  12   -3.67    9.27
   4  14  13    8.51    9.45
  -4 -14 -13   17.46    6.25
  -4 -14 -14   24.33    7.05
   4 -14  14    8.60   10.54
   4 -15 -12    2.88    7.75
   4 -15 -11   -8.28    6.49
   4 -15 -10    1.76    6.82
  -4  15   9   32.74    9.74
   4 -15  -9   18.20    7.01
  -4  15   8   10.80    7.45
   4 -15  -8    8.16    6.47
  -4  15   7    8.31    7.23
   4 -15  -7   -0.18    6.29
   4 -15  -6   -8.92    5.51
   4 -15  -5   93.52   12.06
   4 -15  -4   43.15    8.36
   4 -15  -3   30.05    7.66
   4 -15  -2  -10.18    5.43
   4 -15  -1  -10.95    5.50
   4 -15   0   26.98    8.14
   4 -15   1   -7.14    5.95
   4 -15   2    5.69    6.76
   4 -15   3   -2.94    6.54
   4 -15   4   36.86   10.32
   4 -15   5   42.50   10.85
   4 -15   6   51.59   12.40
   4 -15   7   15.50    9.32
   4 -15   8   -6.39    7.27
   4 -15   9   -4.30    8.29
   4  15  10   17.82   10.39
   4 -15  10   19.78   10.69
   4  15  11   26.41   11.22
   4 -15  11   27.61   11.80
  -4  16   9    8.52    7.66
   4 -16  -9   -3.13    6.37
   4 -16  -8   19.41    7.69
  -4  16   7    0.84    6.90
   4 -16  -7   -2.89    5.86
   4 -16  -6   -4.44    5.72
   4 -16  -5   11.64    6.73
   4 -16  -4  -12.73    5.04
   4 -16  -3  -10.97    6.04
   4 -16  -2  -17.86    5.74
   4 -16  -1   94.08   13.39
   4 -16   0   28.69    8.83
   4 -16   1   -4.51    6.26
   4 -16   2   -6.16    6.72
   4 -16   3   35.03   10.41
   4 -16   4   42.68   11.29
   4 -16   5   30.92   10.08
   4 -16   6    3.93    8.77
   4 -16   7  -10.12    7.24
   4 -16   8    4.89    8.92
   4 -17  -4  -23.71    5.29
   4 -17  -3   13.96    8.48
   4 -17  -2   -5.14    7.45
   4 -17  -1   -0.56    7.52
   4 -17   0   42.04   10.53
   4 -17   1   38.23   10.44
   4 -17   2    1.13    8.25
   4 -17   3  -14.61    7.06
  -5   0  25   17.03   15.17
  -5   0  24   11.01   12.33
  -5   0  23    0.32   12.95
  -5   0  22   46.45   15.67
  -5   0  21   -6.67   11.45
  -5   0  20   56.87   16.77
  -5   0  19  -10.25    9.42
  -5   0  18  -14.46   10.23
  -5   0  17    3.37   11.18
  -5   0  16  218.21   28.22
  -5   0  15   -8.97    9.16
  -5   0  14  184.13   23.94
  -5   0  13   -6.49    7.54
  -5   0  12  141.39   18.63
  -5   0  11  -11.50    6.97
  -5   0  10    9.14    8.36
   5   0  -9    4.31    7.17
  -5   0   9   -9.99    7.90
  -5   0   8  221.11   22.90
   5   0  -8  195.59   21.52
   5   0  -7   -4.75    5.61
  -5   0   7   -5.93    6.43
  -5   0   6 4436.78  330.54
   5   0  -6 3944.99  330.37
   5   0  -5   -1.74    3.53
  -5   0   5   -1.96    4.30
  -5   0   4 1027.16   79.14
   5   0  -4  948.59   79.10
   5   0  -3   -5.22    2.78
   5   0  -2  827.34   65.73
  -5   0   1   -6.53    2.93
   5   0  -1    2.66    2.97
   5   0   0  673.97   55.44
  -5   0   0  723.20   55.50
  -5   0  -1    3.76    2.52
   5   0   1    0.39    2.24
  -5   0  -2  354.25   26.60
   5   0   2  338.61   26.86
   5   0   2  289.09   26.33
   5   0   3    0.53    2.99
  -5   0  -3    3.89    2.88
   5   0   4  409.74   34.78
  -5   0  -4  425.26   34.40
   5   0   5    4.07    4.08
  -5   0  -5   -0.45    3.28
   5   0   6  668.26   56.46
  -5   0  -6  695.17   56.01
  -5   0  -6  682.18   55.36
  -5   0  -7   -7.67    4.84
   5   0   7    0.65    6.35
  -5   0  -7    4.68    5.83
   5   0   8  343.00   32.12
  -5   0  -8  357.13   30.52
   5   0   9    5.78    6.58
   5   0  10  130.73   16.39
   5   0  11    4.41    6.42
   5   0  12   -2.42    6.21
   5   0  13   -1.13    7.18
   5   0  14  267.92   29.30
   5   0  15  -15.01    7.03
   5   0  16   46.18   13.71
   5   0  17   -6.05    9.59
   5   0  18    5.35   10.08
   5   0  19   -5.81   10.17
   5   0  20   25.61   11.88
   5   0  21   23.07   13.34
   5   0  22  233.65   31.95
   5   0  23   -1.37   11.60
   5   0  24   51.10   17.27
  -5   1  25   32.29   16.46
  -5  -1  25   40.76   16.47
  -5   1  24    2.82   12.73
  -5  -1  24   17.06   12.39
  -5   1  23    7.68   12.30
  -5  -1  23    9.56   13.22
  -5   1  22   66.36   17.12
  -5  -1  22   10.32   13.62
  -5   1  21   11.58   13.10
  -5  -1  21   36.70   13.95
  -5   1  20    1.22   11.35
  -5  -1  20   -6.69   11.35
  -5   1  19    4.15   11.84
  -5  -1  19   16.25   12.50
  -5   1  18  170.49   24.24
  -5  -1  18  151.60   23.51
  -5   1  17    2.14   11.62
  -5  -1  17    3.27   11.43
  -5   1  16   66.17   15.31
  -5  -1  16    8.55   11.17
  -5   1  15   12.56   10.88
  -5  -1  15   15.18   11.00
  -5   1  14  365.35   37.50
  -5  -1  14  397.60   37.76
  -5   1  13   29.59    9.75
  -5  -1  13   15.26    8.52
  -5   1  12   10.25    8.15
  -5  -1  12    9.65    8.83
  -5   1  11  324.63   32.92
  -5  -1  11  364.22   33.13
  -5   1  10    3.56    7.61
  -5  -1  10   21.84    9.09
   5   1  -9  458.58   41.08
  -5   1   9  486.54   41.91
  -5  -1   9  453.16   41.46
  -5   1   8  165.37   19.23
   5   1  -8  179.69   19.42
   5  -1  -8  154.15   18.75
  -5  -1   8  175.42   19.19
  -5   1   7  160.93   17.48
  -5  -1   7  155.72   17.37
   5  -1  -7  153.07   17.42
  -5   1   6   16.88    6.10
   5   1  -6    3.41    4.77
  -5  -1   6    1.52    5.43
  -5   1   5 1564.31  118.34
   5   1  -5 1401.54  118.09
   5  -1  -5 1433.33  118.27
  -5  -1   5 1533.28  118.13
   5   1  -4    9.46    4.12
   5  -1  -4   13.55    4.32
  -5  -1   4    7.73    3.87
   5   1  -3   33.71    5.20
   5  -1  -3   36.84    5.59
   5  -1  -3   32.76    4.95
   5   1  -2   73.06    8.23
   5   1  -2  113.36    8.94
  -5   1   2   71.49    8.52
   5  -1  -2   82.02    8.71
   5   1  -1    4.75    2.60
  -5   1   1    0.00    3.16
  -5  -1   1    3.54    2.73
   5  -1  -1    4.46    3.06
   5   1   0   16.37    3.16
  -5   1   0   24.65    4.03
  -5  -1   0   19.44    3.39
   5  -1   0   23.58    3.79
   5   1   1  120.67   10.47
  -5   1  -1  115.46   10.59
   5  -1   1  120.72   10.77
  -5  -1  -1  110.14   10.20
  -5   1  -2  130.52   11.77
   5   1   2  128.14   11.90
   5  -1   2  132.40   12.10
  -5  -1  -2  133.63   11.57
  -5   1  -3  125.67   11.00
  -5   1  -3  104.82   10.34
   5   1   3  129.36   11.41
   5  -1   3  118.77   12.13
  -5  -1  -3  116.47   10.86
  -5   1  -4  118.01   11.55
   5   1   4  102.01   11.76
   5  -1   4  115.75   12.00
  -5  -1  -4  134.40   11.64
   5   1   5  498.37   41.69
   5  -1   5  481.71   41.62
  -5  -1  -5  515.82   41.29
  -5   1  -6   51.96    8.18
   5   1   6   52.46    9.03
   5  -1   6   54.05    8.92
   5   1   7   95.72   13.02
  -5   1  -7   99.89   12.35
  -5  -1  -7  112.37   12.28
   5  -1   7   88.24   12.65
  -5  -1  -7  108.77   12.65
   5   1   8  439.90   40.47
  -5  -1  -8  484.17   38.95
   5  -1   8  437.91   40.32
  -5  -1  -8  473.51   39.88
   5   1   9   10.16    7.25
   5  -1   9    8.59    6.81
   5   1  10   76.12   12.42
   5  -1  10   83.51   12.19
   5   1  11   74.74   12.82
   5  -1  11   62.51   11.86
   5   1  12   -3.48    6.14
   5  -1  12    8.95    7.22
   5   1  13    5.74    8.26
   5  -1  13    2.35    7.35
   5   1  14   41.64   12.06
   5  -1  14   53.81   13.48
   5   1  15  183.65   23.34
   5  -1  15  160.43   21.65
   5   1  16   -1.53    9.34
   5  -1  16   -0.12    8.88
   5   1  17   41.83   13.55
   5  -1  17   33.84   12.48
   5   1  18   -4.69    9.66
   5  -1  18   -7.39    9.20
   5   1  19   52.84   15.04
   5  -1  19   59.33   15.56
   5   1  20   15.84   11.46
   5  -1  20   12.28   11.75
   5   1  21   15.88   12.60
   5  -1  21    3.34   11.37
   5   1  22   19.68   14.43
   5  -1  22   26.97   13.87
   5   1  23   13.15   15.03
   5  -1  23   16.62   14.13
   5   1  24   13.03   13.76
   5  -1  24   -1.06   11.48
  -5   2  25   15.18   14.28
  -5  -2  25   -5.56   11.66
  -5   2  24   13.08   13.30
  -5  -2  24   18.08   14.19
  -5   2  23   -6.59   10.90
  -5  -2  23    6.74   12.68
  -5   2  22    3.11   12.19
  -5  -2  22  -20.59   10.30
  -5   2  21   14.66   12.30
  -5  -2  21   -9.79   11.00
  -5   2  20   20.49   13.47
  -5  -2  20   17.93   11.89
  -5   2  19   18.30   13.06
  -5  -2  19   34.67   13.66
  -5   2  18   30.92   14.07
  -5  -2  18   41.94   13.59
  -5   2  17   85.26   17.97
  -5  -2  17  129.50   19.55
  -5   2  16   36.18   13.57
  -5  -2  16   40.05   12.70
  -5   2  15   92.09   16.63
  -5  -2  15   95.84   17.31
  -5   2  14  448.13   43.03
  -5  -2  14  460.57   45.14
  -5  -2  13   42.17   10.91
  -5   2  12  137.02   18.32
  -5  -2  12  146.00   18.72
  -5   2  11  235.50   25.37
  -5  -2  11  246.33   24.98
  -5   2  10   53.92   11.03
  -5  -2  10   42.20   10.32
   5   2  -9  435.60   39.59
  -5   2   9  485.97   40.75
  -5  -2   9  432.15   39.97
  -5   2   8   22.40   10.00
   5   2  -8   59.29   10.50
  -5  -2   8   47.92   10.02
   5  -2  -8   48.45    9.58
   5   2  -7    8.98    6.35
  -5   2   7   -1.90    8.04
   5  -2  -7    4.44    6.58
  -5  -2   7   -7.44    7.10
  -5   2   6  525.63   44.75
   5   2  -6  521.08   44.34
  -5  -2   6  538.69   44.49
   5  -2  -6  533.94   44.75
   5   2  -5    4.48    4.25
  -5   2   5    4.49    4.91
   5  -2  -5    2.21    4.46
  -5  -2   5   -2.83    4.00
   5   2  -4   46.42    6.23
   5  -2  -4   38.63    6.57
  -5  -2   4   40.33    6.19
   5   2  -3  749.53   63.75
  -5  -2   3  838.13   63.72
   5  -2  -3  830.94   64.44
   5  -2  -3  776.36   63.80
   5   2  -2 1576.36  124.45
   5   2  -2 1631.93  124.15
  -5   2   2 1477.00  124.65
   5  -2  -2 1622.54  124.98
  -5   2   1  106.12    9.78
   5   2  -1  101.44    8.64
   5  -2  -1  109.84    9.67
  -5  -2   1   84.78    8.68
  -5   2   0  577.12   45.28
   5   2   0  551.58   44.67
  -5  -2   0  578.35   44.67
   5  -2   0  548.04   45.13
   5   2   1  157.99   13.63
  -5   2  -1  159.44   13.92
  -5  -2  -1  168.22   13.38
   5  -2   1  151.61   14.56
   5   2   2  365.50   31.51
  -5   2  -2  391.94   31.50
  -5  -2  -2  398.64   31.22
   5  -2   2  391.38   31.82
  -5   2  -3  396.40   29.77
   5   2   3  323.73   29.88
   5  -2   3  339.93   30.06
  -5  -2  -3  379.92   29.62
  -5   2  -4  159.77   14.27
   5   2   4  135.52   13.98
  -5  -2  -4  142.53   13.49
   5  -2   4  137.39   14.25
   5   2   5  546.94   45.64
   5   2   5  523.77   44.95
  -5   2  -5  578.49   45.04
   5  -2   5  537.36   45.55
  -5  -2  -5  548.94   45.04
   5   2   6  569.81   49.80
  -5   2  -6  629.78   50.07
   5   2   6  600.35   50.77
   5  -2   6  569.82   50.54
  -5  -2  -6  657.30   50.27
  -5   2  -7    1.96    6.06
   5   2   7   -0.11    6.61
  -5  -2  -7    0.72    5.77
   5  -2   7   -0.56    5.73
   5   2   8   87.71   12.90
  -5  -2  -8   74.31   11.11
   5  -2   8   91.43   12.92
   5   2   9  172.55   20.12
   5  -2   9  192.64   19.89
   5   2  10  387.87   35.57
   5  -2  10  386.58   35.32
   5   2  11   96.74   14.43
   5  -2  11  108.27   14.47
   5   2  12   35.66   10.03
   5   2  13   -7.72    9.71
   5  -2  13   -3.97    6.91
   5   2  14   -1.95    8.71
   5  -2  14    5.61    8.66
   5   2  15   22.61   10.57
   5  -2  15    0.46    8.92
   5   2  16   73.02   15.95
   5  -2  16   78.42   16.05
   5   2  17   40.85   14.38
   5  -2  17   63.23   14.59
   5   2  18   11.74   11.81
   5  -2  18    8.85   10.39
   5   2  19   -5.05   10.79
   5  -2  19   15.64   11.90
   5   2  20   65.77   17.10
   5  -2  20   68.89   16.48
   5   2  21   45.25   15.39
   5  -2  21   64.78   16.37
   5   2  22   94.40   20.87
   5  -2  22  105.31   21.32
   5   2  23   -0.84   11.97
   5  -2  23   17.63   13.79
   5   2  24   29.61   16.62
   5  -2  24    3.65   12.52
  -5   3  25   19.02   13.64
  -5  -3  25   19.61   14.52
  -5   3  24    2.29   12.48
  -5  -3  24    8.27   13.20
  -5   3  23   58.44   17.36
  -5  -3  23   44.73   17.09
  -5   3  22  -14.45   10.01
  -5  -3  22    0.68   12.28
  -5   3  21    8.65   12.33
  -5  -3  21    4.64   11.58
  -5   3  20   24.24   22.09
  -5  -3  20    1.89   11.47
  -5   3  19    6.70   12.64
  -5  -3  19  -16.28    9.92
  -5   3  18   32.39   14.24
  -5  -3  18   22.01   12.36
  -5   3  17   27.82   14.33
  -5  -3  17   35.35   13.64
  -5   3  16  177.41   24.29
  -5  -3  16  183.68   24.72
  -5   3  15   28.19   12.14
  -5  -3  15   16.82   11.33
  -5   3  14  203.09   24.85
  -5   3  13    7.11    9.87
  -5  -3  13  -18.19    6.73
  -5   3  12   56.10   12.00
  -5  -3  12   25.44    9.64
  -5   3  11   52.61   11.40
  -5  -3  11   53.03   10.83
  -5   3  10  264.58   26.72
  -5  -3  10  256.73   25.82
   5   3  -9  338.01   32.76
  -5   3   9  401.15   34.46
  -5  -3   9  366.83   33.43
   5   3  -8  312.58   28.67
  -5   3   8  330.44   30.16
  -5  -3   8  290.93   28.96
   5   3  -7 1050.06   88.81
  -5   3   7 1149.11   89.52
   5  -3  -7 1005.38   89.28
  -5  -3   7 1186.03   89.15
   5   3  -6  132.71   14.93
  -5   3   6  140.91   15.85
   5  -3  -6  132.51   16.14
  -5  -3   6  142.11   16.05
   5   3  -5  244.47   21.53
   5  -3  -5  237.36   20.29
  -5  -3   5  231.25   21.52
   5  -3  -5  232.35   22.26
   5   3  -4  344.32   30.34
   5  -3  -4  382.60   29.59
   5  -3  -4  339.48   31.78
  -5  -3   4  376.26   30.34
   5  -3  -4  361.70   30.71
   5  -3  -3 1146.16   89.97
   5  -3  -3 1099.71   89.24
  -5   3   2  105.01   11.41
   5  -3  -2  127.41   11.40
  -5   3   1   13.78    4.12
   5  -3  -1   17.07    3.89
  -5   3   0  221.05   18.60
   5  -3   0  214.14   18.61
  -5   3  -1 1454.13  114.93
   5  -3   1 1454.30  115.05
   5   3   2    1.26    2.76
  -5   3  -2   -0.30    3.10
  -5  -3  -2   -2.12    2.18
   5  -3   2    1.17    3.27
   5   3   3   84.55    9.09
   5  -3   3   65.43    8.84
  -5  -3  -3   82.49    8.38
   5   3   4  255.78   24.06
  -5   3  -4  300.89   23.73
   5  -3   4  269.06   24.41
  -5  -3  -4  264.76   23.44
  -5   3  -5  120.17   13.00
   5  -3   5  111.64   13.34
  -5  -3  -5  117.09   13.07
   5   3   6   58.60    8.99
  -5   3  -6   60.39    9.15
   5   3   6   66.57   10.39
  -5  -3  -6   67.88    9.35
   5  -3   6   51.70    9.60
   5   3   7    2.05    5.70
   5   3   7    0.25    6.12
   5  -3   7   11.92    7.06
  -5  -3  -7    8.48    6.00
   5   3   8  189.67   19.33
   5  -3   8  150.98   18.82
  -5  -3  -8  184.71   18.20
   5   3   9    1.84    6.24
   5  -3   9   10.77    6.23
   5   3  10  121.99   15.54
   5  -3  10  109.59   14.70
   5   3  11   57.43   12.46
   5  -3  11   76.48   12.82
   5   3  12   90.15   15.30
   5  -3  12   78.57   13.44
   5   3  13  619.79   55.50
   5  -3  13  541.23   51.21
   5   3  14   26.90   12.04
   5  -3  14   39.52   11.66
   5   3  15   71.74   16.04
   5  -3  15   89.89   16.93
   5   3  16   85.18   17.35
   5  -3  16   96.47   17.14
   5   3  17  176.35   25.47
   5  -3  17  191.37   25.09
   5   3  18   81.84   18.05
   5  -3  18   54.48   15.14
   5   3  19    7.59   11.51
   5   3  20    8.17   12.48
   5  -3  20   12.30   11.33
   5   3  21    9.90   11.93
   5  -3  21    7.25   11.32
   5   3  22   -4.82   11.07
   5  -3  22    9.92   12.74
   5   3  23   10.08   13.55
   5  -3  23   -3.80   10.82
  -5   4  24    2.22   12.54
  -5  -4  24   21.49   14.66
  -5   4  23   32.77   15.16
  -5  -4  23   23.71   13.87
  -5   4  22   32.72   15.59
  -5  -4  22    0.90   11.77
  -5   4  21   -3.97   11.55
  -5  -4  21    8.38   12.42
  -5   4  20   67.50   19.26
  -5  -4  20   63.29   16.27
  -5   4  19   -1.64   11.71
  -5  -4  19   13.88   12.49
  -5   4  18   -2.95   11.08
  -5  -4  18   12.67   11.96
  -5   4  17    3.57   11.13
  -5  -4  17   -6.38   10.07
  -5   4  16    5.08   11.91
  -5  -4  16   15.78   11.95
  -5   4  15  289.02   32.42
  -5  -4  15  285.44   31.49
  -5   4  14  250.51   28.86
  -5   4  13   18.34   10.17
  -5  -4  13    5.75    8.71
  -5   4  12  226.83   25.73
  -5  -4  12  204.90   23.60
  -5   4  11  124.45   17.31
  -5  -4  11  104.07   15.06
  -5   4  10   16.86    8.31
  -5  -4  10    2.77    6.45
  -5   4   9   19.00    8.24
   5   4  -9    3.64    5.31
   5  -4  -9    1.22    4.84
  -5  -4   9    0.55    6.33
   5   4  -8   17.40    6.32
  -5   4   8   16.52    8.27
   5  -4  -8   10.58    5.45
  -5  -4   8   11.46    6.87
  -5   4   7  346.20   28.58
   5   4  -7  292.03   26.72
  -5  -4   7  262.11   26.87
   5  -4  -7  294.16   25.59
   5   4  -6 1112.40   90.57
  -5  -4   6 1162.47   90.73
   5  -4  -6 1102.20   91.52
   5   4  -5   12.15    5.37
   5  -4  -5   -2.20    6.27
   5  -4  -5   -4.98    6.54
  -5  -4   5    3.14    5.96
   5  -4  -4   -9.46    5.41
   5  -4  -4   -3.62    6.17
   5  -4  -3  360.02   30.93
   5  -4  -3  350.67   29.96
   5  -4  -2   47.27    6.83
  -5   4   1  117.53   13.20
   5  -4  -1  152.56   13.11
  -5   4   0 1330.33  104.47
   5  -4   0 1303.90  104.34
   5  -4   1  130.27   12.86
  -5   4  -2   52.91    6.63
   5  -4   2   38.36    6.71
  -5   4  -3  113.19   11.68
   5  -4   3  102.81   12.00
  -5   4  -4   41.36    6.88
   5   4   4   40.28    7.46
  -5  -4  -4   35.76    6.56
   5  -4   4   50.81    8.29
   5   4   5  439.28   37.18
  -5   4  -5  440.73   36.37
  -5  -4  -5  431.05   36.36
   5  -4   5  419.17   37.35
   5   4   6  234.40   24.58
   5  -4   6  271.82   25.06
  -5  -4  -6  281.98   24.01
   5   4   7   -6.20    4.81
   5   4   7    1.90    6.17
   5  -4   7   -1.89    5.61
  -5  -4  -7    6.45    5.16
   5   4   8   67.80   10.69
   5   4   8  110.88   13.25
   5  -4   8   67.72   11.25
  -5  -4  -8   87.94   11.22
   5   4   9   24.18    7.54
   5  -4   9    6.53    6.12
   5   4  10   -0.17    6.63
   5  -4  10   -3.77    5.43
   5   4  11  116.64   16.41
   5  -4  11   95.37   16.89
   5   4  12  254.48   26.59
   5  -4  12  224.18   25.58
   5  -4  13  413.01   39.52
   5   4  14   56.33   13.92
   5  -4  14   37.80   11.50
   5   4  15   -4.41    9.83
   5  -4  15   13.33    9.62
   5   4  16   10.15   11.08
   5  -4  16   33.50   11.82
   5   4  17  181.23   24.75
   5  -4  17  104.15   19.40
   5   4  18    0.59   10.81
   5  -4  18   20.42   12.16
   5   4  19   49.33   15.49
   5  -4  19   55.78   15.92
   5   4  20   26.15   14.95
   5  -4  20   12.43   11.93
   5   4  21  204.38   29.31
   5  -4  21  227.81   30.59
   5   4  22    4.80   12.40
   5  -4  22   -3.54   11.17
   5   4  23   42.22   16.22
   5  -4  23   23.67   13.45
  -5   5  24    1.69   14.76
  -5  -5  24   -4.87   11.46
  -5   5  23   75.29   19.36
  -5  -5  23   85.01   20.04
  -5   5  22   59.46   17.85
  -5  -5  22   72.76   18.60
  -5   5  21   -2.44   10.67
  -5  -5  21    5.61   11.65
  -5   5  20   34.58   14.37
  -5  -5  20   28.07   14.08
  -5   5  19  121.68   20.23
  -5  -5  19   80.96   19.00
  -5   5  18   16.47   13.56
  -5  -5  18    4.97   10.80
  -5   5  17   10.51   12.15
  -5  -5  17    4.51   10.65
  -5   5  16  151.89   21.99
  -5  -5  16  129.19   20.67
  -5   5  15  331.70   36.55
  -5  -5  15  362.53   35.99
  -5   5  14    2.80   11.05
  -5   5  13  138.92   20.26
  -5  -5  13  168.19   20.81
  -5   5  12  331.54   31.71
  -5  -5  12  281.33   30.17
  -5   5  11   11.88    8.74
  -5  -5  11   17.49    8.20
  -5   5  10   69.65   12.29
  -5  -5  10   66.44   11.74
  -5   5   9   -1.13    6.55
   5   5  -9    1.18    5.25
  -5  -5   9   -0.31    5.74
   5   5  -8   59.70   10.40
  -5   5   8   63.30   10.86
  -5  -5   8   44.67    9.04
   5   5  -7   66.17    9.33
  -5  -5   7   61.98    9.79
   5   5  -6  363.46   29.43
  -5  -5   6  330.46   29.60
   5  -5  -6  323.67   30.23
   5  -5  -5  448.73   37.80
   5  -5  -5  438.58   38.61
  -5   5   4  930.73   75.76
   5  -5  -4  960.47   77.44
   5  -5  -4  962.13   76.55
   5  -5  -3  129.92   14.42
   5  -5  -3  141.60   15.66
  -5   5   2   40.63    8.01
   5  -5  -2   42.68    7.23
  -5   5   1 2103.87  176.11
   5  -5  -1 2351.09  175.87
  -5   5   0  233.98   21.70
   5  -5   0  245.13   21.37
  -5   5  -1 1170.66   93.47
   5  -5   1 1178.09   93.62
  -5   5  -2    9.11    5.31
   5  -5   2   16.46    5.65
  -5   5  -3   12.23    5.41
   5  -5   3   18.30    6.07
  -5   5  -4  377.50   30.59
   5  -5   4  341.77   31.62
   5   5   5    3.49    5.29
   5  -5   5    2.37    5.68
  -5  -5  -5    1.35    4.29
   5   5   6  579.28   49.63
   5  -5   6  601.50   50.19
  -5  -5  -6  602.40   49.18
   5   5   7  194.81   19.56
   5   5   7  206.56   20.33
  -5  -5  -7  206.19   19.15
   5  -5   7  184.56   20.22
   5   5   8   -5.36    5.46
   5   5   8   14.00    5.94
   5  -5   8   13.50    6.25
  -5  -5  -8    4.58    4.79
   5   5   9    4.42    5.76
   5   5   9   19.90    7.54
   5  -5   9   14.62    7.63
   5   5  10   87.17   13.14
   5  -5  10   63.81   11.85
   5   5  11   16.27    8.81
   5  -5  11    3.76    7.50
   5   5  12  153.72   21.20
   5  -5  12  208.17   23.65
   5   5  13   40.25   19.50
   5  -5  13   28.55   10.21
   5   5  14   58.86   13.73
   5  -5  14   59.62   14.14
   5   5  15   28.38   11.70
   5  -5  15    4.68    9.80
   5   5  16   81.96   16.63
   5  -5  16   80.68   16.35
   5   5  17   27.76   13.26
   5  -5  17   21.42   11.49
   5   5  18   15.47   11.18
   5  -5  18   12.45   11.57
   5   5  19   17.62   12.19
   5  -5  19    9.50   10.62
   5   5  20   33.18   14.14
   5  -5  20   21.90   12.89
   5   5  21   80.80   18.79
   5  -5  21   72.55   18.93
   5   5  22   13.14   12.65
   5  -5  22    8.16   11.88
   5   5  23   14.30   13.57
   5  -5  23    9.19   12.49
  -5   6  23   -1.47   13.09
  -5  -6  23   -4.41   11.53
  -5   6  22   -7.00   12.56
  -5  -6  22   14.35   12.89
  -5   6  21   93.80   20.10
  -5  -6  21   80.07   19.23
  -5   6  20   53.59   15.93
  -5  -6  20   33.20   14.45
  -5  -6  19   -0.04   10.37
  -5   6  18   89.55   19.07
  -5  -6  18   77.69   16.67
  -5   6  17   36.88   14.56
  -5  -6  17   86.44   16.71
  -5   6  16   23.90   12.76
  -5  -6  16   14.39   10.93
  -5   6  15   96.22   18.03
  -5  -6  15   79.85   16.64
  -5   6  14   64.08   14.97
  -5  -6  14   64.50   22.52
  -5   6  13  386.13   37.30
  -5  -6  13  361.42   36.24
  -5   6  12   10.27    9.73
  -5  -6  12    1.56    7.92
  -5   6  11   48.03   14.16
  -5  -6  11   49.52   11.03
  -5   6  10   52.95   10.80
  -5  -6  10   24.72    8.53
  -5   6   9  245.01   22.75
   5   6  -9  187.71   19.86
  -5  -6   9  190.29   20.65
  -5  -6   8  186.23   18.89
   5   6  -7   41.79    7.26
   5  -6  -7   43.18    8.76
  -5  -6   7   53.73    8.03
  -5  -6   6    1.26    4.57
   5  -6  -6    5.31    6.03
  -5   6   5  529.68   44.25
   5  -6  -5  552.73   44.99
   5  -6  -4   31.36    7.07
   5  -6  -4   21.13    7.01
   5  -6  -3   16.32    6.71
   5  -6  -3    7.07    5.45
  -5   6   2   91.89   11.99
   5  -6  -2  132.13   12.65
  -5   6   1   42.77    7.97
   5  -6  -1   47.13    7.07
  -5   6   0   27.63    6.66
   5  -6   0   25.36    5.92
  -5   6  -1   47.30    7.47
   5  -6   1   41.03    7.05
  -5   6  -2  397.69   32.84
   5  -6   2  388.13   33.33
  -5   6  -3    0.54    4.62
   5  -6   3    0.07    5.15
   5  -6   4  646.00   53.55
   5   6   5   63.71    9.52
   5  -6   5   84.18   11.03
  -5  -6  -5   82.85    9.58
   5   6   6   19.44    6.35
  -5  -6  -6   16.04    5.20
   5  -6   6   16.76    6.57
   5   6   7  257.45   24.38
  -5  -6  -7  269.29   23.63
   5  -6   7  246.40   24.89
   5   6   8  369.21   34.96
   5   6   8  390.43   35.31
   5  -6   8  432.20   36.32
  -5  -6  -8  408.94   34.75
   5   6   9    9.01    7.04
   5  -6   9    8.14    7.16
   5   6  10  499.38   43.54
   5   6  10  492.40   44.14
   5   6  11   -6.50    7.56
   5  -6  11    5.97    7.51
   5   6  12  112.92   16.14
   5  -6  12   90.51   15.57
   5   6  13    3.33    9.89
   5  -6  13   -2.28    7.93
   5   6  14   -7.21    8.99
   5  -6  14   -3.00    8.18
   5   6  15   77.48   15.46
   5  -6  15   56.90   14.14
   5   6  16   78.70   16.52
   5  -6  16   49.58   14.15
   5   6  17  201.09   27.11
   5  -6  17  200.65   27.04
   5   6  18   72.46   16.86
   5   6  19    2.31   11.65
   5  -6  19   -2.43    9.50
   5   6  20   29.39   14.21
   5  -6  20   22.21   12.91
   5   6  21   53.99   17.19
   5  -6  21   75.96   19.20
   5   6  22   47.38   14.84
   5  -6  22   19.36   14.44
  -5   7  23  135.30   24.65
  -5  -7  23  164.85   26.88
  -5   7  22   25.35   14.64
  -5  -7  22   30.70   14.83
  -5   7  21   41.54   15.52
  -5  -7  21   80.04   19.09
  -5   7  20   33.72   14.04
  -5  -7  20   19.97   13.18
  -5   7  19    7.72   13.21
  -5  -7  19   10.33   11.63
  -5   7  18    0.43   12.41
  -5  -7  18   28.42   12.43
  -5   7  17    9.30   12.25
  -5  -7  17    0.41   10.59
  -5   7  16   -5.02   10.61
  -5  -7  16   -5.95    9.96
  -5   7  15  211.62   27.55
  -5  -7  15  237.76   27.66
  -5   7  14   25.03   12.49
  -5  -7  14   14.10   10.38
  -5   7  13   25.73   11.64
  -5  -7  13    5.45    9.66
  -5   7  12   93.00   15.96
  -5  -7  12   72.14   13.73
  -5   7  11  268.28   28.30
  -5  -7  11  252.20   26.49
  -5   7  10   13.48    9.02
  -5  -7  10   29.37    8.48
   5   7  -9   86.49   12.14
  -5  -7   9  114.51   14.01
  -5  -7   8   62.86    9.35
   5  -7  -8   50.76    9.83
   5   7  -7  203.67   19.44
  -5  -7   7  226.55   20.36
   5  -7  -7  215.57   21.20
  -5   7   6  246.82   22.57
   5  -7  -6  261.09   23.56
  -5   7   5   83.74    9.55
   5  -7  -5   68.81    9.83
   5  -7  -4   63.34    8.81
   5  -7  -3  694.47   56.22
   5  -7  -2  115.99   12.32
  -5   7   1   12.02    5.77
   5  -7  -1   12.91    4.94
  -5   7   0  195.37   18.42
   5  -7   0  174.93   17.08
   5  -7   1   53.72    7.46
   5  -7   2 1872.95  148.73
   5  -7   3  219.65   20.65
   5  -7   4   53.50    8.56
   5  -7   5   19.63    6.56
   5   7   6  241.88   23.29
  -5  -7  -6  264.95   22.94
   5  -7   6  255.78   24.55
   5   7   7  277.29   26.45
  -5  -7  -7  290.19   26.37
   5  -7   7  305.79   27.81
   5   7   8   79.62   11.57
   5   7   8   84.71   12.14
  -5  -7  -8   77.97   10.87
   5  -7   8   72.70   12.50
   5   7   9   91.23   14.10
   5   7   9  143.64   16.21
   5  -7   9  114.23   16.07
   5   7  10  231.52   23.12
   5   7  10  193.68   22.86
   5  -7  10  215.83   23.99
   5   7  11   15.71    8.52
   5   7  11    2.23    8.21
   5  -7  11   15.56    9.37
   5   7  12  125.37   18.85
   5  -7  12  133.16   19.71
   5   7  13   81.89   14.93
   5  -7  13   58.17   13.74
   5   7  14   55.25   13.17
   5  -7  14   28.16   11.63
   5   7  15  118.04   19.06
   5  -7  15   97.10   17.62
   5   7  16   16.95   10.97
   5  -7  16   -0.54    9.56
   5   7  17   14.31   10.88
   5  -7  17   17.40   11.37
   5   7  18    6.91   10.46
   5  -7  18  -10.40    8.80
   5   7  19   29.84   13.33
   5  -7  19    6.81   11.67
   5   7  20   31.72   13.42
   5  -7  20   34.09   14.48
   5   7  21   41.73   15.06
   5  -7  21   13.71   13.15
   5   7  22   13.33   12.71
   5  -7  22   11.50   13.52
  -5   8  22   -9.56   12.45
  -5  -8  22  -14.59   10.80
  -5   8  21  120.12   22.94
  -5  -8  21  140.00   23.10
  -5   8  20   40.36   15.33
  -5   8  19  -12.01   10.30
  -5  -8  19    9.16   11.30
  -5  -8  18   25.78   12.66
  -5   8  17   11.69   12.80
  -5  -8  17    1.73   10.75
  -5   8  16  127.65   19.91
  -5  -8  16  118.52   19.72
  -5   8  15   63.69   15.75
  -5  -8  15   69.41   15.30
  -5   8  14   -0.79   10.12
  -5  -8  14   13.44   10.05
  -5   8  13    8.42   10.77
  -5  -8  13   15.81    9.99
  -5   8  12   28.24   11.84
  -5  -8  12   17.18    9.33
  -5  -8  11   21.71    9.32
  -5  -8  10  124.99   16.31
   5   8  -9   21.51    6.73
   5  -8  -9   17.03    8.97
  -5  -8   9   25.40    8.45
   5  -8  -8    6.45    7.66
  -5   8   7  111.26   12.81
   5  -8  -7   91.42   12.80
  -5   8   6    7.84    5.14
   5  -8  -6    9.13    6.52
   5  -8  -5   10.15    5.76
   5  -8  -4   19.99    5.90
   5  -8  -3  172.51   16.45
   5  -8  -2  176.09   16.50
   5  -8  -1   71.70    8.70
   5  -8   0   11.36    4.81
   5  -8   1  131.45   13.66
   5  -8   2   33.51    6.56
   5  -8   3  165.59   16.95
   5  -8   4   28.41    7.31
   5  -8   5  478.02   41.39
   5  -8   6   86.71   12.75
   5   8   7  346.28   31.87
   5  -8   7  371.30   33.61
  -5  -8  -7  368.40   32.20
   5   8   8   23.38    7.82
  -5  -8  -8   20.14    6.66
   5  -8   8   27.75    9.32
   5   8   9   99.22   14.80
   5   8   9  120.18   14.98
   5  -8   9  105.89   15.81
   5   8  10   11.16    7.90
   5   8  10   13.24    8.14
   5  -8  10   36.26   10.26
   5   8  11  703.42   63.15
   5   8  11  760.52   63.15
   5  -8  11  754.06   64.63
   5   8  12   93.14   15.46
   5  -8  12  100.97   16.53
   5   8  13  231.31   26.82
   5  -8  13  256.17   29.54
   5   8  14    0.31    8.77
   5  -8  14  -11.46    8.36
   5   8  15   11.69    9.50
   5  -8  15    8.05    9.93
   5   8  16   18.01   10.29
   5  -8  16   17.02   11.44
   5   8  17  181.63   24.47
   5   8  18   56.58   14.17
   5  -8  18   30.34   13.01
   5  -8  19  -15.54    9.46
   5   8  20    0.81    9.96
   5  -8  20    7.26   11.99
   5   8  21   45.09   14.68
   5  -8  21   16.43   14.04
  -5   9  21    7.24   13.39
  -5  -9  21   -3.75   10.79
  -5   9  20   43.14   16.58
  -5  -9  20   96.59   21.28
  -5   9  19  -10.34   11.41
  -5  -9  19   -2.24   10.31
  -5   9  18   10.62   13.09
  -5  -9  18   26.13   12.27
  -5   9  17  -18.56    9.35
  -5  -9  17   -4.79    9.66
  -5   9  16   66.89   15.75
  -5  -9  16   50.32   13.61
  -5   9  15    2.21   11.17
  -5  -9  15    0.35    9.50
  -5   9  14  121.18   20.75
  -5  -9  14  136.36   19.41
  -5  -9  13   96.48   15.61
  -5  -9  12    2.01    8.25
   5  -9 -11   33.01   10.48
  -5  -9  11   32.05    9.33
  -5  -9  10    8.33    7.30
   5  -9 -10    3.96    8.59
   5   9  -9  150.26   16.47
  -5  -9   9  176.35   18.93
   5  -9  -9  183.57   19.57
   5  -9  -8   62.62   11.43
  -5   9   7  103.88   13.17
   5  -9  -7  113.11   13.91
  -5   9   6    9.64    5.60
   5  -9  -6   11.56    6.73
   5  -9  -5   33.78    7.64
   5  -9  -4   18.22    6.03
   5  -9  -3   25.99    5.94
   5  -9  -2  193.91   18.13
   5  -9  -1   56.21    7.94
   5  -9   0   39.89    6.82
   5  -9   1   12.15    5.27
   5  -9   2   38.07    7.43
   5  -9   3    3.76    5.52
   5  -9   4  128.71   15.51
   5  -9   5  235.53   23.56
   5  -9   6  394.29   35.90
   5  -9   7   -8.58    6.62
   5   9   8  312.44   27.86
  -5  -9  -8  268.88   26.73
   5  -9   8  307.63   29.62
   5   9   9  121.67   15.47
   5   9   9   94.81   14.90
   5  -9   9   98.05   15.80
   5   9  10   35.65    9.78
   5   9  10   10.74    8.54
   5  -9  10    1.04    8.45
   5   9  11  115.16   15.93
   5   9  11  110.83   16.81
   5  -9  11  107.02   17.29
   5   9  12   11.36    8.36
   5   9  12    1.66    7.74
   5  -9  12    8.17    9.44
   5   9  13  239.27   25.72
   5  -9  13  207.80   26.87
   5   9  14  129.09   18.75
   5  -9  14  115.79   19.84
   5   9  15   83.31   15.20
   5  -9  15   80.87   17.18
   5   9  16   24.00   10.28
   5  -9  16   -6.37    8.82
   5   9  17    4.55    9.29
   5  -9  17   -3.99    9.23
   5   9  18   34.50   12.15
   5  -9  18   16.17   12.45
   5   9  19   45.21   15.54
   5  -9  19   19.99   12.53
   5   9  20   52.88   14.79
   5  -9  20   35.97   14.92
  -5  10  20   27.54   15.49
  -5 -10  20   50.08   15.09
  -5  10  19   31.42   14.85
  -5 -10  19   79.43   16.23
  -5  10  18   26.05   13.61
  -5 -10  18   40.47   13.84
  -5 -10  17   58.77   14.84
  -5 -10  16   47.40   13.62
  -5 -10  15  153.82   21.42
  -5 -10  14    5.74    8.99
  -5 -10  13   40.67   11.54
   5 -10 -13   41.31   11.81
   5 -10 -12   37.86   11.41
  -5 -10  12   54.04   11.61
   5 -10 -11   67.63   12.73
   5 -10 -10    4.23    8.29
  -5 -10  10    6.52    6.86
   5 -10  -9    9.69    8.15
  -5  10   8   37.52    8.63
   5 -10  -8   32.03    9.16
  -5  10   7   15.47    6.71
  -5  10   6   22.86    7.03
   5 -10  -6   28.33    8.24
   5 -10  -5  763.73   62.39
   5 -10  -4  215.03   20.23
   5 -10  -3  101.92   11.64
   5 -10  -2   -0.32    4.81
   5 -10  -1   55.25    8.29
   5 -10   0    3.06    5.02
   5 -10   1  297.24   26.61
   5 -10   2    9.96    5.72
   5 -10   3  667.40   55.84
   5 -10   4   -0.68    5.94
   5 -10   5  143.45   17.30
   5 -10   7  201.12   22.70
   5 -10   8   -8.34    6.84
   5  10   9   86.80   12.90
   5 -10   9   84.01   14.60
   5  10  10   17.66    8.38
   5  10  10    3.35    7.96
   5 -10  10    9.80    8.80
   5  10  11  200.43   23.19
   5  10  11  168.00   21.07
   5 -10  11  204.05   24.39
   5  10  12   55.72   12.95
   5  10  12   47.69   12.34
   5 -10  12   65.00   13.99
   5  10  13   49.74   11.67
   5 -10  13   73.99   15.30
   5  10  14   71.66   13.32
   5 -10  14   61.96   15.45
   5  10  15    3.45    9.47
   5 -10  15   17.38   10.50
   5  10  16   28.82   10.12
   5 -10  16   -3.09    9.37
   5  10  17   17.28    9.52
   5 -10  17   -7.44   10.57
   5  10  18   25.45   10.79
   5 -10  18   29.88   14.83
   5  10  19   67.69   14.74
   5 -10  19   64.10   17.21
  -5 -11  19   10.91   11.35
  -5 -11  18   15.23   10.73
  -5 -11  17   21.21   11.47
  -5 -11  16   61.57   15.24
   5 -11 -15   29.94   10.40
  -5 -11  15   22.61   10.69
  -5 -11  14   99.77   16.60
   5 -11 -14  105.62   16.47
   5 -11 -13   10.85    9.61
  -5 -11  13    6.45    8.07
   5 -11 -12   38.68   11.13
  -5 -11  12   47.19   10.87
  -5 -11  11   60.22   11.24
   5 -11 -11   57.02   11.70
   5 -11 -10   23.55    9.51
   5 -11  -9   19.53    8.55
   5 -11  -8   50.44   10.12
  -5  11   7   12.76    7.19
   5 -11  -7   14.59    7.26
  -5  11   6   85.54   11.93
   5 -11  -6   76.81   10.97
   5 -11  -5    5.58    6.37
   5 -11  -4    7.06    5.38
   5 -11  -3   20.95    6.29
   5 -11  -2   -3.94    4.89
   5 -11  -1   50.63    8.43
   5 -11   0  320.25   28.37
   5 -11   1  367.17   32.19
   5 -11   2   50.29    9.23
   5 -11   3   -6.01    5.68
   5 -11   4   13.10    7.37
   5 -11   5   -1.15    6.84
   5 -11   6    8.48    7.89
   5 -11   7   32.28    9.93
   5 -11   8  137.66   19.17
   5 -11   9    4.81    8.72
   5  11  10   38.71   11.04
   5  11  10   47.02   10.55
   5 -11  10   29.48   11.15
   5  11  11   33.92   10.01
   5  11  11   35.53   11.45
   5 -11  11   46.61   12.47
   5  11  12   23.37    9.30
   5 -11  12    8.72    9.34
   5  11  13    1.34    8.62
   5 -11  13    3.74    9.62
   5  11  14   21.71    9.30
   5 -11  14    4.49   10.05
   5  11  15   27.94   10.72
   5  11  16    9.91   10.65
   5 -11  16    4.42   10.38
   5  11  17   32.26   12.41
   5 -11  17   23.87   12.71
   5  11  18   16.80    9.95
   5 -11  18    4.26   12.12
   5 -12 -18  120.56   18.72
  -5 -12  18  102.24   18.69
   5 -12 -17   77.31   14.68
  -5 -12  17   68.53   15.37
  -5 -12  16   21.85   11.01
   5 -12 -16   36.45   12.18
  -5 -12  15   42.28   12.37
  -5 -12  14   16.56    9.60
   5 -12 -14    9.22    9.25
  -5 -12  13   98.29   14.49
   5 -12 -13   59.83   13.14
   5 -12 -12   95.05   14.44
  -5 -12  12   74.42   13.24
   5 -12 -11   53.42   11.26
   5 -12 -10   16.77    8.28
   5 -12  -9   -7.97    6.49
  -5  12   8   -4.26    5.82
   5 -12  -8   10.78    7.27
  -5  12   7   -1.89    5.81
   5 -12  -7    6.69    6.36
   5 -12  -6   46.28    8.39
   5 -12  -5   33.19    7.66
   5 -12  -4    4.98    5.81
   5 -12  -2    2.03    5.75
   5 -12  -1   25.39    6.86
   5 -12   0    6.31    5.61
   5 -12   1    1.11    5.95
   5 -12   3   -5.58    5.69
   5 -12   4    5.33    6.96
   5 -12   5   33.56    9.65
   5 -12   6    1.88    7.54
   5 -12   7  183.09   22.22
   5 -12   8    2.17    8.26
   5 -12   9   22.23    9.78
   5  12  10   80.49   17.84
   5 -12  10   72.52   14.73
   5  12  11  160.52   21.51
   5 -12  11  138.87   21.20
   5  12  12   25.65   10.92
   5 -12  12    5.99    9.57
   5  12  13   75.16   14.96
   5  12  13   59.24   12.69
   5 -12  13   51.68   13.97
   5  12  14   19.55   10.03
   5  12  15   35.19   11.23
   5 -12  15   31.61   12.70
   5  12  16  138.41   20.12
   5 -12  16  169.18   24.72
   5  12  17   -7.52    9.39
   5 -12  17   -4.07    9.85
   5 -13 -16   79.86   15.94
  -5 -13  16  111.12   17.14
  -5 -13  15  113.32   17.41
   5 -13 -15  116.56   17.38
  -5 -13  14   12.85    8.99
   5 -13 -13  146.08   18.53
   5 -13 -12    6.47    8.62
   5 -13 -11   13.73    7.93
   5 -13 -10   12.79    7.51
  -5  13   9   93.92   13.84
   5 -13  -9   81.06   12.15
  -5  13   8   -0.03    6.00
   5 -13  -8   -5.33    6.09
  -5  13   7   22.54    8.18
   5 -13  -7   27.76    7.29
   5 -13  -6   27.80    7.24
   5 -13  -5   21.68    6.81
   5 -13  -4  181.96   18.33
   5 -13  -3  143.73   15.76
   5 -13  -2   36.66    7.68
   5 -13  -1   11.20    6.14
   5 -13   0   -1.54    5.17
   5 -13   1   11.49    6.78
   5 -13   2  237.71   23.71
   5 -13   3    9.57    7.32
   5 -13   4    9.63    7.56
   5 -13   5   -3.38    6.85
   5 -13   6   -0.25    7.24
   5 -13   7  104.63   16.42
   5 -13   8    1.46    7.90
   5 -13   9   43.67   12.20
   5  13  10   67.76   14.15
   5 -13  10   70.24   14.82
   5  13  11   18.68    9.66
   5 -13  11    4.40    9.11
   5  13  12   -0.04    8.32
   5 -13  12   -4.84    8.91
   5  13  13  100.72   17.45
   5 -13  13   91.51   21.41
   5 -13  14   16.78   11.71
   5 -13  15   53.86   15.18
   5 -14 -14    1.60    8.90
   5 -14 -12   85.70   13.57
   5 -14 -11   -5.65    6.91
   5 -14 -10   -6.16    6.33
  -5  14   9    9.24    7.63
   5 -14  -9    3.81    6.92
  -5  14   8   14.91    7.31
   5 -14  -8    0.97    5.57
  -5  14   7   79.24   12.47
   5 -14  -7   56.17   10.23
   5 -14  -6   22.18    7.43
   5 -14  -5   15.80    6.50
   5 -14  -4   16.70    6.58
   5 -14  -3  -17.13    4.77
   5 -14  -2   -5.07    5.46
   5 -14  -1   43.11    8.53
   5 -14   0   46.65    8.88
   5 -14   1  136.44   16.51
   5 -14   2  -10.87    5.41
   5 -14   3   16.76    7.85
   5 -14   4   57.23   11.59
   5 -14   5   35.25    9.97
   5 -14   6  -13.11    6.37
   5 -14   7   -3.39    7.49
   5 -14   8   58.49   13.70
   5 -14   9   10.20    9.28
   5  14  10  107.94   17.86
   5 -14  10  123.59   18.88
   5  14  11   43.46   12.55
   5 -14  11   35.17   12.21
   5  14  12   46.85   12.96
   5 -14  12   31.70   15.13
   5  14  13   52.88   14.02
   5 -14  13   48.51   14.22
   5 -15 -11    0.38    7.76
   5 -15 -10   10.56    7.56
  -5  15   9   81.33   12.92
   5 -15  -9   52.36    9.95
  -5  15   8    4.92    6.87
   5 -15  -8  -15.41    5.49
  -5  15   7    2.56    6.73
   5 -15  -7  -12.25    5.66
  -5  15   6   94.76   13.53
   5 -15  -6   79.01   11.83
   5 -15  -5  177.69   18.70
   5 -15  -4  219.42   21.62
   5 -15  -3   -1.27    5.92
   5 -15  -2    1.25    6.29
   5 -15  -1   29.91    8.22
   5 -15   0  -19.39    5.38
   5 -15   1   20.80    8.42
   5 -15   2    4.60    7.07
   5 -15   3    7.98    7.63
   5 -15   4   35.31   10.69
   5 -15   5   -5.32    7.28
   5 -15   6   -7.16    7.19
   5 -15   7  128.41   18.79
   5 -15   8  -15.59    7.15
   5 -15   9  -12.48    7.28
   5  15  10   23.24   11.50
   5 -15  10   17.40   10.24
   5  15  11    8.56    9.84
   5 -16  -9  -17.27    6.14
  -5  16   8   40.49   10.27
   5 -16  -8   15.08    7.79
  -5  16   7   42.26   10.28
   5 -16  -7   33.43    8.61
  -5  16   6   -3.97    6.25
   5 -16  -6  -13.15    5.29
   5 -16  -5    6.27    6.50
   5 -16  -4   -8.74    5.66
   5 -16  -3    9.92    7.56
   5 -16  -2    8.58    7.51
   5 -16  -1  -10.87    6.38
   5 -16   0   -7.31    6.71
   5 -16   1  161.31   19.36
   5 -16   2  -19.89    5.83
   5 -16   3    0.39    7.88
   5 -16   4  -15.45    6.53
   5 -16   5   78.74   14.59
   5 -16   6   11.19    8.95
   5 -16   7    3.00    8.81
   5 -16   8   -6.07    8.16
   5 -17  -3   35.88    9.80
   5 -17  -2   -9.85    7.70
   5 -17  -1  -21.33    7.05
   5 -17   0   17.69    9.19
   5 -17   1   49.93   11.71
   5 -17   2   -9.86    7.32
  -6   0  25   36.27   15.33
  -6   0  24   42.84   16.92
  -6   0  23   18.83   13.71
  -6   0  22   43.60   15.84
  -6   0  21    6.00   11.81
  -6   0  20   50.88   15.94
  -6   0  19   -0.04   11.48
  -6   0  18   10.40   11.30
  -6   0  17   -1.59   10.48
  -6   0  16  286.18   32.66
  -6   0  15   -6.98    9.55
  -6   0  14   15.29   10.36
  -6   0  13  -15.06    7.18
  -6   0  12  235.41   25.71
  -6   0  11  -14.96    6.66
  -6   0  10  222.43   23.92
  -6   0   9   -5.40    7.65
   6   0  -8   76.96   11.67
  -6   0   8   41.66   10.81
   6   0  -7   -5.29    6.27
  -6   0   7   -4.03    7.28
  -6   0   6  711.53   58.67
  -6   0   5   -4.98    4.20
   6   0  -5    3.78    4.57
   6   0  -4    2.10    3.88
   6   0  -3   -0.02    3.15
   6   0  -3    4.83    3.54
  -6   0   2  274.61   23.75
   6   0  -2  298.36   23.74
   6   0  -1    0.75    2.85
  -6   0   1   -0.11    3.06
   6   0   0    8.89    2.87
  -6   0   0    7.75    3.13
  -6   0  -1   -0.85    2.63
   6   0   1    0.63    2.55
  -6   0  -2  191.28   16.71
   6   0   2  201.98   17.14
   6   0   3   -5.98    2.56
   6   0   3    5.01    3.38
  -6   0  -3   -3.21    2.78
  -6   0  -4  931.82   73.29
   6   0   4  897.62   73.73
  -6   0  -5    3.81    4.58
   6   0   5   10.08    5.55
  -6   0  -6  654.88   51.21
   6   0   6  578.15   51.62
  -6   0  -7   -0.36    4.82
  -6   0  -7    4.79    5.79
   6   0   7   -7.61    5.62
  -6   0  -8 1290.36  102.37
   6   0   8 1262.42  103.80
   6   0   9   -3.74    5.48
   6   0  10  114.69   15.02
   6   0  11   -4.50    6.05
   6   0  13    0.43    7.40
   6   0  14   -2.92    7.70
   6   0  15    9.22    9.77
   6   0  16   21.59   10.85
   6   0  17    8.13   10.51
   6   0  18   52.54   15.61
   6   0  19  -11.20    9.08
   6   0  20   37.03   14.80
   6   0  21   -8.64   10.04
   6   0  22   66.13   18.09
   6   0  23   -8.07   11.77
   6   0  24   24.38   14.56
  -6   1  25   19.09   14.87
  -6  -1  25   30.79   16.40
  -6   1  24    0.87   12.43
  -6  -1  24    8.34   13.52
  -6   1  23   45.72   16.95
  -6  -1  23   63.89   17.35
  -6   1  22    9.13   13.33
  -6  -1  22   20.91   13.65
  -6   1  21    3.07   11.85
  -6  -1  21   -3.24   12.06
  -6   1  20   13.26   12.94
  -6  -1  20    8.52   11.92
  -6   1  19    3.78   12.16
  -6  -1  19   -3.64   10.85
  -6   1  18   37.73   14.22
  -6  -1  18   37.54   14.56
  -6   1  17   31.84   12.79
  -6  -1  17   14.55   11.93
  -6   1  16   16.04   12.41
  -6  -1  16   -6.75    9.82
  -6   1  15  302.85   31.91
  -6  -1  15  263.55   30.90
  -6   1  14  287.55   31.20
  -6  -1  14  293.09   31.10
  -6  -1  13   -8.73    7.14
  -6   1  12    1.41    8.17
  -6  -1  12   24.16    9.22
  -6   1  11   -0.68    7.31
  -6  -1  11   -9.74    6.70
  -6   1  10   25.85    9.11
  -6  -1  10    8.37    8.11
   6   1  -9  257.34   26.44
  -6   1   9  252.40   26.36
  -6  -1   9  257.55   25.98
  -6   1   8 1828.91  140.40
   6   1  -8 1678.74  139.96
  -6  -1   8 1853.79  140.25
   6  -1  -8 1621.81  140.02
   6   1  -7  126.17   15.47
  -6   1   7  148.33   16.44
   6  -1  -7  139.36   15.94
  -6  -1   7  119.57   15.87
  -6   1   6   16.17    7.26
   6   1  -6   29.39    7.15
   6  -1  -6   28.15    7.48
  -6  -1   6   20.97    7.35
   6   1  -5  683.51   59.16
  -6   1   5  813.57   59.65
   6  -1  -5  693.50   60.02
  -6  -1   5  716.98   59.07
   6   1  -4 1013.69   86.08
   6  -1  -4  994.41   85.74
  -6  -1   4 1237.28   86.28
   6  -1  -4 1070.50   86.38
   6   1  -3   37.43    5.56
   6   1  -3   59.09    6.55
   6  -1  -3   49.01    6.68
   6  -1  -3   41.36    6.04
   6   1  -2 1281.37   95.49
  -6   1   2 1131.57   95.77
   6   1  -1  488.07   39.26
  -6   1   1  508.23   39.78
   6  -1  -1  511.57   39.61
  -6  -1   1  460.22   39.36
   6   1   0    2.77    2.35
  -6   1   0   -0.76    3.13
   6  -1   0    6.47    3.23
  -6  -1   0    0.04    2.47
   6   1   1   12.16    2.90
  -6   1  -1    7.73    3.15
  -6  -1  -1    9.73    2.82
   6  -1   1    4.70    2.04
  -6   1  -2  280.85   24.19
   6   1   2  291.88   24.45
   6  -1   2  293.12   24.59
  -6  -1  -2  304.55   24.07
   6   1   3    4.58    3.61
  -6   1  -3    8.29    3.37
  -6  -1  -3    9.38    3.28
   6  -1   3    2.54    3.51
   6   1   4  423.76   37.06
   6   1   4  421.26   36.57
  -6   1  -4  455.02   36.19
  -6  -1  -4  468.85   36.64
   6  -1   4  450.96   37.27
  -6   1  -5   28.17    6.33
  -6   1  -5   24.37    5.39
   6   1   5   24.09    6.66
  -6  -1  -5   33.13    6.19
   6  -1   5   29.19    7.14
  -6   1  -6  411.82   33.05
  -6   1  -6  363.80   32.20
   6   1   6  395.01   33.78
   6  -1   6  359.77   33.69
  -6  -1  -6  382.97   32.99
   6   1   7  129.05   15.93
   6  -1   7  131.26   15.96
  -6  -1  -7  160.20   15.84
   6   1   8  357.07   32.60
   6  -1   8  356.58   32.52
   6   1   9    8.72    6.25
   6  -1   9    2.33    6.05
   6   1  10   18.66    7.65
   6  -1  10    7.54    6.46
   6   1  11   18.08    7.59
   6  -1  11   14.47    7.44
   6   1  12   -5.46    6.52
   6  -1  12   -7.09    6.44
   6   1  13  557.38   49.73
   6  -1  13  534.81   49.36
   6   1  14   -1.45    8.02
   6  -1  14    0.32    8.27
   6   1  15  120.96   19.53
   6  -1  15  113.99   18.77
   6   1  16   26.20   11.67
   6  -1  16   43.14   12.53
   6   1  17   -2.90    9.89
   6  -1  17    4.35    9.34
   6   1  18   24.20   12.20
   6  -1  18   -1.57    9.45
   6   1  19   11.31   11.98
   6   1  20    6.38   10.80
   6  -1  20    4.72   11.11
   6   1  21   -1.73   10.82
   6  -1  21   14.48   11.93
   6   1  22   22.92   13.59
   6  -1  22    1.72   11.32
   6   1  23   28.68   14.28
   6  -1  23    0.16   11.43
  -6   2  25   18.31   14.60
  -6  -2  25   13.27   14.47
  -6   2  24   49.49   17.52
  -6  -2  24   44.77   16.90
  -6   2  23   20.84   14.40
  -6  -2  23   33.34   15.68
  -6   2  22    8.07   12.56
  -6  -2  22  -11.86   10.86
  -6   2  21  122.25   22.29
  -6  -2  21  139.46   22.68
  -6   2  20   51.69   20.12
  -6  -2  20   86.78   17.51
  -6   2  19   21.15   12.96
  -6  -2  19   -0.80   11.16
  -6   2  18   92.60   17.73
  -6  -2  18   76.09   17.81
  -6   2  17  -17.74    9.15
  -6  -2  17   -6.79   10.51
  -6   2  16    4.68   11.49
  -6  -2  16   -2.43   10.33
  -6   2  15    7.87   10.53
  -6  -2  15    5.61   10.98
  -6   2  14   40.04   12.51
  -6  -2  14   55.69   13.43
  -6   2  13    5.22    8.80
  -6  -2  13  -18.58    6.51
  -6   2  12   25.45   10.07
  -6  -2  12   61.12   11.48
  -6   2  11   35.32   10.38
  -6  -2  11   43.11   10.10
  -6   2  10  114.91   16.05
  -6  -2  10  127.36   16.28
   6   2  -9  124.50   14.98
  -6   2   9  108.82   15.14
  -6  -2   9  109.62   15.07
   6   2  -8   26.72    7.88
  -6   2   8   36.30    9.83
  -6  -2   8   31.29    9.11
  -6   2   7   16.38    8.69
   6  -2  -7   30.11    8.39
  -6  -2   7   17.13    8.32
   6   2  -6  245.33   25.00
  -6   2   6  345.98   26.49
  -6  -2   6  259.56   25.19
   6  -2  -6  247.93   25.45
   6   2  -5  150.27   16.15
   6  -2  -5  164.60   16.87
  -6  -2   5  169.39   16.30
   6   2  -4  542.27   46.91
  -6  -2   4  636.89   46.91
   6  -2  -4  545.05   46.80
   6   2  -3  287.63   25.81
   6   2  -3  301.67   26.33
   6  -2  -3  350.65   27.26
   6  -2  -3  330.91   26.46
  -6   2   2  292.21   26.71
   6   2  -2  300.37   26.43
   6   2  -2  328.87   26.08
   6  -2  -2  361.29   26.78
  -6   2   1  701.83   55.20
   6   2  -1  716.38   54.42
   6  -2  -1  666.38   54.92
  -6  -2   1  661.87   54.52
   6   2   0   53.44    5.21
  -6   2   0   42.66    5.68
  -6  -2   0   39.04    4.70
   6  -2   0   38.77    5.48
  -6   2  -1  406.17   31.44
   6   2   1  356.95   31.09
  -6  -2  -1  382.24   30.88
   6  -2   1  396.46   31.57
  -6   2  -2  165.32   13.84
   6   2   2  152.78   13.63
  -6   2  -2  140.65   12.66
   6  -2   2  149.95   13.94
  -6  -2  -2  150.79   13.10
   6   2   3  245.21   21.99
  -6  -2  -3  265.13   21.47
   6  -2   3  248.45   22.30
  -6   2  -4  124.75   12.79
   6  -2   4  129.53   14.00
  -6  -2  -4  122.94   12.60
   6   2   5  651.05   52.70
  -6   2  -5  669.45   52.02
   6   2   5  594.66   51.97
  -6  -2  -5  640.60   51.96
   6  -2   5  619.89   52.67
  -6   2  -6  157.85   15.48
   6   2   6  124.22   15.33
   6   2   6  134.01   15.38
   6  -2   6  154.11   16.46
  -6  -2  -6  134.66   15.09
   6   2   7  745.36   62.74
  -6  -2  -7  761.31   61.94
   6  -2   7  752.98   62.69
   6   2   8   31.51    8.02
   6  -2   8   16.06    6.82
  -6  -2  -8   45.93    9.03
   6   2   9   91.42   13.23
   6  -2   9   75.74   11.85
   6   2  10  145.01   16.81
   6  -2  10   82.99   13.58
   6   2  11   -1.70    6.32
   6  -2  11    0.13    5.79
   6   2  12  109.95   17.06
   6  -2  12  116.84   16.25
   6   2  13   26.37   10.75
   6  -2  13   14.20    9.46
   6   2  14   26.10   11.06
   6  -2  14   28.20   10.85
   6   2  15    6.51    9.77
   6  -2  15    3.67    9.10
   6   2  16    6.06   11.03
   6  -2  16   18.79   10.99
   6   2  17    2.18   10.03
   6  -2  17   -1.39    8.76
   6   2  18    8.99   11.84
   6  -2  18   23.11   11.80
   6   2  19   37.29   13.77
   6  -2  19   38.30   21.15
   6   2  20   17.68   11.75
   6  -2  20  -16.38    8.88
   6   2  21   17.46   12.89
   6  -2  21   16.30   11.68
   6   2  22   30.50   14.60
   6  -2  22    1.68   11.09
   6   2  23   37.27   15.37
   6  -2  23   65.43   16.75
  -6   3  24   95.48   21.08
  -6  -3  24   94.74   20.86
  -6   3  23   57.21   16.81
  -6  -3  23   27.57   14.50
  -6   3  22   60.56   17.24
  -6  -3  22   32.43   15.91
  -6   3  21   23.04   12.49
  -6  -3  21    0.90   11.96
  -6   3  20   32.41   24.81
  -6  -3  20   47.19   14.78
  -6   3  19   11.14   12.14
  -6  -3  19   15.30   11.72
  -6   3  18  237.93   29.46
  -6  -3  18  223.34   28.73
  -6   3  17   -1.90   11.29
  -6  -3  17   14.94   11.64
  -6   3  16  200.36   25.58
  -6  -3  16  186.26   24.99
  -6   3  15   63.28   14.91
  -6  -3  15   70.23   15.79
  -6   3  14   20.81   10.75
  -6  -3  14   14.49   11.37
  -6   3  13   -0.90    8.87
  -6  -3  13    7.02    9.20
  -6   3  12   56.48   12.56
  -6  -3  12   60.89   11.80
  -6   3  11    5.93    7.76
  -6  -3  11    2.11    6.78
  -6   3  10   86.59   13.97
  -6  -3  10   83.75   12.92
   6   3  -9   28.48    7.72
  -6   3   9   16.92    8.25
  -6  -3   9   29.30    8.48
   6   3  -8  310.09   30.12
  -6   3   8  365.89   31.38
  -6  -3   8  329.38   30.58
  -6   3   7   58.50   10.63
   6   3  -7   46.67    9.16
  -6  -3   7   51.56    9.78
   6   3  -6 1494.39  120.17
   6  -3  -6 1452.55  120.76
  -6  -3   6 1559.17  120.82
   6   3  -5  138.06   14.87
  -6  -3   5  153.41   15.28
   6  -3  -5  145.07   15.28
   6  -3  -5  147.09   16.26
   6  -3  -5  126.48   13.24
   6   3  -4  113.94   12.67
  -6  -3   4  125.05   12.41
   6  -3  -4  116.36   10.89
   6  -3  -4  110.91   12.51
   6  -3  -4  117.95   13.35
   6   3  -3  344.64   30.22
   6  -3  -3  385.29   30.56
   6  -3  -2   69.78    8.14
  -6   3   1  178.04   16.65
   6  -3  -1  169.35   15.47
  -6   3   0    2.36    4.54
   6  -3   0    4.64    3.61
   6  -3   1   65.23    7.87
   6   3   2  706.34   60.89
  -6   3  -2  821.36   61.13
   6  -3   2  742.40   61.36
  -6  -3  -2  773.77   60.43
   6   3   3   68.07    9.55
  -6   3  -3  104.19   10.31
  -6  -3  -3   98.26    9.48
   6  -3   3   75.84   10.11
  -6   3  -4  191.58   18.14
   6   3   4  187.93   18.84
   6  -3   4  190.77   19.24
  -6  -3  -4  203.63   17.88
  -6   3  -5    1.71    5.10
   6   3   5    4.12    6.07
  -6  -3  -5   -0.61    5.02
   6  -3   5    6.36    6.50
   6   3   6   24.13    7.61
   6   3   6   31.16    7.23
   6  -3   6   29.77    7.78
  -6  -3  -6   27.68    7.59
   6   3   7   51.75    9.17
   6   3   7   65.91   10.82
   6  -3   7   62.76   10.69
  -6  -3  -7   55.43    8.76
   6   3   8  188.79   20.44
  -6  -3  -8  191.77   19.21
   6  -3   8  199.37   20.29
   6   3   9   56.07   10.27
   6  -3   9   49.31    9.94
   6   3  10   18.36    7.51
   6  -3  10    6.37    6.28
   6   3  11   -0.84    6.90
   6   3  12  554.99   49.10
   6  -3  12  528.01   48.40
   6   3  13   73.16   14.50
   6  -3  13   69.33   13.73
   6   3  14  277.91   29.60
   6  -3  14  238.87   29.53
   6   3  15  126.85   19.66
   6  -3  15  103.94   18.20
   6   3  16  152.13   21.15
   6  -3  16  108.05   18.49
   6   3  17  110.03   18.79
   6  -3  17   69.93   17.30
   6   3  18   63.58   16.77
   6  -3  18   65.62   14.87
   6   3  19    5.15   11.25
   6  -3  19   -8.83    8.93
   6   3  20   42.19   14.90
   6  -3  20   25.68   12.34
   6   3  21   33.86   14.43
   6  -3  21   30.67   13.26
   6   3  22  110.17   20.66
   6  -3  22   83.29   19.91
   6   3  23   40.38   16.47
   6  -3  23   -4.66   11.37
  -6   4  24    1.74   12.49
  -6  -4  24   17.69   13.89
  -6   4  23   17.85   14.37
  -6  -4  23    1.35   12.67
  -6   4  22    1.95   11.89
  -6  -4  22   20.16   14.07
  -6   4  21    1.27   12.01
  -6  -4  21   20.88   13.49
  -6   4  20   -1.26   11.66
  -6  -4  20   33.61   13.77
  -6   4  19  141.20   23.31
  -6  -4  19  122.88   21.43
  -6   4  18   65.55   15.73
  -6  -4  18   36.44   14.40
  -6   4  17  141.56   23.30
  -6  -4  17  183.46   24.07
  -6   4  16  201.56   26.77
  -6  -4  16  187.64   24.92
  -6   4  15   80.52   16.57
  -6  -4  15   67.58   15.13
  -6   4  14   72.19   15.56
  -6   4  13  169.29   21.89
  -6  -4  13  130.30   18.91
  -6   4  12  351.56   36.32
  -6  -4  12  345.76   33.45
  -6   4  11  146.27   19.18
  -6  -4  11  132.30   17.48
  -6   4  10   -0.69    7.41
  -6  -4  10    1.63    6.19
   6   4  -9  111.51   13.70
  -6   4   9  103.24   14.69
  -6  -4   9  109.23   13.90
   6  -4  -9   96.55   11.71
  -6   4   8   43.93    9.41
   6   4  -8   41.45    8.01
   6  -4  -8   31.89    7.01
  -6  -4   8   29.00    8.25
  -6   4   7   41.70    9.39
   6   4  -7   44.69    8.39
   6  -4  -7   56.38    7.78
  -6  -4   7   36.63    8.98
   6   4  -6  659.51   53.19
  -6  -4   6  664.48   53.14
   6  -4  -6  605.46   53.33
   6   4  -5   24.99    6.55
   6  -4  -5   13.45    7.45
   6  -4  -5   23.42    7.39
  -6  -4   5   22.44    6.74
   6  -4  -4   34.62    8.00
   6  -4  -4   33.40    8.41
   6  -4  -3    4.11    6.42
  -6   4   2   20.00    6.63
   6  -4  -2   44.58    6.78
  -6   4   1  730.41   59.68
   6  -4  -1  741.98   59.24
  -6   4   0   19.01    6.08
   6  -4   0   24.25    5.53
  -6   4  -1   75.11    9.02
   6  -4   1   71.67    9.04
  -6   4  -2   25.48    6.24
   6  -4   2   21.46    6.35
  -6   4  -3  424.43   34.76
  -6  -4  -3  409.56   33.87
   6  -4   3  410.98   35.46
   6   4   4   76.72    9.80
  -6   4  -4   63.72    8.88
   6  -4   4   63.63    9.74
  -6  -4  -4   77.88    8.60
   6  -4   5   58.15    9.83
  -6  -4  -5   71.23    8.68
   6   4   6   26.22    7.48
  -6  -4  -6   34.77    6.61
   6  -4   6   31.69    7.79
   6   4   7  403.92   35.37
   6   4   7  416.93   36.11
   6  -4   7  380.72   36.08
  -6  -4  -7  433.36   35.29
   6   4   8   -0.40    5.09
   6   4   8    7.32    6.03
  -6  -4  -8   -0.34    4.78
   6  -4   8   -1.20    5.17
   6   4   9    3.93    6.48
   6  -4   9   10.21    6.46
   6   4  10    2.22    6.65
   6  -4  10    3.01    6.26
   6   4  11  282.07   28.09
   6  -4  11  254.04   27.25
   6   4  12  217.83   25.77
   6  -4  12  224.06   25.00
   6   4  13   21.68   10.32
   6  -4  13   24.63   10.10
   6   4  14   15.79   10.54
   6  -4  14    8.05    8.27
   6   4  15  109.96   18.65
   6  -4  15   83.17   16.66
   6   4  16   15.90   11.23
   6  -4  16   12.43    9.81
   6   4  17   54.70   16.50
   6  -4  17   69.92   16.32
   6   4  18    0.53   10.43
   6  -4  18   -9.26    8.60
   6   4  19   70.78   17.25
   6  -4  19   58.47   15.43
   6   4  20   12.90   12.02
   6  -4  20   16.98   11.60
   6   4  21  -10.48   11.40
   6  -4  21   13.66   12.37
   6   4  22   14.87   13.46
   6  -4  22   22.17   13.31
   6   4  23   15.33   14.86
   6  -4  23   32.68   14.33
  -6   5  24   82.06   21.04
  -6  -5  24   85.93   19.89
  -6   5  23   11.85   12.95
  -6  -5  23   18.17   14.33
  -6   5  22   80.88   19.63
  -6  -5  22  113.39   20.72
  -6   5  21    7.17   12.48
  -6  -5  21   10.43   12.37
  -6   5  20   -0.57   12.46
  -6  -5  20    6.90   12.22
  -6   5  19    3.50   13.73
  -6  -5  19   17.79   12.54
  -6   5  18   41.73   14.75
  -6  -5  18    9.59   11.85
  -6   5  17   96.47   18.35
  -6  -5  17  107.44   18.87
  -6   5  16   93.86   18.49
  -6  -5  16  116.01   18.62
  -6   5  15   13.96   12.16
  -6  -5  15    9.84   10.70
  -6   5  14  132.15   20.30
  -6   5  13   -6.07    9.43
  -6  -5  13   -6.91    8.94
  -6   5  12    3.65    9.09
  -6  -5  12    2.36    7.97
  -6   5  11    6.37    9.83
  -6  -5  11    7.75    7.36
  -6   5  10  157.58   19.39
  -6  -5  10  174.72   19.13
  -6   5   9    1.61    7.21
   6   5  -9    3.21    4.91
  -6  -5   9   11.82    6.29
   6   5  -8   -2.04    5.09
  -6  -5   8    2.12    5.83
   6   5  -7   10.17    5.24
  -6  -5   7   -9.08    4.97
   6   5  -6   15.33    5.24
   6  -5  -6   14.78    7.16
  -6  -5   6   13.47    5.74
   6  -5  -5  564.82   47.11
   6  -5  -4    4.70    6.14
   6  -5  -4   -7.03    6.13
  -6   5   3  761.85   63.93
   6  -5  -3  854.83   64.92
  -6   5   2    0.73    6.28
   6  -5  -2   11.37    5.82
  -6   5   1  540.48   47.27
   6  -5  -1  603.83   46.91
  -6   5   0   32.92    7.50
   6  -5   0   38.19    7.09
  -6   5  -1  102.39   12.00
   6  -5   1  122.43   12.93
  -6   5  -2   97.33   10.91
   6  -5   2   95.56   11.36
  -6   5  -3  227.82   20.35
   6  -5   3  192.93   20.20
  -6  -5  -4   57.27    7.48
   6  -5   4   65.12    9.20
   6   5   5   48.01    8.34
   6  -5   5   46.66    8.90
  -6  -5  -5   55.82    7.47
   6   5   6   17.52    6.30
  -6  -5  -6   10.70    5.12
   6  -5   6   20.64    6.69
   6   5   7  160.99   16.69
   6   5   7  157.32   17.04
  -6  -5  -7  152.81   15.85
   6  -5   7  153.02   17.45
   6   5   8   32.52    7.92
   6   5   8   54.84    9.79
   6  -5   8   49.09    9.75
  -6  -5  -8   25.18    6.98
   6   5   9   70.65   11.36
   6   5   9   96.74   13.63
   6  -5   9   74.83   12.48
   6   5  10    5.36    7.54
   6   5  11   95.33   15.24
   6  -5  11   77.22   13.55
   6   5  12   79.07   14.99
   6  -5  12   94.33   15.31
   6   5  13   71.28   14.76
   6  -5  13   51.52   12.52
   6   5  14  351.23   35.50
   6  -5  14  327.46   35.16
   6   5  15   10.77   10.75
   6  -5  15   -1.27    9.41
   6   5  16   34.77   13.29
   6  -5  16   -2.84    9.89
   6   5  17    8.34   11.50
   6  -5  17   15.75   10.83
   6   5  18   55.18   15.95
   6  -5  18   75.62   24.74
   6   5  19   -8.31    9.93
   6  -5  19   23.51   11.37
   6   5  20    1.50   11.30
   6  -5  20   -7.13   10.10
   6   5  21   45.13   15.89
   6  -5  21   14.59   13.09
   6   5  22    1.78   12.23
   6  -5  22   -3.41   10.91
  -6   6  23   -6.93   12.19
  -6  -6  23   11.20   12.34
  -6   6  22   82.77   20.54
  -6  -6  22  101.53   20.23
  -6   6  21   12.57   14.40
  -6  -6  21    6.70   12.18
  -6   6  20   23.07   13.42
  -6  -6  20   11.14   12.22
  -6   6  19  205.07   33.20
  -6  -6  19  283.34   32.26
  -6   6  18    0.49   11.64
  -6  -6  18    8.57   11.26
  -6   6  17   71.31   15.98
  -6  -6  17   64.92   16.42
  -6   6  16  153.19   22.09
  -6  -6  16  121.83   20.37
  -6   6  15   57.44   14.52
  -6  -6  15   61.37   14.36
  -6   6  14    5.90   10.78
  -6   6  13  102.99   16.85
  -6  -6  13   97.76   15.82
  -6   6  12   91.55   15.95
  -6  -6  12  106.81   15.64
  -6   6  11    6.29    9.04
  -6  -6  11    5.61    7.55
  -6   6  10   50.44   10.80
   6   6 -10   32.99    8.99
  -6  -6  10   23.26    8.58
   6   6  -9  205.10   20.58
  -6  -6   9  219.47   21.32
  -6  -6   8  348.91   30.87
   6   6  -7   47.90    7.57
   6  -6  -7   39.54    8.57
  -6  -6   7   52.25    8.06
   6  -6  -6   98.26   12.42
   6  -6  -5  137.13   15.32
  -6   6   4   64.44    7.26
   6  -6  -4   45.34    8.45
   6  -6  -3  644.15   52.50
   6  -6  -2  737.57   59.60
   6  -6  -1  536.59   44.00
   6  -6   0  559.63   45.86
   6  -6   1  492.01   40.82
   6  -6   2  299.79   26.35
   6  -6   3   20.96    6.31
   6  -6   4   91.22   11.74
   6  -6   5   47.35    8.54
   6   6   6    1.92    4.87
  -6  -6  -6    0.81    4.13
   6  -6   6   -1.65    5.72
   6   6   7    4.64    5.45
   6  -6   7   -0.42    5.88
  -6  -6  -7    0.41    4.55
   6   6   8   78.90   12.09
   6   6   8   68.43   12.25
  -6  -6  -8   91.12   11.56
   6  -6   8   99.02   13.78
   6   6   9   -0.19    6.74
   6   6   9    8.07    6.48
   6  -6   9   15.89    8.56
   6   6  10   21.85    8.23
   6   6  10   22.48    8.81
   6  -6  10   35.54    9.55
   6   6  11  543.96   46.66
   6  -6  11  486.42   46.67
   6   6  12   67.13   13.73
   6  -6  12   58.84   12.47
   6   6  13   35.99   12.52
   6  -6  13   41.35   11.50
   6   6  14    2.16    9.07
   6  -6  14    1.39    9.03
   6   6  15  143.33   21.91
   6  -6  15  145.14   22.84
   6   6  16  -11.69    9.46
   6  -6  16    2.04    9.62
   6   6  17    6.45   10.66
   6  -6  17    3.57    9.54
   6   6  18   31.68   12.94
   6  -6  18   11.53   10.47
   6   6  19    9.23   12.66
   6  -6  19   14.20   10.71
   6   6  20   40.08   15.39
   6  -6  20   41.94   15.25
   6   6  21   13.64   12.35
   6  -6  21    6.88   11.85
   6   6  22   23.44   14.89
   6  -6  22   33.33   14.56
  -6   7  23   23.89   15.26
  -6  -7  23   23.41   14.04
  -6   7  22  173.61   27.71
  -6  -7  22  230.15   30.13
  -6   7  21    7.46   12.54
  -6  -7  21   31.16   13.60
  -6   7  20  -16.36   11.44
  -6  -7  20   -3.30   10.67
  -6   7  19   38.55   14.78
  -6  -7  19   30.77   13.53
  -6   7  18   91.24   18.61
  -6  -7  18   96.93   18.65
  -6   7  17    8.93   11.95
  -6  -7  17    7.47   10.69
  -6   7  16    6.84   11.21
  -6  -7  16  -10.27    9.49
  -6   7  15   48.52   14.75
  -6  -7  15   66.29   15.10
  -6   7  14  511.51   48.19
  -6   7  13  292.48   29.95
  -6  -7  13  235.46   27.62
  -6   7  12   18.94   11.07
  -6  -7  12    7.00    8.22
  -6   7  11  131.70   18.06
  -6  -7  11  116.10   16.14
   6   7 -10   89.93   12.68
  -6  -7  10   82.64   13.09
   6   7  -9    9.94    5.67
  -6  -7   9    9.90    7.07
   6  -7  -9   20.02    8.51
   6   7  -8    1.43    4.56
   6  -7  -8   -8.08    6.75
  -6  -7   8   -1.02    4.99
   6  -7  -7  875.68   71.67
   6  -7  -6  639.18   52.97
  -6   7   5  809.14   67.22
   6  -7  -5  863.09   67.78
  -6   7   4   -2.92    3.33
   6  -7  -4    0.12    5.03
   6  -7  -3  419.45   35.06
   6  -7  -2   83.53    9.59
   6  -7  -1   87.62   10.00
   6  -7   0   31.94    6.08
   6  -7   1   84.69    9.97
   6  -7   2   54.56    8.03
   6  -7   3   -1.90    4.48
   6  -7   4  165.11   17.23
   6  -7   5  199.77   20.23
   6  -7   6  113.00   14.33
   6   7   7   16.01    6.44
  -6  -7  -7    8.89    5.49
   6  -7   7   13.94    7.70
   6   7   8   92.24   13.72
   6  -7   8  110.97   15.60
  -6  -7  -8  112.06   13.17
   6   7   9   95.21   13.71
   6   7   9  105.14   13.88
   6  -7   9   88.24   14.33
   6   7  10   67.80   11.87
   6   7  10   59.52   11.64
   6  -7  10   48.45   11.54
   6   7  11   10.25    8.48
   6   7  11  -10.58    6.91
   6  -7  11   13.97    8.96
   6   7  12    0.16    8.31
   6  -7  12   -4.54    8.59
   6   7  13   12.62    9.62
   6  -7  13  -13.51    7.85
   6   7  14   20.02   10.24
   6  -7  14   20.20   11.02
   6   7  15   -8.49    9.38
   6  -7  15  -11.04    7.97
   6   7  16   60.32   14.38
   6  -7  16   44.12   13.76
   6   7  17   11.20   10.83
   6   7  18   12.48   11.58
   6  -7  18   19.97   11.77
   6   7  19   18.56   14.89
   6  -7  19    1.45   11.17
   6   7  20   24.45   12.95
   6  -7  20    8.47   11.24
   6   7  21   14.19   11.11
   6  -7  21  -12.83    9.96
  -6   8  22   -4.62   12.92
  -6  -8  22   29.35   14.54
  -6   8  21    5.50   14.82
  -6  -8  21   41.28   14.57
  -6   8  20   13.62   13.06
  -6  -8  20   30.03   14.40
  -6   8  19  183.23   27.22
  -6  -8  19  239.34   28.80
  -6   8  18   17.77   13.54
  -6  -8  18   53.70   14.19
  -6   8  17   10.28   12.75
  -6  -8  17   45.06   12.99
  -6   8  16  105.03   19.57
  -6  -8  16  130.33   20.10
  -6   8  15  332.50   36.07
  -6  -8  15  338.97   34.81
  -6   8  14   -3.45   10.46
  -6  -8  14    4.01    9.99
  -6   8  13   20.07   10.89
  -6  -8  13    5.20    8.81
  -6  -8  12   36.41   11.02
  -6  -8  11   71.14   12.67
   6   8 -10   -6.34    5.42
  -6  -8  10    2.13    6.94
   6  -8 -10  -15.80    7.69
   6   8  -9  253.13   24.53
   6  -8  -9  302.12   27.53
  -6  -8   9  268.29   25.64
   6  -8  -8  246.20   24.75
   6  -8  -7   -0.17    6.84
  -6   8   6  115.05   13.04
   6  -8  -6  121.14   13.98
  -6   8   5   69.96    8.75
   6  -8  -5   56.02    9.19
   6  -8  -4  159.61   16.16
   6  -8  -3  554.86   45.63
   6  -8  -2  239.92   21.43
   6  -8  -1   99.06   11.08
   6  -8   0    2.58    4.60
   6  -8   1   40.14    6.99
   6  -8   2  334.53   29.26
   6  -8   3  118.61   13.90
   6  -8   4   78.63   11.35
   6  -8   5   47.67    9.39
   6  -8   6  266.83   26.28
   6  -8   7   29.52    9.52
   6   8   8   -5.49    5.71
  -6  -8  -8   -3.78    4.53
   6  -8   8  -10.15    6.36
   6   8   9    4.65    7.56
   6   8   9   16.14    8.17
   6  -8   9   29.64    9.80
   6   8  10   25.25    9.05
   6   8  10   17.00    8.56
   6  -8  10   17.71    9.75
   6   8  11    9.99    8.29
   6   8  11   -0.30    7.52
   6  -8  11   -2.55    8.31
   6   8  12  108.28   16.60
   6  -8  12  122.60   18.55
   6   8  13    4.71    8.46
   6  -8  13   16.47   10.82
   6   8  14   54.61   13.02
   6  -8  14   29.36   11.85
   6   8  15   13.13   10.14
   6  -8  15   12.35   10.62
   6   8  16   13.18   10.52
   6  -8  16   17.14   11.08
   6   8  17   23.08   11.24
   6  -8  17   21.97   11.94
   6   8  18   32.15   12.69
   6  -8  18   15.87   12.92
   6  -8  19    0.95   10.42
   6   8  20   25.51   13.07
   6  -8  20   13.98   12.50
   6   8  21   90.93   18.63
   6  -8  21   92.26   20.79
  -6   9  21   -4.05   13.47
  -6  -9  21    4.85   11.25
  -6   9  20   21.02   14.01
  -6   9  19   26.07   13.65
  -6  -9  19    2.09   11.09
  -6   9  18   23.75   13.37
  -6  -9  18   20.13   12.84
  -6  -9  17   36.50   12.79
  -6   9  16   -6.23   10.46
  -6  -9  16    8.28    9.95
  -6  -9  15    8.72    9.77
  -6  -9  14    7.14   10.08
  -6  -9  13    5.20    8.95
  -6  -9  12  103.26   15.76
   6  -9 -12  120.88   17.18
  -6  -9  11    0.01    7.68
   6  -9 -11   11.61    9.80
   6   9 -10   92.07   12.08
  -6  -9  10  102.85   14.14
   6  -9 -10  100.09   15.14
   6  -9  -9  113.96   15.70
   6  -9  -8   87.23   13.13
   6  -9  -7   19.01    9.91
  -6   9   6  464.07   40.21
   6  -9  -6  487.84   40.72
  -6   9   5  943.55   78.15
   6  -9  -5  991.82   78.28
   6  -9  -4  205.20   19.55
   6  -9  -3  261.77   23.41
   6  -9  -2  142.32   14.81
   6  -9  -1   26.17    6.28
   6  -9   0    4.75    4.99
   6  -9   1  153.05   15.90
   6  -9   2  474.56   40.35
   6  -9   3   59.83    9.65
   6  -9   4  614.09   52.01
   6  -9   5   38.60    9.13
   6  -9   7   48.43   10.96
   6  -9   8   10.15    8.78
  -6  -9  -8    7.25    5.89
   6   9   9    6.80    7.32
   6   9   9   -3.51    7.15
   6  -9   9   10.25    9.18
   6   9  10    6.58    7.45
   6   9  10   -3.94    7.69
   6  -9  10    1.59    8.52
   6   9  11    7.59    8.36
   6   9  11   23.20    9.30
   6  -9  11   41.91   12.00
   6   9  12   29.96   10.69
   6   9  12   26.19   10.03
   6  -9  12   42.54   12.85
   6   9  13  162.55   20.31
   6  -9  13  154.64   22.53
   6   9  14   38.30   10.86
   6  -9  14   28.25   11.49
   6   9  15   48.49   12.02
   6  -9  15   23.55   12.04
   6   9  16   16.55    9.90
   6  -9  16    7.50   10.21
   6   9  17   57.50   13.60
   6  -9  17   27.34   13.92
   6   9  18   15.03   10.18
   6  -9  18    6.99   11.55
   6   9  19    2.49   10.09
   6  -9  19   10.48   11.94
   6   9  20   43.81   13.59
   6  -9  20    2.20   11.57
  -6  10  20  -13.56   13.16
  -6 -10  20   17.63   12.21
  -6 -10  19   27.56   13.12
  -6 -10  18    8.90   10.40
  -6 -10  17    0.41    9.46
  -6 -10  16   -1.37    9.59
  -6 -10  15   26.00   10.90
   6 -10 -14   -0.46    9.32
  -6 -10  14    7.12    9.08
  -6 -10  13    3.41    8.09
   6 -10 -13    4.66    9.87
  -6 -10  12   -1.05    7.61
   6 -10 -12    4.40    9.50
   6 -10 -11   40.38   11.62
  -6 -10  11   64.16   11.25
   6 -10 -10   -9.32    7.86
   6 -10  -9   16.49    8.97
   6 -10  -8   36.66    9.80
  -6  10   7  100.87   13.22
   6 -10  -7  109.44   13.96
  -6  10   6   54.41    9.76
   6 -10  -6   77.81   11.29
   6 -10  -5  257.26   24.33
   6 -10  -4   94.55   11.41
   6 -10  -3 1213.39   97.24
   6 -10  -2   45.58    7.86
   6 -10  -1  541.48   45.15
   6 -10   0  108.80   12.49
   6 -10   1  160.18   16.90
   6 -10   2   -2.83    5.26
   6 -10   3  919.72   75.65
   6 -10   4   52.88   10.94
   6 -10   5  194.97   21.18
   6 -10   6   -0.22    6.64
   6 -10   7    8.20    7.77
   6 -10   8   23.84    9.46
   6 -10   9  225.36   25.56
   6  10  10   58.77   12.08
   6  10  10   49.18   10.82
   6 -10  10   34.55   11.27
   6  10  11   65.58   13.05
   6  10  11   73.92   12.60
   6 -10  11   44.75   12.70
   6  10  12  -10.56    7.18
   6  10  12   -6.14    7.95
   6 -10  12   -0.15    8.59
   6  10  13   17.99    9.22
   6 -10  13   19.41   10.40
   6  10  14   22.33    9.74
   6 -10  14   -2.68    9.09
   6  10  15    3.01    7.82
   6  10  16    6.93    8.32
   6 -10  16   13.89   10.97
   6  10  17   74.95   15.32
   6 -10  17  114.66   20.72
   6  10  18   83.07   16.01
   6 -10  18   59.35   16.60
   6  10  19    7.46   10.07
   6 -10  19    5.96   11.98
  -6 -11  19    4.27   10.38
   6 -11 -18   18.18   11.51
  -6 -11  18   22.40   12.10
  -6 -11  17   38.11   12.82
   6 -11 -17   77.87   14.95
   6 -11 -16   69.82   15.14
  -6 -11  16   60.58   13.97
   6 -11 -15   59.59   14.83
  -6 -11  15   95.16   15.25
   6 -11 -14   16.09   10.40
  -6 -11  14   22.21    9.52
   6 -11 -13    8.90    9.08
  -6 -11  13   24.73    9.09
  -6 -11  12  194.03   21.80
   6 -11 -12  195.74   23.03
   6 -11 -11   -4.86    7.91
   6 -11 -10   -8.51    7.91
   6 -11  -9  178.30   20.11
   6 -11  -8    3.71    6.98
  -6  11   7   16.17    6.81
   6 -11  -7    8.90    7.44
  -6  11   6    4.67    5.75
   6 -11  -6   -0.94    6.27
   6 -11  -5    5.70    6.02
   6 -11  -4   44.98    8.51
   6 -11  -1    5.60    6.13
   6 -11   0   35.17    8.08
   6 -11   2  156.07   20.36
   6 -11   3   84.30   12.35
   6 -11   4   26.62    8.49
   6 -11   5  119.60   16.14
   6 -11   6    4.77    7.20
   6 -11   7    1.00    8.02
   6 -11   8   49.92   11.73
   6 -11   9   58.59   12.67
   6  11  10   42.12   12.20
   6  11  10   82.34   11.92
   6 -11  10   69.42   14.41
   6  11  11    6.38    7.98
   6  11  11    7.65    9.21
   6 -11  11   16.59   10.43
   6  11  12   36.08   11.44
   6  11  12   39.18   10.59
   6 -11  12   22.01   11.29
   6  11  13   25.25    9.12
   6  11  13   10.93    9.88
   6 -11  13   15.22   10.39
   6  11  14   13.68    9.05
   6 -11  14   14.28   11.30
   6  11  15   24.96   10.11
   6 -11  15   48.63   13.77
   6  11  16    4.49    9.63
   6 -11  16   -4.64    9.78
   6  11  17    5.33   10.53
   6 -11  17    4.14   11.22
   6  11  18    5.05    9.59
   6 -11  18   -8.37   10.14
   6 -12 -18   44.85   13.66
  -6 -12  18   54.70   14.21
  -6 -12  17   -6.45    9.42
   6 -12 -17   17.93   10.69
  -6 -12  16    6.67    9.77
   6 -12 -16   31.29   11.13
   6 -12 -15   98.12   17.22
  -6 -12  15  120.06   17.70
  -6 -12  14   14.88    9.51
   6 -12 -14    5.24    9.56
   6 -12 -13   49.69   11.72
   6 -12 -12   24.89   10.04
   6 -12 -11   18.16    9.07
   6 -12 -10    8.72    7.65
   6 -12  -9   47.00   10.28
  -6  12   8   31.88    8.06
   6 -12  -8   12.15    7.44
  -6  12   7   25.22    8.76
   6 -12  -7   12.77    7.05
  -6  12   6   15.18    6.54
   6 -12  -6    4.74    5.96
   6 -12  -5   78.94   10.73
   6 -12  -4  103.26   12.62
   6 -12  -3   -1.97    5.58
   6 -12  -2  152.48   16.50
   6 -12  -1   15.56    6.30
   6 -12   0   32.67    7.63
   6 -12   1   -8.02    5.01
   6 -12   2   -3.50    6.37
   6 -12   3   14.19    7.25
   6 -12   4   45.30   10.24
   6 -12   5  151.09   18.87
   6 -12   6  143.70   18.96
   6 -12   7   26.51    9.61
   6 -12   8   78.43   13.98
   6 -12   9  103.01   17.16
   6  12  10   58.59   13.48
   6 -12  10   79.95   15.45
   6  12  11   13.87    9.46
   6 -12  11   15.76   10.15
   6  12  12  120.66   17.97
   6  12  12   78.49   14.08
   6 -12  12   57.87   14.81
   6  12  13   20.39   10.69
   6  12  13    8.25    8.84
   6 -12  13   17.69   11.88
   6  12  14    2.74    8.53
   6 -12  14   -3.48    9.81
   6  12  15   -6.29    9.05
   6 -12  15   -4.35    9.81
   6  12  16    2.48    9.57
   6 -12  16  -19.39    8.39
   6 -13 -16   50.90   13.07
  -6 -13  16   66.44   13.24
   6 -13 -15   19.84   10.42
  -6 -13  15   16.36    8.94
   6 -13 -14   -2.92    9.21
   6 -13 -13   70.39   13.61
   6 -13 -12   -2.06    8.24
   6 -13 -11  130.24   16.47
   6 -13 -10  -11.53    7.13
   6 -13  -9   19.07    7.86
  -6  13   8   10.42    6.74
   6 -13  -8    1.27    6.43
  -6  13   7   86.39   12.52
   6 -13  -7   75.05   11.26
  -6  13   6   -2.56    5.70
   6 -13  -6    8.14    6.49
   6 -13  -5   29.69    7.77
   6 -13  -4  -15.86    4.80
   6 -13  -3  -15.95    4.62
   6 -13  -2   -9.75    5.11
   6 -13  -1    0.11    5.50
   6 -13   0   80.87   11.74
   6 -13   1    2.39    6.11
   6 -13   2   -8.28    5.48
   6 -13   3   48.50   10.26
   6 -13   4   83.32   13.44
   6 -13   5  199.95   23.53
   6 -13   6   -0.10    7.74
   6 -13   7   -2.19    7.67
   6 -13   8   76.82   14.74
   6 -13   9   28.44   10.77
   6  13  10    1.73    8.35
   6 -13  10    9.42    9.09
   6  13  11   -1.30    8.26
   6 -13  11    9.68    9.75
   6  13  12   11.60   10.18
   6 -13  12    0.93    9.78
   6  13  13   50.38   14.44
   6 -13  13   62.52   15.47
   6 -13  14   50.76   14.68
   6 -13  15    5.62   10.61
   6 -14 -14    8.05    8.94
   6 -14 -13   -3.69    8.54
   6 -14 -12   16.00   10.71
   6 -14 -11    4.17    7.69
   6 -14 -10    0.36    7.26
   6 -14  -9    5.28    7.32
  -6  14   8   23.56    8.34
   6 -14  -8   27.46    7.92
  -6  14   7   84.07   12.53
   6 -14  -7   75.87   11.38
  -6  14   6  108.03   13.57
   6 -14  -6   73.67   11.79
   6 -14  -5   12.01    6.61
   6 -14  -4  108.31   13.34
   6 -14  -3   -7.69    5.56
   6 -14  -2  142.71   16.20
   6 -14  -1    8.08    6.32
   6 -14   0   18.21    7.42
   6 -14   1   89.24   13.10
   6 -14   2   -7.38    6.33
   6 -14   3   -6.79    6.13
   6 -14   4   -1.15    7.07
   6 -14   5   78.72   14.12
   6 -14   6   29.31   10.05
   6 -14   7   18.22    9.91
   6 -14   8   19.07   10.02
   6 -14   9   -8.82    7.81
   6  14  10   -5.80    8.69
   6 -14  10    0.22    9.25
   6  14  11   68.19   14.92
   6  14  12   22.98   10.97
   6 -14  12   15.95   10.77
   6  14  13   11.18   10.78
   6 -14  13   15.89   10.94
   6 -15 -12   12.44    8.83
   6 -15 -10    6.09    6.91
   6 -15  -9    3.75    6.95
  -6  15   8    4.01    6.79
   6 -15  -8  -10.55    6.53
  -6  15   7   -0.01    6.16
   6 -15  -7   -8.27    5.90
  -6  15   6    2.10    6.34
   6 -15  -6   -4.12    5.86
   6 -15  -5   36.95    8.76
   6 -15  -4  -18.09    4.65
   6 -15  -3   47.26    9.27
   6 -15  -2  -17.45    5.25
   6 -15  -1  -11.40    5.37
   6 -15   0   69.05   11.74
   6 -15   1  -14.34    6.08
   6 -15   2   32.80    9.73
   6 -15   3   23.10    8.99
   6 -15   4   11.75    8.09
   6 -15   5    7.49    8.27
   6 -15   6   40.11   11.24
   6 -15   7   -4.60    7.94
   6 -15   8   91.64   16.10
   6 -15   9    0.67    9.08
   6  15  10  115.88   18.53
   6 -15  10   95.55   26.45
  -6  16   8  167.00   18.18
   6 -16  -8   88.33   14.01
  -6  16   7    2.34    6.75
   6 -16  -7  -16.38    5.72
  -6  16   6   27.67    8.45
   6 -16  -6    4.33    6.64
   6 -16  -5    9.33    6.81
   6 -16  -4  108.91   14.40
   6 -16  -3    5.69    7.29
   6 -16  -2    3.55    6.86
   6 -16  -1  -15.28    6.23
   6 -16   0   -9.09    6.74
   6 -16   1   12.59    8.52
   6 -16   2   -6.08    6.59
   6 -16   3    0.54    7.48
   6 -16   4   -4.37    8.07
   6 -16   5    8.01    9.17
   6 -16   6   23.83    9.80
   6 -16   7   74.28   15.38
  -7   0  25   42.64   17.20
  -7   0  24    8.55   12.76
  -7   0  23   12.30   13.33
  -7   0  22   47.60   15.54
  -7   0  21    8.42   12.53
  -7   0  20  110.29   20.09
  -7   0  19  -11.06   11.11
  -7   0  18  110.04   19.97
  -7   0  17    3.77   11.27
  -7   0  16  118.72   19.64
  -7   0  15   17.24   11.15
  -7   0  14    6.26   10.49
  -7   0  13  -12.80   14.41
  -7   0  12  199.80   22.97
  -7   0  11    0.43    7.48
  -7   0  10 1114.33   91.73
  -7   0   9   -6.61    7.18
  -7   0   8   39.27   10.08
   7   0  -8   30.81    8.43
  -7   0   7    6.54    7.90
   7   0  -7   -5.78    6.58
   7   0  -6  294.00   28.51
  -7   0   6  330.16   28.74
   7   0  -5  -10.60    5.51
   7   0  -4 1203.11   98.46
   7   0  -4 1255.77   97.95
   7   0  -3   -3.00    3.85
   7   0  -3    2.06    4.15
  -7   0   2  633.06   50.98
  -7   0   1   -3.14    3.35
   7   0  -1    8.33    5.19
  -7   0   0   41.13    5.52
  -7   0  -1    2.53    3.22
   7   0   1    0.05    2.97
  -7   0  -2  952.37   74.19
   7   0   2  911.13   74.50
   7   0   3   -2.94    3.41
  -7   0  -3    6.14    4.00
   7   0   3   -3.58    4.01
   7   0   4   28.45    7.06
  -7   0  -4   30.10    6.07
   7   0   5    1.90    6.01
  -7   0  -5    6.52    5.64
  -7   0  -6 2365.14  184.05
   7   0   6 2277.80  184.74
  -7   0  -7    1.94    4.75
   7   0   7   -2.63    5.67
   7   0   8  497.12   43.25
   7   0   9   -2.23    5.66
   7   0  10   13.96    6.74
   7   0  11  -15.57    5.05
   7   0  12  106.33   16.33
   7   0  13    0.88    7.82
   7   0  14  124.19   18.55
   7   0  15  -10.48    8.57
   7   0  16    2.75    9.53
   7   0  17   -1.79    9.07
   7   0  18   62.16   15.65
   7   0  19   15.73   19.05
   7   0  20  106.33   21.25
   7   0  21   -7.05   10.08
   7   0  22   87.19   20.74
   7   0  23   16.75   13.13
  -7   1  25    3.52   13.75
  -7  -1  25   18.84   14.44
  -7   1  24    1.18   12.94
  -7  -1  24   15.65   14.05
  -7   1  23   39.00   14.87
  -7  -1  23   40.03   15.57
  -7   1  22   24.71   14.89
  -7  -1  22  -14.49   11.12
  -7   1  21   21.12   13.54
  -7  -1  21   47.29   15.55
  -7   1  20   47.70   16.83
  -7  -1  20   46.84   15.90
  -7   1  19    2.66   11.76
  -7  -1  19    5.55   11.93
  -7   1  18   20.00   13.03
  -7  -1  18   25.21   13.52
  -7   1  17   39.52   14.34
  -7  -1  17   21.82   13.06
  -7   1  16   33.38   12.75
  -7  -1  16   44.15   14.15
  -7   1  15   61.44   14.69
  -7  -1  15   77.69   16.09
  -7   1  14   26.82   11.65
  -7  -1  14   31.02   11.38
  -7   1  13    7.31    9.00
  -7  -1  13    2.95    9.69
  -7   1  12   66.65   13.65
  -7  -1  12   94.74   14.22
  -7   1  11   11.31    8.21
  -7  -1  11   10.75    7.84
  -7   1  10   25.06    9.25
  -7  -1  10   29.20    9.08
  -7   1   9   82.67   12.68
  -7  -1   9   75.00   12.46
   7   1  -8  251.26   25.63
  -7   1   8  274.09   26.44
  -7  -1   8  273.46   26.31
  -7   1   7  298.65   26.42
   7   1  -7  240.54   25.40
   7  -1  -7  251.40   25.62
  -7  -1   7  275.51   25.91
  -7   1   6   40.13    8.90
   7  -1  -6   32.80    8.42
  -7  -1   6   26.66    8.08
   7   1  -5  117.42   14.25
  -7  -1   5  160.58   15.22
   7  -1  -5  119.41   14.48
   7   1  -4   -1.68    4.78
   7   1  -4   -4.07    5.18
   7  -1  -4   -2.27    5.04
   7   1  -3  447.54   35.48
   7   1  -3  424.47   34.92
   7  -1  -3  408.99   35.13
   7   1  -2    6.35    3.89
  -7   1   2   18.92    4.53
   7  -1  -2   14.66    4.32
   7   1  -1   30.41    4.56
  -7   1   1   26.41    5.29
  -7  -1   1   34.53    4.93
   7  -1  -1   38.26    5.17
  -7   1   0   -0.89    3.51
   7   1   0    5.19    2.92
   7  -1   0    1.43    3.16
  -7  -1   0    3.35    3.16
   7   1   1   47.44    5.97
  -7   1  -1   52.59    6.38
   7  -1   1   53.94    5.68
   7  -1   1   40.12    5.98
  -7  -1  -1   53.87    6.02
  -7   1  -2  263.68   22.71
   7   1   2  276.00   23.51
  -7  -1  -2  246.53   22.33
   7  -1   2  295.90   23.23
   7   1   3 1325.78  109.58
  -7   1  -3 1353.10  109.19
   7  -1   3 1354.39  109.72
  -7  -1  -3 1470.34  109.16
   7   1   4  712.58   61.67
  -7   1  -4  777.04   61.68
   7   1   4  752.80   62.28
   7  -1   4  781.97   62.46
  -7  -1  -4  798.36   61.62
   7   1   5 1187.11   92.20
  -7   1  -5 1201.34   92.01
   7   1   5 1112.51   92.56
  -7   1  -5 1087.67   91.39
  -7  -1  -5 1204.50   91.98
   7  -1   5 1096.28   92.66
   7   1   6   85.96   11.62
  -7   1  -6   85.56   10.50
  -7   1  -6   84.24   11.30
  -7  -1  -6   75.80   10.27
   7  -1   6   72.10   11.43
  -7   1  -7    8.07    4.92
   7   1   7    8.23    6.20
  -7  -1  -7    4.37    5.13
   7  -1   7   14.61    6.73
   7   1   8  153.66   17.13
  -7   1  -8  136.87   14.25
   7  -1   8  118.90   15.82
   7   1   9  194.34   20.83
   7  -1   9  194.80   20.78
   7   1  10   68.64   11.72
   7  -1  10   62.07   11.65
   7   1  11   67.73   12.34
   7  -1  11   65.55   11.90
   7   1  12   56.77   13.56
   7  -1  12   64.75   12.83
   7   1  13    5.20    9.11
   7  -1  13    2.01    7.86
   7   1  14   10.41    9.27
   7  -1  14    3.93    8.53
   7   1  15    4.54    9.44
   7  -1  15    6.60    9.35
   7   1  16   19.35   10.83
   7  -1  16   13.75   10.00
   7   1  17   33.65   12.74
   7  -1  17   41.30   14.00
   7   1  18    4.55   10.44
   7  -1  18    6.41   10.83
   7  -1  19    9.18   11.97
   7   1  20   -7.15    9.74
   7  -1  20    9.61   11.02
   7   1  21   18.35   12.70
   7  -1  21   -8.90   10.77
   7   1  22   28.24   15.93
   7  -1  22   25.38   13.53
   7   1  23   42.36   16.14
   7  -1  23   63.05   18.01
  -7   2  24   18.89   13.64
  -7  -2  24   24.09   15.15
  -7   2  23   54.93   17.38
  -7  -2  23   63.69   18.96
  -7   2  22   53.20   16.85
  -7  -2  22   90.28   19.34
  -7   2  21    5.53   11.92
  -7  -2  21    7.20   12.94
  -7  -2  20   28.28   14.67
  -7   2  19  -16.49   11.04
  -7  -2  19   18.16   12.77
  -7   2  18   -6.81   10.91
  -7  -2  18   -0.14   11.17
  -7   2  17  -24.79    9.35
  -7  -2  17  -15.37   10.01
  -7   2  16    7.27   11.63
  -7  -2  16    8.18   11.33
  -7   2  15   15.82   11.39
  -7  -2  15   -2.16   10.71
  -7   2  14   16.02   11.08
  -7  -2  14   16.28   10.53
  -7   2  13   -6.48   15.11
  -7  -2  13  -16.08    7.26
  -7   2  12    7.81    8.84
  -7  -2  12    5.50    8.17
  -7   2  11   82.93   13.29
  -7  -2  11   72.80   12.83
  -7   2  10  120.63   16.72
  -7  -2  10  151.34   17.43
  -7   2   9   14.08    8.06
   7   2  -9   17.27    7.72
  -7  -2   9   23.38    8.56
  -7   2   8  653.49   52.52
   7   2  -8  572.64   51.69
  -7  -2   8  617.20   51.93
  -7   2   7   27.71    9.53
   7   2  -7   41.63    9.11
  -7  -2   7   58.04   10.08
   7   2  -6    2.69    6.39
   7  -2  -6    3.38    7.02
  -7  -2   6   -6.95    6.22
   7   2  -5   94.75   11.67
   7  -2  -5   76.38   10.98
   7  -2  -5   77.53   11.58
  -7  -2   5   90.67   10.94
   7   2  -4  516.54   46.15
   7  -2  -4  588.07   46.33
   7  -2  -4  581.37   46.96
   7   2  -3   65.98    7.90
   7   2  -3   54.22    7.32
   7  -2  -3   54.11    8.08
   7   2  -2  739.26   58.49
   7   2  -2  762.69   57.98
   7  -2  -2  678.06   58.36
   7   2  -1 1134.61   84.48
   7  -2  -1 1049.25   84.93
  -7  -2   1 1019.69   84.59
   7   2   0  851.94   68.44
   7  -2   0  828.05   68.89
  -7  -2   0  906.32   68.49
   7   2   1  308.28   26.12
  -7   2  -1  313.15   26.69
   7  -2   1  302.22   26.52
  -7  -2  -1  332.81   25.86
   7   2   2   19.89    4.83
  -7   2  -2   22.50    5.19
   7  -2   2   22.46    5.42
  -7  -2  -2   16.32    4.17
  -7   2  -3  133.11   12.86
   7   2   3  132.46   15.23
  -7   2  -3  156.06   14.46
   7  -2   3  151.73   15.29
  -7  -2  -3  150.07   13.75
  -7   2  -4  430.19   35.40
  -7   2  -4  433.56   36.01
   7   2   4  388.96   36.47
  -7  -2  -4  466.93   35.97
   7  -2   4  436.16   37.04
  -7   2  -5  238.06   21.25
   7   2   5  246.08   21.56
   7   2   5  206.62   21.99
   7  -2   5  232.14   22.50
   7   2   6 1465.04  117.16
   7   2   6 1450.89  116.52
  -7  -2  -6 1512.43  116.38
   7  -2   6 1394.36  117.11
   7   2   7    8.22    6.40
  -7  -2  -7   22.56    6.31
   7  -2   7    6.73    6.12
   7   2   8  104.82   14.03
   7  -2   8  106.16   14.13
   7   2   9   99.69   14.03
   7  -2   9   99.05   13.62
   7   2  10   57.84   11.18
   7  -2  10   64.00   11.20
   7   2  11    3.57    7.01
   7  -2  11    4.52    8.33
   7   2  12   31.09   13.23
   7  -2  12    3.99    7.70
   7   2  13   42.75   11.60
   7  -2  13   37.29   10.75
   7   2  14   54.68   13.61
   7  -2  14   81.66   15.80
   7   2  15   51.92   15.03
   7  -2  15   61.18   14.05
   7   2  16    9.86   10.62
   7  -2  16    9.94    9.77
   7   2  17   11.91   11.12
   7  -2  17   -9.22    9.48
   7   2  18    2.28   10.60
   7  -2  18    0.83    9.68
   7   2  19   93.27   24.71
   7  -2  19   96.10   18.12
   7   2  20    5.55   11.31
   7  -2  20  -11.66   10.10
   7   2  21   23.08   13.07
   7  -2  21   20.18   12.08
   7   2  22    5.25   12.02
   7  -2  22    0.06   12.91
   7   2  23    9.49   13.17
   7  -2  23   -4.31   11.88
  -7   3  24    3.58   12.88
  -7  -3  24   17.40   13.64
  -7   3  23  -11.33   12.36
  -7  -3  23    8.90   13.80
  -7   3  22    7.94   13.01
  -7  -3  22   -7.98   11.53
  -7   3  21    0.27   13.40
  -7  -3  21   22.26   13.73
  -7   3  20  121.32   21.64
  -7  -3  20   99.34   19.82
  -7   3  19    8.00   12.89
  -7  -3  19   34.66   14.21
  -7   3  18   43.68   15.40
  -7  -3  18   39.91   14.47
  -7   3  17   13.74   12.75
  -7  -3  17    8.70   11.73
  -7   3  16    9.39   11.85
  -7  -3  16   -6.57   10.18
  -7   3  15  109.30   18.64
  -7  -3  15  128.88   19.14
  -7   3  14   87.43   15.83
  -7  -3  14   70.19   15.36
  -7   3  13   39.35   11.47
  -7  -3  13   33.70   11.22
  -7   3  12  369.28   38.28
  -7  -3  12  326.78   33.01
  -7   3  11   67.25   12.51
  -7  -3  11   83.13   13.08
  -7   3  10    7.03    7.10
  -7  -3  10   -8.55    6.05
   7   3  -9  196.94   21.13
  -7   3   9  238.70   22.80
  -7  -3   9  198.07   21.54
   7   3  -8    1.90    5.69
  -7   3   8   -6.80    6.67
  -7  -3   8   -0.94    6.30
  -7  -3   7  242.33   23.40
   7   3  -6   44.78    8.26
  -7  -3   6   38.14    8.19
   7  -3  -6   31.41    8.74
   7   3  -5 1319.38  108.92
   7  -3  -5 1358.75  108.92
   7  -3  -5 1290.10  109.59
  -7  -3   5 1471.16  108.75
   7   3  -4  227.81   22.43
   7  -3  -4  251.85   23.70
   7  -3  -4  250.63   23.21
   7  -3  -4  254.08   21.01
   7   3  -3   32.38    6.25
   7   3  -3   21.76    5.59
   7  -3  -3   42.24    7.61
  -7   3   2  660.70   56.25
   7   3  -2  659.21   55.53
   7   3  -2  760.27   55.07
   7  -3  -2  672.23   55.85
  -7   3   1  640.25   50.46
   7  -3  -1  597.38   49.99
  -7   3   0  253.46   22.16
   7   3   0  229.22   20.73
   7  -3   0  278.75   22.03
   7   3   1  720.58   60.66
  -7   3  -1  741.14   61.11
   7  -3   1  753.61   61.27
  -7  -3  -1  816.12   60.32
  -7   3  -2  670.06   50.47
   7   3   2  550.07   50.09
   7  -3   2  592.10   50.66
  -7  -3  -2  661.63   49.61
  -7   3  -3  112.18   11.89
   7   3   3   74.99   10.97
  -7  -3  -3  117.83   10.91
   7  -3   3   99.47   11.99
  -7   3  -4   64.79    8.15
  -7  -3  -4   44.13    7.01
   7  -3   4   43.49    8.43
   7   3   5  182.65   19.39
   7  -3   5  226.34   20.22
  -7  -3  -5  185.42   18.23
   7   3   6   28.05    7.52
   7   3   6   36.51    7.28
   7  -3   6   20.74    7.29
  -7  -3  -6   30.49    6.31
   7   3   7  206.89   20.64
   7   3   7  204.36   19.75
  -7  -3  -7  197.98   19.13
   7  -3   7  193.17   20.50
   7   3   8  161.18   18.50
   7  -3   8  157.99   17.87
   7   3   9  136.68   16.25
   7  -3   9   92.16   14.64
   7   3  10   -1.61    6.82
   7  -3  10    6.54    6.73
   7   3  11   13.04    8.28
   7  -3  11    4.32    7.79
   7   3  12   30.71   10.45
   7  -3  12   29.46   10.63
   7   3  13  121.82   18.43
   7  -3  13   99.06   16.34
   7   3  14   96.35   17.01
   7  -3  14   95.98   17.05
   7   3  15   59.44   14.92
   7  -3  15   43.17   12.55
   7   3  16  193.49   25.61
   7  -3  16  193.62   25.77
   7   3  17   38.37   13.33
   7  -3  17   35.98   12.41
   7   3  18    8.73   10.42
   7  -3  18   14.27   11.98
   7   3  19   -1.00   11.77
   7  -3  19   13.63   11.50
   7   3  20  -17.68   10.23
   7  -3  20   -7.92   10.80
   7   3  21   42.69   15.50
   7  -3  21   58.00   16.94
   7   3  22   84.94   19.58
   7  -3  22   87.88   20.38
   7   3  23   -4.51   11.99
   7  -3  23    3.66   12.54
  -7   4  24  -10.08   13.06
  -7  -4  24   13.00   14.15
  -7   4  23   57.61   18.49
  -7  -4  23   60.08   17.57
  -7   4  22   78.67   19.13
  -7  -4  22   59.05   17.66
  -7   4  21  102.84   20.60
  -7  -4  21   86.30   19.52
  -7   4  20   18.45   12.69
  -7  -4  20   12.91   12.15
  -7   4  19   29.61   14.13
  -7  -4  19   40.18   15.23
  -7   4  18   11.99   12.77
  -7  -4  18   13.66   12.69
  -7   4  17   15.97   11.05
  -7  -4  17   12.12   11.59
  -7   4  16   31.06   13.41
  -7  -4  16   42.76   13.82
  -7   4  15   -3.23   10.50
  -7  -4  15   -1.54    9.69
  -7   4  14  462.26   43.15
  -7  -4  14  417.14   43.72
  -7   4  13   48.73   12.71
  -7  -4  13   59.49   12.60
  -7   4  12  213.04   24.42
  -7  -4  12  206.69   23.77
  -7   4  11   59.57   12.44
  -7  -4  11   30.79   10.24
  -7   4  10   69.57   12.38
  -7  -4  10   58.29   10.94
   7  -4 -10   67.76    9.67
  -7   4   9   31.19    9.44
   7   4  -9   24.62    6.93
  -7  -4   9   31.89    8.48
   7  -4  -9   38.20    6.56
   7   4  -8  203.98   20.47
   7  -4  -8  238.37   23.56
  -7  -4   8  191.38   20.57
   7   4  -7  192.64   19.40
  -7  -4   7  189.86   19.47
   7  -4  -7  203.42   17.94
   7   4  -6    8.36    5.49
   7  -4  -6   -0.08    6.95
   7   4  -5  124.52   14.64
   7  -4  -5  144.24   15.51
  -7  -4   5  148.59   14.36
   7  -4  -4   35.84    8.26
   7  -4  -4   44.34    8.99
   7  -4  -3 1603.48  127.29
  -7   4   2   -4.02    6.48
   7  -4  -2    6.63    6.09
  -7   4   1 1815.02  145.10
   7  -4  -1 1842.51  144.72
  -7   4   0   42.93    8.54
   7  -4   0   63.22    8.05
  -7   4  -1  230.27   21.29
   7  -4   1  233.01   21.13
  -7   4  -2 2130.51  166.09
   7  -4   2 2070.54  166.44
   7   4   3  345.18   31.43
  -7  -4  -3  383.22   30.48
   7  -4   3  381.92   32.27
   7   4   4   25.43    6.57
  -7  -4  -4   22.05    4.98
   7  -4   4   24.89    6.99
   7   4   5   56.85    9.17
  -7  -4  -5   56.03    7.61
   7  -4   5   52.08    9.15
   7   4   6  136.09   15.16
   7  -4   6  117.42   14.71
   7   4   7   46.42    8.26
   7   4   7   46.72    8.86
   7  -4   7   39.29    8.60
  -7  -4  -7   45.54    7.87
   7   4   8   84.96   13.52
   7   4   8  124.33   13.71
  -7  -4  -8  114.71   13.20
   7  -4   8  114.65   15.08
   7   4   9  100.43   14.48
   7  -4   9  107.45   14.52
   7   4  10   83.78   13.40
   7  -4  10   68.35   13.44
   7   4  11  215.39   23.06
   7  -4  11  167.43   21.55
   7   4  12  357.95   36.60
   7  -4  12  394.20   36.77
   7   4  13   47.29   12.73
   7  -4  13   49.01   12.42
   7   4  14   68.77   14.64
   7  -4  14   68.86   15.08
   7   4  15   -0.55   10.30
   7  -4  15    1.62    9.01
   7   4  16   90.85   17.37
   7  -4  16   54.65   14.84
   7   4  17   -2.16   10.40
   7  -4  17    1.96   10.05
   7   4  18    7.61   12.00
   7  -4  18   29.51   14.57
   7   4  19   10.90   13.03
   7  -4  19   41.06   13.94
   7   4  20   12.18   12.47
   7  -4  20    0.27   10.17
   7   4  21    5.72   12.91
   7  -4  21   -8.40    9.88
   7   4  22   -3.76   11.40
   7  -4  22    2.80   10.75
  -7   5  24    4.11   14.25
  -7  -5  24   12.69   14.43
  -7   5  23  -10.73   12.26
  -7  -5  23   14.23   13.57
  -7   5  22    9.98   13.85
  -7  -5  22   28.04   14.97
  -7   5  21   13.63   13.47
  -7  -5  21    4.86   12.16
  -7   5  20   63.14   17.57
  -7  -5  20   71.15   17.62
  -7   5  19    0.53   22.83
  -7  -5  19   10.73   12.37
  -7   5  18  147.34   23.97
  -7  -5  18  164.89   23.78
  -7   5  17  -18.44   10.37
  -7  -5  17    2.49   10.83
  -7   5  16   50.68   14.83
  -7  -5  16   43.89   13.68
  -7   5  15  192.03   25.52
  -7  -5  15  211.05   25.32
  -7   5  14    7.35   11.76
  -7   5  13    9.14   10.14
  -7  -5  13   18.30    9.91
  -7   5  12   95.65   16.39
  -7  -5  12  115.34   16.25
  -7   5  11   30.31   10.37
  -7  -5  11   52.44   10.81
  -7   5  10   16.49    9.20
  -7  -5  10   20.70    7.82
   7   5  -9   56.28    9.59
  -7  -5   9   87.23   11.47
   7   5  -8   44.28    8.09
  -7  -5   8   54.24    8.82
   7   5  -7    1.62    4.38
   7  -5  -7   -3.98    6.14
  -7  -5   7    6.90    5.56
   7   5  -6    5.93    4.39
  -7  -5   6    9.21    5.33
   7  -5  -6    1.65    6.35
   7  -5  -5   13.31    6.83
   7  -5  -4 1038.77   83.46
   7  -5  -3   10.02    6.03
   7  -5  -2  326.74   28.07
   7  -5  -1  115.25   12.81
   7  -5   0  194.30   18.20
   7  -5   1   34.24    6.72
   7  -5   2  993.07   80.03
   7  -5   3  112.12   13.01
   7  -5   4  164.39   17.24
   7   5   5  183.78   18.89
  -7  -5  -5  186.65   16.76
   7  -5   5  171.90   18.70
   7   5   6   25.93    6.80
  -7  -5  -6   24.66    5.84
   7  -5   6   25.95    7.36
   7   5   7   37.40    8.52
   7  -5   7   38.49    8.59
  -7  -5  -7   46.92    7.53
   7   5   8   13.56    6.93
   7   5   8    4.61    5.69
   7  -5   8    3.99    6.27
  -7  -5  -8    2.07    4.62
   7   5   9   13.90   10.83
   7   5   9   25.43    8.44
   7   5  10   41.97   10.41
   7  -5  10   32.79   10.17
   7   5  11  213.31   23.11
   7  -5  11  148.05   21.07
   7   5  12    9.06    8.95
   7  -5  12    2.49    9.64
   7   5  13  110.03   18.12
   7  -5  13  110.11   18.10
   7   5  14   30.63   12.37
   7  -5  14   30.24   11.06
   7   5  15    5.63   11.04
   7  -5  15   14.16   10.17
   7   5  16   11.19   11.58
   7  -5  16   12.69    9.71
   7   5  17   34.23   13.14
   7  -5  17   21.44   11.18
   7   5  18   -1.33   10.29
   7  -5  18    2.06   10.38
   7   5  19   68.08   21.31
   7  -5  19   71.01   16.89
   7   5  20   19.62   13.59
   7  -5  20   10.30   11.79
   7   5  21   19.97   13.23
   7  -5  21   10.33   12.35
   7   5  22    4.71   11.96
   7  -5  22   -3.00   11.57
  -7   6  23  -16.16   12.66
  -7  -6  23   19.26   13.56
  -7   6  22   17.61   14.94
  -7  -6  22   57.60   16.59
  -7   6  21   -2.76   12.64
  -7  -6  21   16.05   12.51
  -7   6  20   16.17   12.74
  -7  -6  20    7.64   11.68
  -7   6  19  150.57   22.32
  -7  -6  19  105.94   19.68
  -7   6  18  141.93   21.29
  -7  -6  18   90.94   18.44
  -7   6  17   34.53   14.21
  -7  -6  17   27.12   12.76
  -7   6  16  119.75   21.02
  -7  -6  16  139.97   20.83
  -7   6  15   11.36   10.94
  -7  -6  15   -1.93    9.24
  -7   6  14  476.64   45.64
  -7   6  13   48.94   13.19
  -7  -6  13   26.18   10.50
  -7   6  12   34.41   12.47
  -7  -6  12   52.89   11.37
  -7   6  11   38.85   11.64
  -7  -6  11    6.61    7.95
   7   6 -10   52.78   10.90
  -7  -6  10   77.56   11.88
   7   6  -9   84.46   11.74
   7  -6  -9   93.95   13.32
  -7  -6   9  106.60   13.01
   7  -6  -8   -8.19    6.61
  -7  -6   8   -4.56    5.08
   7   6  -7  250.86   23.32
   7  -6  -7  277.13   24.96
   7  -6  -6  214.31   20.98
   7  -6  -5   30.84    7.49
   7  -6  -4 1524.12  121.33
  -7   6   3  144.19   13.36
   7  -6  -3  162.24   15.38
   7  -6  -2  157.00   15.51
   7  -6  -1  220.71   20.09
   7  -6   0  199.33   18.61
   7  -6   1  188.00   17.95
   7  -6   2  119.77   13.42
   7  -6   3   21.92    6.32
   7  -6   4   23.03    6.75
   7  -6   5  370.01   33.04
   7   6   6  468.15   40.10
   7  -6   6  470.70   41.16
  -7  -6  -6  474.25   39.29
   7   6   7   38.35    9.05
   7  -6   7   41.82    9.32
  -7  -6  -7   39.67    7.34
   7   6   8   88.08   12.67
   7   6   8   78.87   12.61
  -7  -6  -8  111.92   12.33
   7  -6   8   72.77   13.98
   7   6   9   33.40    8.92
   7   6   9   61.70   11.66
   7  -6   9   35.67   10.61
   7   6  10   32.93    9.23
   7   6  10   52.16   10.60
   7  -6  10   29.73   10.09
   7   6  11   -6.13    7.81
   7  -6  11   -9.87    7.42
   7   6  12   35.41   10.93
   7  -6  12   35.65   11.76
   7   6  13   46.71   12.48
   7  -6  13   12.87   10.71
   7   6  14   88.94   17.77
   7  -6  14  115.42   17.85
   7   6  15   13.81   10.52
   7  -6  15   12.32    9.83
   7   6  16  385.46   38.22
   7  -6  16  329.48   37.34
   7   6  17   -0.38   10.26
   7   6  18   18.32   12.00
   7  -6  18   12.40   10.90
   7  -6  19    0.33   10.88
   7   6  20   19.07   12.46
   7  -6  20   -9.60   10.15
   7   6  21   82.92   19.08
   7  -6  21   48.25   17.96
   7   6  22   17.87   13.10
   7  -6  22   30.51   14.26
  -7   7  22  148.31   26.30
  -7  -7  22  195.76   27.47
  -7   7  21   26.44   15.08
  -7  -7  21   49.92   15.43
  -7   7  20   46.60   17.46
  -7  -7  20   61.18   16.05
  -7   7  19   33.16   15.79
  -7  -7  19   20.94   12.88
  -7  -7  18   -0.25   10.33
  -7   7  17  245.03   30.75
  -7  -7  17  283.12   31.42
  -7   7  16   40.62   15.34
  -7  -7  16   76.45   15.22
  -7   7  15   41.98   15.05
  -7  -7  15   65.05   14.03
  -7   7  14   -3.12   10.54
  -7   7  13   37.64   12.62
  -7  -7  13   47.77   11.76
  -7  -7  12   13.88    8.90
  -7  -7  11    4.28    7.66
   7   7 -10  348.71   30.42
   7  -7 -10  328.40   32.08
  -7  -7  10  324.32   31.12
   7   7  -9   27.30    6.92
   7  -7  -9   21.45    9.04
  -7  -7   9   18.57    7.50
   7  -7  -8   24.97    9.03
  -7  -7   8   29.06    7.39
   7  -7  -7   67.82   11.14
   7  -7  -6   37.17    8.28
   7  -7  -5   99.71   11.94
  -7   7   4   12.11    4.27
   7  -7  -4    2.72    5.40
   7  -7  -3    2.50    4.90
   7  -7  -2   44.29    7.16
   7  -7  -1  143.80   14.48
   7  -7   0   -1.58    4.40
   7  -7   1  185.49   17.63
   7  -7   2  649.56   53.53
   7  -7   3   25.64    6.55
   7  -7   4   26.34    7.10
   7  -7   5   50.55    9.51
   7  -7   6    5.33    6.01
   7   7   7   12.44    6.44
   7  -7   7   13.28    8.13
  -7  -7  -7   -2.00    4.56
   7   7   8    5.22    6.66
  -7  -7  -8    1.64    5.17
   7  -7   8   -3.30    6.27
   7   7   9  461.82   43.20
   7   7   9  470.23   43.25
   7  -7   9  571.20   45.52
   7   7  10  123.29   16.22
   7   7  10  119.82   15.87
   7  -7  10   96.80   17.00
   7   7  11  104.39   15.39
   7   7  11  113.05   15.93
   7  -7  11   93.07   16.08
   7   7  12    2.34    8.10
   7  -7  12   13.33    9.64
   7   7  13   42.14   12.20
   7  -7  13   25.60   10.69
   7   7  14    4.37    9.29
   7  -7  14   -5.87    8.68
   7   7  15   -5.44    8.71
   7  -7  15  -18.66    7.47
   7   7  16    5.26    9.89
   7  -7  16    7.06    9.89
   7   7  17   12.69   11.47
   7  -7  17    4.79   10.83
   7   7  18   33.68   13.22
   7  -7  18   24.46   12.09
   7  -7  19  133.92   23.14
   7   7  20   66.77   17.18
   7  -7  20   70.42   18.08
   7   7  21   33.58   15.28
   7  -7  21   11.94   12.86
  -7   8  22    4.05   13.30
  -7  -8  22   30.94   14.53
  -7   8  21   87.68   20.13
  -7  -8  21   90.93   18.70
  -7   8  20   27.09   14.55
  -7  -8  20   25.59   13.68
  -7   8  19  200.12   27.43
  -7  -8  19  231.80   28.87
  -7   8  18   -1.85   11.96
  -7  -8  18   12.05   10.67
  -7   8  17    1.60   12.02
  -7  -8  17   55.18   13.44
  -7   8  16   19.84   12.93
  -7  -8  16    3.95    9.51
  -7   8  15   51.45   14.37
  -7  -8  15   54.73   13.07
  -7  -8  13  188.00   22.41
  -7  -8  12   41.64   10.54
  -7  -8  11  190.80   21.17
   7  -8 -11  184.37   22.06
   7   8 -10    5.06    5.79
   7  -8 -10   15.80   10.11
  -7  -8  10    8.75    7.13
   7   8  -9  404.05   36.67
   7  -8  -9  488.19   39.26
  -7  -8   9  415.15   37.36
   7  -8  -8   53.15   11.29
   7  -8  -7  283.67   27.79
   7  -8  -6   99.59   12.94
  -7   8   5  442.41   38.04
   7  -8  -5  475.53   38.94
  -7   8   4   78.55    9.55
   7  -8  -4   88.98   10.98
   7  -8  -3   40.36    7.19
   7  -8  -2    9.06    5.21
   7  -8  -1   60.85    8.34
   7  -8   0   -1.72    4.37
   7  -8   1   61.93    8.89
   7  -8   2  238.76   22.25
   7  -8   3  147.60   16.41
   7  -8   4   10.44    6.24
   7  -8   5   94.91   13.15
   7  -8   7   57.15   11.07
   7   8   8   88.87   12.52
   7  -8   8   59.09   13.06
  -7  -8  -8  105.19   12.00
   7   8   9  271.41   27.01
   7   8   9  288.69   28.00
   7  -8   9  270.33   28.98
   7   8  10   26.70    9.44
   7   8  10   23.99    8.98
   7  -8  10   34.44   11.00
   7   8  11   11.28    8.35
   7   8  11   19.44    9.51
   7  -8  11   27.98   10.53
   7   8  12   13.00    8.88
   7  -8  12    2.54    9.30
   7   8  13    9.05    9.30
   7  -8  13   -3.32    8.40
   7   8  14   51.13   12.42
   7  -8  14   25.87   12.42
   7   8  15    5.67    9.07
   7  -8  15    1.84    9.34
   7   8  16  142.70   20.50
   7  -8  16  104.71   20.68
   7   8  17   31.31   11.42
   7  -8  17    3.43   10.02
   7   8  18   30.42   12.70
   7  -8  18  -11.57    9.34
   7   8  19   17.36   13.30
   7  -8  19   27.51   13.60
   7   8  20    2.52   10.86
   7  -8  20   17.93   12.73
  -7   9  21   -5.16   13.28
  -7  -9  21   15.48   12.89
  -7   9  20   13.20   14.56
  -7   9  19  -27.47   10.61
  -7  -9  19    9.48   11.33
  -7   9  18   -4.25   12.64
  -7  -9  18   19.41   11.87
  -7  -9  17   98.37   17.71
  -7  -9  16  208.22   25.79
  -7  -9  15   41.08   12.04
   7  -9 -13   81.73   14.16
  -7  -9  13   57.76   12.35
  -7  -9  12    6.59    7.66
   7  -9 -12   -8.15    9.60
   7  -9 -11   -3.10    9.52
  -7  -9  11    3.88    6.97
   7  -9 -10   17.50    9.83
   7  -9  -9   53.95   12.00
   7  -9  -8   20.44    9.22
   7  -9  -7  578.39   49.11
   7  -9  -6  205.36   22.16
  -7   9   5   -6.30    4.36
   7  -9  -5    7.13    6.32
   7  -9  -4   10.76    6.07
   7  -9  -3  431.76   36.57
   7  -9  -2   10.94    5.61
   7  -9  -1   34.99    6.99
   7  -9   0   22.45    6.48
   7  -9   1   79.48   10.45
   7  -9   2   97.98   12.32
   7  -9   3   36.56    8.45
   7  -9   4   93.21   18.40
   7  -9   5   10.02    7.09
   7  -9   6  102.75   14.93
   7  -9   7    9.35    7.67
   7  -9   8   21.29    9.73
   7   9   9   -1.83    6.41
   7   9   9   -2.72    7.38
   7  -9   9    2.49    8.18
   7   9  10   49.48   11.45
   7   9  10   39.72    9.82
   7  -9  10   55.27   12.66
   7   9  11    8.81    8.73
   7   9  11    2.47    7.61
   7  -9  11    8.76    9.22
   7   9  12   43.88   12.11
   7   9  12   48.66   11.82
   7  -9  12   53.65   13.76
   7   9  13   15.29    9.63
   7  -9  13   22.86   11.44
   7   9  14   27.21    9.98
   7  -9  14   32.76   13.36
   7   9  15   35.12   11.09
   7   9  16    8.52    9.73
   7  -9  16    6.62   10.59
   7   9  17   70.74   15.40
   7  -9  17   57.50   15.95
   7   9  18   42.48   12.52
   7  -9  18   15.89   13.57
   7   9  19   20.98   12.49
   7  -9  19   14.09   13.65
  -7 -10  20   61.14   20.02
  -7 -10  19   92.41   17.82
  -7 -10  18   17.72   11.20
  -7 -10  17   13.02   10.61
   7 -10 -16    0.87   10.34
  -7 -10  16   22.14   10.05
  -7 -10  15  233.81   24.97
   7 -10 -15  176.34   24.82
   7 -10 -14   55.74   13.52
   7 -10 -13  164.80   22.47
  -7 -10  13  201.22   22.31
  -7 -10  12   10.30    8.13
   7 -10 -12   -0.16    9.30
   7 -10 -11   52.64   12.50
   7 -10 -10    8.90    8.94
   7 -10  -9   15.16    9.30
   7 -10  -8   14.82    8.20
   7 -10  -7   10.39    7.84
  -7  10   6  104.92   12.53
   7 -10  -6   89.70   12.53
  -7  10   5   85.77   10.60
   7 -10  -5   64.04   10.51
   7 -10  -4   32.72    7.41
   7 -10  -1   37.23    8.28
   7 -10   0  104.28   13.44
   7 -10   2    5.71    6.90
   7 -10   3  100.61   13.58
   7 -10   4   10.85    7.09
   7 -10   5   99.52   14.53
   7 -10   6   22.47    8.91
   7 -10   7    6.84    7.61
   7 -10   8  149.24   19.93
   7 -10   9   53.89   12.54
   7  10  10    0.69    7.01
   7  10  10   -6.98    7.16
   7 -10  10    8.12    9.35
   7  10  11  264.96   28.78
   7  10  11  305.19   30.85
   7 -10  11  333.58   32.66
   7  10  12    9.39    7.90
   7  10  12   -2.51    8.57
   7 -10  12    5.06    9.58
   7  10  13    4.52    7.70
   7 -10  13    5.15    9.75
   7  10  14   16.93    8.49
   7 -10  14   15.81   11.44
   7  10  15  197.34   23.15
   7 -10  15  154.54   24.58
   7  10  16    0.89    8.60
   7 -10  16    3.74   11.16
   7  10  17   75.09   15.30
   7 -10  17   56.89   16.01
   7  10  18   10.89    9.14
   7 -10  18   -5.95   10.12
  -7 -11  19   20.51   12.02
   7 -11 -19   25.57   12.37
   7 -11 -18   68.27   15.36
  -7 -11  18   31.53   12.46
   7 -11 -17   43.62   13.59
  -7 -11  17   66.30   14.28
  -7 -11  16  256.18   27.27
   7 -11 -16  212.10   27.14
  -7 -11  15    3.00    8.33
   7 -11 -15   -2.78   11.92
  -7 -11  14   13.72   10.17
   7 -11 -14    2.21   10.14
   7 -11 -13    6.66    9.77
  -7 -11  13    8.56    7.33
   7 -11 -12   47.26   12.16
   7 -11 -11   62.34   12.57
   7 -11 -10   34.75   10.33
   7 -11  -9    5.20    7.98
   7 -11  -8   12.17    8.52
   7 -11  -7  111.24   14.04
  -7  11   6  107.16   13.03
   7 -11  -6   92.55   12.70
  -7  11   5   23.71    7.05
   7 -11  -5   29.07    7.42
   7 -11  -4    6.15    6.35
   7 -11  -3  217.84   21.16
   7 -11  -2   -3.56    5.35
   7 -11  -1    3.38    5.64
   7 -11   0   73.38   10.37
   7 -11   1  115.10   13.94
   7 -11   2    5.26    6.24
   7 -11   3   13.44    7.27
   7 -11   4   86.91   13.17
   7 -11   5   56.75   11.34
   7 -11   6   15.43    8.33
   7 -11   7   -2.27    7.47
   7 -11   8   -4.94    7.90
   7 -11   9   -1.27    8.65
   7  11  10   23.50    9.31
   7 -11  10  -12.26    7.99
   7  11  11   -0.40    8.70
   7 -11  11   -3.81    8.32
   7  11  12   48.43   13.13
   7  11  12   45.24   10.62
   7 -11  12   53.33   14.26
   7  11  13   90.46   13.28
   7  11  13   61.45   14.20
   7 -11  13   44.97   14.13
   7  11  14   86.49   14.45
   7 -11  14   96.22   19.03
   7  11  15   29.02   10.66
   7 -11  15   33.74   13.13
   7  11  16   76.47   14.42
   7 -11  16   68.01   16.99
   7  11  17   11.64    9.84
   7 -11  17    8.72   11.20
  -7 -12  17   14.20   10.36
   7 -12 -17   27.66   12.67
  -7 -12  16    4.02    8.81
   7 -12 -16    7.07   10.32
   7 -12 -15    5.52   10.18
  -7 -12  15    5.91    8.38
  -7 -12  14   19.87    9.55
   7 -12 -14    6.34   12.10
   7 -12 -13   -0.77   10.22
   7 -12 -12   -3.47    8.43
   7 -12 -11   42.05   10.91
   7 -12 -10   -0.16    7.29
   7 -12  -9   58.57   11.14
   7 -12  -8   64.75   11.12
  -7  12   7   13.57    6.73
   7 -12  -7    0.25    6.54
  -7  12   6   -6.92    5.38
   7 -12  -6   -5.90    5.76
  -7  12   5   14.63    6.25
   7 -12  -5   12.44    6.62
   7 -12  -4   75.92   10.99
   7 -12  -3  101.83   12.62
   7 -12  -2    0.08    5.52
   7 -12  -1  104.85   13.15
   7 -12   0   26.52    7.33
   7 -12   1    1.20    5.81
   7 -12   2    0.44    6.58
   7 -12   3  173.29   19.84
   7 -12   4   -2.45    6.68
   7 -12   5   19.46    8.71
   7 -12   6   11.09    8.34
   7 -12   7  -12.26    6.37
   7 -12   8  167.09   21.71
   7 -12   9   12.79    9.72
   7  12  10  323.08   31.43
   7 -12  10  263.12   31.40
   7  12  11   97.25   16.82
   7 -12  11   83.50   17.04
   7  12  12  -24.43    7.35
   7 -12  12    5.75    9.97
   7  12  13   -2.81    7.81
   7  12  13   37.39   11.66
   7 -12  13   -0.29    9.59
   7  12  14   33.85   10.62
   7 -12  14   29.28   12.60
   7  12  15   62.50   12.80
   7 -12  15   41.62   14.40
   7  12  16   49.19   11.69
   7 -12  16   12.76   12.35
  -7 -13  16   21.62    9.83
   7 -13 -16   29.73   11.90
   7 -13 -15   14.46   10.76
   7 -13 -14   13.01    9.93
   7 -13 -13   -7.43    8.55
   7 -13 -12   21.24    9.92
   7 -13 -11    7.29    8.33
   7 -13 -10    6.87    8.06
   7 -13  -9   -8.69    6.63
   7 -13  -8   -5.34    6.38
  -7  13   7   -1.89    5.47
   7 -13  -7    1.93    6.19
  -7  13   6  119.27   14.32
   7 -13  -6   89.52   12.59
  -7  13   5   18.79    7.90
   7 -13  -5   26.15    7.73
   7 -13  -4   24.41    7.31
   7 -13  -3    1.30    6.36
   7 -13  -2   -3.10    5.60
   7 -13  -1   -8.75    5.06
   7 -13   0    8.79    6.51
   7 -13   1    9.63    6.78
   7 -13   2   19.89    7.91
   7 -13   3   -5.87    6.39
   7 -13   4    2.16    7.11
   7 -13   5    2.27    6.90
   7 -13   6   79.76   14.71
   7 -13   7   -4.01    7.98
   7 -13   8   26.05   11.08
   7 -13   9   -8.60    7.89
   7  13  10    1.33    8.61
   7 -13  10   -3.15    8.74
   7  13  11   54.16   13.18
   7 -13  11   34.11   14.43
   7  13  12    8.45    9.67
   7 -13  12    7.82   10.01
   7  13  13   96.94   18.45
   7 -13  13  111.37   19.35
   7 -13  14   24.37   12.41
   7 -14 -14   51.18   12.42
   7 -14 -13   10.49    9.15
   7 -14 -12   26.18   10.21
   7 -14 -11   15.84    9.74
   7 -14 -10   -9.51    7.12
   7 -14  -9   58.80   10.81
   7 -14  -8   19.26    8.00
  -7  14   7    3.90    6.55
   7 -14  -7   -9.18    6.20
  -7  14   6   36.88    8.48
   7 -14  -6   20.35    7.74
  -7  14   5    5.03    6.07
   7 -14  -5   -1.83    5.96
   7 -14  -4  -17.59    5.10
   7 -14  -3   50.18    9.45
   7 -14  -2  -13.23    5.14
   7 -14  -1   31.22    8.33
   7 -14   0    4.54    6.48
   7 -14   1   -2.00    6.76
   7 -14   2   25.47    8.99
   7 -14   3    4.75    7.29
   7 -14   4   -1.52    7.17
   7 -14   5   39.30   11.06
   7 -14   6    6.74    8.48
   7 -14   7   55.30   13.10
   7 -14   8   30.13   11.51
   7 -14   9  -12.91    7.40
   7  14  10    2.85    9.69
   7  14  11  -14.95    7.74
   7 -14  11   -1.76    9.41
   7  14  12  103.15   18.26
   7 -14  12   76.48   17.74
   7 -15 -11   37.74   10.34
   7 -15 -10   14.28   10.61
   7 -15  -9    8.54    7.53
   7 -15  -8   -1.23    7.18
  -7  15   7   13.28    7.14
   7 -15  -7   -8.90    6.37
  -7  15   6   93.50   13.09
   7 -15  -6   71.69   12.24
  -7  15   5    4.58    6.85
   7 -15  -5   -6.56    6.43
   7 -15  -4   -9.80    6.08
   7 -15  -3  -19.41    5.53
   7 -15  -2   51.47   10.02
   7 -15  -1   -5.66    5.94
   7 -15   0  -11.77    6.13
   7 -15   1   -7.48    7.05
   7 -15   2   50.39   11.13
   7 -15   3   10.59    7.87
   7 -15   4   -2.03    7.54
   7 -15   5   30.80   10.51
   7 -15   6    8.18    9.01
   7 -15   7   19.52   10.49
   7 -15   8    8.05   10.51
   7 -15   9   10.21    9.78
   7  15  10   -3.30    9.00
   7 -15  10    8.65    9.54
  -7  16   7   12.80    7.18
   7 -16  -7   -9.33    6.63
  -7  16   6   30.29    8.33
   7 -16  -6    3.09    6.84
  -7  16   5   -1.75    6.18
   7 -16  -5  -17.42    5.50
   7 -16  -4  -13.55    6.09
   7 -16  -3   60.11   11.33
   7 -16  -2  -16.27    6.04
   7 -16  -1  -15.48    6.51
   7 -16   0  -21.96    6.01
   7 -16   1  -18.98    5.64
   7 -16   2   15.24    9.03
   7 -16   3   -1.40    7.39
   7 -16   4    2.91    8.50
   7 -16   5   43.46   12.83
   7 -16   6    0.63    9.59
  -8   0  24   34.83   16.25
  -8   0  23   19.04   13.61
  -8   0  22   94.25   19.14
  -8   0  21   10.75   12.99
  -8   0  20  105.48   22.49
  -8   0  19   14.15   11.85
  -8   0  18   -8.62   10.87
  -8   0  17   14.55   11.94
  -8   0  16   25.10   13.40
  -8   0  15  -12.72   10.01
  -8   0  14  648.43   57.85
  -8   0  13    9.93    9.16
  -8   0  12   24.41    9.99
  -8   0  11    0.15    7.62
  -8   0  10   17.51    8.41
  -8   0   9   -1.08    7.12
  -8   0   8  364.83   33.17
   8   0  -7    0.40    6.40
  -8   0   7    5.81    7.44
   8   0  -6  320.76   29.45
   8   0  -5   -0.12    6.86
   8   0  -5   -2.49    6.77
   8   0  -4  206.90   19.84
   8   0  -3   -0.23    5.51
   8   0  -3    4.82    5.66
   8   0  -2  976.69   77.73
  -8   0   2  974.70   78.01
  -8   0   1   -1.67    4.64
   8   0  -1    6.29    4.23
  -8   0   0   23.51    5.65
   8   0   0   20.86    5.03
   8   0   1    6.92    4.19
  -8   0  -1   -5.48    4.44
   8   0   2   35.92    6.98
   8   0   3    1.79    4.77
   8   0   3    3.27    5.41
  -8   0  -3    7.48    5.20
  -8   0  -4  806.00   62.84
   8   0   4  745.36   63.59
  -8   0  -5   -3.46    4.98
   8   0   5    2.26    5.79
   8   0   6   27.07    7.57
   8   0   7   -1.05    5.35
   8   0   8   47.74    9.96
   8   0   9   -2.02    5.54
   8   0  10   76.52   12.90
   8   0  12   -0.16    7.55
   8   0  13    4.87    8.83
   8   0  14  413.92   40.36
   8   0  15   -3.20    8.62
   8   0  16   -8.49    8.60
   8   0  17    0.87    9.89
   8   0  18   11.74   11.17
   8   0  19   25.04   12.38
   8   0  20   19.05   13.74
   8   0  21   11.62   12.27
   8   0  22   24.87   14.28
   8   0  23   -8.09   11.11
  -8   1  24   47.76   17.95
  -8  -1  24   65.28   17.23
  -8   1  23   -2.49   12.99
  -8  -1  23   -6.29   11.76
  -8   1  22   44.99   15.59
  -8  -1  22   19.92   13.82
  -8   1  21    9.33   13.54
  -8  -1  21    8.29   12.98
  -8  -1  20    4.02   11.29
  -8   1  19   -9.71   11.56
  -8  -1  19    5.43   12.01
  -8   1  18    7.70   12.26
  -8  -1  18   -3.56   11.06
  -8   1  17  293.30   34.55
  -8  -1  17  296.67   34.04
  -8   1  16   75.25   17.26
  -8  -1  16   94.95   17.27
  -8   1  15   73.74   16.10
  -8  -1  15   74.89   15.95
  -8   1  14   63.32   14.94
  -8  -1  14   47.14   12.83
  -8   1  13  122.30   18.38
  -8   1  12    0.93    8.63
  -8  -1  12   -6.59    7.79
  -8   1  11  511.42   46.24
  -8  -1  11  526.48   46.04
  -8   1  10   46.05   10.04
  -8  -1  10   26.42    9.26
  -8   1   9   97.27   13.84
  -8  -1   9  108.67   14.23
   8   1  -8    0.46    6.19
  -8   1   8    3.32    7.13
  -8  -1   8    2.29    6.92
  -8   1   7  829.45   63.15
   8   1  -7  700.72   62.52
  -8  -1   7  740.79   62.49
   8   1  -6   43.78    9.49
  -8  -1   6   80.51   10.68
   8  -1  -6   54.76   10.41
   8   1  -5   -5.34    6.75
   8  -1  -5    4.13    6.94
   8  -1  -5    6.51    7.06
   8   1  -4   53.50    8.79
   8   1  -4   37.71    8.12
   8  -1  -4   62.51    9.20
   8  -1  -4   60.82    9.40
   8   1  -3  474.06   39.40
   8   1  -3  440.29   38.66
   8  -1  -3  501.27   39.15
   8   1  -2  589.76   44.70
  -8   1   2  549.09   45.02
   8  -1  -2  542.07   44.50
  -8  -1   2  505.14   44.29
  -8   1   1  434.62   39.30
  -8  -1   1  446.28   36.50
   8  -1  -1  447.28   36.47
   8   1   0   28.81    5.81
  -8   1   0   29.05    6.66
  -8  -1   0   25.84    5.58
   8  -1   0   29.75    5.86
   8   1   1   54.65    6.78
  -8   1  -1   50.74    7.19
   8  -1   1   55.57    7.30
   8  -1   1   39.08    5.69
  -8  -1  -1   52.81    6.89
  -8   1  -2  204.02   17.71
   8   1   2  173.37   17.67
  -8  -1  -2  173.49   17.13
   8  -1   2  204.71   18.12
   8   1   3   24.18    6.26
  -8   1  -3   10.73    5.63
  -8  -1  -3    9.69    5.38
   8  -1   3   25.26    6.88
   8   1   4   95.70   12.08
  -8   1  -4  114.59   12.15
   8   1   4   98.65   11.54
  -8  -1  -4  111.94   11.86
   8  -1   4   89.40   11.92
   8   1   5  159.97   16.74
  -8   1  -5  181.51   19.34
   8   1   5  146.52   17.60
  -8  -1  -5  186.42   16.59
   8  -1   5  169.40   18.12
   8   1   6  855.57   71.89
  -8  -1  -6  915.48   71.08
   8  -1   6  854.28   72.00
  -8   1  -7   25.05    5.70
   8   1   7   27.57    7.69
   8  -1   7   15.47    7.21
  -8   1  -8   30.01    6.72
   8   1   8   27.06    7.38
   8  -1   8   14.98    6.99
   8   1   9   15.58    7.17
   8  -1   9   31.08    8.42
   8   1  10  114.62   16.26
   8  -1  10  115.54   16.02
   8   1  11   90.64   14.34
   8  -1  11   83.84   13.85
   8   1  12   23.54   10.00
   8  -1  12   14.50    8.92
   8   1  13  242.48   28.93
   8  -1  13  258.90   27.93
   8   1  14   37.41   11.96
   8  -1  14   57.59   13.16
   8   1  15  108.91   18.63
   8  -1  15   72.68   15.65
   8   1  16   -9.69    8.76
   8  -1  16   -8.33    9.02
   8   1  17   -7.98    9.43
   8  -1  17    4.84    9.68
   8   1  18   16.02   11.38
   8  -1  18   13.89   11.43
   8   1  19  153.61   24.65
   8  -1  19  159.65   24.92
   8   1  20   12.50   11.90
   8  -1  20   -0.29   11.88
   8   1  21   68.53   18.02
   8  -1  21   27.97   14.17
   8   1  22   15.88   12.38
   8  -1  22   13.78   12.88
   8   1  23   -0.06   11.48
   8  -1  23   17.58   12.70
  -8   2  24   13.17   14.23
  -8  -2  24   24.86   14.81
  -8   2  23   51.24   17.38
  -8  -2  23   56.35   17.71
  -8   2  22   66.27   18.66
  -8  -2  22  111.45   21.95
  -8   2  21   59.53   17.20
  -8  -2  21   27.38   14.09
  -8   2  20   75.18   17.99
  -8  -2  20   34.04   15.16
  -8   2  19    0.06   11.44
  -8  -2  19   -6.42   10.96
  -8   2  18  144.36   22.15
  -8  -2  18  123.56   21.70
  -8   2  17   15.54   11.78
  -8  -2  17   -9.27   10.78
  -8   2  16  -17.49    9.85
  -8  -2  16  -14.75    9.97
  -8   2  15   83.35   17.89
  -8  -2  15  127.63   18.86
  -8   2  14  225.01   26.75
  -8  -2  14  217.55   26.06
  -8   2  13  282.33   30.24
  -8  -2  13  271.88   29.39
  -8   2  12  223.56   30.45
  -8  -2  12  242.61   25.81
  -8   2  11   49.82   11.61
  -8  -2  11   49.78   10.92
  -8   2  10   61.97   11.32
  -8  -2  10   75.92   12.27
  -8   2   9   63.87   11.47
  -8  -2   9   82.97   11.93
  -8   2   8  711.69   58.08
   8   2  -8  664.89   57.45
  -8  -2   8  682.98   57.32
   8   2  -7  314.11   31.05
  -8  -2   7  378.88   31.23
  -8  -2   6  157.55   15.70
   8  -2  -6  106.05   14.47
   8   2  -5    4.31    6.24
   8  -2  -5   -4.77    6.95
   8  -2  -5    1.22    6.70
   8   2  -4   12.95    6.89
   8   2  -4   21.07    7.10
   8  -2  -4   10.02    7.34
   8  -2  -4   25.05    7.93
   8   2  -3  784.76   66.71
   8   2  -3  866.66   66.22
   8  -2  -3  824.22   66.69
   8   2  -2   13.60    4.93
  -8   2   2   -2.23    5.76
   8  -2  -2   -3.16    5.42
  -8   2   1   29.75    7.13
   8   2  -1   27.98    5.18
   8  -2  -1   31.05    6.22
  -8  -2   1   27.61    5.64
   8   2   0    8.61    4.18
  -8   2   0   15.85    6.12
  -8  -2   0    8.77    4.88
   8  -2   0   11.79    5.17
   8   2   1  208.05   18.33
  -8   2  -1  188.65   18.70
   8  -2   1  204.85   18.93
  -8  -2  -1  206.26   17.92
  -8   2  -2   60.32    8.35
  -8  -2  -2   58.49    7.15
   8  -2   2   47.51    8.38
   8   2   3  318.57   28.44
  -8  -2  -3  315.98   27.53
   8  -2   3  357.71   29.23
   8   2   4   51.56    8.69
  -8   2  -4   57.46    7.01
  -8  -2  -4   63.18    8.55
   8  -2   4   50.87    9.04
   8   2   5  163.43   16.97
   8   2   5  162.66   17.49
  -8   2  -5  156.54   15.46
  -8  -2  -5  197.46   16.65
   8  -2   5  167.17   18.16
   8   2   6   17.88    5.98
  -8   2  -6   24.27    5.27
   8   2   6   20.78    6.60
   8  -2   6    7.77    6.23
  -8  -2  -6    7.95    5.21
  -8   2  -7  284.77   23.58
   8   2   7  241.40   25.19
   8  -2   7  265.22   25.54
   8   2   8  106.74   14.56
  -8   2  -8  123.89   12.42
   8  -2   8  102.55   14.60
   8   2   9  198.96   19.46
   8  -2   9  132.63   17.86
   8   2  10  189.83   21.72
   8  -2  10  200.33   24.38
   8   2  11  160.97   18.83
   8  -2  11  118.33   17.49
   8   2  12   -0.71    7.76
   8  -2  12   -1.98    7.45
   8   2  13  100.66   16.62
   8  -2  13   87.56   15.69
   8   2  14   94.02   16.76
   8  -2  14   84.22   15.64
   8   2  15   54.10   13.58
   8  -2  15   40.45   12.38
   8   2  16   -8.28    9.12
   8  -2  16   10.23   10.42
   8   2  17    2.46    9.82
   8  -2  17    2.09   10.44
   8   2  18  -11.27    9.43
   8   2  19   -6.81   10.19
   8  -2  19    6.05   10.23
   8   2  20   60.18   15.84
   8  -2  20   60.77   16.27
   8   2  21    5.22   11.63
   8  -2  21    2.12   11.16
   8   2  22   39.13   15.17
   8  -2  22   23.30   13.58
   8   2  23  135.64   24.44
   8  -2  23   81.49   20.54
  -8   3  24   73.41   19.86
  -8  -3  24   37.56   17.08
  -8   3  23   50.24   16.98
  -8  -3  23   63.51   18.38
  -8   3  22   12.12   13.00
  -8  -3  22   21.87   14.51
  -8   3  21   51.52   16.48
  -8  -3  21    4.34   12.99
  -8   3  20   18.92   13.55
  -8  -3  20   20.87   13.36
  -8   3  19   16.73   12.90
  -8  -3  19    4.33   11.82
  -8   3  18  104.62   20.22
  -8  -3  18  117.22   19.88
  -8   3  17   55.06   16.47
  -8  -3  17   98.73   17.52
  -8   3  16  137.40   22.47
  -8  -3  16  160.33   22.10
  -8   3  15    4.62   11.66
  -8  -3  15   21.72   11.61
  -8   3  14   26.76   12.58
  -8  -3  14   69.66   14.30
  -8   3  13    2.84    9.98
  -8  -3  13   -8.33    8.34
  -8   3  12   -3.21    8.85
  -8  -3  12   -6.08    7.92
  -8   3  11  140.47   18.32
  -8  -3  11  149.52   18.16
  -8   3  10  244.79   25.44
  -8  -3  10  245.17   24.58
   8   3  -9  240.33   26.08
  -8   3   9  294.90   26.69
  -8  -3   9  257.74   25.41
   8   3  -8  317.51   28.45
  -8  -3   8  297.24   28.09
   8   3  -7  231.55   22.30
  -8  -3   7  251.74   22.11
   8  -3  -7  200.07   22.47
   8   3  -6   16.28    6.53
  -8  -3   6   11.32    6.13
   8  -3  -6   11.95    7.20
   8   3  -5  132.14   13.79
   8  -3  -5  103.13   13.46
   8   3  -4   29.05    7.23
   8   3  -4   15.43    5.98
   8  -3  -4   17.92    7.60
   8  -3  -4   40.01    9.23
  -8   3   3  188.73   21.63
   8   3  -3  259.56   20.57
   8   3  -3  212.66   21.13
   8  -3  -3  266.97   22.06
   8   3  -2  283.75   22.24
  -8   3   2  240.42   24.02
   8   3  -2  237.32   22.86
   8  -3  -2  280.15   23.83
  -8   3   1  175.48   17.27
   8   3  -1  174.42   14.87
   8  -3  -1  192.80   16.61
  -8  -3   1  135.35   15.03
   8   3   0   33.66    5.21
  -8   3   0   20.31    7.04
   8  -3   0   31.55    6.50
  -8  -3   0   34.70    5.65
   8   3   1   31.61    5.80
  -8   3  -1   47.04    7.43
   8  -3   1   42.62    7.01
  -8  -3  -1   29.48    5.46
   8   3   2    8.34    4.90
  -8   3  -2    1.30    5.59
   8  -3   2   13.82    5.96
  -8  -3  -2   13.66    4.33
  -8   3  -3  253.79   22.71
   8  -3   3  278.67   25.17
  -8  -3  -3  295.77   23.31
   8   3   4  128.39   15.27
  -8  -3  -4  150.53   14.13
   8  -3   4  158.59   16.28
   8   3   5   40.50    7.60
  -8  -3  -5   36.93    7.10
   8  -3   5   36.90    8.06
   8   3   6   27.06    7.15
   8   3   6   14.89    5.74
   8  -3   6   15.66    6.80
  -8  -3  -6   17.26    5.29
   8   3   7    9.98    6.03
   8   3   7   16.81    5.89
  -8  -3  -7    5.42    4.94
   8  -3   7   19.69    6.51
   8   3   8  131.25   16.79
   8   3   8  142.65   15.67
   8  -3   8  155.22   17.76
   8   3   9   42.71    9.25
   8  -3   9   28.17    8.34
   8   3  10    4.50    7.21
   8  -3  10    0.02    6.54
   8   3  11   -4.05    7.19
   8  -3  11    1.01    6.91
   8   3  12    0.49    9.25
   8  -3  12   14.49    8.63
   8   3  13   81.22   14.75
   8  -3  13   79.86   14.81
   8   3  14  142.67   20.67
   8  -3  14  143.21   20.81
   8   3  15   -8.32    9.60
   8  -3  15   -3.58    9.11
   8   3  16    7.51   10.86
   8  -3  16    8.96   10.22
   8   3  17   31.81   13.31
   8  -3  17   37.98   13.01
   8   3  18  110.00   19.51
   8  -3  18   95.20   19.06
   8   3  19   82.70   20.41
   8  -3  19   74.71   17.06
   8   3  20  100.35   19.27
   8  -3  20   58.66   16.00
   8   3  21   53.89   16.22
   8  -3  21   52.12   15.16
   8   3  22   40.53   15.55
   8  -3  22    4.62   11.55
  -8   4  24    3.42   13.05
  -8  -4  24   22.03   13.24
  -8   4  23   85.70   20.16
  -8  -4  23  104.09   21.42
  -8   4  22   17.60   14.71
  -8  -4  22   21.49   14.37
  -8   4  21   89.57   19.56
  -8  -4  21  110.27   20.82
  -8   4  20   -8.49   11.55
  -8  -4  20   -0.32   11.44
  -8  -4  19   -0.69   10.53
  -8   4  18  141.00   22.30
  -8  -4  18  136.51   21.89
  -8   4  17   23.76   12.68
  -8  -4  17   -3.53   10.79
  -8   4  16   35.95   14.23
  -8  -4  16   34.25   13.04
  -8   4  15   44.22   14.20
  -8  -4  15   34.37   12.28
  -8   4  14  150.72   20.54
  -8  -4  14  115.88   18.71
  -8   4  13  164.27   23.46
  -8  -4  13  239.36   24.86
  -8   4  12  122.18   17.93
  -8  -4  12  129.29   17.72
  -8   4  11   44.98   11.16
  -8  -4  11   51.38   10.88
  -8   4  10   -5.25    7.73
  -8  -4  10   15.94    7.49
   8  -4 -10    8.81    5.12
   8   4  -9  266.44   24.94
   8  -4  -9  252.50   23.27
  -8  -4   9  271.92   25.07
   8   4  -8  112.59   13.91
   8  -4  -8  110.05   12.06
  -8  -4   8  124.23   13.92
   8   4  -7  122.25   15.59
   8  -4  -7  135.11   15.16
   8  -4  -7  121.47   12.57
  -8  -4   7  125.97   13.91
   8   4  -6  324.77   28.28
   8  -4  -6  300.54   28.44
  -8  -4   6  325.70   27.83
   8   4  -5  132.45   14.68
   8  -4  -5  143.22   15.72
   8   4  -4  204.35   20.73
   8   4  -4  226.83   20.05
   8  -4  -4  263.80   22.03
   8  -4  -3  144.83   15.31
   8  -4  -2  851.65   68.62
   8  -4  -1   22.97    6.11
   8  -4   0   12.43    5.40
   8  -4   1   15.11    5.52
   8  -4   2  153.99   16.15
   8   4   3  116.77   12.79
  -8  -4  -3  118.81   11.29
   8  -4   3  108.86   12.93
   8   4   4   41.40    7.87
  -8  -4  -4   33.78    5.54
   8  -4   4   20.86    7.05
   8   4   5  562.38   45.92
  -8  -4  -5  553.64   44.67
   8  -4   5  516.78   46.21
   8   4   6  312.55   27.69
   8  -4   6  282.47   27.85
  -8  -4  -6  307.40   26.25
   8   4   7   13.65    6.14
   8   4   7    8.85    5.76
   8  -4   7   16.60    6.58
  -8  -4  -7   11.28    5.20
   8   4   8   60.83   10.68
   8   4   8   53.48    9.30
   8  -4   8   45.52    9.59
   8   4   9   89.89   13.38
   8   4   9  116.85   15.04
   8  -4   9  103.29   22.03
   8   4  10   20.78    8.99
   8  -4  10   22.02    8.48
   8   4  11  310.43   29.67
   8  -4  11  255.33   28.78
   8  -4  12    2.98    8.45
   8   4  13   49.07   13.43
   8  -4  13   47.88   12.82
   8   4  14   -0.77    9.45
   8  -4  14    5.67    9.48
   8   4  15  347.22   37.38
   8  -4  15  373.96   37.69
   8   4  16    8.95   11.39
   8  -4  16   -8.09    8.39
   8   4  17   25.54   12.85
   8  -4  17   23.91   11.59
   8   4  18    1.38   11.15
   8  -4  18  -11.46    9.76
   8   4  19   28.78   22.12
   8  -4  19   41.95   14.26
   8   4  20    2.94   12.12
   8  -4  20   12.03   12.71
   8   4  21   49.87   16.06
   8  -4  21   54.06   16.44
   8   4  22   67.45   17.66
   8  -4  22   38.17   15.52
  -8   5  23   11.08   13.90
  -8  -5  23    2.46   13.55
  -8   5  22   -4.57   11.33
  -8  -5  22    4.48   11.85
  -8   5  21   21.92   14.15
  -8  -5  21    8.79   13.13
  -8   5  20   -3.95   11.78
  -8  -5  20   15.18   12.23
  -8   5  19   17.90   12.19
  -8  -5  19  -11.98    9.85
  -8   5  18   43.01   15.32
  -8  -5  18   58.19   15.15
  -8   5  17   47.00   14.77
  -8  -5  17   12.00   11.89
  -8   5  16   10.96   11.09
  -8  -5  16    8.26   10.23
  -8   5  15   24.02   12.25
  -8  -5  15   14.27   11.29
  -8   5  14   -9.48   10.04
  -8  -5  14    3.32   10.49
  -8   5  13   12.08   10.40
  -8  -5  13    5.54    9.51
  -8   5  12  647.60   52.94
  -8  -5  12  531.00   50.82
  -8   5  11  119.62   16.49
  -8  -5  11  100.69   14.99
  -8  -5  10  115.08   14.18
   8  -5 -10   83.86   12.77
   8   5  -9   -2.45    4.69
  -8  -5   9   -0.51    6.03
   8   5  -8   11.09    5.32
   8  -5  -8   14.80    7.39
  -8  -5   8   -0.46    5.48
   8   5  -7  169.23   16.93
  -8  -5   7  166.07   16.79
   8  -5  -7  171.55   18.18
   8   5  -6   63.22    8.75
   8  -5  -6   57.28    9.77
  -8  -5   6   57.18   11.62
   8  -5  -5    6.97    5.86
   8  -5  -4   26.32    6.90
   8  -5  -3   13.58    5.70
   8  -5  -2  296.76   26.01
   8  -5  -1  455.75   38.09
   8  -5   0   19.46    6.02
   8  -5   1  258.24   23.18
   8  -5   2   53.93    8.39
   8  -5   3   77.34   10.30
   8   5   4   98.74   11.28
   8  -5   4   88.48   12.06
   8   5   5    2.23    4.87
  -8  -5  -5    1.75    3.88
   8  -5   5    5.80    5.68
   8   5   6  308.63   28.23
  -8  -5  -6  340.02   27.73
   8  -5   6  284.37   28.75
   8   5   7   16.56    6.64
   8  -5   7    8.13    6.62
  -8  -5  -7   12.43    5.15
   8   5   8    8.02    6.75
   8   5   8   11.20    7.02
   8   5   9   67.44   11.17
   8   5   9   69.07   12.07
   8  -5   9   55.53   11.68
   8   5  10  220.02   22.89
   8   5  10  265.28   25.01
   8  -5  10  183.20   24.66
   8   5  11   19.62    9.82
   8  -5  11   36.75   10.57
   8   5  12  470.53   45.34
   8  -5  12  482.83   44.91
   8   5  13   43.49   12.21
   8  -5  13   21.75   10.88
   8   5  14  267.96   31.36
   8  -5  14  265.04   30.12
   8   5  15    1.19   10.10
   8  -5  15   -1.13    8.63
   8   5  16   -0.89   10.33
   8  -5  16   11.63    9.97
   8   5  17    1.25   10.94
   8  -5  17   -5.01   10.59
   8   5  18   33.04   13.22
   8  -5  18   34.31   13.68
   8   5  19   -4.09   12.95
   8  -5  19    8.03   10.69
   8   5  20   39.81   15.67
   8  -5  20   81.73   19.01
   8   5  21    4.71   12.49
   8  -5  21   16.28   13.94
   8   5  22   -4.31   12.34
   8  -5  22    2.08   12.19
  -8   6  23   58.40   18.29
  -8  -6  23   22.90   14.61
  -8   6  22   42.01   16.60
  -8  -6  22   67.47   17.78
  -8   6  21   10.29   14.19
  -8  -6  21   18.78   14.07
  -8   6  20   -1.23   13.26
  -8  -6  20    5.74   12.14
  -8   6  19    6.51   13.17
  -8  -6  19   48.51   14.21
  -8   6  18  140.50   32.44
  -8  -6  18  134.86   21.21
  -8   6  17   62.12   16.03
  -8  -6  17   20.13   12.32
  -8   6  16  129.14   20.56
  -8  -6  16  118.72   19.53
  -8   6  15   15.28   13.12
  -8  -6  15   42.87   12.26
  -8   6  14   17.93   12.22
  -8   6  13  400.17   37.55
  -8  -6  13  337.74   35.05
  -8   6  12  192.03   24.48
  -8  -6  12  229.67   24.49
  -8  -6  11  113.84   15.65
   8  -6 -10   11.55    9.60
  -8  -6  10   23.38    8.10
   8   6  -9  249.66   22.84
   8  -6  -9  237.02   26.30
  -8  -6   9  222.97   22.96
  -8  -6   8   55.47    8.88
   8  -6  -8   33.15    9.45
   8  -6  -7  380.73   33.76
   8  -6  -6   99.81   12.61
   8  -6  -5   11.53    6.36
   8  -6  -4  178.45   17.47
   8  -6  -3  133.48   14.25
   8  -6  -2   28.40    6.06
   8  -6  -1   46.78    7.53
   8  -6   0   63.52    8.46
   8  -6   1   23.79    5.94
   8  -6   2   62.76    9.02
   8  -6   3  374.70   32.75
   8  -6   4    2.16    5.40
   8  -6   5    5.14    6.04
   8   6   6  595.43   49.16
  -8  -6  -6  573.88   48.05
   8  -6   6  592.34   50.34
   8   6   7    7.39    6.20
  -8  -6  -7   18.48    5.50
   8   6   8  446.51   41.37
   8   6   8  497.85   41.51
   8  -6   8  455.38   42.32
  -8  -6  -8  478.94   40.20
   8   6   9  226.84   24.56
   8   6   9  242.75   23.89
   8  -6   9  231.56   25.44
   8   6  10   36.43    9.76
   8   6  10   42.88   10.35
   8  -6  10   39.41   11.52
   8   6  11   25.71   10.49
   8  -6  11   30.09   10.85
   8   6  12   57.59   13.28
   8  -6  12   72.07   13.98
   8   6  13  -13.36    8.46
   8  -6  13   12.04   10.27
   8   6  14    6.77   10.09
   8  -6  14    6.28    9.69
   8   6  15  108.94   18.52
   8  -6  15  108.68   18.50
   8   6  16   -7.24    9.97
   8  -6  16   -5.72    9.02
   8   6  17  176.23   24.33
   8  -6  17  127.76   21.49
   8   6  18   17.14   12.24
   8  -6  18   16.93   11.75
   8   6  19   -4.31   11.25
   8  -6  19   -8.37    9.57
   8   6  20    3.30   11.82
   8  -6  20   10.16   12.63
   8   6  21    9.46   12.59
   8  -6  21   31.84   13.63
  -8   7  22   30.36   15.85
  -8  -7  22   19.17   13.90
  -8   7  21  -12.50   12.46
  -8  -7  21    7.65   11.88
  -8   7  20   18.34   13.04
  -8  -7  20   24.47   13.33
  -8   7  19   -4.12   12.46
  -8  -7  19   51.45   14.11
  -8   7  18  215.34   29.81
  -8  -7  18  270.82   30.39
  -8   7  17   44.17   15.46
  -8  -7  17   82.08   15.54
  -8   7  16    4.82   11.92
  -8  -7  16   16.06   11.31
  -8   7  15   77.82   17.05
  -8  -7  15  121.06   18.05
  -8   7  14  141.38   20.87
  -8  -7  13    1.63    8.54
  -8  -7  12   33.61   10.41
  -8  -7  11    0.95    7.80
   8  -7 -11   -5.17    9.30
   8   7 -10  102.68   13.72
   8  -7 -10  109.93   16.13
  -8  -7  10  125.35   15.31
   8   7  -9   -1.09    4.98
  -8  -7   9   -1.34    6.02
   8  -7  -9   -8.48    8.02
   8  -7  -8   72.74   12.29
   8  -7  -7   38.99    9.23
   8  -7  -6  160.90   17.73
   8  -7  -5   13.34    6.56
   8  -7  -4   11.49    5.73
  -8   7   3   79.70    8.25
   8  -7  -3   71.53    9.50
   8  -7  -2    9.20    5.07
   8  -7  -1   13.12    5.17
   8  -7   0   30.58    6.58
   8  -7   1   -2.64    4.45
   8  -7   2  408.76   35.10
   8  -7   3   58.80    9.46
   8  -7   4   -2.74    5.24
   8  -7   5   65.84   11.18
   8  -7   6  -12.73   11.45
   8   7   7  369.71   32.62
  -8  -7  -7  384.69   31.62
   8  -7   7  330.27   33.92
   8   7   8  118.64   15.40
  -8  -7  -8  138.04   14.68
   8  -7   8  122.64   17.67
   8   7   9  377.56   35.78
   8   7   9  380.91   35.91
   8  -7   9  422.35   37.66
   8   7  10   -1.33    7.11
   8   7  10   -4.55    7.16
   8  -7  10   15.99    9.22
   8   7  11   26.30    9.47
   8   7  11   24.41   10.23
   8  -7  11   33.68   10.83
   8   7  12  115.31   16.99
   8  -7  12   73.59   15.37
   8   7  13   29.93   11.19
   8  -7  13   15.29    9.97
   8   7  14   85.45   16.09
   8  -7  14   95.67   18.11
   8   7  15   -4.32    9.07
   8  -7  15   -1.11    9.56
   8   7  16   11.81   10.83
   8  -7  16    0.57    9.80
   8   7  17   82.58   16.20
   8  -7  17   47.87   14.75
   8   7  18   -4.18   10.10
   8  -7  18   17.32   12.87
   8   7  19   15.24   11.88
   8  -7  19   -7.29    9.81
   8   7  20   25.18   13.01
   8  -7  20   20.97   13.49
   8   7  21   22.69   12.84
   8  -7  21   -6.53   10.75
  -8   8  21   57.08   19.05
  -8  -8  21   68.33   16.97
  -8   8  20   11.33   13.12
  -8  -8  20   18.37   12.37
  -8   8  19   37.09   15.27
  -8  -8  19   56.89   15.10
  -8   8  18   60.89   17.74
  -8  -8  18   82.88   17.18
  -8   8  17   -9.41   12.91
  -8  -8  17   -0.52    9.97
  -8  -8  16   23.16   11.65
  -8  -8  15    8.16    9.66
  -8  -8  14  115.20   18.83
   8  -8 -13   10.09   11.32
  -8  -8  13   29.69    9.94
   8  -8 -12  -10.71    9.76
  -8  -8  12  -11.48    7.22
  -8  -8  11   78.32   12.83
   8  -8 -11   93.91   15.46
   8   8 -10   -2.57    5.23
   8  -8 -10  -22.32    8.37
  -8  -8  10    6.05    7.03
   8  -8  -9   -7.11    8.82
   8  -8  -8   89.32   13.52
   8  -8  -7  337.79   31.09
   8  -8  -6  104.16   19.05
   8  -8  -5  367.30   32.22
  -8   8   4  226.68   21.13
   8  -8  -4  261.35   22.60
  -8   8   3  274.30   23.44
   8  -8  -3  274.66   24.74
   8  -8  -2   24.23    6.46
   8  -8  -1  413.71   35.14
   8  -8   0   22.65    6.30
   8  -8   1   25.91    6.52
   8  -8   2   50.38    8.62
   8  -8   3  397.65   35.08
   8  -8   5  816.19   68.30
   8  -8   6   43.69   10.08
   8  -8   7   65.71   12.30
   8   8   8  444.70   40.05
   8  -8   8  475.58   42.58
  -8  -8  -8  466.01   39.32
   8   8   9   47.92    9.98
   8   8   9   50.13   11.31
   8  -8   9   49.82   12.07
   8   8  10   30.10    9.56
   8   8  10   31.97    9.48
   8  -8  10   34.09   10.87
   8   8  11    0.66    7.99
   8   8  11    8.88    8.32
   8  -8  11    7.32    8.83
   8   8  12   87.82   14.69
   8   8  12   91.47   15.45
   8  -8  12  101.52   17.84
   8   8  13    0.23    8.67
   8  -8  13    0.85    8.84
   8   8  14    7.29    9.79
   8  -8  14   -0.45    9.90
   8   8  15   31.86   11.53
   8   8  16   93.00   17.39
   8  -8  16  101.74   19.02
   8   8  17   75.99   16.06
   8  -8  17   77.56   17.12
   8   8  18   17.24   10.56
   8  -8  18    3.76   11.92
   8   8  19   31.64   13.04
   8  -8  19   16.59   13.29
   8   8  20   26.71   13.08
   8  -8  20   27.25   15.24
  -8   9  21   -7.91   13.90
  -8  -9  21   35.52   14.56
  -8  -9  20   57.90   20.08
  -8  -9  19   51.32   13.72
  -8  -9  18    9.69   10.58
  -8  -9  17    3.30    9.97
  -8  -9  16    5.77    9.37
  -8  -9  15   18.13   10.04
   8  -9 -15   13.13   11.05
   8  -9 -14   32.67   12.77
  -8  -9  14   38.57   11.83
   8  -9 -13   -3.02   10.47
  -8  -9  13    8.97    8.14
   8  -9 -12    0.80   10.15
  -8  -9  12   13.38    8.06
  -8  -9  11   45.05    9.48
   8  -9 -11   36.12   11.89
   8  -9 -10    2.28    9.51
   8  -9  -9   34.49   10.78
   8  -9  -8   47.10   10.80
   8  -9  -7    3.00    7.76
   8  -9  -6   26.42    8.39
   8  -9  -5  120.86   14.18
  -8   9   4  242.57   22.65
   8  -9  -4  281.72   24.18
   8  -9  -2  109.17   16.83
   8  -9  -1    3.38    6.04
   8  -9   0  326.50   30.27
   8  -9   2  259.38   25.38
   8  -9   3   43.37    9.21
   8  -9   4   26.17    8.51
   8  -9   5  250.47   25.52
   8  -9   6   42.23   10.36
   8  -9   7   29.26   10.11
   8  -9   8  304.63   31.02
   8   9   9   16.11    8.93
   8  -9   9  -21.57    6.98
   8   9  10   33.39   10.35
   8   9  10   46.93    9.55
   8  -9  10   15.93    9.49
   8   9  11   -2.62    7.60
   8   9  11    3.96    6.92
   8  -9  11    6.73    9.27
   8   9  12   -6.15    8.13
   8   9  12    6.33    7.20
   8  -9  12   -5.93    8.31
   8   9  13   19.87    9.15
   8  -9  13   23.07   11.49
   8   9  14   29.02   10.10
   8  -9  14   29.80   13.18
   8   9  15    0.87    8.60
   8  -9  15   -0.94   10.05
   8   9  16    6.33    8.67
   8  -9  16    6.60   11.24
   8   9  17    1.41    8.82
   8  -9  17   -7.07   10.79
   8   9  18   45.01   12.37
   8  -9  18   45.58   15.79
   8   9  19   44.30   13.09
   8  -9  19   10.66   12.79
  -8 -10  19  134.31   21.14
   8 -10 -18   34.53   12.83
  -8 -10  18   20.78   11.05
   8 -10 -17   87.45   18.19
  -8 -10  17  134.36   18.87
  -8 -10  16   35.28   11.54
   8 -10 -16   56.12   14.15
  -8 -10  15   32.50   10.42
  -8 -10  14   14.05    8.72
   8 -10 -14    7.34   11.07
  -8 -10  13    5.54    7.77
   8 -10 -13   -7.27    9.52
   8 -10 -12    6.92   11.19
  -8 -10  12   21.23    8.51
   8 -10 -11  108.90   16.81
   8 -10 -10  -10.15    8.53
   8 -10  -9   20.94    9.72
   8 -10  -8   10.02    8.13
   8 -10  -7  -11.11    7.14
   8 -10  -6   12.64    7.54
  -8  10   5  370.65   31.70
   8 -10  -5  360.33   32.48
  -8  10   4   22.68    6.02
   8 -10  -4   18.22    7.13
   8 -10  -3  641.84   53.24
   8 -10  -2  253.91   23.89
   8 -10  -1  251.31   23.86
   8 -10   0   -5.45    5.46
   8 -10   1  207.62   20.89
   8 -10   2    0.83    6.19
   8 -10   3  309.24   29.23
   8 -10   4   64.17   11.49
   8 -10   5   88.05   13.44
   8 -10   6    7.08    7.67
   8 -10   7   21.31    9.33
   8 -10   8   24.86   10.21
   8 -10   9   71.93   14.69
   8  10  10   12.49    7.83
   8  10  10   -1.41    8.12
   8 -10  10   -4.08    8.33
   8  10  11   14.98    6.77
   8  10  11  -24.00    6.61
   8 -10  11   -7.99    7.95
   8  10  12    0.51    9.23
   8  10  12   20.65    8.27
   8 -10  12  -22.87    6.90
   8  10  13   16.06    8.23
   8 -10  13    1.75   10.15
   8  10  14   -0.84    7.33
   8 -10  14  -11.46    8.76
   8  10  15   34.06   10.47
   8 -10  15   34.31   12.86
   8  10  16   14.74    9.63
   8 -10  16   -2.37    9.65
   8  10  17    9.01    9.43
   8 -10  17    6.31   11.16
   8  10  18   19.67    9.59
   8 -10  18   12.20   11.75
  -8 -11  18   31.86   11.51
   8 -11 -18   17.12   12.31
  -8 -11  17   30.35   10.86
   8 -11 -17    5.95   11.49
   8 -11 -16   -7.34   10.38
  -8 -11  16   31.25   10.95
  -8 -11  15   29.87   10.13
   8 -11 -15   38.38   13.15
  -8 -11  14    7.87    8.20
   8 -11 -14    6.91   16.53
   8 -11 -13    7.10   10.05
   8 -11 -12   13.63   10.17
   8 -11 -11    2.17    8.99
   8 -11 -10    9.76    8.83
   8 -11  -9   -5.63    7.90
   8 -11  -8   31.06    9.63
   8 -11  -7    9.21    7.64
   8 -11  -6   -3.04    6.44
  -8  11   5  103.23   12.16
   8 -11  -5   89.81   12.28
  -8  11   4  229.40   22.56
   8 -11  -4  269.31   23.81
   8 -11  -3    0.75    5.92
   8 -11  -2   13.74    6.54
   8 -11  -1    7.52    6.11
   8 -11   0   57.22    9.59
   8 -11   1    4.54    5.99
   8 -11   2    9.05    6.45
   8 -11   3   -1.39    6.68
   8 -11   4   57.55   11.21
   8 -11   5    2.74    6.97
   8 -11   6   -2.13    7.43
   8 -11   7    2.67    7.76
   8 -11   8   20.23    9.58
   8 -11   9   -0.17    8.74
   8  11  10  147.87   21.31
   8 -11  10  128.55   19.89
   8  11  11    8.15    9.14
   8 -11  11    7.95    9.73
   8  11  12   23.82   10.44
   8  11  12   16.15    8.10
   8 -11  12   -1.59   10.29
   8  11  13    4.77    7.87
   8  11  13   17.50   10.01
   8 -11  13   -6.87    8.81
   8  11  14   25.17    9.11
   8 -11  14   31.90   12.87
   8  11  15   48.15   12.09
   8 -11  15   33.78   13.89
   8  11  16    8.27    8.59
   8 -11  16   -4.41   11.01
   8  11  17   45.56   12.04
   8 -11  17   12.16   12.39
   8 -12 -17   10.26   10.94
  -8 -12  17   24.70   10.19
  -8 -12  16   95.76   15.74
   8 -12 -16   92.42   17.67
   8 -12 -15   42.02   12.98
  -8 -12  15   50.12   11.61
   8 -12 -14   18.74   11.41
   8 -12 -12    1.85    9.39
   8 -12 -11   -1.56    8.19
   8 -12 -10   50.02   11.16
   8 -12  -9   20.47    8.66
   8 -12  -8   81.74   12.51
   8 -12  -7   -0.03    7.24
  -8  12   6   11.23    6.16
   8 -12  -6    3.11    6.89
  -8  12   5   43.55    7.88
   8 -12  -5   29.13    8.60
   8 -12  -4    3.78    6.28
   8 -12  -3   69.25   10.44
   8 -12  -2   31.95    7.80
   8 -12  -1   32.09    7.71
   8 -12   0    9.51    6.39
   8 -12   1   59.77   10.12
   8 -12   2   33.66    9.02
   8 -12   3   15.28    8.01
   8 -12   4   58.61   11.11
   8 -12   5    3.84    7.86
   8 -12   6   24.79    9.43
   8 -12   7  122.74   18.24
   8 -12   8   47.85   12.75
   8 -12   9    6.73    8.90
   8  12  10    4.53    9.54
   8 -12  10   26.64   10.73
   8  12  11   22.50   10.30
   8 -12  11   29.84   11.75
   8  12  12    8.87   10.18
   8 -12  12   -3.32    9.48
   8  12  13   -5.57    8.94
   8 -12  13   10.75   10.73
   8  12  14   17.94    8.70
   8 -12  14   13.67   11.74
   8  12  15    1.69    8.38
   8 -12  15   11.61   11.27
   8 -13 -15   14.59   10.51
   8 -13 -14   90.80   15.62
   8 -13 -13   -1.34    8.75
   8 -13 -12   -5.50    9.08
   8 -13 -11    7.71    8.83
   8 -13 -10   -5.96    7.37
   8 -13  -9    5.33    7.66
   8 -13  -8    8.40    7.40
   8 -13  -7  -11.91    6.32
  -8  13   6   -0.18    5.36
   8 -13  -6   -5.62    6.09
  -8  13   5    2.60    5.36
   8 -13  -5   -5.46    6.12
   8 -13  -4    7.22    7.13
   8 -13  -3   -6.11    5.95
   8 -13  -2   95.65   13.05
   8 -13  -1    4.85    6.56
   8 -13   0    0.88    6.13
   8 -13   1   13.26    7.41
   8 -13   2   -3.31    6.69
   8 -13   3   -0.26    7.35
   8 -13   4   -2.63    6.70
   8 -13   5    0.42    7.50
   8 -13   6   27.04    9.90
   8 -13   7   76.34   14.55
   8 -13   8   12.37    9.30
   8 -13   9  188.01   24.69
   8  13  10   32.33   11.84
   8  13  11   -3.74    8.66
   8 -13  11    5.84    9.84
   8  13  12   50.69   12.95
   8 -13  12   28.87   14.10
   8  13  13   83.48   16.28
   8 -13  13   51.14   15.87
   8 -13  14   31.97   13.74
   8 -14 -13   20.43   10.39
   8 -14 -12    8.46    8.89
   8 -14 -11   16.48    9.18
   8 -14  -9    5.44    7.03
   8 -14  -8   33.94    9.06
   8 -14  -7    8.01    7.76
  -8  14   6    3.52    5.95
   8 -14  -6  -20.48    5.81
  -8  14   5   -9.94    4.93
   8 -14  -5   -5.25    6.20
   8 -14  -4   59.66   10.69
   8 -14  -3   -9.95    5.83
   8 -14  -2  105.42   13.95
   8 -14  -1   12.75    7.11
   8 -14   0  -17.35    5.06
   8 -14   1   23.63    8.58
   8 -14   2  -11.29    6.34
   8 -14   3    1.58    7.16
   8 -14   4   56.06   11.72
   8 -14   5   14.35    9.53
   8 -14   6   43.56   11.85
   8 -14   7   43.62   11.99
   8 -14   8   25.91   11.17
   8 -14   9   20.00   10.86
   8  14  10   14.71   10.30
   8 -14  10   11.35   10.32
   8  14  11   13.21   10.37
   8 -14  11   -9.69    8.60
   8  14  12   75.82   16.32
   8 -14  12  104.18   18.69
   8 -15 -11    5.70    7.96
   8 -15 -10  -15.96    6.68
   8 -15  -9    0.10    7.62
   8 -15  -8   -4.08    8.80
   8 -15  -7   -6.35    6.92
  -8  15   6   40.90    8.72
   8 -15  -6    9.06    7.41
  -8  15   5   86.08   11.63
   8 -15  -5   45.80   10.58
  -8  15   4   -5.54    5.62
   8 -15  -4  -22.09    5.47
   8 -15  -3    9.79    7.42
   8 -15  -2  116.46   15.41
   8 -15  -1   26.34    8.58
   8 -15   0   -4.67    7.06
   8 -15   1    8.81    7.85
   8 -15   2   -7.55    7.27
   8 -15   3  -18.91    6.11
   8 -15   4  -15.56    6.45
   8 -15   5    0.75    8.19
   8 -15   6   29.39   11.63
   8 -15   7   39.98   14.28
   8 -15   8   16.94   10.26
   8 -15   9    1.18    9.67
   8 -16  -7    6.03    7.67
  -8  16   6   10.59    6.67
  -8  16   5   10.12    6.92
   8 -16  -5   -7.55    7.11
  -8  16   4   72.33   10.74
   8 -16  -4   22.79    9.05
   8 -16  -3   41.92   10.34
   8 -16  -2    4.73    7.56
   8 -16  -1  -16.60    6.83
   8 -16   0  -20.01    6.15
   8 -16   1   -0.58    8.60
   8 -16   2   35.81   10.78
   8 -16   3  -11.68    7.07
   8 -16   5   24.49   10.53
  -9   0  24   22.54   15.59
  -9   0  23    7.36   13.18
  -9   0  22   31.84   14.84
  -9   0  21   -6.27   11.19
  -9   0  19    4.78   12.33
  -9   0  18   48.89   15.00
  -9   0  17   10.36   11.68
  -9   0  16  347.68   36.95
  -9   0  15  -11.13   10.39
  -9   0  14  458.56   43.99
  -9   0  13    7.73   10.57
  -9   0  12  265.13   28.17
  -9   0  11   -4.85    7.36
  -9   0  10   84.72   13.28
  -9   0   9   -0.31    7.02
  -9   0   8  341.74   31.58
   9   0  -7  -15.19   28.08
   9   0  -6   34.44    8.64
   9   0  -6   46.93    9.37
   9   0  -5   -0.01    6.48
   9   0  -5    5.76    7.02
   9   0  -4  522.92   43.62
   9   0  -4  527.24   44.46
   9   0  -3    3.18    6.31
  -9   0   2    2.05    6.29
   9   0  -2   10.99    5.83
   9   0  -1    7.81    5.40
  -9   0   1   -7.10    6.09
  -9   0   0  201.54   19.78
   9   0   0  221.65   19.54
  -9   0  -1   -5.81    5.44
   9   0   1   -4.66    4.63
  -9   0  -2   22.12    6.15
   9   0   2   20.07    6.40
   9   0   3    8.03    5.31
  -9   0  -3    2.86    5.10
   9   0   3    1.21    5.47
   9   0   4  823.02   67.18
  -9   0  -4  820.61   66.24
   9   0   5    3.05    5.73
   9   0   6  305.88   28.15
   9   0   7    6.22    5.58
   9   0   8   -7.98    5.07
   9   0   9   -3.04    5.70
   9   0  10  613.02   53.40
   9   0  11   -2.70    7.22
   9   0  12   32.14   11.07
   9   0  13   -2.97    7.88
   9   0  14   27.45   10.72
   9   0  15   -3.38    8.70
   9   0  16   -6.20    8.98
   9   0  17   -4.19    9.14
   9   0  19    5.61   10.98
   9   0  20   10.07   12.42
   9   0  21   -4.03   11.77
   9   0  22   36.31   14.67
  -9   1  24    1.05   13.15
  -9  -1  24    4.01   14.49
  -9   1  23   33.59   15.44
  -9  -1  23   29.03   14.64
  -9   1  22   -8.49   12.72
  -9  -1  22  -13.59   12.45
  -9   1  21  109.93   20.18
  -9  -1  21   94.68   20.69
  -9   1  20   59.45   16.48
  -9  -1  20   44.24   23.45
  -9   1  19  -10.64   12.05
  -9  -1  19   -1.38   10.81
  -9   1  18   16.80   13.21
  -9  -1  18    2.27   11.25
  -9   1  17   55.18   15.24
  -9  -1  17   34.55   13.85
  -9   1  16   -4.77   10.61
  -9  -1  16   -3.81   10.53
  -9   1  15   37.03   13.51
  -9  -1  15   45.99   14.04
  -9   1  14  259.08   29.25
  -9  -1  14  246.82   28.97
  -9   1  13  539.02   46.52
  -9  -1  13  464.06   45.72
  -9   1  12   -5.91    9.40
  -9  -1  12   -2.67    8.24
  -9   1  11   17.84    8.79
  -9  -1  11   14.50    8.39
  -9   1  10    4.11    7.27
  -9  -1  10   10.57    7.78
  -9   1   9   20.11    8.26
  -9  -1   9   12.62    7.07
  -9   1   8   20.73    8.29
  -9  -1   8   25.83    7.93
   9   1  -7  693.70   63.64
  -9  -1   7  851.46   64.05
   9   1  -6   71.98   10.49
   9  -1  -6   60.69   10.40
   9   1  -5  212.81   21.14
   9   1  -5  250.39   22.22
   9  -1  -5  211.01   21.70
   9  -1  -5  224.13   22.25
   9   1  -4  103.10   12.07
   9   1  -4  104.57   13.39
   9  -1  -4   99.99   13.01
   9  -1  -4  108.02   12.32
   9   1  -3  330.50   27.81
   9   1  -3  313.68   26.90
   9  -1  -3  287.02   27.29
   9   1  -2   15.80    5.81
  -9   1   2    3.93    6.93
   9  -1  -2   19.85    6.54
  -9  -1   2    2.63    6.07
   9   1  -1 1080.66   85.08
  -9   1   1 1070.31   85.72
  -9  -1   1 1075.07   85.34
   9  -1  -1 1048.67   85.28
  -9   1   0  220.00   22.71
   9   1   0  276.87   22.43
  -9  -1   0  263.16   22.52
   9  -1   0  255.13   22.68
  -9   1  -1   52.99    8.50
   9   1   1   49.23    7.87
   9  -1   1   64.87    8.66
  -9  -1  -1   60.22    8.23
   9  -1   1   67.48    7.18
   9   1   2  338.22   28.17
  -9   1  -2  321.34   27.93
  -9  -1  -2  306.46   27.78
   9  -1   2  334.37   28.44
[truncated: 313,344 more chars]
