# Supplementary material for: Synthesis and Structures of Lead(II) Complexes with Substituted Derivatives of the Closo-Decaborate Anion with a Pendant N3 Group
Source: Molecules. 2023 Dec 13;28(24):8073. doi: 10.3390/molecules28248073 (PMC10746007; doi:10.3390/molecules28248073)
Supplement: Supplementary file 1 [file molecules-28-08073-s001.zip › 4.cif]

data_mo_23kub18_0m_a
_audit_creation_date               2023-11-09
_audit_creation_method
;
Olex2 1.5
(compiled 2023.08.24 svn.re1ec1418 for OlexSys, GUI svn.r6817)
;
_shelx_SHELXL_version_number       '2018/3'
_audit_contact_author_address      ?
_audit_contact_author_email        ?
_audit_contact_author_name         ''
_audit_contact_author_phone        ?
_publ_contact_author_id_orcid      ?
_publ_section_references
;
Dolomanov, O.V., Bourhis, L.J., Gildea, R.J, Howard, J.A.K. & Puschmann, H.
 (2009), J. Appl. Cryst. 42, 339-341.

Sheldrick, G.M. (2015). Acta Cryst. C71, 3-8.
;
_chemical_name_common              ?
_chemical_name_systematic          ?
_chemical_formula_moiety           'C28 H33 B10 N7 O2 Pb'
_chemical_formula_sum              'C28 H33 B10 N7 O2 Pb'
_chemical_formula_weight           814.90
_chemical_melting_point            ?
loop_
  _atom_type_symbol
  _atom_type_description
  _atom_type_scat_dispersion_real
  _atom_type_scat_dispersion_imag
  _atom_type_scat_source
 'C' 'C' 0.0033 0.0016 'International Tables Vol C Tables 4.2.6.8 and 6.1.1.4'
 'H' 'H' 0.0000 0.0000 'International Tables Vol C Tables 4.2.6.8 and 6.1.1.4'
 'B' 'B' 0.0013 0.0007 'International Tables Vol C Tables 4.2.6.8 and 6.1.1.4'
 'N' 'N' 0.0061 0.0033 'International Tables Vol C Tables 4.2.6.8 and 6.1.1.4'
 'O' 'O' 0.0106 0.0060 'International Tables Vol C Tables 4.2.6.8 and 6.1.1.4'
 'Pb' 'Pb' -3.3944 10.1111
 'International Tables Vol C Tables 4.2.6.8 and 6.1.1.4'

_shelx_space_group_comment
;
The symmetry employed for this shelxl refinement is uniquely defined
by the following loop, which should always be used as a source of
symmetry information in preference to the above space-group names.
They are only intended as comments.
;
_space_group_crystal_system        'triclinic'
_space_group_IT_number             2
_space_group_name_H-M_alt          'P -1'
_space_group_name_Hall             '-P 1'
loop_
  _space_group_symop_operation_xyz
 'x, y, z'
 '-x, -y, -z'

_cell_length_a                     11.273(5)
_cell_length_b                     13.638(8)
_cell_length_c                     22.354(14)
_cell_angle_alpha                  73.72(2)
_cell_angle_beta                   87.76(2)
_cell_angle_gamma                  88.16(2)
_cell_volume                       3296(3)
_cell_formula_units_Z              4
_cell_measurement_reflns_used      8053
_cell_measurement_temperature      150.00
_cell_measurement_theta_max        29.188
_cell_measurement_theta_min        2.353
_shelx_estimated_absorpt_T_max     0.950
_shelx_estimated_absorpt_T_min     0.747
_exptl_absorpt_coefficient_mu      5.160
_exptl_absorpt_correction_T_max    0.7460
_exptl_absorpt_correction_T_min    0.4422
_exptl_absorpt_correction_type     multi-scan
_exptl_absorpt_process_details
;
SADABS-2016/2 (Bruker,2016/2) was used for absorption correction.
wR2(int) was 0.1101 before and 0.0471 after correction.
The Ratio of minimum to maximum transmission is 0.5928.
The \l/2 correction factor is Not present.
;
_exptl_absorpt_special_details     ?
_exptl_crystal_colour              yellow
_exptl_crystal_colour_primary      yellow
_exptl_crystal_density_diffrn      1.642
_exptl_crystal_density_meas        ?
_exptl_crystal_density_method      ?
_exptl_crystal_description         plate
_exptl_crystal_F_000               1592
_exptl_crystal_size_max            0.06
_exptl_crystal_size_mid            0.03
_exptl_crystal_size_min            0.01
_exptl_transmission_factor_max     ?
_exptl_transmission_factor_min     ?
_diffrn_reflns_av_R_equivalents    0.0872
_diffrn_reflns_av_unetI/netI       0.1642
_diffrn_reflns_Laue_measured_fraction_full  0.978
_diffrn_reflns_Laue_measured_fraction_max  0.935
_diffrn_reflns_limit_h_max         15
_diffrn_reflns_limit_h_min         -15
_diffrn_reflns_limit_k_max         19
_diffrn_reflns_limit_k_min         -19
_diffrn_reflns_limit_l_max         31
_diffrn_reflns_limit_l_min         -30
_diffrn_reflns_number              30205
_diffrn_reflns_point_group_measured_fraction_full  0.978
_diffrn_reflns_point_group_measured_fraction_max  0.935
_diffrn_reflns_theta_full          25.242
_diffrn_reflns_theta_max           30.530
_diffrn_reflns_theta_min           1.580
_diffrn_ambient_temperature        150.00
_diffrn_detector_area_resol_mean   ?
_diffrn_measured_fraction_theta_full  0.978
_diffrn_measured_fraction_theta_max  0.935
_diffrn_measurement_device_type    'Bruker D8 Venture'
_diffrn_measurement_method         ?
_diffrn_radiation_type             MoK\a
_diffrn_radiation_wavelength       0.71073
_diffrn_source                     ?
_diffrn_source_current             1.4
_diffrn_source_power               0.07
_diffrn_source_voltage             50.0
_reflns_Friedel_coverage           0.000
_reflns_Friedel_fraction_full      .
_reflns_Friedel_fraction_max       .
_reflns_number_gt                  11994
_reflns_number_total               18856
_reflns_special_details
;
 Reflections were merged by SHELXL according to the crystal
 class for the calculation of statistics and refinement.
 
 _reflns_Friedel_fraction is defined as the number of unique
 Friedel pairs measured divided by the number that would be
 possible theoretically, ignoring centric projections and
 systematic absences. Completness statistics refer to single and
 composite reflections containing twin component 1 only.
;
_reflns_threshold_expression       'I > 2\s(I)'
_computing_cell_refinement         'SAINT V8.40A (Bruker, 2019)'
_computing_data_collection         ?
_computing_data_reduction          'SAINT V8.40A (Bruker, 2019)'
_computing_molecular_graphics      'Olex2 1.5 (Dolomanov et al., 2009)'
_computing_publication_material    'Olex2 1.5 (Dolomanov et al., 2009)'
_computing_structure_refinement    'SHELXL 2018/3 (Sheldrick, 2015)'
_computing_structure_solution      'SHELXT 2014/5 (Sheldrick, 2014)'
_refine_diff_density_max           8.672
_refine_diff_density_min           -3.763
_refine_diff_density_rms           0.301
_refine_ls_extinction_coef         .
_refine_ls_extinction_method       none
_refine_ls_goodness_of_fit_ref     1.025
_refine_ls_hydrogen_treatment      constr
_refine_ls_matrix_type             full
_refine_ls_number_parameters       887
_refine_ls_number_reflns           18856
_refine_ls_number_restraints       12
_refine_ls_R_factor_all            0.1350
_refine_ls_R_factor_gt             0.0797
_refine_ls_restrained_S_all        1.025
_refine_ls_shift/su_max            0.004
_refine_ls_shift/su_mean           0.000
_refine_ls_structure_factor_coef   Fsqd
_refine_ls_weighting_details      
 'w=1/[\s^2^(Fo^2^)+(0.1000P)^2^] where P=(Fo^2^+2Fc^2^)/3'
_refine_ls_weighting_scheme        calc
_refine_ls_wR_factor_gt            0.1833
_refine_ls_wR_factor_ref           0.2117
_refine_special_details
;
 Refined as a 2-component twin.
;
_olex2_refinement_description
;
1. Others
 Fixed Sof: O4A(0.65) O4B(0.35) N8A(0.65) N8B(0.35) N9A(0.65) N9B(0.35)
 N10A(0.65) N10B(0.35) H27A(0.65) H27B(0.65) H27C(0.35) H27D(0.35) C28A(0.65)
 H28A(0.65) H28B(0.65) C28B(0.35) H28C(0.35) H28D(0.35) C29A(0.65) H29A(0.65)
 H29B(0.65) C29B(0.35) H29C(0.35) H29D(0.35) C30A(0.65) H30A(0.65) H30B(0.65)
 C30B(0.35) H30C(0.35) H30D(0.35)
 Fixed Uiso: H27A(0.035) H27B(0.035) H27C(0.035) H27D(0.035) H28A(0.056)
 H28B(0.056) H28C(0.056) H28D(0.056) H29A(0.064) H29B(0.064) H29C(0.064)
 H29D(0.064) H30A(0.115) H30B(0.115) H30C(0.115) H30D(0.115) H31(0.028)
 H32(0.043) H33(0.038) H35(0.042) H36(0.039) H38(0.037) H39(0.036) H40(0.032)
 H43(0.037) H44(0.043) H45(0.036) H47(0.037) H48(0.042) H50(0.039) H51(0.034)
 H52(0.03) H11(0.032) H13(0.031) H14(0.034) H15(0.032) H16(0.029) H17(0.029)
 H18(0.027) H19(0.031) H20(0.026) H1A(0.031) H1B(0.031) H2A(0.028) H2B(0.028)
 H3A(0.052) H3B(0.052) H4A(0.057) H4B(0.057) H5(0.034) H6(0.043) H7(0.049)
 H9(0.045) H10(0.04) H12(0.041) H13A(0.033) H14A(0.031) H17A(0.029) H18A(0.034)
 H19A(0.038) H21(0.042) H22(0.037) H24(0.039) H25(0.038) H26(0.033) H1(0.031)
 H3(0.029) H4(0.028) H5A(0.022) H6A(0.024) H7A(0.029) H8(0.027) H9A(0.022)
 H10A(0.024)
 Fixed X: H27A(0.367868) H27B(0.425925) H27C(0.385324) H27D(0.417451)
 H28A(0.236096) H28B(0.17546) H28C(0.243798) H28D(0.182125) H29A(0.114822)
 H29B(0.084059) H29C(0.043766) H29D(0.03291) H30A(-0.047969) H30B(0.027563)
 H30C(-0.046881) H30D(0.082522) H31(0.479569) H32(0.639825) H33(0.832318)
 H35(0.970079) H36(0.995065) H38(0.910435) H39(0.741508) H40(0.554561)
 H43(0.210146) H44(0.193268) H45(0.344109) H47(0.532483) H48(0.676391)
 H50(0.760839) H51(0.749958) H52(0.609705) H11(0.299302) H13(0.079147)
 H14(0.162408) H15(0.434057) H16(0.141932) H17(0.014277) H18(0.265325)
 H19(0.39536) H20(0.162305) H1A(0.425774) H1B(0.450864) H2A(0.299194)
 H2B(0.220049) H3A(0.106497) H3B(0.126173) H4A(0.032879) H4B(-0.054738)
 H5(0.451394) H6(0.595171) H7(0.79572) H9(0.949695) H10(0.99622) H12(0.930976)
 H13A(0.776254) H14A(0.580881) H17A(0.635839) H18A(0.777956) H19A(0.745649)
 H21(0.609354) H22(0.429745) H24(0.228862) H25(0.09308) H26(0.149781)
 H1(0.333338) H3(0.099604) H4(0.2128) H5A(0.470995) H6A(0.141583) H7A(0.042083)
 H8(0.302377) H9A(0.402176) H10A(0.1739)
 Fixed Y: H27A(0.421576) H27B(0.322535) H27C(0.419264) H27D(0.315415)
 H28A(0.282437) H28B(0.371454) H28C(0.291682) H28D(0.390883) H29A(0.195199)
 H29B(0.309075) H29C(0.345297) H29D(0.256688) H30A(0.190933) H30B(0.247112)
 H30C(0.205501) H30D(0.216514) H31(0.194392) H32(0.112542) H33(0.146636)
 H35(0.253099) H36(0.382646) H38(0.518254) H39(0.603396) H40(0.542147)
 H43(0.164478) H44(-0.006017) H45(-0.121703) H47(-0.155283) H48(-0.099194)
 H50(0.040761) H51(0.212047) H52(0.320113) H11(0.598401) H13(0.525968)
 H14(0.76805) H15(0.693699) H16(0.45683) H17(0.67622) H18(0.792151)
 H19(0.570229) H20(0.63588) H1A(0.583593) H1B(0.689398) H2A(0.709662)
 H2B(0.628769) H3A(0.779828) H3B(0.66393) H4A(0.708322) H4B(0.718118)
 H5(0.822735) H6(0.917525) H7(0.886678) H9(0.773608) H10(0.645573)
 H12(0.500954) H13A(0.411646) H14A(0.466776) H17A(0.709273) H18A(0.83272)
 H19A(0.997485) H21(1.121304) H22(1.1573) H24(1.096761) H25(0.96347)
 H26(0.803289) H1(0.43006) H3(0.483587) H4(0.252085) H5A(0.329297)
 H6A(0.537609) H7A(0.315895) H8(0.207192) H9A(0.429747) H10A(0.348095)
 Fixed Z: H27A(0.515258) H27B(0.499408) H27C(0.514086) H27D(0.496863)
 H28A(0.549519) H28B(0.495701) H28C(0.558216) H28D(0.512602) H29A(0.423848)
 H29B(0.426844) H29C(0.450118) H29D(0.514788) H30A(0.494389) H30B(0.534082)
 H30C(0.4294) H30D(0.396297) H31(0.238435) H32(0.20091) H33(0.220257)
 H35(0.261648) H36(0.306338) H38(0.349876) H39(0.375279) H40(0.365689)
 H43(0.305638) H44(0.308394) H45(0.35432) H47(0.412464) H48(0.464567)
 H50(0.499984) H51(0.501459) H52(0.444266) H11(0.498697) H13(0.457837)
 H14(0.413567) H15(0.383209) H16(0.345755) H17(0.338303) H18(0.288452)
 H19(0.296094) H20(0.238119) H1A(-0.007123) H1B(0.007232) H2A(-0.066644) H2B(-
 0.016435) H3A(0.064784) H3B(0.062982) H4A(-0.035438) H4B(0.021037)
 H5(0.253792) H6(0.284327) H7(0.262869) H9(0.230095) H10(0.185521)
 H12(0.145478) H13A(0.119441) H14A(0.133477) H17A(0.051377) H18A(0.013154)
 H19A(0.022099) H21(0.062961) H22(0.103194) H24(0.148764) H25(0.183325)
 H26(0.175508) H1(-0.005846) H3(0.043307) H4(0.070758) H5A(0.104477)
 H6A(0.160423) H7A(0.156327) H8(0.199892) H9A(0.202811) H10A(0.2613)
;
_atom_sites_solution_hydrogens     geom
_atom_sites_solution_primary       ?
_atom_sites_solution_secondary     ?
loop_
  _atom_site_label
  _atom_site_type_symbol
  _atom_site_fract_x
  _atom_site_fract_y
  _atom_site_fract_z
  _atom_site_U_iso_or_equiv
  _atom_site_adp_type
  _atom_site_occupancy
  _atom_site_site_symmetry_order
  _atom_site_calc_flag
  _atom_site_refinement_flags_posn
  _atom_site_refinement_flags_adp
  _atom_site_refinement_flags_occupancy
  _atom_site_disorder_assembly
  _atom_site_disorder_group
 Pb2 Pb 0.40031(3) 0.34807(3) 0.33509(2) 0.01951(10) Uani 1 1 d . . . . .
 O3 O 0.3675(6) 0.4284(5) 0.4254(3) 0.0231(15) Uani 1 1 d . . . . .
 O4A O 0.2347(13) 0.2517(15) 0.4672(11) 0.042(4) Uani 0.65 1 d D . P A 1
 O4B O 0.198(2) 0.272(3) 0.477(2) 0.042(4) Uani 0.35 1 d D . P B 2
 N8A N 0.087(2) 0.0909(19) 0.5466(17) 0.093(9) Uani 0.65 1 d . . P A 1
 N8B N 0.070(4) 0.091(3) 0.473(2) 0.093(9) Uani 0.35 1 d D . P B 2
 N9A N 0.074(3) 0.057(4) 0.611(3) 0.153(16) Uani 0.65 1 d . . P A 1
 N9B N 0.020(5) 0.066(5) 0.525(3) 0.153(16) Uani 0.35 1 d D . P B 2
 N10A N 0.047(4) 0.035(4) 0.667(3) 0.22(2) Uani 0.65 1 d . . P A 1
 N10B N 0.004(8) 0.011(8) 0.578(3) 0.22(2) Uani 0.35 1 d D . P B 2
 N11 N 0.5728(7) 0.2803(6) 0.2747(4) 0.0182(16) Uani 1 1 d . . . . .
 N12 N 0.6095(8) 0.4342(7) 0.3292(4) 0.0238(18) Uani 1 1 d . . . . .
 N13 N 0.3542(8) 0.1513(6) 0.3544(4) 0.026(2) Uani 1 1 d . . . . .
 N14 N 0.5273(7) 0.2194(6) 0.4136(4) 0.0201(17) Uani 1 1 d . . . . .
 C27 C 0.3602(10) 0.3738(8) 0.4895(5) 0.029(2) Uani 1 1 d D . . . .
 H27A H 0.367868 0.421576 0.515258 0.035 Uiso 0.65 1 calc R U P C 1
 H27B H 0.425925 0.322535 0.499408 0.035 Uiso 0.65 1 calc R U P C 1
 H27C H 0.385324 0.419264 0.514086 0.035 Uiso 0.35 1 calc R U P D 2
 H27D H 0.417451 0.315415 0.496863 0.035 Uiso 0.35 1 calc R U P D 2
 C28A C 0.242(4) 0.321(6) 0.505(3) 0.047(5) Uani 0.65 1 d D . P A 1
 H28A H 0.236096 0.282437 0.549519 0.056 Uiso 0.65 1 calc R U P A 1
 H28B H 0.175460 0.371454 0.495701 0.056 Uiso 0.65 1 calc R U P A 1
 C28B C 0.239(7) 0.333(12) 0.514(6) 0.047(5) Uani 0.35 1 d D . P B 2
 H28C H 0.243798 0.291682 0.558216 0.056 Uiso 0.35 1 calc R U P B 2
 H28D H 0.182125 0.390883 0.512602 0.056 Uiso 0.35 1 calc R U P B 2
 C29A C 0.1151(15) 0.2414(17) 0.4510(11) 0.054(6) Uani 0.65 1 d D . P A 1
 H29A H 0.114822 0.195199 0.423848 0.064 Uiso 0.65 1 calc R U P A 1
 H29B H 0.084059 0.309075 0.426844 0.064 Uiso 0.65 1 calc R U P A 1
 C29B C 0.071(3) 0.276(3) 0.473(2) 0.054(6) Uani 0.35 1 d D . P B 2
 H29C H 0.043766 0.345297 0.450118 0.064 Uiso 0.35 1 calc R U P B 2
 H29D H 0.032910 0.256688 0.514788 0.064 Uiso 0.35 1 calc R U P B 2
 C30A C 0.033(2) 0.199(3) 0.5078(14) 0.096(10) Uani 0.65 1 d D . P A 1
 H30A H -0.047969 0.190933 0.494389 0.115 Uiso 0.65 1 calc R U P A 1
 H30B H 0.027563 0.247112 0.534082 0.115 Uiso 0.65 1 calc R U P A 1
 C30B C 0.039(4) 0.200(3) 0.437(2) 0.096(10) Uani 0.35 1 d D . P B 2
 H30C H -0.046881 0.205501 0.429400 0.115 Uiso 0.35 1 calc R U P B 2
 H30D H 0.082522 0.216514 0.396297 0.115 Uiso 0.35 1 calc R U P B 2
 C31 C 0.5581(9) 0.2112(8) 0.2452(5) 0.024(2) Uani 1 1 d . . . . .
 H31 H 0.479569 0.194392 0.238435 0.028 Uiso 1 1 calc R U . . .
 C32 C 0.6541(11) 0.1609(9) 0.2231(6) 0.036(3) Uani 1 1 d . . . . .
 H32 H 0.639825 0.112542 0.200910 0.043 Uiso 1 1 calc R U . . .
 C33 C 0.7671(10) 0.1819(8) 0.2337(5) 0.031(3) Uani 1 1 d . . . . .
 H33 H 0.832318 0.146636 0.220257 0.038 Uiso 1 1 calc R U . . .
 C34 C 0.7863(10) 0.2549(9) 0.2640(5) 0.029(2) Uani 1 1 d . . . . .
 C35 C 0.9021(10) 0.2867(10) 0.2738(6) 0.035(3) Uani 1 1 d . . . . .
 H35 H 0.970079 0.253099 0.261648 0.042 Uiso 1 1 calc R U . . .
 C36 C 0.9171(10) 0.3638(9) 0.3000(5) 0.032(3) Uani 1 1 d . . . . .
 H36 H 0.995065 0.382646 0.306338 0.039 Uiso 1 1 calc R U . . .
 C37 C 0.8192(9) 0.4157(8) 0.3179(5) 0.026(2) Uani 1 1 d . . . . .
 C38 C 0.8334(9) 0.4973(9) 0.3437(5) 0.030(2) Uani 1 1 d . . . . .
 H38 H 0.910435 0.518254 0.349876 0.037 Uiso 1 1 calc R U . . .
 C39 C 0.7344(10) 0.5459(8) 0.3597(5) 0.030(2) Uani 1 1 d . . . . .
 H39 H 0.741508 0.603396 0.375279 0.036 Uiso 1 1 calc R U . . .
 C40 C 0.6231(10) 0.5101(8) 0.3528(5) 0.026(2) Uani 1 1 d . . . . .
 H40 H 0.554561 0.542147 0.365689 0.032 Uiso 1 1 calc R U . . .
 C41 C 0.7036(9) 0.3881(8) 0.3102(4) 0.022(2) Uani 1 1 d . . . . .
 C42 C 0.6861(9) 0.3065(7) 0.2836(4) 0.0183(19) Uani 1 1 d . . . . .
 C43 C 0.2683(10) 0.1167(9) 0.3268(5) 0.030(2) Uani 1 1 d . . . . .
 H43 H 0.210146 0.164478 0.305638 0.037 Uiso 1 1 calc R U . . .
 C44 C 0.2583(11) 0.0155(9) 0.3270(5) 0.036(3) Uani 1 1 d . . . . .
 H44 H 0.193268 -0.006017 0.308394 0.043 Uiso 1 1 calc R U . . .
 C45 C 0.3456(10) -0.0523(9) 0.3548(5) 0.030(2) Uani 1 1 d . . . . .
 H45 H 0.344109 -0.121703 0.354320 0.036 Uiso 1 1 calc R U . . .
 C46 C 0.4367(12) -0.0181(8) 0.3840(5) 0.035(3) Uani 1 1 d . . . . .
 C47 C 0.5306(11) -0.0862(8) 0.4138(5) 0.031(2) Uani 1 1 d . . . . .
 H47 H 0.532483 -0.155283 0.412464 0.037 Uiso 1 1 calc R U . . .
 C48 C 0.6168(11) -0.0526(9) 0.4438(6) 0.035(3) Uani 1 1 d . . . . .
 H48 H 0.676391 -0.099194 0.464567 0.042 Uiso 1 1 calc R U . . .
 C49 C 0.6187(10) 0.0506(9) 0.4446(5) 0.028(2) Uani 1 1 d . . . . .
 C50 C 0.7012(10) 0.0857(9) 0.4778(5) 0.032(3) Uani 1 1 d . . . . .
 H50 H 0.760839 0.040761 0.499984 0.039 Uiso 1 1 calc R U . . .
 C51 C 0.6954(10) 0.1869(8) 0.4783(5) 0.029(2) Uani 1 1 d . . . . .
 H51 H 0.749958 0.212047 0.501459 0.034 Uiso 1 1 calc R U . . .
 C52 C 0.6101(9) 0.2501(8) 0.4451(5) 0.025(2) Uani 1 1 d . . . . .
 H52 H 0.609705 0.320113 0.444266 0.030 Uiso 1 1 calc R U . . .
 C53 C 0.5281(9) 0.1202(8) 0.4136(4) 0.023(2) Uani 1 1 d . . . . .
 C54 C 0.4378(11) 0.0857(7) 0.3819(5) 0.027(2) Uani 1 1 d . . . . .
 B11 B 0.2735(12) 0.6053(9) 0.4498(5) 0.027(3) Uani 1 1 d . . . . .
 H11 H 0.299302 0.598401 0.498697 0.032 Uiso 1 1 calc R U . . .
 B12 B 0.3009(10) 0.5232(9) 0.4054(5) 0.020(2) Uani 1 1 d . . . . .
 B13 B 0.1486(11) 0.5654(9) 0.4230(5) 0.026(2) Uani 1 1 d . . . . .
 H13 H 0.079147 0.525968 0.457837 0.031 Uiso 1 1 calc R U . . .
 B14 B 0.1956(11) 0.7002(10) 0.3984(6) 0.029(3) Uani 1 1 d . . . . .
 H14 H 0.162408 0.768050 0.413567 0.034 Uiso 1 1 calc R U . . .
 B15 B 0.3462(11) 0.6586(9) 0.3816(6) 0.026(3) Uani 1 1 d . . . . .
 H15 H 0.434057 0.693699 0.383209 0.032 Uiso 1 1 calc R U . . .
 B16 B 0.1791(11) 0.5290(9) 0.3511(6) 0.024(2) Uani 1 1 d . . . . .
 H16 H 0.141932 0.456830 0.345755 0.029 Uiso 1 1 calc R U . . .
 B17 B 0.1089(10) 0.6501(9) 0.3469(6) 0.024(2) Uani 1 1 d . . . . .
 H17 H 0.014277 0.676220 0.338303 0.029 Uiso 1 1 calc R U . . .
 B18 B 0.2470(10) 0.7139(9) 0.3197(5) 0.022(2) Uani 1 1 d . . . . .
 H18 H 0.265325 0.792151 0.288452 0.027 Uiso 1 1 calc R U . . .
 B19 B 0.3190(11) 0.5918(9) 0.3238(6) 0.025(2) Uani 1 1 d . . . . .
 H19 H 0.395360 0.570229 0.296094 0.031 Uiso 1 1 calc R U . . .
 B20 B 0.1876(11) 0.6284(8) 0.2872(5) 0.022(2) Uani 1 1 d . . . . .
 H20 H 0.162305 0.635880 0.238119 0.026 Uiso 1 1 calc R U . . .
 Pb1 Pb 0.40037(3) 0.65117(3) 0.16792(2) 0.01768(10) Uani 1 1 d . . . . .
 O1 O 0.3701(6) 0.5882(5) 0.0777(3) 0.0208(14) Uani 1 1 d . . . . .
 O2 O 0.2303(7) 0.7626(6) 0.0015(4) 0.038(2) Uani 1 1 d . . . . .
 N1 N -0.0038(11) 0.8565(11) -0.0362(6) 0.057(3) Uani 1 1 d . . . . .
 N2 N 0.0598(12) 0.8927(10) -0.0828(7) 0.057(3) Uani 1 1 d . . . . .
 N3 N 0.1126(14) 0.9355(12) -0.1257(7) 0.072(4) Uani 1 1 d . . . . .
 N4 N 0.5590(8) 0.7340(6) 0.2212(4) 0.0210(17) Uani 1 1 d . . . . .
 N5 N 0.6141(7) 0.5787(6) 0.1690(4) 0.0214(17) Uani 1 1 d . . . . .
 N6 N 0.5232(7) 0.7926(6) 0.0865(4) 0.0202(17) Uani 1 1 d . . . . .
 N7 N 0.3119(8) 0.8340(6) 0.1394(4) 0.0221(17) Uani 1 1 d . . . . .
 C1 C 0.3916(9) 0.6354(8) 0.0124(5) 0.026(2) Uani 1 1 d . . . . .
 H1A H 0.425774 0.583593 -0.007123 0.031 Uiso 1 1 calc R U . . .
 H1B H 0.450864 0.689398 0.007232 0.031 Uiso 1 1 calc R U . . .
 C2 C 0.2797(9) 0.6825(8) -0.0216(5) 0.023(2) Uani 1 1 d . . . . .
 H2A H 0.299194 0.709662 -0.066644 0.028 Uiso 1 1 calc R U . . .
 H2B H 0.220049 0.628769 -0.016435 0.028 Uiso 1 1 calc R U . . .
 C3 C 0.1199(12) 0.7355(11) 0.0367(6) 0.043(3) Uani 1 1 d . . . . .
 H3A H 0.106497 0.779828 0.064784 0.052 Uiso 1 1 calc R U . . .
 H3B H 0.126173 0.663930 0.062982 0.052 Uiso 1 1 calc R U . . .
 C4 C 0.0168(11) 0.7465(11) -0.0042(7) 0.048(4) Uani 1 1 d . . . . .
 H4A H 0.032879 0.708322 -0.035438 0.057 Uiso 1 1 calc R U . . .
 H4B H -0.054738 0.718118 0.021037 0.057 Uiso 1 1 calc R U . . .
 C5 C 0.5328(10) 0.8078(8) 0.2469(5) 0.028(2) Uani 1 1 d . . . . .
 H5 H 0.451394 0.822735 0.253792 0.034 Uiso 1 1 calc R U . . .
 C6 C 0.6182(11) 0.8661(9) 0.2648(5) 0.036(3) Uani 1 1 d . . . . .
 H6 H 0.595171 0.917525 0.284327 0.043 Uiso 1 1 calc R U . . .
 C7 C 0.7359(12) 0.8466(9) 0.2531(6) 0.041(3) Uani 1 1 d . . . . .
 H7 H 0.795720 0.886678 0.262869 0.049 Uiso 1 1 calc R U . . .
 C8 C 0.7670(10) 0.7671(8) 0.2268(5) 0.029(2) Uani 1 1 d . . . . .
 C9 C 0.8879(10) 0.7382(10) 0.2180(6) 0.037(3) Uani 1 1 d . . . . .
 H9 H 0.949695 0.773608 0.230095 0.045 Uiso 1 1 calc R U . . .
 C10 C 0.9153(10) 0.6616(9) 0.1927(6) 0.034(3) Uani 1 1 d . . . . .
 H10 H 0.996220 0.645573 0.185521 0.040 Uiso 1 1 calc R U . . .
 C11 C 0.8235(8) 0.6034(7) 0.1765(4) 0.0175(18) Uani 1 1 d . . . . .
 C12 C 0.8506(10) 0.5203(9) 0.1514(6) 0.034(3) Uani 1 1 d . . . . .
 H12 H 0.930976 0.500954 0.145478 0.041 Uiso 1 1 calc R U . . .
 C13 C 0.7606(10) 0.4681(8) 0.1358(5) 0.028(2) Uani 1 1 d . . . . .
 H13A H 0.776254 0.411646 0.119441 0.033 Uiso 1 1 calc R U . . .
 C14 C 0.6437(10) 0.5018(8) 0.1451(5) 0.026(2) Uani 1 1 d . . . . .
 H14A H 0.580881 0.466776 0.133477 0.031 Uiso 1 1 calc R U . . .
 C15 C 0.7059(8) 0.6280(7) 0.1851(4) 0.0143(17) Uani 1 1 d . . . . .
 C16 C 0.6754(8) 0.7091(8) 0.2125(5) 0.023(2) Uani 1 1 d . . . . .
 C17 C 0.6221(9) 0.7754(9) 0.0567(4) 0.024(2) Uani 1 1 d . . . . .
 H17A H 0.635839 0.709273 0.051377 0.029 Uiso 1 1 calc R U . . .
 C18 C 0.7071(10) 0.8495(9) 0.0329(5) 0.028(2) Uani 1 1 d . . . . .
 H18A H 0.777956 0.832720 0.013154 0.034 Uiso 1 1 calc R U . . .
 C19 C 0.6879(10) 0.9468(9) 0.0381(5) 0.032(3) Uani 1 1 d . . . . .
 H19A H 0.745649 0.997485 0.022099 0.038 Uiso 1 1 calc R U . . .
 C20 C 0.5842(9) 0.9707(8) 0.0665(5) 0.023(2) Uani 1 1 d . . . . .
 C21 C 0.5527(11) 1.0687(9) 0.0752(5) 0.035(3) Uani 1 1 d . . . . .
 H21 H 0.609354 1.121304 0.062961 0.042 Uiso 1 1 calc R U . . .
 C22 C 0.4471(10) 1.0904(8) 0.0999(6) 0.031(3) Uani 1 1 d . . . . .
 H22 H 0.429745 1.157300 0.103194 0.037 Uiso 1 1 calc R U . . .
 C23 C 0.3614(10) 1.0118(8) 0.1209(5) 0.026(2) Uani 1 1 d . . . . .
 C24 C 0.2498(11) 1.0301(9) 0.1459(6) 0.033(3) Uani 1 1 d . . . . .
 H24 H 0.228862 1.096761 0.148764 0.039 Uiso 1 1 calc R U . . .
 C25 C 0.1693(11) 0.9519(9) 0.1666(5) 0.031(2) Uani 1 1 d . . . . .
 H25 H 0.093080 0.963470 0.183325 0.038 Uiso 1 1 calc R U . . .
 C26 C 0.2048(9) 0.8569(8) 0.1619(5) 0.027(2) Uani 1 1 d . . . . .
 H26 H 0.149781 0.803289 0.175508 0.033 Uiso 1 1 calc R U . . .
 C28 C 0.5028(10) 0.8900(7) 0.0902(4) 0.023(2) Uani 1 1 d . . . . .
 C29 C 0.3896(9) 0.9120(8) 0.1177(4) 0.022(2) Uani 1 1 d . . . . .
 B1 B 0.3032(11) 0.4151(9) 0.0442(6) 0.026(3) Uani 1 1 d . . . . .
 H1 H 0.333338 0.430060 -0.005846 0.031 Uiso 1 1 calc R U . . .
 B2 B 0.3142(9) 0.4880(8) 0.0936(5) 0.017(2) Uani 1 1 d . . . . .
 B3 B 0.1708(10) 0.4435(9) 0.0754(6) 0.024(2) Uani 1 1 d . . . . .
 H3 H 0.099604 0.483587 0.043307 0.029 Uiso 1 1 calc R U . . .
 B4 B 0.2344(10) 0.3157(9) 0.0909(6) 0.023(2) Uani 1 1 d . . . . .
 H4 H 0.212800 0.252085 0.070758 0.028 Uiso 1 1 calc R U . . .
 B5 B 0.3778(10) 0.3577(8) 0.1094(5) 0.019(2) Uani 1 1 d . . . . .
 H5A H 0.470995 0.329297 0.104477 0.022 Uiso 1 1 calc R U . . .
 B6 B 0.1885(9) 0.4699(9) 0.1505(5) 0.020(2) Uani 1 1 d . . . . .
 H6A H 0.141583 0.537609 0.160423 0.024 Uiso 1 1 calc R U . . .
 B7 B 0.1336(10) 0.3477(9) 0.1482(6) 0.024(2) Uani 1 1 d . . . . .
 H7A H 0.042083 0.315895 0.156327 0.029 Uiso 1 1 calc R U . . .
 B8 B 0.2779(10) 0.2869(9) 0.1725(6) 0.023(2) Uani 1 1 d . . . . .
 H8 H 0.302377 0.207192 0.199892 0.027 Uiso 1 1 calc R U . . .
 B9 B 0.3326(9) 0.4101(8) 0.1739(5) 0.018(2) Uani 1 1 d . . . . .
 H9A H 0.402176 0.429747 0.202811 0.022 Uiso 1 1 calc R U . . .
 B10 B 0.2036(10) 0.3636(9) 0.2112(5) 0.020(2) Uani 1 1 d . . . . .
 H10A H 0.173900 0.348095 0.261300 0.024 Uiso 1 1 calc R U . . .

loop_
  _atom_site_aniso_label
  _atom_site_aniso_U_11
  _atom_site_aniso_U_22
  _atom_site_aniso_U_33
  _atom_site_aniso_U_23
  _atom_site_aniso_U_13
  _atom_site_aniso_U_12
 Pb2 0.01946(18) 0.01713(19) 0.02231(19) -0.00553(15) -0.00297(14) -0.00301(14)
 O3 0.029(4) 0.022(4) 0.017(3) -0.005(3) 0.001(3) -0.002(3)
 O4A 0.024(9) 0.032(10) 0.070(11) -0.015(7) 0.000(9) 0.000(7)
 O4B 0.024(9) 0.032(10) 0.070(11) -0.015(7) 0.000(9) 0.000(7)
 N8A 0.057(13) 0.054(12) 0.17(3) -0.038(17) 0.050(17) -0.008(10)
 N8B 0.057(13) 0.054(12) 0.17(3) -0.038(17) 0.050(17) -0.008(10)
 N9A 0.045(16) 0.17(4) 0.21(4) -0.02(3) 0.06(2) -0.016(19)
 N9B 0.045(16) 0.17(4) 0.21(4) -0.02(3) 0.06(2) -0.016(19)
 N10A 0.13(4) 0.24(5) 0.23(5) 0.05(5) 0.03(4) 0.05(3)
 N10B 0.13(4) 0.24(5) 0.23(5) 0.05(5) 0.03(4) 0.05(3)
 N11 0.018(4) 0.016(4) 0.018(4) 0.000(3) -0.002(3) -0.001(3)
 N12 0.023(4) 0.035(5) 0.016(4) -0.011(4) 0.005(3) -0.009(4)
 N13 0.040(5) 0.013(4) 0.024(4) -0.003(4) -0.005(4) -0.009(4)
 N14 0.018(4) 0.024(4) 0.022(4) -0.011(4) -0.005(3) -0.004(3)
 C27 0.041(6) 0.023(5) 0.022(5) -0.006(5) -0.001(5) 0.006(5)
 C28A 0.052(9) 0.03(2) 0.06(2) -0.013(9) 0.026(9) 0.004(10)
 C28B 0.052(9) 0.03(2) 0.06(2) -0.013(9) 0.026(9) 0.004(10)
 C29A 0.029(11) 0.031(11) 0.084(17) 0.010(10) 0.013(10) 0.002(8)
 C29B 0.029(11) 0.031(11) 0.084(17) 0.010(10) 0.013(10) 0.002(8)
 C30A 0.046(14) 0.12(2) 0.13(3) -0.04(2) 0.045(16) -0.031(15)
 C30B 0.046(14) 0.12(2) 0.13(3) -0.04(2) 0.045(16) -0.031(15)
 C31 0.025(5) 0.029(6) 0.022(5) -0.016(5) -0.004(4) 0.003(4)
 C32 0.042(7) 0.031(6) 0.040(7) -0.016(6) -0.016(6) 0.002(5)
 C33 0.031(6) 0.028(6) 0.042(7) -0.020(5) -0.005(5) 0.010(5)
 C34 0.031(6) 0.028(6) 0.025(5) -0.005(5) -0.004(5) 0.007(5)
 C35 0.022(5) 0.041(7) 0.042(7) -0.013(6) 0.006(5) -0.001(5)
 C36 0.027(6) 0.037(7) 0.037(6) -0.016(6) -0.009(5) -0.005(5)
 C37 0.026(5) 0.028(5) 0.021(5) -0.003(4) 0.011(4) -0.015(4)
 C38 0.020(5) 0.038(6) 0.032(6) -0.008(5) 0.007(4) -0.012(5)
 C39 0.034(6) 0.022(5) 0.032(6) -0.004(5) -0.007(5) -0.010(5)
 C40 0.035(6) 0.023(5) 0.025(5) -0.011(4) -0.001(4) -0.009(5)
 C41 0.028(5) 0.018(5) 0.015(4) 0.002(4) 0.000(4) -0.006(4)
 C42 0.022(5) 0.016(5) 0.017(4) -0.005(4) -0.001(4) 0.003(4)
 C43 0.033(6) 0.030(6) 0.023(5) 0.003(5) 0.006(4) -0.014(5)
 C44 0.048(7) 0.039(7) 0.023(5) -0.012(5) -0.004(5) -0.015(6)
 C45 0.041(6) 0.026(6) 0.027(6) -0.013(5) -0.005(5) -0.006(5)
 C46 0.068(9) 0.021(5) 0.018(5) -0.005(4) -0.005(5) -0.010(6)
 C47 0.044(7) 0.017(5) 0.032(6) -0.010(5) 0.007(5) 0.002(5)
 C48 0.037(7) 0.026(6) 0.037(6) -0.001(5) -0.001(5) 0.008(5)
 C49 0.037(6) 0.029(6) 0.019(5) -0.009(5) -0.002(4) 0.008(5)
 C50 0.036(6) 0.036(7) 0.025(5) -0.007(5) -0.012(5) 0.011(5)
 C51 0.032(6) 0.031(6) 0.026(5) -0.011(5) -0.003(5) -0.008(5)
 C52 0.031(5) 0.020(5) 0.026(5) -0.008(4) -0.002(4) -0.008(4)
 C53 0.029(5) 0.023(5) 0.016(4) -0.003(4) 0.009(4) -0.003(4)
 C54 0.051(7) 0.009(4) 0.018(5) -0.001(4) 0.002(5) -0.009(5)
 B11 0.042(7) 0.024(6) 0.017(5) -0.011(5) 0.003(5) -0.010(5)
 B12 0.028(6) 0.024(6) 0.010(4) -0.006(4) 0.007(4) -0.005(5)
 B13 0.029(6) 0.027(6) 0.020(5) -0.005(5) 0.008(5) -0.009(5)
 B14 0.028(6) 0.025(6) 0.035(7) -0.012(6) 0.001(5) -0.003(5)
 B15 0.032(6) 0.027(6) 0.026(6) -0.015(5) 0.003(5) -0.019(5)
 B16 0.034(7) 0.012(5) 0.026(6) -0.003(5) -0.010(5) -0.002(5)
 B17 0.016(5) 0.029(6) 0.032(6) -0.015(5) -0.001(4) -0.005(5)
 B18 0.019(5) 0.019(5) 0.027(6) -0.003(5) -0.005(4) -0.005(4)
 B19 0.029(6) 0.021(6) 0.026(6) -0.007(5) 0.007(5) -0.006(5)
 B20 0.034(6) 0.013(5) 0.020(5) -0.004(4) -0.007(5) -0.003(5)
 Pb1 0.01702(18) 0.01603(18) 0.02006(18) -0.00501(15) -0.00013(13) -0.00205(14)
 O1 0.015(3) 0.017(3) 0.026(4) 0.001(3) 0.005(3) -0.001(3)
 O2 0.025(4) 0.036(5) 0.055(6) -0.016(4) -0.008(4) 0.003(4)
 N1 0.042(7) 0.070(9) 0.057(8) -0.016(7) -0.001(6) 0.004(7)
 N2 0.048(8) 0.057(9) 0.057(8) 0.001(7) -0.018(7) 0.017(7)
 N3 0.073(11) 0.078(11) 0.054(9) -0.001(8) 0.011(8) 0.006(9)
 N4 0.025(4) 0.020(4) 0.017(4) -0.005(3) 0.007(3) -0.003(3)
 N5 0.018(4) 0.025(4) 0.020(4) -0.002(4) -0.002(3) -0.009(3)
 N6 0.024(4) 0.019(4) 0.016(4) -0.002(3) -0.003(3) -0.002(3)
 N7 0.026(4) 0.016(4) 0.023(4) -0.002(4) -0.003(3) 0.005(3)
 C1 0.024(5) 0.026(5) 0.027(5) -0.006(5) -0.005(4) -0.006(4)
 C2 0.023(5) 0.020(5) 0.024(5) -0.003(4) -0.003(4) 0.003(4)
 C3 0.044(8) 0.040(7) 0.046(8) -0.013(7) -0.005(6) 0.014(6)
 C4 0.024(6) 0.045(8) 0.069(10) -0.008(8) -0.008(6) 0.003(6)
 C5 0.034(6) 0.026(5) 0.027(5) -0.012(5) 0.008(4) -0.007(5)
 C6 0.043(7) 0.034(6) 0.036(6) -0.022(5) 0.013(5) -0.011(5)
 C7 0.047(8) 0.036(7) 0.044(7) -0.020(6) -0.002(6) -0.017(6)
 C8 0.028(5) 0.027(6) 0.034(6) -0.012(5) -0.001(5) -0.004(5)
 C9 0.018(5) 0.049(8) 0.052(8) -0.023(7) 0.005(5) -0.012(5)
 C10 0.017(5) 0.043(7) 0.045(7) -0.020(6) -0.008(5) -0.003(5)
 C11 0.019(4) 0.012(4) 0.019(4) 0.000(4) -0.004(4) 0.007(4)
 C12 0.024(6) 0.033(6) 0.043(7) -0.008(6) -0.009(5) 0.012(5)
 C13 0.035(6) 0.021(5) 0.028(5) -0.008(5) -0.002(5) 0.005(5)
 C14 0.029(5) 0.023(5) 0.026(5) -0.005(5) -0.007(4) 0.002(4)
 C15 0.019(4) 0.014(4) 0.010(4) -0.003(3) -0.001(3) -0.003(4)
 C16 0.009(4) 0.034(6) 0.023(5) -0.002(4) 0.003(4) -0.011(4)
 C17 0.018(5) 0.038(6) 0.016(4) -0.007(4) 0.005(4) -0.004(4)
 C18 0.025(5) 0.040(7) 0.019(5) -0.008(5) 0.002(4) 0.001(5)
 C19 0.031(6) 0.040(7) 0.027(6) -0.012(5) 0.005(5) -0.010(5)
 C20 0.024(5) 0.022(5) 0.021(5) -0.001(4) -0.005(4) -0.005(4)
 C21 0.047(7) 0.027(6) 0.032(6) -0.007(5) -0.003(5) -0.014(5)
 C22 0.031(6) 0.019(5) 0.045(7) -0.010(5) -0.008(5) -0.002(4)
 C23 0.031(6) 0.016(5) 0.029(5) -0.003(4) -0.010(5) 0.001(4)
 C24 0.040(7) 0.024(6) 0.039(7) -0.017(5) -0.008(5) 0.013(5)
 C25 0.033(6) 0.030(6) 0.033(6) -0.012(5) 0.006(5) -0.003(5)
 C26 0.022(5) 0.025(5) 0.031(6) -0.001(5) 0.001(4) -0.004(4)
 C28 0.034(6) 0.016(5) 0.015(4) 0.001(4) -0.005(4) -0.005(4)
 C29 0.030(5) 0.020(5) 0.015(4) 0.000(4) -0.015(4) 0.004(4)
 B1 0.029(6) 0.028(6) 0.024(6) -0.010(5) -0.010(5) -0.003(5)
 B2 0.015(5) 0.016(5) 0.021(5) -0.006(4) -0.002(4) -0.001(4)
 B3 0.020(5) 0.018(6) 0.032(6) -0.003(5) -0.004(5) 0.000(4)
 B4 0.024(6) 0.020(6) 0.027(6) -0.007(5) -0.005(5) 0.000(5)
 B5 0.018(5) 0.016(5) 0.023(5) -0.008(4) -0.002(4) 0.006(4)
 B6 0.014(5) 0.023(6) 0.025(6) -0.010(5) -0.003(4) 0.005(4)
 B7 0.017(5) 0.025(6) 0.028(6) -0.004(5) -0.004(5) 0.003(5)
 B8 0.025(6) 0.016(5) 0.028(6) -0.005(5) -0.011(5) 0.003(4)
 B9 0.018(5) 0.012(5) 0.020(5) 0.001(4) -0.005(4) 0.000(4)
 B10 0.018(5) 0.028(6) 0.015(5) -0.006(5) 0.006(4) -0.002(5)

_geom_special_details
;
 All esds (except the esd in the dihedral angle between two l.s. planes)
 are estimated using the full covariance matrix.  The cell esds are taken
 into account individually in the estimation of esds in distances, angles
 and torsion angles; correlations between esds in cell parameters are only
 used when they are defined by crystal symmetry.  An approximate (isotropic)
 treatment of cell esds is used for estimating esds involving l.s. planes.
;
loop_
  _geom_bond_atom_site_label_1
  _geom_bond_atom_site_label_2
  _geom_bond_distance
  _geom_bond_site_symmetry_2
  _geom_bond_publ_flag
 Pb2 O3 2.562(7) . ?
 Pb2 N11 2.614(8) . ?
 Pb2 N12 2.650(8) . ?
 Pb2 N13 2.661(8) . ?
 Pb2 N14 2.552(8) . ?
 O3 C27 1.419(12) . ?
 O3 B12 1.441(14) . ?
 O4A C28A 1.430(16) . ?
 O4A C29A 1.430(16) . ?
 O4B C28B 1.42(2) . ?
 O4B C29B 1.436(19) . ?
 N8A N9A 1.39(6) . ?
 N8A C30A 1.61(4) . ?
 N8B N9B 1.231(19) . ?
 N8B C30B 1.51(2) . ?
 N9A N10A 1.22(6) . ?
 N9B N10B 1.222(19) . ?
 N11 C31 1.310(11) . ?
 N11 C42 1.374(12) . ?
 N12 C40 1.302(12) . ?
 N12 C41 1.332(13) . ?
 N13 C43 1.334(13) . ?
 N13 C54 1.323(14) . ?
 N14 C52 1.336(11) . ?
 N14 C53 1.352(13) . ?
 C27 H27A 0.9900 . ?
 C27 H27B 0.9900 . ?
 C27 H27C 0.9900 . ?
 C27 H27D 0.9900 . ?
 C27 C28A 1.522(16) . ?
 C27 C28B 1.52(2) . ?
 C28A H28A 0.9900 . ?
 C28A H28B 0.9900 . ?
 C28B H28C 0.9900 . ?
 C28B H28D 0.9900 . ?
 C29A H29A 0.9900 . ?
 C29A H29B 0.9900 . ?
 C29A C30A 1.529(18) . ?
 C29B H29C 0.9900 . ?
 C29B H29D 0.9900 . ?
 C29B C30B 1.53(2) . ?
 C30A H30A 0.9900 . ?
 C30A H30B 0.9900 . ?
 C30B H30C 0.9900 . ?
 C30B H30D 0.9900 . ?
 C31 H31 0.9500 . ?
 C31 C32 1.410(16) . ?
 C32 H32 0.9500 . ?
 C32 C33 1.359(15) . ?
 C33 H33 0.9500 . ?
 C33 C34 1.379(14) . ?
 C34 C35 1.433(15) . ?
 C34 C42 1.431(14) . ?
 C35 H35 0.9500 . ?
 C35 C36 1.357(15) . ?
 C36 H36 0.9500 . ?
 C36 C37 1.398(16) . ?
 C37 C38 1.405(14) . ?
 C37 C41 1.398(13) . ?
 C38 H38 0.9500 . ?
 C38 C39 1.367(16) . ?
 C39 H39 0.9500 . ?
 C39 C40 1.391(14) . ?
 C40 H40 0.9500 . ?
 C41 C42 1.423(13) . ?
 C43 H43 0.9500 . ?
 C43 C44 1.387(15) . ?
 C44 H44 0.9500 . ?
 C44 C45 1.370(17) . ?
 C45 H45 0.9500 . ?
 C45 C46 1.398(15) . ?
 C46 C47 1.439(17) . ?
 C46 C54 1.404(13) . ?
 C47 H47 0.9500 . ?
 C47 C48 1.363(16) . ?
 C48 H48 0.9500 . ?
 C48 C49 1.412(15) . ?
 C49 C50 1.390(15) . ?
 C49 C53 1.431(15) . ?
 C50 H50 0.9500 . ?
 C50 C51 1.382(15) . ?
 C51 H51 0.9500 . ?
 C51 C52 1.365(15) . ?
 C52 H52 0.9500 . ?
 C53 C54 1.426(14) . ?
 B11 H11 1.1200 . ?
 B11 B12 1.706(15) . ?
 B11 B13 1.713(17) . ?
 B11 B14 1.715(18) . ?
 B11 B15 1.685(17) . ?
 B12 B13 1.856(17) . ?
 B12 B15 1.855(16) . ?
 B12 B16 1.854(16) . ?
 B12 B19 1.808(16) . ?
 B13 H13 1.1200 . ?
 B13 B14 1.853(17) . ?
 B13 B16 1.828(17) . ?
 B13 B17 1.830(17) . ?
 B14 H14 1.1200 . ?
 B14 B15 1.831(18) . ?
 B14 B17 1.822(16) . ?
 B14 B18 1.791(18) . ?
 B15 H15 1.1200 . ?
 B15 B18 1.793(17) . ?
 B15 B19 1.819(15) . ?
 B16 H16 1.1200 . ?
 B16 B17 1.788(17) . ?
 B16 B19 1.820(17) . ?
 B16 B20 1.673(16) . ?
 B17 H17 1.1200 . ?
 B17 B18 1.808(16) . ?
 B17 B20 1.665(17) . ?
 B18 H18 1.1200 . ?
 B18 B19 1.810(17) . ?
 B18 B20 1.704(15) . ?
 B19 H19 1.1200 . ?
 B19 B20 1.712(17) . ?
 B20 H20 1.1200 . ?
 Pb1 O1 2.443(7) . ?
 Pb1 N4 2.634(8) . ?
 Pb1 N5 2.573(9) . ?
 Pb1 N6 2.637(8) . ?
 Pb1 N7 2.573(8) . ?
 O1 C1 1.434(12) . ?
 O1 B2 1.469(12) . ?
 O2 C2 1.423(12) . ?
 O2 C3 1.447(15) . ?
 N1 N2 1.232(18) . ?
 N1 C4 1.485(18) . ?
 N2 N3 1.131(18) . ?
 N4 C5 1.312(13) . ?
 N4 C16 1.366(12) . ?
 N5 C14 1.331(13) . ?
 N5 C15 1.365(11) . ?
 N6 C17 1.324(12) . ?
 N6 C28 1.366(13) . ?
 N7 C26 1.350(13) . ?
 N7 C29 1.367(13) . ?
 C1 H1A 0.9900 . ?
 C1 H1B 0.9900 . ?
 C1 C2 1.526(13) . ?
 C2 H2A 0.9900 . ?
 C2 H2B 0.9900 . ?
 C3 H3A 0.9900 . ?
 C3 H3B 0.9900 . ?
 C3 C4 1.485(17) . ?
 C4 H4A 0.9900 . ?
 C4 H4B 0.9900 . ?
 C5 H5 0.9500 . ?
 C5 C6 1.405(15) . ?
 C6 H6 0.9500 . ?
 C6 C7 1.374(17) . ?
 C7 H7 0.9500 . ?
 C7 C8 1.400(15) . ?
 C8 C9 1.429(16) . ?
 C8 C16 1.419(13) . ?
 C9 H9 0.9500 . ?
 C9 C10 1.341(16) . ?
 C10 H10 0.9500 . ?
 C10 C11 1.441(13) . ?
 C11 C12 1.418(14) . ?
 C11 C15 1.377(13) . ?
 C12 H12 0.9500 . ?
 C12 C13 1.368(15) . ?
 C13 H13A 0.9500 . ?
 C13 C14 1.409(15) . ?
 C14 H14A 0.9500 . ?
 C15 C16 1.433(14) . ?
 C17 H17A 0.9500 . ?
 C17 C18 1.393(15) . ?
 C18 H18A 0.9500 . ?
 C18 C19 1.374(16) . ?
 C19 H19A 0.9500 . ?
 C19 C20 1.382(15) . ?
 C20 C21 1.435(15) . ?
 C20 C28 1.427(13) . ?
 C21 H21 0.9500 . ?
 C21 C22 1.352(17) . ?
 C22 H22 0.9500 . ?
 C22 C23 1.432(15) . ?
 C23 C24 1.401(16) . ?
 C23 C29 1.409(14) . ?
 C24 H24 0.9500 . ?
 C24 C25 1.388(16) . ?
 C25 H25 0.9500 . ?
 C25 C26 1.374(15) . ?
 C26 H26 0.9500 . ?
 C28 C29 1.454(15) . ?
 B1 H1 1.1200 . ?
 B1 B2 1.691(15) . ?
 B1 B3 1.702(18) . ?
 B1 B4 1.656(17) . ?
 B1 B5 1.690(16) . ?
 B2 B3 1.845(15) . ?
 B2 B5 1.839(15) . ?
 B2 B6 1.842(15) . ?
 B2 B9 1.827(15) . ?
 B3 H3 1.1200 . ?
 B3 B4 1.809(17) . ?
 B3 B6 1.834(16) . ?
 B3 B7 1.822(17) . ?
 B4 H4 1.1200 . ?
 B4 B5 1.833(15) . ?
 B4 B7 1.814(17) . ?
 B4 B8 1.838(16) . ?
 B5 H5A 1.1200 . ?
 B5 B8 1.836(17) . ?
 B5 B9 1.830(15) . ?
 B6 H6A 1.1200 . ?
 B6 B7 1.812(16) . ?
 B6 B9 1.823(15) . ?
 B6 B10 1.695(16) . ?
 B7 H7A 1.1200 . ?
 B7 B8 1.833(16) . ?
 B7 B10 1.710(16) . ?
 B8 H8 1.1200 . ?
 B8 B9 1.816(15) . ?
 B8 B10 1.713(16) . ?
 B9 H9A 1.1200 . ?
 B9 B10 1.697(15) . ?
 B10 H10A 1.1200 . ?

loop_
  _geom_angle_atom_site_label_1
  _geom_angle_atom_site_label_2
  _geom_angle_atom_site_label_3
  _geom_angle
  _geom_angle_site_symmetry_1
  _geom_angle_site_symmetry_3
  _geom_angle_publ_flag
 O3 Pb2 N11 140.1(2) . . ?
 O3 Pb2 N12 81.3(2) . . ?
 O3 Pb2 N13 118.9(2) . . ?
 N11 Pb2 N12 63.1(2) . . ?
 N11 Pb2 N13 75.8(3) . . ?
 N12 Pb2 N13 128.3(3) . . ?
 N14 Pb2 O3 83.0(2) . . ?
 N14 Pb2 N11 71.2(3) . . ?
 N14 Pb2 N12 74.6(3) . . ?
 N14 Pb2 N13 63.0(3) . . ?
 C27 O3 Pb2 125.4(6) . . ?
 C27 O3 B12 117.8(8) . . ?
 B12 O3 Pb2 110.5(5) . . ?
 C29A O4A C28A 112(3) . . ?
 C28B O4B C29B 113(5) . . ?
 N9A N8A C30A 121(3) . . ?
 N9B N8B C30B 112(5) . . ?
 N10A N9A N8A 170(5) . . ?
 N10B N9B N8B 155(6) . . ?
 C31 N11 Pb2 123.1(7) . . ?
 C31 N11 C42 119.0(8) . . ?
 C42 N11 Pb2 117.0(6) . . ?
 C40 N12 Pb2 121.0(7) . . ?
 C40 N12 C41 120.4(9) . . ?
 C41 N12 Pb2 117.9(6) . . ?
 C43 N13 Pb2 124.3(7) . . ?
 C54 N13 Pb2 116.0(6) . . ?
 C54 N13 C43 118.0(9) . . ?
 C52 N14 Pb2 121.2(7) . . ?
 C52 N14 C53 118.6(9) . . ?
 C53 N14 Pb2 118.8(6) . . ?
 O3 C27 H27A 109.7 . . ?
 O3 C27 H27B 109.7 . . ?
 O3 C27 H27C 108.3 . . ?
 O3 C27 H27D 108.3 . . ?
 O3 C27 C28A 110(3) . . ?
 O3 C27 C28B 116(6) . . ?
 H27A C27 H27B 108.2 . . ?
 H27C C27 H27D 107.4 . . ?
 C28A C27 H27A 109.7 . . ?
 C28A C27 H27B 109.7 . . ?
 C28B C27 H27C 108.3 . . ?
 C28B C27 H27D 108.3 . . ?
 O4A C28A C27 107.9(15) . . ?
 O4A C28A H28A 110.1 . . ?
 O4A C28A H28B 110.1 . . ?
 C27 C28A H28A 110.1 . . ?
 C27 C28A H28B 110.1 . . ?
 H28A C28A H28B 108.4 . . ?
 O4B C28B C27 109(3) . . ?
 O4B C28B H28C 109.9 . . ?
 O4B C28B H28D 109.9 . . ?
 C27 C28B H28C 109.8 . . ?
 C27 C28B H28D 109.9 . . ?
 H28C C28B H28D 108.3 . . ?
 O4A C29A H29A 109.0 . . ?
 O4A C29A H29B 109.0 . . ?
 O4A C29A C30A 113(2) . . ?
 H29A C29A H29B 107.8 . . ?
 C30A C29A H29A 109.0 . . ?
 C30A C29A H29B 109.0 . . ?
 O4B C29B H29C 110.2 . . ?
 O4B C29B H29D 110.2 . . ?
 O4B C29B C30B 108(4) . . ?
 H29C C29B H29D 108.5 . . ?
 C30B C29B H29C 110.2 . . ?
 C30B C29B H29D 110.2 . . ?
 N8A C30A H30A 110.2 . . ?
 N8A C30A H30B 110.2 . . ?
 C29A C30A N8A 108(2) . . ?
 C29A C30A H30A 110.2 . . ?
 C29A C30A H30B 110.2 . . ?
 H30A C30A H30B 108.5 . . ?
 N8B C30B C29B 111(4) . . ?
 N8B C30B H30C 109.3 . . ?
 N8B C30B H30D 109.3 . . ?
 C29B C30B H30C 109.3 . . ?
 C29B C30B H30D 109.3 . . ?
 H30C C30B H30D 108.0 . . ?
 N11 C31 H31 118.6 . . ?
 N11 C31 C32 122.7(9) . . ?
 C32 C31 H31 118.6 . . ?
 C31 C32 H32 120.2 . . ?
 C33 C32 C31 119.6(10) . . ?
 C33 C32 H32 120.2 . . ?
 C32 C33 H33 120.3 . . ?
 C32 C33 C34 119.4(11) . . ?
 C34 C33 H33 120.3 . . ?
 C33 C34 C35 123.5(11) . . ?
 C33 C34 C42 118.9(10) . . ?
 C42 C34 C35 117.6(10) . . ?
 C34 C35 H35 119.2 . . ?
 C36 C35 C34 121.6(11) . . ?
 C36 C35 H35 119.2 . . ?
 C35 C36 H36 119.6 . . ?
 C35 C36 C37 120.7(10) . . ?
 C37 C36 H36 119.6 . . ?
 C36 C37 C38 121.4(9) . . ?
 C36 C37 C41 120.7(10) . . ?
 C41 C37 C38 117.9(10) . . ?
 C37 C38 H38 120.6 . . ?
 C39 C38 C37 118.8(10) . . ?
 C39 C38 H38 120.6 . . ?
 C38 C39 H39 120.5 . . ?
 C38 C39 C40 119.1(10) . . ?
 C40 C39 H39 120.5 . . ?
 N12 C40 C39 122.3(11) . . ?
 N12 C40 H40 118.9 . . ?
 C39 C40 H40 118.9 . . ?
 N12 C41 C37 121.4(9) . . ?
 N12 C41 C42 119.2(9) . . ?
 C37 C41 C42 119.4(10) . . ?
 N11 C42 C34 120.3(9) . . ?
 N11 C42 C41 119.7(9) . . ?
 C41 C42 C34 120.0(9) . . ?
 N13 C43 H43 117.8 . . ?
 N13 C43 C44 124.3(12) . . ?
 C44 C43 H43 117.8 . . ?
 C43 C44 H44 121.1 . . ?
 C45 C44 C43 117.7(10) . . ?
 C45 C44 H44 121.1 . . ?
 C44 C45 H45 120.5 . . ?
 C44 C45 C46 119.1(11) . . ?
 C46 C45 H45 120.5 . . ?
 C45 C46 C47 121.2(10) . . ?
 C45 C46 C54 118.7(12) . . ?
 C54 C46 C47 120.1(11) . . ?
 C46 C47 H47 119.7 . . ?
 C48 C47 C46 120.6(10) . . ?
 C48 C47 H47 119.7 . . ?
 C47 C48 H48 119.5 . . ?
 C47 C48 C49 120.9(11) . . ?
 C49 C48 H48 119.5 . . ?
 C48 C49 C53 119.3(10) . . ?
 C50 C49 C48 122.2(11) . . ?
 C50 C49 C53 118.4(10) . . ?
 C49 C50 H50 120.4 . . ?
 C51 C50 C49 119.2(11) . . ?
 C51 C50 H50 120.4 . . ?
 C50 C51 H51 120.5 . . ?
 C52 C51 C50 119.1(10) . . ?
 C52 C51 H51 120.5 . . ?
 N14 C52 C51 123.9(10) . . ?
 N14 C52 H52 118.0 . . ?
 C51 C52 H52 118.0 . . ?
 N14 C53 C49 120.7(9) . . ?
 N14 C53 C54 119.1(10) . . ?
 C54 C53 C49 120.1(10) . . ?
 N13 C54 C46 122.1(10) . . ?
 N13 C54 C53 119.0(9) . . ?
 C46 C54 C53 118.8(11) . . ?
 B12 B11 H11 129.6 . . ?
 B12 B11 B13 65.8(7) . . ?
 B12 B11 B14 100.2(8) . . ?
 B13 B11 H11 130.0 . . ?
 B13 B11 B14 65.5(7) . . ?
 B14 B11 H11 130.3 . . ?
 B15 B11 H11 129.9 . . ?
 B15 B11 B12 66.3(7) . . ?
 B15 B11 B13 100.1(8) . . ?
 B15 B11 B14 65.1(8) . . ?
 O3 B12 B11 124.5(9) . . ?
 O3 B12 B13 134.1(9) . . ?
 O3 B12 B15 132.4(9) . . ?
 O3 B12 B16 117.4(8) . . ?
 O3 B12 B19 115.7(8) . . ?
 B11 B12 B13 57.3(7) . . ?
 B11 B12 B15 56.3(6) . . ?
 B11 B12 B16 111.1(9) . . ?
 B11 B12 B19 111.1(8) . . ?
 B15 B12 B13 89.2(8) . . ?
 B16 B12 B13 59.0(6) . . ?
 B16 B12 B15 100.5(8) . . ?
 B19 B12 B13 101.0(8) . . ?
 B19 B12 B15 59.5(6) . . ?
 B19 B12 B16 59.6(6) . . ?
 B11 B13 B12 56.9(6) . . ?
 B11 B13 H13 118.4 . . ?
 B11 B13 B14 57.3(7) . . ?
 B11 B13 B16 112.0(9) . . ?
 B11 B13 B17 111.5(8) . . ?
 B12 B13 H13 130.8 . . ?
 B14 B13 B12 90.0(8) . . ?
 B14 B13 H13 131.3 . . ?
 B16 B13 B12 60.4(6) . . ?
 B16 B13 H13 121.0 . . ?
 B16 B13 B14 100.7(8) . . ?
 B16 B13 B17 58.5(6) . . ?
 B17 B13 B12 101.1(8) . . ?
 B17 B13 H13 121.4 . . ?
 B17 B13 B14 59.3(6) . . ?
 B11 B14 B13 57.2(7) . . ?
 B11 B14 H14 118.8 . . ?
 B11 B14 B15 56.7(7) . . ?
 B11 B14 B17 111.8(9) . . ?
 B11 B14 B18 111.1(9) . . ?
 B13 B14 H14 130.8 . . ?
 B15 B14 B13 90.0(8) . . ?
 B15 B14 H14 131.3 . . ?
 B17 B14 B13 59.7(7) . . ?
 B17 B14 H14 120.6 . . ?
 B17 B14 B15 101.5(8) . . ?
 B18 B14 B13 101.6(8) . . ?
 B18 B14 H14 120.9 . . ?
 B18 B14 B15 59.3(7) . . ?
 B18 B14 B17 60.1(6) . . ?
 B11 B15 B12 57.4(6) . . ?
 B11 B15 B14 58.2(7) . . ?
 B11 B15 H15 118.0 . . ?
 B11 B15 B18 112.4(9) . . ?
 B11 B15 B19 111.6(8) . . ?
 B12 B15 H15 131.0 . . ?
 B14 B15 B12 90.7(7) . . ?
 B14 B15 H15 130.7 . . ?
 B18 B15 B12 101.6(7) . . ?
 B18 B15 B14 59.2(7) . . ?
 B18 B15 H15 120.6 . . ?
 B18 B15 B19 60.2(6) . . ?
 B19 B15 B12 59.0(6) . . ?
 B19 B15 B14 101.4(8) . . ?
 B19 B15 H15 121.1 . . ?
 B12 B16 H16 120.1 . . ?
 B13 B16 B12 60.5(6) . . ?
 B13 B16 H16 119.8 . . ?
 B17 B16 B12 102.8(7) . . ?
 B17 B16 B13 60.8(7) . . ?
 B17 B16 H16 130.6 . . ?
 B17 B16 B19 90.1(7) . . ?
 B19 B16 B12 59.0(6) . . ?
 B19 B16 B13 101.7(7) . . ?
 B19 B16 H16 131.5 . . ?
 B20 B16 B12 113.3(8) . . ?
 B20 B16 B13 113.8(8) . . ?
 B20 B16 H16 117.1 . . ?
 B20 B16 B17 57.4(7) . . ?
 B20 B16 B19 58.5(7) . . ?
 B13 B17 H17 119.7 . . ?
 B14 B17 B13 61.0(7) . . ?
 B14 B17 H17 119.7 . . ?
 B16 B17 B13 60.7(7) . . ?
 B16 B17 B14 103.5(8) . . ?
 B16 B17 H17 130.3 . . ?
 B16 B17 B18 90.6(8) . . ?
 B18 B17 B13 101.9(8) . . ?
 B18 B17 B14 59.1(6) . . ?
 B18 B17 H17 131.4 . . ?
 B20 B17 B13 114.0(9) . . ?
 B20 B17 B14 113.8(8) . . ?
 B20 B17 B16 57.8(7) . . ?
 B20 B17 H17 116.9 . . ?
 B20 B17 B18 58.6(6) . . ?
 B14 B18 B15 61.4(7) . . ?
 B14 B18 B17 60.8(7) . . ?
 B14 B18 H18 119.2 . . ?
 B14 B18 B19 103.3(8) . . ?
 B15 B18 B17 103.6(8) . . ?
 B15 B18 H18 118.8 . . ?
 B15 B18 B19 60.6(6) . . ?
 B17 B18 H18 131.2 . . ?
 B17 B18 B19 89.8(7) . . ?
 B19 B18 H18 130.8 . . ?
 B20 B18 B14 113.5(8) . . ?
 B20 B18 B15 114.5(8) . . ?
 B20 B18 B17 56.5(6) . . ?
 B20 B18 H18 117.5 . . ?
 B20 B18 B19 58.2(6) . . ?
 B12 B19 B15 61.5(6) . . ?
 B12 B19 B16 61.5(6) . . ?
 B12 B19 B18 102.8(8) . . ?
 B12 B19 H19 118.8 . . ?
 B15 B19 B16 103.2(8) . . ?
 B15 B19 H19 119.8 . . ?
 B16 B19 H19 130.9 . . ?
 B18 B19 B15 59.2(7) . . ?
 B18 B19 B16 89.5(8) . . ?
 B18 B19 H19 131.5 . . ?
 B20 B19 B12 113.7(9) . . ?
 B20 B19 B15 112.8(9) . . ?
 B20 B19 B16 56.4(6) . . ?
 B20 B19 B18 57.8(6) . . ?
 B20 B19 H19 117.9 . . ?
 B16 B20 B18 98.3(8) . . ?
 B16 B20 B19 65.0(7) . . ?
 B16 B20 H20 130.6 . . ?
 B17 B20 B16 64.8(8) . . ?
 B17 B20 B18 64.9(7) . . ?
 B17 B20 B19 98.3(8) . . ?
 B17 B20 H20 130.7 . . ?
 B18 B20 B19 64.0(7) . . ?
 B18 B20 H20 131.0 . . ?
 B19 B20 H20 131.0 . . ?
 O1 Pb1 N4 142.8(2) . . ?
 O1 Pb1 N5 87.4(2) . . ?
 O1 Pb1 N6 83.3(2) . . ?
 O1 Pb1 N7 105.5(2) . . ?
 N4 Pb1 N6 67.6(2) . . ?
 N5 Pb1 N4 63.4(3) . . ?
 N5 Pb1 N6 74.3(3) . . ?
 N7 Pb1 N4 82.2(3) . . ?
 N7 Pb1 N5 133.1(3) . . ?
 N7 Pb1 N6 63.2(3) . . ?
 C1 O1 Pb1 130.7(6) . . ?
 C1 O1 B2 115.7(7) . . ?
 B2 O1 Pb1 113.5(6) . . ?
 C2 O2 C3 113.0(9) . . ?
 N2 N1 C4 116.0(13) . . ?
 N3 N2 N1 172.9(18) . . ?
 C5 N4 Pb1 123.1(7) . . ?
 C5 N4 C16 119.1(9) . . ?
 C16 N4 Pb1 117.0(6) . . ?
 C14 N5 Pb1 122.2(6) . . ?
 C14 N5 C15 116.3(9) . . ?
 C15 N5 Pb1 120.7(6) . . ?
 C17 N6 Pb1 125.1(7) . . ?
 C17 N6 C28 116.9(9) . . ?
 C28 N6 Pb1 115.0(7) . . ?
 C26 N7 Pb1 122.4(7) . . ?
 C26 N7 C29 117.5(9) . . ?
 C29 N7 Pb1 116.9(7) . . ?
 O1 C1 H1A 109.0 . . ?
 O1 C1 H1B 109.0 . . ?
 O1 C1 C2 113.1(9) . . ?
 H1A C1 H1B 107.8 . . ?
 C2 C1 H1A 109.0 . . ?
 C2 C1 H1B 109.0 . . ?
 O2 C2 C1 111.9(8) . . ?
 O2 C2 H2A 109.2 . . ?
 O2 C2 H2B 109.2 . . ?
 C1 C2 H2A 109.2 . . ?
 C1 C2 H2B 109.2 . . ?
 H2A C2 H2B 107.9 . . ?
 O2 C3 H3A 109.2 . . ?
 O2 C3 H3B 109.2 . . ?
 O2 C3 C4 112.2(11) . . ?
 H3A C3 H3B 107.9 . . ?
 C4 C3 H3A 109.2 . . ?
 C4 C3 H3B 109.2 . . ?
 N1 C4 C3 109.0(11) . . ?
 N1 C4 H4A 109.9 . . ?
 N1 C4 H4B 109.9 . . ?
 C3 C4 H4A 109.9 . . ?
 C3 C4 H4B 109.9 . . ?
 H4A C4 H4B 108.3 . . ?
 N4 C5 H5 118.1 . . ?
 N4 C5 C6 123.9(11) . . ?
 C6 C5 H5 118.1 . . ?
 C5 C6 H6 120.9 . . ?
 C7 C6 C5 118.1(10) . . ?
 C7 C6 H6 120.9 . . ?
 C6 C7 H7 120.3 . . ?
 C6 C7 C8 119.4(10) . . ?
 C8 C7 H7 120.3 . . ?
 C7 C8 C9 122.0(10) . . ?
 C7 C8 C16 118.8(11) . . ?
 C16 C8 C9 119.0(10) . . ?
 C8 C9 H9 119.6 . . ?
 C10 C9 C8 120.8(10) . . ?
 C10 C9 H9 119.6 . . ?
 C9 C10 H10 119.5 . . ?
 C9 C10 C11 120.9(10) . . ?
 C11 C10 H10 119.5 . . ?
 C12 C11 C10 121.8(10) . . ?
 C15 C11 C10 119.9(9) . . ?
 C15 C11 C12 118.3(9) . . ?
 C11 C12 H12 120.1 . . ?
 C13 C12 C11 119.7(10) . . ?
 C13 C12 H12 120.1 . . ?
 C12 C13 H13A 121.5 . . ?
 C12 C13 C14 117.1(10) . . ?
 C14 C13 H13A 121.5 . . ?
 N5 C14 C13 125.2(10) . . ?
 N5 C14 H14A 117.4 . . ?
 C13 C14 H14A 117.4 . . ?
 N5 C15 C11 123.4(9) . . ?
 N5 C15 C16 117.0(8) . . ?
 C11 C15 C16 119.7(8) . . ?
 N4 C16 C8 120.4(10) . . ?
 N4 C16 C15 120.0(8) . . ?
 C8 C16 C15 119.4(9) . . ?
 N6 C17 H17A 118.3 . . ?
 N6 C17 C18 123.3(11) . . ?
 C18 C17 H17A 118.3 . . ?
 C17 C18 H18A 120.2 . . ?
 C19 C18 C17 119.7(10) . . ?
 C19 C18 H18A 120.2 . . ?
 C18 C19 H19A 120.1 . . ?
 C18 C19 C20 119.8(10) . . ?
 C20 C19 H19A 120.1 . . ?
 C19 C20 C21 125.8(10) . . ?
 C19 C20 C28 116.7(10) . . ?
 C28 C20 C21 117.5(10) . . ?
 C20 C21 H21 118.2 . . ?
 C22 C21 C20 123.7(10) . . ?
 C22 C21 H21 118.2 . . ?
 C21 C22 H22 120.2 . . ?
 C21 C22 C23 119.6(10) . . ?
 C23 C22 H22 120.2 . . ?
 C24 C23 C22 122.2(10) . . ?
 C24 C23 C29 118.1(10) . . ?
 C29 C23 C22 119.7(10) . . ?
 C23 C24 H24 119.7 . . ?
 C25 C24 C23 120.7(10) . . ?
 C25 C24 H24 119.7 . . ?
 C24 C25 H25 121.4 . . ?
 C26 C25 C24 117.1(11) . . ?
 C26 C25 H25 121.4 . . ?
 N7 C26 C25 125.0(10) . . ?
 N7 C26 H26 117.5 . . ?
 C25 C26 H26 117.5 . . ?
 N6 C28 C20 123.5(10) . . ?
 N6 C28 C29 117.4(9) . . ?
 C20 C28 C29 119.1(9) . . ?
 N7 C29 C23 121.5(10) . . ?
 N7 C29 C28 118.4(9) . . ?
 C23 C29 C28 120.1(10) . . ?
 B2 B1 H1 130.0 . . ?
 B2 B1 B3 65.9(7) . . ?
 B3 B1 H1 129.8 . . ?
 B4 B1 H1 130.1 . . ?
 B4 B1 B2 99.8(9) . . ?
 B4 B1 B3 65.2(8) . . ?
 B4 B1 B5 66.4(7) . . ?
 B5 B1 H1 129.2 . . ?
 B5 B1 B2 65.9(6) . . ?
 B5 B1 B3 101.0(9) . . ?
 O1 B2 B1 124.8(9) . . ?
 O1 B2 B3 133.6(8) . . ?
 O1 B2 B5 131.7(8) . . ?
 O1 B2 B6 116.0(8) . . ?
 O1 B2 B9 115.1(7) . . ?
 B1 B2 B3 57.4(6) . . ?
 B1 B2 B5 57.0(6) . . ?
 B1 B2 B6 111.9(8) . . ?
 B1 B2 B9 111.7(8) . . ?
 B5 B2 B3 90.6(7) . . ?
 B5 B2 B6 101.9(7) . . ?
 B6 B2 B3 59.6(6) . . ?
 B9 B2 B3 101.5(7) . . ?
 B9 B2 B5 59.9(6) . . ?
 B9 B2 B6 59.6(6) . . ?
 B1 B3 B2 56.8(6) . . ?
 B1 B3 H3 118.9 . . ?
 B1 B3 B4 56.2(7) . . ?
 B1 B3 B6 111.8(8) . . ?
 B1 B3 B7 111.3(9) . . ?
 B2 B3 H3 131.3 . . ?
 B4 B3 B2 89.0(7) . . ?
 B4 B3 H3 131.7 . . ?
 B4 B3 B6 101.2(8) . . ?
 B4 B3 B7 59.9(7) . . ?
 B6 B3 B2 60.1(6) . . ?
 B6 B3 H3 120.6 . . ?
 B7 B3 B2 101.3(8) . . ?
 B7 B3 H3 120.8 . . ?
 B7 B3 B6 59.4(7) . . ?
 B1 B4 B3 58.7(7) . . ?
 B1 B4 H4 117.2 . . ?
 B1 B4 B5 57.7(6) . . ?
 B1 B4 B7 114.0(9) . . ?
 B1 B4 B8 113.2(8) . . ?
 B3 B4 H4 129.7 . . ?
 B3 B4 B5 91.9(7) . . ?
 B3 B4 B7 60.4(7) . . ?
 B3 B4 B8 103.2(8) . . ?
 B5 B4 H4 130.4 . . ?
 B5 B4 B8 60.0(6) . . ?
 B7 B4 H4 119.8 . . ?
 B7 B4 B5 102.8(7) . . ?
 B7 B4 B8 60.2(6) . . ?
 B8 B4 H4 120.1 . . ?
 B1 B5 B2 57.1(6) . . ?
 B1 B5 B4 55.9(6) . . ?
 B1 B5 H5A 118.8 . . ?
 B1 B5 B8 111.7(8) . . ?
 B1 B5 B9 111.7(8) . . ?
 B2 B5 H5A 131.4 . . ?
 B4 B5 B2 88.5(7) . . ?
 B4 B5 H5A 132.2 . . ?
 B4 B5 B8 60.1(6) . . ?
 B8 B5 B2 101.5(7) . . ?
 B8 B5 H5A 120.5 . . ?
 B9 B5 B2 59.7(6) . . ?
 B9 B5 B4 100.4(7) . . ?
 B9 B5 H5A 121.0 . . ?
 B9 B5 B8 59.4(6) . . ?
 B2 B6 H6A 120.3 . . ?
 B3 B6 B2 60.3(6) . . ?
 B3 B6 H6A 119.9 . . ?
 B7 B6 B2 101.8(7) . . ?
 B7 B6 B3 60.0(6) . . ?
 B7 B6 H6A 131.1 . . ?
 B7 B6 B9 89.8(7) . . ?
 B9 B6 B2 59.8(6) . . ?
 B9 B6 B3 102.1(7) . . ?
 B9 B6 H6A 131.3 . . ?
 B10 B6 B2 113.1(8) . . ?
 B10 B6 B3 113.9(8) . . ?
 B10 B6 H6A 117.1 . . ?
 B10 B6 B7 58.2(6) . . ?
 B10 B6 B9 57.6(6) . . ?
 B3 B7 H7A 119.7 . . ?
 B3 B7 B8 102.9(8) . . ?
 B4 B7 B3 59.7(7) . . ?
 B4 B7 H7A 120.3 . . ?
 B4 B7 B8 60.5(6) . . ?
 B6 B7 B3 60.6(6) . . ?
 B6 B7 B4 101.8(8) . . ?
 B6 B7 H7A 131.1 . . ?
 B6 B7 B8 90.3(7) . . ?
 B8 B7 H7A 130.5 . . ?
 B10 B7 B3 113.7(8) . . ?
 B10 B7 B4 113.4(8) . . ?
 B10 B7 B6 57.4(6) . . ?
 B10 B7 H7A 117.4 . . ?
 B10 B7 B8 57.7(6) . . ?
 B4 B8 H8 121.2 . . ?
 B5 B8 B4 59.8(6) . . ?
 B5 B8 H8 119.9 . . ?
 B7 B8 B4 59.2(6) . . ?
 B7 B8 B5 101.9(8) . . ?
 B7 B8 H8 131.3 . . ?
 B9 B8 B4 100.7(8) . . ?
 B9 B8 B5 60.1(6) . . ?
 B9 B8 B7 89.4(7) . . ?
 B9 B8 H8 131.6 . . ?
 B10 B8 B4 112.0(8) . . ?
 B10 B8 B5 113.2(8) . . ?
 B10 B8 B7 57.5(6) . . ?
 B10 B8 H8 117.8 . . ?
 B10 B8 B9 57.4(6) . . ?
 B2 B9 B5 60.4(6) . . ?
 B2 B9 H9A 119.7 . . ?
 B5 B9 H9A 119.4 . . ?
 B6 B9 B2 60.6(6) . . ?
 B6 B9 B5 103.0(7) . . ?
 B6 B9 H9A 130.8 . . ?
 B8 B9 B2 102.7(7) . . ?
 B8 B9 B5 60.5(6) . . ?
 B8 B9 B6 90.5(7) . . ?
 B8 B9 H9A 130.7 . . ?
 B10 B9 B2 113.8(7) . . ?
 B10 B9 B5 114.3(7) . . ?
 B10 B9 B6 57.4(6) . . ?
 B10 B9 B8 58.3(6) . . ?
 B10 B9 H9A 117.1 . . ?
 B6 B10 B7 64.3(7) . . ?
 B6 B10 B8 98.6(8) . . ?
 B6 B10 B9 65.0(6) . . ?
 B6 B10 H10A 130.6 . . ?
 B7 B10 B8 64.8(7) . . ?
 B7 B10 H10A 131.2 . . ?
 B8 B10 H10A 130.7 . . ?
 B9 B10 B7 97.8(8) . . ?
 B9 B10 B8 64.4(7) . . ?
 B9 B10 H10A 131.0 . . ?

loop_
  _geom_torsion_atom_site_label_1
  _geom_torsion_atom_site_label_2
  _geom_torsion_atom_site_label_3
  _geom_torsion_atom_site_label_4
  _geom_torsion
  _geom_torsion_site_symmetry_1
  _geom_torsion_site_symmetry_2
  _geom_torsion_site_symmetry_3
  _geom_torsion_site_symmetry_4
  _geom_torsion_publ_flag
 Pb2 O3 C27 C28A -74(2) . . . . ?
 Pb2 O3 C27 C28B -85(5) . . . . ?
 Pb2 O3 B12 B11 -173.4(8) . . . . ?
 Pb2 O3 B12 B13 110.9(10) . . . . ?
 Pb2 O3 B12 B15 -99.9(10) . . . . ?
 Pb2 O3 B12 B16 38.6(10) . . . . ?
 Pb2 O3 B12 B19 -28.8(10) . . . . ?
 Pb2 N11 C31 C32 -167.5(9) . . . . ?
 Pb2 N11 C42 C34 166.0(8) . . . . ?
 Pb2 N11 C42 C41 -16.6(11) . . . . ?
 Pb2 N12 C40 C39 169.2(8) . . . . ?
 Pb2 N12 C41 C37 -166.5(7) . . . . ?
 Pb2 N12 C41 C42 11.1(12) . . . . ?
 Pb2 N13 C43 C44 166.8(8) . . . . ?
 Pb2 N13 C54 C46 -167.1(8) . . . . ?
 Pb2 N13 C54 C53 16.5(12) . . . . ?
 Pb2 N14 C52 C51 -167.0(8) . . . . ?
 Pb2 N14 C53 C49 163.9(7) . . . . ?
 Pb2 N14 C53 C54 -15.7(12) . . . . ?
 O3 C27 C28A O4A 60(6) . . . . ?
 O3 C27 C28B O4B 55(13) . . . . ?
 O3 B12 B13 B11 108.3(12) . . . . ?
 O3 B12 B13 B14 158.2(11) . . . . ?
 O3 B12 B13 B16 -99.5(12) . . . . ?
 O3 B12 B13 B17 -143.2(10) . . . . ?
 O3 B12 B15 B11 -108.2(12) . . . . ?
 O3 B12 B15 B14 -158.9(10) . . . . ?
 O3 B12 B15 B18 142.5(10) . . . . ?
 O3 B12 B15 B19 98.3(11) . . . . ?
 O3 B12 B16 B13 127.1(10) . . . . ?
 O3 B12 B16 B17 172.5(8) . . . . ?
 O3 B12 B16 B19 -105.2(9) . . . . ?
 O3 B12 B16 B20 -127.8(9) . . . . ?
 O3 B12 B19 B15 -125.8(10) . . . . ?
 O3 B12 B19 B16 108.0(9) . . . . ?
 O3 B12 B19 B18 -169.7(8) . . . . ?
 O3 B12 B19 B20 130.1(9) . . . . ?
 O4A C29A C30A N8A -58(3) . . . . ?
 O4B C29B C30B N8B 65(5) . . . . ?
 N9A N8A C30A C29A 148(3) . . . . ?
 N9B N8B C30B C29B 58(7) . . . . ?
 N11 C31 C32 C33 1.7(19) . . . . ?
 N12 C41 C42 N11 3.7(14) . . . . ?
 N12 C41 C42 C34 -178.8(10) . . . . ?
 N13 C43 C44 C45 -3.2(18) . . . . ?
 N14 C53 C54 N13 -1.3(15) . . . . ?
 N14 C53 C54 C46 -177.7(10) . . . . ?
 C27 O3 B12 B11 32.8(14) . . . . ?
 C27 O3 B12 B13 -42.9(14) . . . . ?
 C27 O3 B12 B15 106.3(11) . . . . ?
 C27 O3 B12 B16 -115.1(9) . . . . ?
 C27 O3 B12 B19 177.5(8) . . . . ?
 C28A O4A C29A C30A -61(4) . . . . ?
 C28B O4B C29B C30B -175(8) . . . . ?
 C29A O4A C28A C27 -148(4) . . . . ?
 C29B O4B C28B C27 -149(8) . . . . ?
 C30B N8B N9B N10B -166(24) . . . . ?
 C31 N11 C42 C34 -3.5(14) . . . . ?
 C31 N11 C42 C41 174.0(9) . . . . ?
 C31 C32 C33 C34 -2.3(19) . . . . ?
 C32 C33 C34 C35 -176.0(12) . . . . ?
 C32 C33 C34 C42 0.1(18) . . . . ?
 C33 C34 C35 C36 175.3(12) . . . . ?
 C33 C34 C42 N11 2.9(16) . . . . ?
 C33 C34 C42 C41 -174.6(10) . . . . ?
 C34 C35 C36 C37 -0.7(19) . . . . ?
 C35 C34 C42 N11 179.1(10) . . . . ?
 C35 C34 C42 C41 1.7(15) . . . . ?
 C35 C36 C37 C38 -178.4(11) . . . . ?
 C35 C36 C37 C41 1.2(18) . . . . ?
 C36 C37 C38 C39 179.3(11) . . . . ?
 C36 C37 C41 N12 177.4(10) . . . . ?
 C36 C37 C41 C42 -0.2(16) . . . . ?
 C37 C38 C39 C40 3.1(17) . . . . ?
 C37 C41 C42 N11 -178.7(9) . . . . ?
 C37 C41 C42 C34 -1.2(15) . . . . ?
 C38 C37 C41 N12 -3.1(15) . . . . ?
 C38 C37 C41 C42 179.4(9) . . . . ?
 C38 C39 C40 N12 -2.8(17) . . . . ?
 C40 N12 C41 C37 3.5(15) . . . . ?
 C40 N12 C41 C42 -178.9(9) . . . . ?
 C41 N12 C40 C39 -0.5(16) . . . . ?
 C41 C37 C38 C39 -0.3(16) . . . . ?
 C42 N11 C31 C32 1.3(16) . . . . ?
 C42 C34 C35 C36 -0.7(18) . . . . ?
 C43 N13 C54 C46 -1.5(16) . . . . ?
 C43 N13 C54 C53 -177.8(10) . . . . ?
 C43 C44 C45 C46 2.9(17) . . . . ?
 C44 C45 C46 C47 -179.8(11) . . . . ?
 C44 C45 C46 C54 -2.1(18) . . . . ?
 C45 C46 C47 C48 -177.8(12) . . . . ?
 C45 C46 C54 N13 1.4(17) . . . . ?
 C45 C46 C54 C53 177.7(10) . . . . ?
 C46 C47 C48 C49 -2.4(18) . . . . ?
 C47 C46 C54 N13 179.1(10) . . . . ?
 C47 C46 C54 C53 -4.6(17) . . . . ?
 C47 C48 C49 C50 176.1(12) . . . . ?
 C47 C48 C49 C53 0.4(18) . . . . ?
 C48 C49 C50 C51 -177.7(11) . . . . ?
 C48 C49 C53 N14 179.8(10) . . . . ?
 C48 C49 C53 C54 -0.6(16) . . . . ?
 C49 C50 C51 C52 -1.3(18) . . . . ?
 C49 C53 C54 N13 179.1(10) . . . . ?
 C49 C53 C54 C46 2.7(16) . . . . ?
 C50 C49 C53 N14 4.0(16) . . . . ?
 C50 C49 C53 C54 -176.5(10) . . . . ?
 C50 C51 C52 N14 2.9(18) . . . . ?
 C52 N14 C53 C49 -2.5(15) . . . . ?
 C52 N14 C53 C54 177.9(9) . . . . ?
 C53 N14 C52 C51 -1.0(16) . . . . ?
 C53 C49 C50 C51 -2.0(17) . . . . ?
 C54 N13 C43 C44 2.4(17) . . . . ?
 C54 C46 C47 C48 4.5(18) . . . . ?
 B11 B12 B13 B14 49.9(7) . . . . ?
 B11 B12 B13 B16 152.2(9) . . . . ?
 B11 B12 B13 B17 108.5(9) . . . . ?
 B11 B12 B15 B14 -50.6(8) . . . . ?
 B11 B12 B15 B18 -109.3(10) . . . . ?
 B11 B12 B15 B19 -153.5(10) . . . . ?
 B11 B12 B16 B13 -24.9(8) . . . . ?
 B11 B12 B16 B17 20.4(11) . . . . ?
 B11 B12 B16 B19 102.8(9) . . . . ?
 B11 B12 B16 B20 80.2(11) . . . . ?
 B11 B12 B19 B15 23.4(9) . . . . ?
 B11 B12 B19 B16 -102.8(9) . . . . ?
 B11 B12 B19 B18 -20.5(11) . . . . ?
 B11 B12 B19 B20 -80.7(10) . . . . ?
 B11 B13 B14 B15 49.1(7) . . . . ?
 B11 B13 B14 B17 152.5(9) . . . . ?
 B11 B13 B14 B18 107.8(9) . . . . ?
 B11 B13 B16 B12 24.9(8) . . . . ?
 B11 B13 B16 B17 -102.4(9) . . . . ?
 B11 B13 B16 B19 -18.9(11) . . . . ?
 B11 B13 B16 B20 -79.4(11) . . . . ?
 B11 B13 B17 B14 -24.7(8) . . . . ?
 B11 B13 B17 B16 103.4(10) . . . . ?
 B11 B13 B17 B18 19.6(11) . . . . ?
 B11 B13 B17 B20 80.3(11) . . . . ?
 B11 B14 B15 B12 50.0(7) . . . . ?
 B11 B14 B15 B18 153.1(8) . . . . ?
 B11 B14 B15 B19 108.4(8) . . . . ?
 B11 B14 B17 B13 24.7(9) . . . . ?
 B11 B14 B17 B16 -20.2(12) . . . . ?
 B11 B14 B17 B18 -102.6(10) . . . . ?
 B11 B14 B17 B20 -80.6(12) . . . . ?
 B11 B14 B18 B15 -23.9(8) . . . . ?
 B11 B14 B18 B17 103.7(9) . . . . ?
 B11 B14 B18 B19 21.5(10) . . . . ?
 B11 B14 B18 B20 82.3(11) . . . . ?
 B11 B15 B18 B14 24.6(8) . . . . ?
 B11 B15 B18 B17 -20.8(11) . . . . ?
 B11 B15 B18 B19 -102.8(9) . . . . ?
 B11 B15 B18 B20 -79.9(11) . . . . ?
 B11 B15 B19 B12 -23.8(9) . . . . ?
 B11 B15 B19 B16 22.9(12) . . . . ?
 B11 B15 B19 B18 104.2(10) . . . . ?
 B11 B15 B19 B20 81.7(12) . . . . ?
 B12 O3 C27 C28A 76(2) . . . . ?
 B12 O3 C27 C28B 65(5) . . . . ?
 B12 B11 B13 B14 -114.7(8) . . . . ?
 B12 B11 B13 B16 -26.0(8) . . . . ?
 B12 B11 B13 B17 -89.5(9) . . . . ?
 B12 B11 B14 B13 57.3(7) . . . . ?
 B12 B11 B14 B15 -57.8(7) . . . . ?
 B12 B11 B14 B17 31.9(11) . . . . ?
 B12 B11 B14 B18 -33.2(10) . . . . ?
 B12 B11 B15 B14 114.5(8) . . . . ?
 B12 B11 B15 B18 89.7(9) . . . . ?
 B12 B11 B15 B19 24.3(9) . . . . ?
 B12 B13 B14 B11 -49.6(7) . . . . ?
 B12 B13 B14 B15 -0.4(7) . . . . ?
 B12 B13 B14 B17 102.9(8) . . . . ?
 B12 B13 B14 B18 58.2(8) . . . . ?
 B12 B13 B16 B17 -127.4(8) . . . . ?
 B12 B13 B16 B19 -43.8(7) . . . . ?
 B12 B13 B16 B20 -104.4(10) . . . . ?
 B12 B13 B17 B14 -83.3(8) . . . . ?
 B12 B13 B17 B16 44.8(7) . . . . ?
 B12 B13 B17 B18 -39.1(9) . . . . ?
 B12 B13 B17 B20 21.6(10) . . . . ?
 B12 B15 B18 B14 83.8(8) . . . . ?
 B12 B15 B18 B17 38.4(9) . . . . ?
 B12 B15 B18 B19 -43.5(7) . . . . ?
 B12 B15 B18 B20 -20.6(11) . . . . ?
 B12 B15 B19 B16 46.7(7) . . . . ?
 B12 B15 B19 B18 128.1(8) . . . . ?
 B12 B15 B19 B20 105.6(9) . . . . ?
 B12 B16 B17 B13 -45.2(7) . . . . ?
 B12 B16 B17 B14 -0.1(10) . . . . ?
 B12 B16 B17 B18 58.1(8) . . . . ?
 B12 B16 B17 B20 109.7(9) . . . . ?
 B12 B16 B19 B15 -46.8(8) . . . . ?
 B12 B16 B19 B18 -104.9(7) . . . . ?
 B12 B16 B19 B20 -155.6(9) . . . . ?
 B12 B16 B20 B17 -90.6(9) . . . . ?
 B12 B16 B20 B18 -33.5(11) . . . . ?
 B12 B16 B20 B19 22.7(8) . . . . ?
 B12 B19 B20 B16 -23.4(8) . . . . ?
 B12 B19 B20 B17 33.8(10) . . . . ?
 B12 B19 B20 B18 90.5(9) . . . . ?
 B13 B11 B12 O3 -124.3(11) . . . . ?
 B13 B11 B12 B15 114.1(9) . . . . ?
 B13 B11 B12 B16 25.4(8) . . . . ?
 B13 B11 B12 B19 89.8(9) . . . . ?
 B13 B11 B14 B15 -115.1(8) . . . . ?
 B13 B11 B14 B17 -25.4(9) . . . . ?
 B13 B11 B14 B18 -90.5(9) . . . . ?
 B13 B11 B15 B12 -57.7(8) . . . . ?
 B13 B11 B15 B14 56.8(8) . . . . ?
 B13 B11 B15 B18 31.9(11) . . . . ?
 B13 B11 B15 B19 -33.5(12) . . . . ?
 B13 B12 B15 B11 50.2(7) . . . . ?
 B13 B12 B15 B14 -0.4(7) . . . . ?
 B13 B12 B15 B18 -59.1(8) . . . . ?
 B13 B12 B15 B19 -103.3(8) . . . . ?
 B13 B12 B16 B17 45.3(8) . . . . ?
 B13 B12 B16 B19 127.7(8) . . . . ?
 B13 B12 B16 B20 105.1(10) . . . . ?
 B13 B12 B19 B15 82.5(8) . . . . ?
 B13 B12 B19 B16 -43.8(7) . . . . ?
 B13 B12 B19 B18 38.5(9) . . . . ?
 B13 B12 B19 B20 -21.7(10) . . . . ?
 B13 B14 B15 B11 -49.6(7) . . . . ?
 B13 B14 B15 B12 0.4(7) . . . . ?
 B13 B14 B15 B18 103.5(8) . . . . ?
 B13 B14 B15 B19 58.9(8) . . . . ?
 B13 B14 B17 B16 -44.9(8) . . . . ?
 B13 B14 B17 B18 -127.3(9) . . . . ?
 B13 B14 B17 B20 -105.3(10) . . . . ?
 B13 B14 B18 B15 -83.0(8) . . . . ?
 B13 B14 B18 B17 44.5(8) . . . . ?
 B13 B14 B18 B19 -37.7(9) . . . . ?
 B13 B14 B18 B20 23.1(11) . . . . ?
 B13 B16 B17 B14 45.0(8) . . . . ?
 B13 B16 B17 B18 103.3(7) . . . . ?
 B13 B16 B17 B20 154.9(9) . . . . ?
 B13 B16 B19 B12 44.7(7) . . . . ?
 B13 B16 B19 B15 -2.0(10) . . . . ?
 B13 B16 B19 B18 -60.2(8) . . . . ?
 B13 B16 B19 B20 -110.8(9) . . . . ?
 B13 B16 B20 B17 -23.9(8) . . . . ?
 B13 B16 B20 B18 33.2(11) . . . . ?
 B13 B16 B20 B19 89.4(9) . . . . ?
 B13 B17 B18 B14 -45.3(8) . . . . ?
 B13 B17 B18 B15 0.4(10) . . . . ?
 B13 B17 B18 B19 60.1(8) . . . . ?
 B13 B17 B18 B20 111.0(9) . . . . ?
 B13 B17 B20 B16 23.9(8) . . . . ?
 B13 B17 B20 B18 -89.5(9) . . . . ?
 B13 B17 B20 B19 -33.4(10) . . . . ?
 B14 B11 B12 O3 178.7(9) . . . . ?
 B14 B11 B12 B13 -57.1(8) . . . . ?
 B14 B11 B12 B15 57.0(8) . . . . ?
 B14 B11 B12 B16 -31.7(10) . . . . ?
 B14 B11 B12 B19 32.7(11) . . . . ?
 B14 B11 B13 B12 114.7(8) . . . . ?
 B14 B11 B13 B16 88.8(9) . . . . ?
 B14 B11 B13 B17 25.2(9) . . . . ?
 B14 B11 B15 B12 -114.5(8) . . . . ?
 B14 B11 B15 B18 -24.8(8) . . . . ?
 B14 B11 B15 B19 -90.3(9) . . . . ?
 B14 B13 B16 B12 83.9(8) . . . . ?
 B14 B13 B16 B17 -43.5(7) . . . . ?
 B14 B13 B16 B19 40.0(9) . . . . ?
 B14 B13 B16 B20 -20.5(11) . . . . ?
 B14 B13 B17 B16 128.1(9) . . . . ?
 B14 B13 B17 B18 44.2(7) . . . . ?
 B14 B13 B17 B20 104.9(9) . . . . ?
 B14 B15 B18 B17 -45.4(7) . . . . ?
 B14 B15 B18 B19 -127.4(8) . . . . ?
 B14 B15 B18 B20 -104.5(10) . . . . ?
 B14 B15 B19 B12 -83.9(8) . . . . ?
 B14 B15 B19 B16 -37.2(10) . . . . ?
 B14 B15 B19 B18 44.1(8) . . . . ?
 B14 B15 B19 B20 21.6(11) . . . . ?
 B14 B17 B18 B15 45.7(8) . . . . ?
 B14 B17 B18 B19 105.4(8) . . . . ?
 B14 B17 B18 B20 156.4(9) . . . . ?
 B14 B17 B20 B16 91.3(10) . . . . ?
 B14 B17 B20 B18 -22.1(9) . . . . ?
 B14 B17 B20 B19 34.0(11) . . . . ?
 B14 B18 B19 B12 -0.6(9) . . . . ?
 B14 B18 B19 B15 -45.8(7) . . . . ?
 B14 B18 B19 B16 59.9(8) . . . . ?
 B14 B18 B19 B20 109.6(9) . . . . ?
 B14 B18 B20 B16 -34.6(11) . . . . ?
 B14 B18 B20 B17 22.4(9) . . . . ?
 B14 B18 B20 B19 -91.5(9) . . . . ?
 B15 B11 B12 O3 121.7(11) . . . . ?
 B15 B11 B12 B13 -114.1(9) . . . . ?
 B15 B11 B12 B16 -88.7(9) . . . . ?
 B15 B11 B12 B19 -24.3(9) . . . . ?
 B15 B11 B13 B12 58.1(8) . . . . ?
 B15 B11 B13 B14 -56.6(8) . . . . ?
 B15 B11 B13 B16 32.2(11) . . . . ?
 B15 B11 B13 B17 -31.3(11) . . . . ?
 B15 B11 B14 B13 115.1(8) . . . . ?
 B15 B11 B14 B17 89.7(9) . . . . ?
 B15 B11 B14 B18 24.6(8) . . . . ?
 B15 B12 B13 B11 -49.4(7) . . . . ?
 B15 B12 B13 B14 0.4(7) . . . . ?
 B15 B12 B13 B16 102.8(7) . . . . ?
 B15 B12 B13 B17 59.1(7) . . . . ?
 B15 B12 B16 B13 -82.7(8) . . . . ?
 B15 B12 B16 B17 -37.3(9) . . . . ?
 B15 B12 B16 B19 45.0(7) . . . . ?
 B15 B12 B16 B20 22.4(11) . . . . ?
 B15 B12 B19 B16 -126.2(8) . . . . ?
 B15 B12 B19 B18 -43.9(7) . . . . ?
 B15 B12 B19 B20 -104.1(9) . . . . ?
 B15 B14 B17 B13 83.2(8) . . . . ?
 B15 B14 B17 B16 38.3(10) . . . . ?
 B15 B14 B17 B18 -44.1(8) . . . . ?
 B15 B14 B17 B20 -22.1(12) . . . . ?
 B15 B14 B18 B17 127.6(8) . . . . ?
 B15 B14 B18 B19 45.4(7) . . . . ?
 B15 B14 B18 B20 106.2(9) . . . . ?
 B15 B18 B19 B12 45.2(7) . . . . ?
 B15 B18 B19 B16 105.7(8) . . . . ?
 B15 B18 B19 B20 155.4(9) . . . . ?
 B15 B18 B20 B16 33.4(11) . . . . ?
 B15 B18 B20 B17 90.4(10) . . . . ?
 B15 B18 B20 B19 -23.5(9) . . . . ?
 B15 B19 B20 B16 -91.0(9) . . . . ?
 B15 B19 B20 B17 -33.9(10) . . . . ?
 B15 B19 B20 B18 22.9(8) . . . . ?
 B16 B12 B13 B11 -152.2(9) . . . . ?
 B16 B12 B13 B14 -102.3(8) . . . . ?
 B16 B12 B13 B17 -43.7(7) . . . . ?
 B16 B12 B15 B11 108.5(9) . . . . ?
 B16 B12 B15 B14 57.9(8) . . . . ?
 B16 B12 B15 B18 -0.8(9) . . . . ?
 B16 B12 B15 B19 -45.0(7) . . . . ?
 B16 B12 B19 B15 126.2(8) . . . . ?
 B16 B12 B19 B18 82.3(8) . . . . ?
 B16 B12 B19 B20 22.1(8) . . . . ?
 B16 B13 B14 B11 -109.4(9) . . . . ?
 B16 B13 B14 B15 -60.3(8) . . . . ?
 B16 B13 B14 B17 43.1(7) . . . . ?
 B16 B13 B14 B18 -1.6(10) . . . . ?
 B16 B13 B17 B14 -128.1(9) . . . . ?
 B16 B13 B17 B18 -83.9(8) . . . . ?
 B16 B13 B17 B20 -23.2(8) . . . . ?
 B16 B17 B18 B14 -105.4(8) . . . . ?
 B16 B17 B18 B15 -59.7(8) . . . . ?
 B16 B17 B18 B19 0.0(7) . . . . ?
 B16 B17 B18 B20 50.9(7) . . . . ?
 B16 B17 B20 B18 -113.4(8) . . . . ?
 B16 B17 B20 B19 -57.3(7) . . . . ?
 B16 B19 B20 B17 57.1(7) . . . . ?
 B16 B19 B20 B18 113.9(8) . . . . ?
 B17 B13 B14 B11 -152.5(9) . . . . ?
 B17 B13 B14 B15 -103.4(8) . . . . ?
 B17 B13 B14 B18 -44.7(7) . . . . ?
 B17 B13 B16 B12 127.4(8) . . . . ?
 B17 B13 B16 B19 83.5(8) . . . . ?
 B17 B13 B16 B20 23.0(8) . . . . ?
 B17 B14 B15 B11 -108.6(9) . . . . ?
 B17 B14 B15 B12 -58.6(8) . . . . ?
 B17 B14 B15 B18 44.5(7) . . . . ?
 B17 B14 B15 B19 -0.2(10) . . . . ?
 B17 B14 B18 B15 -127.6(8) . . . . ?
 B17 B14 B18 B19 -82.2(8) . . . . ?
 B17 B14 B18 B20 -21.4(8) . . . . ?
 B17 B16 B19 B12 104.9(7) . . . . ?
 B17 B16 B19 B15 58.1(9) . . . . ?
 B17 B16 B19 B18 0.0(7) . . . . ?
 B17 B16 B19 B20 -50.7(7) . . . . ?
 B17 B16 B20 B18 57.1(7) . . . . ?
 B17 B16 B20 B19 113.3(8) . . . . ?
 B17 B18 B19 B12 -60.5(8) . . . . ?
 B17 B18 B19 B15 -105.7(8) . . . . ?
 B17 B18 B19 B16 0.0(7) . . . . ?
 B17 B18 B19 B20 49.7(7) . . . . ?
 B17 B18 B20 B16 -57.0(8) . . . . ?
 B17 B18 B20 B19 -113.9(8) . . . . ?
 B18 B14 B15 B11 -153.1(8) . . . . ?
 B18 B14 B15 B12 -103.1(7) . . . . ?
 B18 B14 B15 B19 -44.7(7) . . . . ?
 B18 B14 B17 B13 127.3(9) . . . . ?
 B18 B14 B17 B16 82.4(8) . . . . ?
 B18 B14 B17 B20 22.0(9) . . . . ?
 B18 B15 B19 B12 -128.1(8) . . . . ?
 B18 B15 B19 B16 -81.3(8) . . . . ?
 B18 B15 B19 B20 -22.5(8) . . . . ?
 B18 B17 B20 B16 113.4(8) . . . . ?
 B18 B17 B20 B19 56.1(7) . . . . ?
 B18 B19 B20 B16 -113.9(8) . . . . ?
 B18 B19 B20 B17 -56.8(7) . . . . ?
 B19 B12 B13 B11 -108.1(8) . . . . ?
 B19 B12 B13 B14 -58.3(8) . . . . ?
 B19 B12 B13 B16 44.1(7) . . . . ?
 B19 B12 B13 B17 0.4(9) . . . . ?
 B19 B12 B15 B11 153.5(10) . . . . ?
 B19 B12 B15 B14 102.9(8) . . . . ?
 B19 B12 B15 B18 44.2(8) . . . . ?
 B19 B12 B16 B13 -127.7(8) . . . . ?
 B19 B12 B16 B17 -82.3(8) . . . . ?
 B19 B12 B16 B20 -22.6(8) . . . . ?
 B19 B15 B18 B14 127.4(8) . . . . ?
 B19 B15 B18 B17 82.0(8) . . . . ?
 B19 B15 B18 B20 22.9(9) . . . . ?
 B19 B16 B17 B13 -103.3(7) . . . . ?
 B19 B16 B17 B14 -58.3(9) . . . . ?
 B19 B16 B17 B18 0.0(7) . . . . ?
 B19 B16 B17 B20 51.6(7) . . . . ?
 B19 B16 B20 B17 -113.3(8) . . . . ?
 B19 B16 B20 B18 -56.2(7) . . . . ?
 B19 B18 B20 B16 56.9(8) . . . . ?
 B19 B18 B20 B17 113.9(8) . . . . ?
 B20 B16 B17 B13 -154.9(9) . . . . ?
 B20 B16 B17 B14 -109.8(9) . . . . ?
 B20 B16 B17 B18 -51.6(7) . . . . ?
 B20 B16 B19 B12 155.6(9) . . . . ?
 B20 B16 B19 B15 108.8(9) . . . . ?
 B20 B16 B19 B18 50.7(7) . . . . ?
 B20 B17 B18 B14 -156.4(9) . . . . ?
 B20 B17 B18 B15 -110.6(9) . . . . ?
 B20 B17 B18 B19 -51.0(7) . . . . ?
 B20 B18 B19 B12 -110.2(9) . . . . ?
 B20 B18 B19 B15 -155.4(9) . . . . ?
 B20 B18 B19 B16 -49.6(7) . . . . ?
 Pb1 O1 C1 C2 -99.1(8) . . . . ?
 Pb1 O1 B2 B1 -168.8(7) . . . . ?
 Pb1 O1 B2 B3 115.3(10) . . . . ?
 Pb1 O1 B2 B5 -94.4(10) . . . . ?
 Pb1 O1 B2 B6 43.5(9) . . . . ?
 Pb1 O1 B2 B9 -23.4(9) . . . . ?
 Pb1 N4 C5 C6 -167.3(9) . . . . ?
 Pb1 N4 C16 C8 165.3(8) . . . . ?
 Pb1 N4 C16 C15 -10.7(12) . . . . ?
 Pb1 N5 C14 C13 170.2(8) . . . . ?
 Pb1 N5 C15 C11 -168.5(7) . . . . ?
 Pb1 N5 C15 C16 11.6(11) . . . . ?
 Pb1 N6 C17 C18 -155.5(8) . . . . ?
 Pb1 N6 C28 C20 158.4(7) . . . . ?
 Pb1 N6 C28 C29 -24.2(11) . . . . ?
 Pb1 N7 C26 C25 156.9(9) . . . . ?
 Pb1 N7 C29 C23 -157.8(7) . . . . ?
 Pb1 N7 C29 C28 22.9(11) . . . . ?
 O1 C1 C2 O2 62.6(11) . . . . ?
 O1 B2 B3 B1 109.0(12) . . . . ?
 O1 B2 B3 B4 158.2(11) . . . . ?
 O1 B2 B3 B6 -98.3(12) . . . . ?
 O1 B2 B3 B7 -142.8(10) . . . . ?
 O1 B2 B5 B1 -109.5(12) . . . . ?
 O1 B2 B5 B4 -158.9(10) . . . . ?
 O1 B2 B5 B8 142.1(10) . . . . ?
 O1 B2 B5 B9 98.1(11) . . . . ?
 O1 B2 B6 B3 127.1(10) . . . . ?
 O1 B2 B6 B7 172.0(8) . . . . ?
 O1 B2 B6 B9 -105.2(9) . . . . ?
 O1 B2 B6 B10 -127.7(9) . . . . ?
 O1 B2 B9 B5 -125.2(9) . . . . ?
 O1 B2 B9 B6 106.7(9) . . . . ?
 O1 B2 B9 B8 -170.1(8) . . . . ?
 O1 B2 B9 B10 129.3(9) . . . . ?
 O2 C3 C4 N1 -67.6(14) . . . . ?
 N2 N1 C4 C3 81.5(16) . . . . ?
 N4 C5 C6 C7 1.9(19) . . . . ?
 N5 C15 C16 N4 -0.1(14) . . . . ?
 N5 C15 C16 C8 -176.2(9) . . . . ?
 N6 C17 C18 C19 -2.2(16) . . . . ?
 N6 C28 C29 N7 1.6(13) . . . . ?
 N6 C28 C29 C23 -177.7(9) . . . . ?
 C1 O1 B2 B1 14.6(13) . . . . ?
 C1 O1 B2 B3 -61.2(14) . . . . ?
 C1 O1 B2 B5 89.0(12) . . . . ?
 C1 O1 B2 B6 -133.1(8) . . . . ?
 C1 O1 B2 B9 160.1(8) . . . . ?
 C2 O2 C3 C4 -81.1(12) . . . . ?
 C3 O2 C2 C1 -109.2(10) . . . . ?
 C5 N4 C16 C8 -4.6(15) . . . . ?
 C5 N4 C16 C15 179.4(9) . . . . ?
 C5 C6 C7 C8 -2.9(19) . . . . ?
 C6 C7 C8 C9 -175.2(13) . . . . ?
 C6 C7 C8 C16 0.3(19) . . . . ?
 C7 C8 C9 C10 179.8(13) . . . . ?
 C7 C8 C16 N4 3.5(17) . . . . ?
 C7 C8 C16 C15 179.6(10) . . . . ?
 C8 C9 C10 C11 -3(2) . . . . ?
 C9 C8 C16 N4 179.1(11) . . . . ?
 C9 C8 C16 C15 -4.8(16) . . . . ?
 C9 C10 C11 C12 -178.2(12) . . . . ?
 C9 C10 C11 C15 1.8(17) . . . . ?
 C10 C11 C12 C13 -179.1(11) . . . . ?
 C10 C11 C15 N5 177.8(9) . . . . ?
 C10 C11 C15 C16 -2.3(15) . . . . ?
 C11 C12 C13 C14 0.8(17) . . . . ?
 C11 C15 C16 N4 179.9(9) . . . . ?
 C11 C15 C16 C8 3.9(15) . . . . ?
 C12 C11 C15 N5 -2.2(15) . . . . ?
 C12 C11 C15 C16 177.7(9) . . . . ?
 C12 C13 C14 N5 -1.4(17) . . . . ?
 C14 N5 C15 C11 1.7(14) . . . . ?
 C14 N5 C15 C16 -178.3(9) . . . . ?
 C15 N5 C14 C13 0.2(16) . . . . ?
 C15 C11 C12 C13 0.9(16) . . . . ?
 C16 N4 C5 C6 1.9(17) . . . . ?
 C16 C8 C9 C10 4(2) . . . . ?
 C17 N6 C28 C20 -2.9(14) . . . . ?
 C17 N6 C28 C29 174.5(8) . . . . ?
 C17 C18 C19 C20 -0.3(16) . . . . ?
 C18 C19 C20 C21 179.9(11) . . . . ?
 C18 C19 C20 C28 1.0(16) . . . . ?
 C19 C20 C21 C22 175.7(11) . . . . ?
 C19 C20 C28 N6 0.6(15) . . . . ?
 C19 C20 C28 C29 -176.8(9) . . . . ?
 C20 C21 C22 C23 2.3(18) . . . . ?
 C20 C28 C29 N7 179.1(8) . . . . ?
 C20 C28 C29 C23 -0.2(14) . . . . ?
 C21 C20 C28 N6 -178.3(10) . . . . ?
 C21 C20 C28 C29 4.3(14) . . . . ?
 C21 C22 C23 C24 -179.0(11) . . . . ?
 C21 C22 C23 C29 2.1(16) . . . . ?
 C22 C23 C24 C25 -179.2(11) . . . . ?
 C22 C23 C29 N7 177.6(9) . . . . ?
 C22 C23 C29 C28 -3.1(15) . . . . ?
 C23 C24 C25 C26 0.6(17) . . . . ?
 C24 C23 C29 N7 -1.3(15) . . . . ?
 C24 C23 C29 C28 178.0(9) . . . . ?
 C24 C25 C26 N7 0.8(18) . . . . ?
 C26 N7 C29 C23 2.5(14) . . . . ?
 C26 N7 C29 C28 -176.8(9) . . . . ?
 C28 N6 C17 C18 3.7(14) . . . . ?
 C28 C20 C21 C22 -5.5(17) . . . . ?
 C29 N7 C26 C25 -2.3(16) . . . . ?
 C29 C23 C24 C25 -0.3(17) . . . . ?
 B1 B2 B3 B4 49.1(7) . . . . ?
 B1 B2 B3 B6 152.7(9) . . . . ?
 B1 B2 B3 B7 108.2(9) . . . . ?
 B1 B2 B5 B4 -49.4(7) . . . . ?
 B1 B2 B5 B8 -108.5(8) . . . . ?
 B1 B2 B5 B9 -152.4(9) . . . . ?
 B1 B2 B6 B3 -24.6(8) . . . . ?
 B1 B2 B6 B7 20.3(10) . . . . ?
 B1 B2 B6 B9 103.1(9) . . . . ?
 B1 B2 B6 B10 80.6(10) . . . . ?
 B1 B2 B9 B5 24.7(8) . . . . ?
 B1 B2 B9 B6 -103.4(9) . . . . ?
 B1 B2 B9 B8 -20.1(10) . . . . ?
 B1 B2 B9 B10 -80.8(10) . . . . ?
 B1 B3 B4 B5 49.7(7) . . . . ?
 B1 B3 B4 B7 153.3(8) . . . . ?
 B1 B3 B4 B8 109.3(8) . . . . ?
 B1 B3 B6 B2 24.4(8) . . . . ?
 B1 B3 B6 B7 -102.6(9) . . . . ?
 B1 B3 B6 B9 -19.9(11) . . . . ?
 B1 B3 B6 B10 -79.6(11) . . . . ?
 B1 B3 B7 B4 -23.6(8) . . . . ?
 B1 B3 B7 B6 103.4(9) . . . . ?
 B1 B3 B7 B8 20.5(10) . . . . ?
 B1 B3 B7 B10 80.6(11) . . . . ?
 B1 B4 B5 B2 50.3(7) . . . . ?
 B1 B4 B5 B8 154.5(9) . . . . ?
 B1 B4 B5 B9 109.2(8) . . . . ?
 B1 B4 B7 B3 24.8(8) . . . . ?
 B1 B4 B7 B6 -20.5(10) . . . . ?
 B1 B4 B7 B8 -104.0(9) . . . . ?
 B1 B4 B7 B10 -79.9(11) . . . . ?
 B1 B4 B8 B5 -23.3(8) . . . . ?
 B1 B4 B8 B7 105.3(10) . . . . ?
 B1 B4 B8 B9 22.5(11) . . . . ?
 B1 B4 B8 B10 81.5(11) . . . . ?
 B1 B5 B8 B4 22.5(8) . . . . ?
 B1 B5 B8 B7 -20.8(10) . . . . ?
 B1 B5 B8 B9 -103.1(8) . . . . ?
 B1 B5 B8 B10 -80.4(10) . . . . ?
 B1 B5 B9 B2 -24.7(8) . . . . ?
 B1 B5 B9 B6 20.0(10) . . . . ?
 B1 B5 B9 B8 103.1(9) . . . . ?
 B1 B5 B9 B10 79.9(10) . . . . ?
 B2 O1 C1 C2 76.7(11) . . . . ?
 B2 B1 B3 B4 -114.4(8) . . . . ?
 B2 B1 B3 B6 -25.4(8) . . . . ?
 B2 B1 B3 B7 -89.8(9) . . . . ?
 B2 B1 B4 B3 57.5(7) . . . . ?
 B2 B1 B4 B5 -58.1(7) . . . . ?
 B2 B1 B4 B7 32.2(10) . . . . ?
 B2 B1 B4 B8 -34.2(11) . . . . ?
 B2 B1 B5 B4 113.6(8) . . . . ?
 B2 B1 B5 B8 89.9(8) . . . . ?
 B2 B1 B5 B9 25.5(8) . . . . ?
 B2 B3 B4 B1 -49.6(7) . . . . ?
 B2 B3 B4 B5 0.1(7) . . . . ?
 B2 B3 B4 B7 103.7(8) . . . . ?
 B2 B3 B4 B8 59.7(8) . . . . ?
 B2 B3 B6 B7 -127.1(8) . . . . ?
 B2 B3 B6 B9 -44.4(7) . . . . ?
 B2 B3 B6 B10 -104.0(9) . . . . ?
 B2 B3 B7 B4 -82.2(8) . . . . ?
 B2 B3 B7 B6 44.9(7) . . . . ?
 B2 B3 B7 B8 -38.1(9) . . . . ?
 B2 B3 B7 B10 22.1(11) . . . . ?
 B2 B5 B8 B4 81.5(7) . . . . ?
 B2 B5 B8 B7 38.2(8) . . . . ?
 B2 B5 B8 B9 -44.1(6) . . . . ?
 B2 B5 B8 B10 -21.4(10) . . . . ?
 B2 B5 B9 B6 44.7(7) . . . . ?
 B2 B5 B9 B8 127.8(7) . . . . ?
 B2 B5 B9 B10 104.6(8) . . . . ?
 B2 B6 B7 B3 -45.1(7) . . . . ?
 B2 B6 B7 B4 -0.3(9) . . . . ?
 B2 B6 B7 B8 59.6(8) . . . . ?
 B2 B6 B7 B10 110.1(8) . . . . ?
 B2 B6 B9 B5 -44.6(7) . . . . ?
 B2 B6 B9 B8 -104.4(7) . . . . ?
 B2 B6 B9 B10 -155.3(8) . . . . ?
 B2 B6 B10 B7 -89.8(8) . . . . ?
 B2 B6 B10 B8 -33.3(9) . . . . ?
 B2 B6 B10 B9 23.1(7) . . . . ?
 B2 B9 B10 B6 -23.4(8) . . . . ?
 B2 B9 B10 B7 33.5(10) . . . . ?
 B2 B9 B10 B8 90.6(8) . . . . ?
 B3 B1 B2 O1 -123.5(11) . . . . ?
 B3 B1 B2 B5 115.5(9) . . . . ?
 B3 B1 B2 B6 25.3(8) . . . . ?
 B3 B1 B2 B9 90.0(9) . . . . ?
 B3 B1 B4 B5 -115.6(8) . . . . ?
 B3 B1 B4 B7 -25.3(8) . . . . ?
 B3 B1 B4 B8 -91.7(9) . . . . ?
 B3 B1 B5 B2 -57.1(7) . . . . ?
 B3 B1 B5 B4 56.5(8) . . . . ?
 B3 B1 B5 B8 32.8(10) . . . . ?
 B3 B1 B5 B9 -31.6(10) . . . . ?
 B3 B2 B5 B1 49.5(7) . . . . ?
 B3 B2 B5 B4 0.1(7) . . . . ?
 B3 B2 B5 B8 -59.0(8) . . . . ?
 B3 B2 B5 B9 -103.0(7) . . . . ?
 B3 B2 B6 B7 44.9(7) . . . . ?
 B3 B2 B6 B9 127.7(8) . . . . ?
 B3 B2 B6 B10 105.2(9) . . . . ?
 B3 B2 B9 B5 83.9(7) . . . . ?
 B3 B2 B9 B6 -44.2(7) . . . . ?
 B3 B2 B9 B8 39.1(9) . . . . ?
 B3 B2 B9 B10 -21.6(10) . . . . ?
 B3 B4 B5 B1 -50.4(8) . . . . ?
 B3 B4 B5 B2 -0.1(7) . . . . ?
 B3 B4 B5 B8 104.1(8) . . . . ?
 B3 B4 B5 B9 58.8(8) . . . . ?
 B3 B4 B7 B6 -45.3(7) . . . . ?
 B3 B4 B7 B8 -128.8(8) . . . . ?
 B3 B4 B7 B10 -104.7(10) . . . . ?
 B3 B4 B8 B5 -84.6(8) . . . . ?
 B3 B4 B8 B7 44.1(7) . . . . ?
 B3 B4 B8 B9 -38.7(9) . . . . ?
 B3 B4 B8 B10 20.3(10) . . . . ?
 B3 B6 B7 B4 44.8(7) . . . . ?
 B3 B6 B7 B8 104.7(8) . . . . ?
 B3 B6 B7 B10 155.1(8) . . . . ?
 B3 B6 B9 B2 44.6(7) . . . . ?
 B3 B6 B9 B5 0.0(9) . . . . ?
 B3 B6 B9 B8 -59.7(8) . . . . ?
 B3 B6 B9 B10 -110.7(8) . . . . ?
 B3 B6 B10 B7 -23.5(8) . . . . ?
 B3 B6 B10 B8 33.1(10) . . . . ?
 B3 B6 B10 B9 89.5(8) . . . . ?
 B3 B7 B8 B4 -43.6(7) . . . . ?
 B3 B7 B8 B5 0.0(9) . . . . ?
 B3 B7 B8 B9 59.3(8) . . . . ?
 B3 B7 B8 B10 110.1(9) . . . . ?
 B3 B7 B10 B6 23.6(8) . . . . ?
 B3 B7 B10 B8 -90.6(9) . . . . ?
 B3 B7 B10 B9 -33.8(10) . . . . ?
 B4 B1 B2 O1 179.5(9) . . . . ?
 B4 B1 B2 B3 -57.0(8) . . . . ?
 B4 B1 B2 B5 58.5(8) . . . . ?
 B4 B1 B2 B6 -31.7(10) . . . . ?
 B4 B1 B2 B9 33.0(10) . . . . ?
 B4 B1 B3 B2 114.4(8) . . . . ?
 B4 B1 B3 B6 89.0(9) . . . . ?
 B4 B1 B3 B7 24.6(8) . . . . ?
 B4 B1 B5 B2 -113.6(8) . . . . ?
 B4 B1 B5 B8 -23.7(8) . . . . ?
 B4 B1 B5 B9 -88.1(9) . . . . ?
 B4 B3 B6 B2 82.3(8) . . . . ?
 B4 B3 B6 B7 -44.8(7) . . . . ?
 B4 B3 B6 B9 37.9(9) . . . . ?
 B4 B3 B6 B10 -21.7(10) . . . . ?
 B4 B3 B7 B6 127.0(8) . . . . ?
 B4 B3 B7 B8 44.1(7) . . . . ?
 B4 B3 B7 B10 104.2(9) . . . . ?
 B4 B5 B8 B7 -43.3(7) . . . . ?
 B4 B5 B8 B9 -125.6(8) . . . . ?
 B4 B5 B8 B10 -102.9(9) . . . . ?
 B4 B5 B9 B2 -82.0(7) . . . . ?
 B4 B5 B9 B6 -37.3(9) . . . . ?
 B4 B5 B9 B8 45.8(7) . . . . ?
 B4 B5 B9 B10 22.6(10) . . . . ?
 B4 B7 B8 B5 43.7(7) . . . . ?
 B4 B7 B8 B9 102.9(8) . . . . ?
 B4 B7 B8 B10 153.7(9) . . . . ?
 B4 B7 B10 B6 89.3(9) . . . . ?
 B4 B7 B10 B8 -24.9(8) . . . . ?
 B4 B7 B10 B9 31.9(10) . . . . ?
 B4 B8 B9 B2 -0.9(9) . . . . ?
 B4 B8 B9 B5 -45.7(7) . . . . ?
 B4 B8 B9 B6 59.0(8) . . . . ?
 B4 B8 B9 B10 109.4(8) . . . . ?
 B4 B8 B10 B6 -32.0(10) . . . . ?
 B4 B8 B10 B7 24.3(8) . . . . ?
 B4 B8 B10 B9 -88.8(9) . . . . ?
 B5 B1 B2 O1 121.0(10) . . . . ?
 B5 B1 B2 B3 -115.5(9) . . . . ?
 B5 B1 B2 B6 -90.2(8) . . . . ?
 B5 B1 B2 B9 -25.5(8) . . . . ?
 B5 B1 B3 B2 57.1(7) . . . . ?
 B5 B1 B3 B4 -57.4(7) . . . . ?
 B5 B1 B3 B6 31.7(11) . . . . ?
 B5 B1 B3 B7 -32.7(10) . . . . ?
 B5 B1 B4 B3 115.6(8) . . . . ?
 B5 B1 B4 B7 90.3(9) . . . . ?
 B5 B1 B4 B8 23.9(8) . . . . ?
 B5 B2 B3 B1 -49.2(7) . . . . ?
 B5 B2 B3 B4 -0.1(7) . . . . ?
 B5 B2 B3 B6 103.4(7) . . . . ?
 B5 B2 B3 B7 59.0(8) . . . . ?
 B5 B2 B6 B3 -83.6(7) . . . . ?
 B5 B2 B6 B7 -38.7(8) . . . . ?
 B5 B2 B6 B9 44.1(6) . . . . ?
 B5 B2 B6 B10 21.6(9) . . . . ?
 B5 B2 B9 B6 -128.1(7) . . . . ?
 B5 B2 B9 B8 -44.8(7) . . . . ?
 B5 B2 B9 B10 -105.5(8) . . . . ?
 B5 B4 B7 B3 84.9(8) . . . . ?
 B5 B4 B7 B6 39.6(9) . . . . ?
 B5 B4 B7 B8 -43.9(7) . . . . ?
 B5 B4 B7 B10 -19.8(11) . . . . ?
 B5 B4 B8 B7 128.6(8) . . . . ?
 B5 B4 B8 B9 45.8(7) . . . . ?
 B5 B4 B8 B10 104.8(9) . . . . ?
 B5 B8 B9 B2 44.8(7) . . . . ?
 B5 B8 B9 B6 104.7(7) . . . . ?
 B5 B8 B9 B10 155.0(8) . . . . ?
 B5 B8 B10 B6 33.4(9) . . . . ?
 B5 B8 B10 B7 89.7(9) . . . . ?
 B5 B8 B10 B9 -23.4(7) . . . . ?
 B5 B9 B10 B6 -90.2(8) . . . . ?
 B5 B9 B10 B7 -33.3(10) . . . . ?
 B5 B9 B10 B8 23.8(8) . . . . ?
 B6 B2 B3 B1 -152.7(9) . . . . ?
 B6 B2 B3 B4 -103.5(8) . . . . ?
 B6 B2 B3 B7 -44.5(7) . . . . ?
 B6 B2 B5 B1 108.5(8) . . . . ?
 B6 B2 B5 B4 59.1(7) . . . . ?
 B6 B2 B5 B8 0.1(8) . . . . ?
 B6 B2 B5 B9 -43.9(6) . . . . ?
 B6 B2 B9 B5 128.1(7) . . . . ?
 B6 B2 B9 B8 83.3(7) . . . . ?
 B6 B2 B9 B10 22.6(7) . . . . ?
 B6 B3 B4 B1 -108.8(8) . . . . ?
 B6 B3 B4 B5 -59.1(8) . . . . ?
 B6 B3 B4 B7 44.5(7) . . . . ?
 B6 B3 B4 B8 0.5(9) . . . . ?
 B6 B3 B7 B4 -127.0(8) . . . . ?
 B6 B3 B7 B8 -82.9(8) . . . . ?
 B6 B3 B7 B10 -22.8(8) . . . . ?
 B6 B7 B8 B4 -103.4(8) . . . . ?
 B6 B7 B8 B5 -59.8(8) . . . . ?
 B6 B7 B8 B9 -0.6(8) . . . . ?
 B6 B7 B8 B10 50.2(7) . . . . ?
 B6 B7 B10 B8 -114.2(8) . . . . ?
 B6 B7 B10 B9 -57.4(7) . . . . ?
 B6 B9 B10 B7 56.9(7) . . . . ?
 B6 B9 B10 B8 114.0(8) . . . . ?
 B7 B3 B4 B1 -153.3(8) . . . . ?
 B7 B3 B4 B5 -103.6(7) . . . . ?
 B7 B3 B4 B8 -44.0(7) . . . . ?
 B7 B3 B6 B2 127.1(8) . . . . ?
 B7 B3 B6 B9 82.7(8) . . . . ?
 B7 B3 B6 B10 23.0(8) . . . . ?
 B7 B4 B5 B1 -110.5(9) . . . . ?
 B7 B4 B5 B2 -60.1(8) . . . . ?
 B7 B4 B5 B8 44.1(7) . . . . ?
 B7 B4 B5 B9 -1.3(9) . . . . ?
 B7 B4 B8 B5 -128.6(8) . . . . ?
 B7 B4 B8 B9 -82.8(8) . . . . ?
 B7 B4 B8 B10 -23.8(8) . . . . ?
 B7 B6 B9 B2 103.8(7) . . . . ?
 B7 B6 B9 B5 59.2(8) . . . . ?
 B7 B6 B9 B8 -0.6(8) . . . . ?
 B7 B6 B9 B10 -51.5(7) . . . . ?
 B7 B6 B10 B8 56.5(7) . . . . ?
 B7 B6 B10 B9 112.9(8) . . . . ?
 B7 B8 B9 B2 -59.4(8) . . . . ?
 B7 B8 B9 B5 -104.1(7) . . . . ?
 B7 B8 B9 B6 0.6(7) . . . . ?
 B7 B8 B9 B10 50.9(7) . . . . ?
 B7 B8 B10 B6 -56.2(7) . . . . ?
 B7 B8 B10 B9 -113.1(8) . . . . ?
 B8 B4 B5 B1 -154.5(9) . . . . ?
 B8 B4 B5 B2 -104.2(7) . . . . ?
 B8 B4 B5 B9 -45.4(7) . . . . ?
 B8 B4 B7 B3 128.8(8) . . . . ?
 B8 B4 B7 B6 83.5(7) . . . . ?
 B8 B4 B7 B10 24.1(8) . . . . ?
 B8 B5 B9 B2 -127.8(7) . . . . ?
 B8 B5 B9 B6 -83.1(7) . . . . ?
 B8 B5 B9 B10 -23.2(8) . . . . ?
 B8 B7 B10 B6 114.2(8) . . . . ?
 B8 B7 B10 B9 56.8(7) . . . . ?
 B8 B9 B10 B6 -114.0(8) . . . . ?
 B8 B9 B10 B7 -57.1(7) . . . . ?
 B9 B2 B3 B1 -108.5(8) . . . . ?
 B9 B2 B3 B4 -59.4(8) . . . . ?
 B9 B2 B3 B6 44.1(7) . . . . ?
 B9 B2 B3 B7 -0.4(9) . . . . ?
 B9 B2 B5 B1 152.4(9) . . . . ?
 B9 B2 B5 B4 103.0(7) . . . . ?
 B9 B2 B5 B8 44.0(6) . . . . ?
 B9 B2 B6 B3 -127.7(8) . . . . ?
 B9 B2 B6 B7 -82.8(7) . . . . ?
 B9 B2 B6 B10 -22.5(7) . . . . ?
 B9 B5 B8 B4 125.6(8) . . . . ?
 B9 B5 B8 B7 82.3(7) . . . . ?
 B9 B5 B8 B10 22.7(7) . . . . ?
 B9 B6 B7 B3 -104.1(7) . . . . ?
 B9 B6 B7 B4 -59.3(8) . . . . ?
 B9 B6 B7 B8 0.6(7) . . . . ?
 B9 B6 B7 B10 51.0(7) . . . . ?
 B9 B6 B10 B7 -112.9(8) . . . . ?
 B9 B6 B10 B8 -56.4(7) . . . . ?
 B9 B8 B10 B6 56.9(7) . . . . ?
 B9 B8 B10 B7 113.1(8) . . . . ?
 B10 B6 B7 B3 -155.1(9) . . . . ?
 B10 B6 B7 B4 -110.3(8) . . . . ?
 B10 B6 B7 B8 -50.4(7) . . . . ?
 B10 B6 B9 B2 155.3(8) . . . . ?
 B10 B6 B9 B5 110.7(8) . . . . ?
 B10 B6 B9 B8 51.0(7) . . . . ?
 B10 B7 B8 B4 -153.7(9) . . . . ?
 B10 B7 B8 B5 -110.0(8) . . . . ?
 B10 B7 B8 B9 -50.8(7) . . . . ?
 B10 B8 B9 B2 -110.3(8) . . . . ?
 B10 B8 B9 B5 -155.0(8) . . . . ?
 B10 B8 B9 B6 -50.3(7) . . . . ?

_shelx_res_file
;
TITL mo_23kub18_0m_a.res in P-1
    mo_23kub18_0m_a.res
    created by SHELXL-2018/3 at 13:09:07 on 08-Nov-2023
REM Old TITL Integration of 23kub18
REM SHELXT solution in P-1
REM R1 0.100, Rweak 0.008, Alpha 0.092, Orientation as input
REM Formula found by SHELXT: C63 B11 N19 O4B Pb2
CELL 0.71073 11.2729 13.6383 22.3538 73.717 87.757 88.16
ZERR 4 0.0045 0.0077 0.0139 0.021 0.022 0.02
LATT 1
SFAC C H B N O Pb
UNIT 112 132 40 28 8 4
DFIX 1.52 C27 C28B
DFIX 1.52 C28A C27
DFIX 1.52 C30A C29A
DFIX 1.52 C29B C30B
DFIX 1.52 C30B N8B
EADP C28A C28B
EADP C29A C29B
EADP O4A O4B
DFIX 1.2 N9B N8B N9B N10B
DFIX 2.4 N10B N8B
EADP N8B N8A
EADP N9B N9A
EADP N10B N10A
EADP C30B C30A
DFIX 1.42 O4B C28A
DFIX 1.42 O4A C28A
DFIX 1.42 O4B C28B
DFIX 1.42 O4A C29A
DFIX 1.42 C29B O4B

L.S. 10
PLAN  40
SIZE 0.06 0.03 0.01
TEMP -123.15
CONF
LIST 4
MORE -1
BOND $H
fmap 2
acta
TWIN 1 -0.035 -0.034 0 -1 0 0 0 -1 2
OMIT 0 1 0
OMIT 0 5 16
REM <olex2.extras>
REM <HklSrc "%.\\mo_23kub18_0m_a.hkl">
REM </olex2.extras>

WGHT    0.100000
BASF   0.03776
FVAR       0.19418
PB2   6    0.400310    0.348069    0.335095    11.00000    0.01946    0.01713 =
         0.02231   -0.00553   -0.00297   -0.00301
O3    5    0.367529    0.428400    0.425386    11.00000    0.02914    0.02207 =
         0.01748   -0.00480    0.00143   -0.00157
PART 1
O4A   5    0.234653    0.251734    0.467183    10.65000    0.02355    0.03239 =
         0.06983   -0.01526   -0.00023   -0.00015
PART 2
O4B   5    0.198200    0.272361    0.477312    10.35000    0.02355    0.03239 =
         0.06983   -0.01526   -0.00023   -0.00015
PART 1
N8A   4    0.087291    0.090883    0.546564    10.65000    0.05693    0.05383 =
         0.16980   -0.03826    0.04976   -0.00834
PART 2
N8B   4    0.070275    0.091141    0.473264    10.35000    0.05693    0.05383 =
         0.16980   -0.03826    0.04976   -0.00834
PART 1
N9A   4    0.074171    0.056766    0.611199    10.65000    0.04513    0.17360 =
         0.21426   -0.01714    0.05587   -0.01579
PART 2
N9B   4    0.020079    0.065963    0.525007    10.35000    0.04513    0.17360 =
         0.21426   -0.01714    0.05587   -0.01579
PART 1
N10A  4    0.046856    0.034529    0.666666    10.65000    0.12611    0.23836 =
         0.22773    0.04836    0.03198    0.05228
PART 2
N10B  4    0.003620    0.011495    0.578145    10.35000    0.12611    0.23836 =
         0.22773    0.04836    0.03198    0.05228
PART 0
N11   4    0.572750    0.280281    0.274741    11.00000    0.01842    0.01561 =
         0.01766    0.00025   -0.00217   -0.00078
N12   4    0.609450    0.434228    0.329193    11.00000    0.02328    0.03473 =
         0.01622   -0.01148    0.00494   -0.00945
N13   4    0.354195    0.151333    0.354359    11.00000    0.04018    0.01295 =
         0.02426   -0.00257   -0.00508   -0.00921
N14   4    0.527260    0.219409    0.413583    11.00000    0.01792    0.02384 =
         0.02211   -0.01117   -0.00522   -0.00436
C27   1    0.360167    0.373805    0.489540    11.00000    0.04115    0.02339 =
         0.02243   -0.00644   -0.00149    0.00576
PART 1
AFIX  23
H27A  2    0.367868    0.421576    0.515258    10.65000   -1.20000
H27B  2    0.425925    0.322535    0.499408    10.65000   -1.20000
AFIX  23
PART 2
H27C  2    0.385324    0.419264    0.514086    10.35000   -1.20000
H27D  2    0.417451    0.315415    0.496863    10.35000   -1.20000
AFIX   0
PART 1
C28A  1    0.241645    0.320508    0.504769    10.65000    0.05191    0.02961 =
         0.05651   -0.01331    0.02579    0.00427
AFIX  23
H28A  2    0.236096    0.282437    0.549519    10.65000   -1.20000
H28B  2    0.175460    0.371454    0.495701    10.65000   -1.20000
AFIX   0
PART 2
C28B  1    0.238718    0.333224    0.514255    10.35000    0.05191    0.02961 =
         0.05651   -0.01331    0.02579    0.00427
AFIX  23
H28C  2    0.243798    0.291682    0.558216    10.35000   -1.20000
H28D  2    0.182125    0.390883    0.512602    10.35000   -1.20000
AFIX   0
PART 1
C29A  1    0.115148    0.241425    0.450982    10.65000    0.02870    0.03122 =
         0.08368    0.01031    0.01275    0.00169
AFIX  23
H29A  2    0.114822    0.195199    0.423848    10.65000   -1.20000
H29B  2    0.084059    0.309075    0.426844    10.65000   -1.20000
AFIX   0
PART 2
C29B  1    0.071369    0.275551    0.472666    10.35000    0.02870    0.03122 =
         0.08368    0.01031    0.01275    0.00169
AFIX  23
H29C  2    0.043766    0.345297    0.450118    10.35000   -1.20000
H29D  2    0.032910    0.256688    0.514788    10.35000   -1.20000
AFIX   0
PART 1
C30A  1    0.032790    0.199402    0.507833    10.65000    0.04641    0.11624 =
         0.12675   -0.04151    0.04489   -0.03138
AFIX  23
H30A  2   -0.047969    0.190933    0.494389    10.65000   -1.20000
H30B  2    0.027563    0.247112    0.534082    10.65000   -1.20000
AFIX   0
PART 2
C30B  1    0.039265    0.199562    0.437174    10.35000    0.04641    0.11624 =
         0.12675   -0.04151    0.04489   -0.03138
AFIX  23
H30C  2   -0.046881    0.205501    0.429400    10.35000   -1.20000
H30D  2    0.082522    0.216514    0.396297    10.35000   -1.20000
AFIX   0
PART 0
C31   1    0.558104    0.211226    0.245212    11.00000    0.02486    0.02948 =
         0.02220   -0.01627   -0.00383    0.00259
AFIX  43
H31   2    0.479569    0.194392    0.238435    11.00000   -1.20000
AFIX   0
C32   1    0.654084    0.160882    0.223085    11.00000    0.04201    0.03075 =
         0.04001   -0.01581   -0.01640    0.00226
AFIX  43
H32   2    0.639825    0.112542    0.200910    11.00000   -1.20000
AFIX   0
C33   1    0.767099    0.181903    0.233660    11.00000    0.03096    0.02764 =
         0.04197   -0.02050   -0.00474    0.00960
AFIX  43
H33   2    0.832318    0.146636    0.220257    11.00000   -1.20000
AFIX   0
C34   1    0.786315    0.254855    0.264012    11.00000    0.03125    0.02822 =
         0.02531   -0.00533   -0.00389    0.00669
C35   1    0.902120    0.286739    0.273817    11.00000    0.02202    0.04080 =
         0.04242   -0.01343    0.00625   -0.00111
AFIX  43
H35   2    0.970079    0.253099    0.261648    11.00000   -1.20000
AFIX   0
C36   1    0.917121    0.363778    0.300049    11.00000    0.02697    0.03734 =
         0.03701   -0.01646   -0.00886   -0.00531
AFIX  43
H36   2    0.995065    0.382646    0.306338    11.00000   -1.20000
AFIX   0
C37   1    0.819200    0.415682    0.317919    11.00000    0.02584    0.02816 =
         0.02128   -0.00320    0.01069   -0.01506
C38   1    0.833414    0.497274    0.343680    11.00000    0.02026    0.03815 =
         0.03186   -0.00777    0.00666   -0.01156
AFIX  43
H38   2    0.910435    0.518254    0.349876    11.00000   -1.20000
AFIX   0
C39   1    0.734389    0.545915    0.359664    11.00000    0.03427    0.02220 =
         0.03248   -0.00414   -0.00720   -0.01018
AFIX  43
H39   2    0.741508    0.603396    0.375279    11.00000   -1.20000
AFIX   0
C40   1    0.623062    0.510108    0.352757    11.00000    0.03487    0.02271 =
         0.02461   -0.01115   -0.00090   -0.00873
AFIX  43
H40   2    0.554561    0.542147    0.365689    11.00000   -1.20000
AFIX   0
C41   1    0.703608    0.388137    0.310188    11.00000    0.02790    0.01791 =
         0.01481    0.00243    0.00028   -0.00569
C42   1    0.686097    0.306510    0.283635    11.00000    0.02238    0.01620 =
         0.01665   -0.00537   -0.00127    0.00266
C43   1    0.268321    0.116685    0.326790    11.00000    0.03293    0.02979 =
         0.02278    0.00292    0.00625   -0.01390
AFIX  43
H43   2    0.210146    0.164478    0.305638    11.00000   -1.20000
AFIX   0
C44   1    0.258342    0.015504    0.326960    11.00000    0.04803    0.03939 =
         0.02341   -0.01214   -0.00409   -0.01539
AFIX  43
H44   2    0.193268   -0.006017    0.308394    11.00000   -1.20000
AFIX   0
C45   1    0.345563   -0.052333    0.354826    11.00000    0.04131    0.02585 =
         0.02725   -0.01343   -0.00527   -0.00587
AFIX  43
H45   2    0.344109   -0.121703    0.354320    11.00000   -1.20000
AFIX   0
C46   1    0.436730   -0.018082    0.384015    11.00000    0.06792    0.02066 =
         0.01819   -0.00546   -0.00455   -0.00961
C47   1    0.530575   -0.086224    0.413773    11.00000    0.04376    0.01740 =
         0.03181   -0.01015    0.00741    0.00222
AFIX  43
H47   2    0.532483   -0.155283    0.412464    11.00000   -1.20000
AFIX   0
C48   1    0.616760   -0.052593    0.443825    11.00000    0.03726    0.02567 =
         0.03660   -0.00112   -0.00136    0.00849
AFIX  43
H48   2    0.676391   -0.099194    0.464567    11.00000   -1.20000
AFIX   0
C49   1    0.618657    0.050567    0.444559    11.00000    0.03682    0.02931 =
         0.01940   -0.00916   -0.00185    0.00818
C50   1    0.701182    0.085707    0.477838    11.00000    0.03581    0.03552 =
         0.02479   -0.00678   -0.01208    0.01131
AFIX  43
H50   2    0.760839    0.040761    0.499984    11.00000   -1.20000
AFIX   0
C51   1    0.695368    0.186870    0.478310    11.00000    0.03190    0.03053 =
         0.02590   -0.01068   -0.00339   -0.00751
AFIX  43
H51   2    0.749958    0.212047    0.501459    11.00000   -1.20000
AFIX   0
C52   1    0.610136    0.250089    0.445068    11.00000    0.03073    0.01958 =
         0.02553   -0.00789   -0.00220   -0.00824
AFIX  43
H52   2    0.609705    0.320113    0.444266    11.00000   -1.20000
AFIX   0
C53   1    0.528108    0.120247    0.413606    11.00000    0.02870    0.02283 =
         0.01581   -0.00324    0.00936   -0.00309
C54   1    0.437781    0.085710    0.381922    11.00000    0.05124    0.00912 =
         0.01810   -0.00106    0.00176   -0.00912
B11   3    0.273495    0.605251    0.449792    11.00000    0.04228    0.02366 =
         0.01730   -0.01109    0.00311   -0.00988
AFIX 153
H11   2    0.299302    0.598401    0.498697    11.00000   -1.20000
AFIX   0
B12   3    0.300916    0.523213    0.405382    11.00000    0.02825    0.02358 =
         0.00972   -0.00560    0.00735   -0.00485
B13   3    0.148615    0.565432    0.422972    11.00000    0.02929    0.02710 =
         0.01993   -0.00496    0.00835   -0.00852
AFIX 153
H13   2    0.079147    0.525968    0.457837    11.00000   -1.20000
AFIX   0
B14   3    0.195585    0.700208    0.398410    11.00000    0.02825    0.02488 =
         0.03454   -0.01151    0.00054   -0.00260
AFIX 153
H14   2    0.162408    0.768050    0.413567    11.00000   -1.20000
AFIX   0
B15   3    0.346167    0.658615    0.381637    11.00000    0.03187    0.02701 =
         0.02621   -0.01542    0.00251   -0.01852
AFIX 153
H15   2    0.434057    0.693699    0.383209    11.00000   -1.20000
AFIX   0
B16   3    0.179076    0.529010    0.351067    11.00000    0.03436    0.01239 =
         0.02583   -0.00337   -0.00992   -0.00210
AFIX 153
H16   2    0.141932    0.456830    0.345755    11.00000   -1.20000
AFIX   0
B17   3    0.108867    0.650086    0.346933    11.00000    0.01561    0.02939 =
         0.03240   -0.01541   -0.00094   -0.00491
AFIX 153
H17   2    0.014277    0.676220    0.338303    11.00000   -1.20000
AFIX   0
B18   3    0.246999    0.713931    0.319743    11.00000    0.01942    0.01892 =
         0.02683   -0.00256   -0.00496   -0.00523
AFIX 153
H18   2    0.265325    0.792151    0.288452    11.00000   -1.20000
AFIX   0
B19   3    0.318999    0.591781    0.323777    11.00000    0.02928    0.02136 =
         0.02596   -0.00738    0.00653   -0.00620
AFIX 153
H19   2    0.395360    0.570229    0.296094    11.00000   -1.20000
AFIX   0
B20   3    0.187636    0.628372    0.287179    11.00000    0.03351    0.01302 =
         0.01973   -0.00389   -0.00671   -0.00281
AFIX 153
H20   2    0.162305    0.635880    0.238119    11.00000   -1.20000
AFIX   0

PB1   6    0.400371    0.651172    0.167918    11.00000    0.01702    0.01603 =
         0.02006   -0.00501   -0.00013   -0.00205
O1    5    0.370127    0.588235    0.077654    11.00000    0.01506    0.01678 =
         0.02577    0.00136    0.00533   -0.00138
O2    5    0.230259    0.762593    0.001477    11.00000    0.02466    0.03614 =
         0.05525   -0.01603   -0.00776    0.00255
N1    4   -0.003831    0.856533   -0.036153    11.00000    0.04199    0.06995 =
         0.05743   -0.01604   -0.00071    0.00399
N2    4    0.059753    0.892731   -0.082759    11.00000    0.04787    0.05697 =
         0.05677    0.00050   -0.01771    0.01708
N3    4    0.112637    0.935453   -0.125663    11.00000    0.07265    0.07836 =
         0.05381   -0.00134    0.01119    0.00560
N4    4    0.558955    0.733981    0.221199    11.00000    0.02514    0.02009 =
         0.01743   -0.00521    0.00674   -0.00303
N5    4    0.614107    0.578679    0.168954    11.00000    0.01766    0.02532 =
         0.01952   -0.00221   -0.00197   -0.00932
N6    4    0.523186    0.792597    0.086482    11.00000    0.02415    0.01864 =
         0.01634   -0.00183   -0.00290   -0.00169
N7    4    0.311871    0.834023    0.139403    11.00000    0.02566    0.01593 =
         0.02255   -0.00216   -0.00284    0.00466
C1    1    0.391578    0.635412    0.012375    11.00000    0.02363    0.02638 =
         0.02691   -0.00560   -0.00517   -0.00632
AFIX  23
H1A   2    0.425774    0.583593   -0.007123    11.00000   -1.20000
H1B   2    0.450864    0.689398    0.007232    11.00000   -1.20000
AFIX   0
C2    1    0.279690    0.682469   -0.021554    11.00000    0.02297    0.02040 =
         0.02432   -0.00307   -0.00290    0.00282
AFIX  23
H2A   2    0.299194    0.709662   -0.066644    11.00000   -1.20000
H2B   2    0.220049    0.628769   -0.016435    11.00000   -1.20000
AFIX   0
C3    1    0.119901    0.735523    0.036740    11.00000    0.04358    0.03986 =
         0.04596   -0.01260   -0.00498    0.01441
AFIX  23
H3A   2    0.106497    0.779828    0.064784    11.00000   -1.20000
H3B   2    0.126173    0.663930    0.062982    11.00000   -1.20000
AFIX   0
C4    1    0.016792    0.746506   -0.004188    11.00000    0.02448    0.04533 =
         0.06871   -0.00759   -0.00777    0.00314
AFIX  23
H4A   2    0.032879    0.708322   -0.035438    11.00000   -1.20000
H4B   2   -0.054738    0.718118    0.021037    11.00000   -1.20000
AFIX   0
C5    1    0.532823    0.807805    0.246877    11.00000    0.03387    0.02626 =
         0.02666   -0.01217    0.00775   -0.00674
AFIX  43
H5    2    0.451394    0.822735    0.253792    11.00000   -1.20000
AFIX   0
C6    1    0.618199    0.866089    0.264752    11.00000    0.04342    0.03423 =
         0.03636   -0.02170    0.01266   -0.01121
AFIX  43
H6    2    0.595171    0.917525    0.284327    11.00000   -1.20000
AFIX   0
C7    1    0.735928    0.846598    0.253124    11.00000    0.04748    0.03636 =
         0.04437   -0.02007   -0.00243   -0.01680
AFIX  43
H7    2    0.795720    0.886678    0.262869    11.00000   -1.20000
AFIX   0
C8    1    0.766976    0.767141    0.226786    11.00000    0.02774    0.02748 =
         0.03402   -0.01203   -0.00060   -0.00428
C9    1    0.887887    0.738182    0.217954    11.00000    0.01755    0.04862 =
         0.05201   -0.02324    0.00507   -0.01231
AFIX  43
H9    2    0.949695    0.773608    0.230095    11.00000   -1.20000
AFIX   0
C10   1    0.915255    0.661629    0.192742    11.00000    0.01744    0.04343 =
         0.04537   -0.02018   -0.00774   -0.00280
AFIX  43
H10   2    0.996220    0.645573    0.185521    11.00000   -1.20000
AFIX   0
C11   1    0.823538    0.603382    0.176453    11.00000    0.01865    0.01212 =
         0.01868    0.00047   -0.00359    0.00712
C12   1    0.850623    0.520293    0.151408    11.00000    0.02446    0.03256 =
         0.04321   -0.00791   -0.00893    0.01200
AFIX  43
H12   2    0.930976    0.500954    0.145478    11.00000   -1.20000
AFIX   0
C13   1    0.760615    0.468107    0.135823    11.00000    0.03488    0.02100 =
         0.02761   -0.00787   -0.00172    0.00536
AFIX  43
H13A  2    0.776254    0.411646    0.119441    11.00000   -1.20000
AFIX   0
C14   1    0.643662    0.501774    0.145135    11.00000    0.02889    0.02272 =
         0.02575   -0.00473   -0.00652    0.00247
AFIX  43
H14A  2    0.580881    0.466776    0.133477    11.00000   -1.20000
AFIX   0
C15   1    0.705878    0.627995    0.185132    11.00000    0.01851    0.01440 =
         0.00991   -0.00288   -0.00051   -0.00252
C16   1    0.675427    0.709096    0.212506    11.00000    0.00902    0.03401 =
         0.02280   -0.00160    0.00255   -0.01074
C17   1    0.622100    0.775426    0.056736    11.00000    0.01765    0.03832 =
         0.01595   -0.00699    0.00465   -0.00362
AFIX  43
H17A  2    0.635839    0.709273    0.051377    11.00000   -1.20000
AFIX   0
C18   1    0.707070    0.849458    0.032892    11.00000    0.02526    0.03993 =
         0.01902   -0.00841    0.00157    0.00096
AFIX  43
H18A  2    0.777956    0.832720    0.013154    11.00000   -1.20000
AFIX   0
C19   1    0.687856    0.946771    0.038062    11.00000    0.03051    0.03952 =
         0.02725   -0.01228    0.00493   -0.01040
AFIX  43
H19A  2    0.745649    0.997485    0.022099    11.00000   -1.20000
AFIX   0
C20   1    0.584242    0.970713    0.066544    11.00000    0.02389    0.02234 =
         0.02143   -0.00053   -0.00469   -0.00508
C21   1    0.552749    1.068697    0.075225    11.00000    0.04729    0.02708 =
         0.03166   -0.00658   -0.00314   -0.01385
AFIX  43
H21   2    0.609354    1.121304    0.062961    11.00000   -1.20000
AFIX   0
C22   1    0.447070    1.090363    0.099871    11.00000    0.03051    0.01888 =
         0.04519   -0.00990   -0.00779   -0.00155
AFIX  43
H22   2    0.429745    1.157300    0.103194    11.00000   -1.20000
AFIX   0
C23   1    0.361422    1.011814    0.120935    11.00000    0.03055    0.01576 =
         0.02927   -0.00272   -0.00987    0.00131
C24   1    0.249760    1.030133    0.145937    11.00000    0.03997    0.02444 =
         0.03879   -0.01706   -0.00761    0.01268
AFIX  43
H24   2    0.228862    1.096761    0.148764    11.00000   -1.20000
AFIX   0
C25   1    0.169334    0.951879    0.166626    11.00000    0.03302    0.03035 =
         0.03267   -0.01236    0.00594   -0.00343
AFIX  43
H25   2    0.093080    0.963470    0.183325    11.00000   -1.20000
AFIX   0
C26   1    0.204813    0.856948    0.161899    11.00000    0.02188    0.02542 =
         0.03068   -0.00099    0.00051   -0.00354
AFIX  43
H26   2    0.149781    0.803289    0.175508    11.00000   -1.20000
AFIX   0
C28   1    0.502805    0.889990    0.090245    11.00000    0.03399    0.01593 =
         0.01529    0.00103   -0.00518   -0.00547
C29   1    0.389556    0.911968    0.117726    11.00000    0.02971    0.02025 =
         0.01492    0.00007   -0.01498    0.00436
B1    3    0.303243    0.415088    0.044187    11.00000    0.02902    0.02841 =
         0.02359   -0.01049   -0.01035   -0.00328
AFIX 153
H1    2    0.333338    0.430060   -0.005846    11.00000   -1.20000
AFIX   0
B2    3    0.314244    0.487999    0.093636    11.00000    0.01492    0.01572 =
         0.02144   -0.00562   -0.00152   -0.00085
B3    3    0.170799    0.443483    0.075385    11.00000    0.02044    0.01828 =
         0.03202   -0.00267   -0.00404    0.00000
AFIX 153
H3    2    0.099604    0.483587    0.043307    11.00000   -1.20000
AFIX   0
B4    3    0.234375    0.315660    0.090890    11.00000    0.02398    0.01968 =
         0.02670   -0.00716   -0.00524    0.00003
AFIX 153
H4    2    0.212800    0.252085    0.070758    11.00000   -1.20000
AFIX   0
B5    3    0.377802    0.357701    0.109382    11.00000    0.01781    0.01620 =
         0.02271   -0.00769   -0.00227    0.00566
AFIX 153
H5A   2    0.470995    0.329297    0.104477    11.00000   -1.20000
AFIX   0
B6    3    0.188503    0.469941    0.150526    11.00000    0.01393    0.02292 =
         0.02514   -0.00975   -0.00261    0.00498
AFIX 153
H6A   2    0.141583    0.537609    0.160423    11.00000   -1.20000
AFIX   0
B7    3    0.133568    0.347679    0.148181    11.00000    0.01728    0.02484 =
         0.02836   -0.00431   -0.00404    0.00344
AFIX 153
H7A   2    0.042083    0.315895    0.156327    11.00000   -1.20000
AFIX   0
B8    3    0.277918    0.286935    0.172491    11.00000    0.02480    0.01567 =
         0.02765   -0.00499   -0.01079    0.00346
AFIX 153
H8    2    0.302377    0.207192    0.199892    11.00000   -1.20000
AFIX   0
B9    3    0.332626    0.410058    0.173918    11.00000    0.01830    0.01201 =
         0.02022    0.00148   -0.00480   -0.00039
AFIX 153
H9A   2    0.402176    0.429747    0.202811    11.00000   -1.20000
AFIX   0
B10   3    0.203620    0.363562    0.211184    11.00000    0.01821    0.02795 =
         0.01467   -0.00640    0.00565   -0.00222
AFIX 153
H10A  2    0.173900    0.348095    0.261300    11.00000   -1.20000
AFIX   0
HKLF 4


REM  mo_23kub18_0m_a.res in P-1
REM wR2 = 0.2117, GooF = S = 1.025, Restrained GooF = 1.025 for all data
REM R1 = 0.0797 for 11994 Fo > 4sig(Fo) and 0.1350 for all 18856 data
REM 887 parameters refined using 12 restraints

END

WGHT      0.1000      0.0000

REM Highest difference peak  8.672,  deepest hole -3.763,  1-sigma level  0.301
Q1    1   0.4000  0.3226  0.3013  11.00000  0.05    8.67
Q2    1   0.3984  0.6263  0.1344  11.00000  0.05    8.64
Q3    1   0.4042  0.3856  0.3688  11.00000  0.05    8.44
Q4    1   0.4034  0.6903  0.2016  11.00000  0.05    8.29
Q5    1   0.3955  0.2794  0.2698  11.00000  0.05    2.38
Q6    1   0.3975  0.5791  0.1054  11.00000  0.05    2.22
Q7    1   0.3659  0.4322  0.3330  11.00000  0.05    1.91
Q8    1   0.4355  0.5674  0.1710  11.00000  0.05    1.86
Q9    1   0.4385  0.2621  0.3354  11.00000  0.05    1.61
Q10   1   0.3673  0.5645  0.2053  11.00000  0.05    1.58
Q11   1   0.3345  0.3864  0.2908  11.00000  0.05    1.55
Q12   1   0.3755  0.7419  0.1585  11.00000  0.05    1.50
Q13   1   0.8017  0.6698  0.1921  11.00000  0.05    1.46
Q14   1   0.3941  0.6850  0.1625  11.00000  0.05    1.44
Q15   1   0.3294  0.6856  0.1298  11.00000  0.05    1.39
Q16   1   0.7929  0.3636  0.3633  11.00000  0.05    1.38
Q17   1   0.6032 -0.0189  0.5284  11.00000  0.05    1.38
Q18   1   0.4624  0.3134  0.3791  11.00000  0.05    1.37
Q19   1   0.4326  0.4358  0.2991  11.00000  0.05    1.35
Q20   1   0.4328  0.7338  0.2295  11.00000  0.05    1.31
Q21   1   0.4161  0.4123  0.4053  11.00000  0.05    1.30
Q22   1   0.4657  0.6191  0.2115  11.00000  0.05    1.28
Q23   1   0.3955  0.3751  0.3314  11.00000  0.05    1.24
Q24   1   0.3489  0.7477  0.2206  11.00000  0.05    1.21
Q25   1   0.3264  0.7154  0.1830  11.00000  0.05    1.19
Q26   1   0.6140  1.0738  0.0343  11.00000  0.05    1.18
Q27   1   0.4421  0.3465  0.4048  11.00000  0.05    1.16
Q28   1   0.5941 -0.0767  0.4609  11.00000  0.05    1.16
Q29   1   0.3599  0.6596  0.1007  11.00000  0.05    1.15
Q30   1   0.3289  0.4495  0.3802  11.00000  0.05    1.15
Q31   1   0.7964  0.4150  0.3873  11.00000  0.05    1.13
Q32   1   0.3721  0.4442  0.3883  11.00000  0.05    1.13
Q33   1   0.4599  0.4355  0.3930  11.00000  0.05    1.10
Q34   1   0.3736  0.5389  0.0819  11.00000  0.05    1.09
Q35   1   0.7952  0.7309  0.2264  11.00000  0.05    1.08
Q36   1   0.3606  0.3514  0.2692  11.00000  0.05    1.05
Q37   1   0.0188  0.1746  0.5753  11.00000  0.05    1.03
Q38   1   0.0676  0.0607  0.5917  11.00000  0.05    1.00
Q39   1   0.3135  0.5540  0.4386  11.00000  0.05    0.99
Q40   1   0.5797  0.7763  0.0890  11.00000  0.05    0.98
;
_shelx_res_checksum                6185
_shelx_hkl_file
;
   1   0   0 3296.86  295.68
   1   0   0 3739.04  294.65
  -2   0   0   88.38    7.78
  -2   0   0   67.67   11.80
   2   0   0   84.36    7.72
   2   0   0   82.56   11.97
  -3   0   0 1135.35   88.76
  -3   0   0 1017.99   92.24
   3   0   0  962.21   91.52
   3   0   0 1081.99   88.72
  -4   0   0 2485.95  225.78
  -4   0   0 2768.70  221.43
   4   0   0 2639.73  226.99
  -5   0   0 2932.72  250.17
  -5   0   0 2454.85  242.82
   5   0   0 3174.22  241.34
  -6   0   0 1506.50  147.19
  -6   0   0 1743.83  139.27
   6   0   0 1668.30  139.27
   7   0   0  111.67   12.88
   8   0   0  162.04   17.35
   9   0   0  865.78   75.75
  10   0   0 1111.26   96.61
 -12   0   0   29.61   11.96
 -13   0   0  157.57   22.07
 -14   0   0  305.45   36.44
 -15   0   0  198.79   28.76
 -15   1   0   19.15   16.23
 -14   1   0  102.09   19.20
 -13   1   0   32.88   12.66
 -12   1   0   20.79   10.48
 -11   1   0  159.69   20.30
 -10   1   0  475.39   43.80
   8  -1   0   54.72    9.33
   7  -1   0   86.13   23.87
   7  -1   0   78.15   10.26
   6  -1   0  248.70   22.00
   6  -1   0  232.40   32.78
  -6   1   0  234.00   21.93
  -6   1   0  222.17   33.61
   5  -1   0  992.90   96.45
   5  -1   0 1098.07   90.35
  -5   1   0 1111.77  100.08
  -5   1   0 1048.28   90.17
   4  -1   0 1928.38  156.25
   4  -1   0 1943.90  163.19
  -4   1   0 1905.83  156.19
  -4   1   0 1641.08  160.34
   3  -1   0   64.13    6.56
   3  -1   0   79.65   13.37
  -3   1   0   57.38    6.47
  -3   1   0   66.50   12.55
   2  -1   0  280.01   28.61
  -2   1   0  305.14   25.28
  -2   1   0  298.54   29.03
   1  -1   0  335.12   27.41
   1  -1   0  354.63   29.34
  -1   1   0  286.04   27.52
   0  -1   0    0.15    0.22
  -1  -1   0  485.31   42.21
  -1  -1   0  522.74   44.51
   1   1   0  494.02   42.22
  -2  -1   0  362.67   31.54
   2   1   0  374.25   31.59
  -3  -1   0   74.10    8.01
   3   1   0   87.95    8.19
  -4  -1   0 1694.85  143.38
  -4  -1   0 1657.64  148.36
   4   1   0 1743.80  143.48
  -5  -1   0 1291.24  112.33
   5   1   0 1358.31  112.47
  -6  -1   0  241.23   35.14
   6   1   0  218.26   21.36
   7   1   0   43.86    7.93
   8   1   0   40.65    8.11
   9   1   0  340.64   32.37
  10   1   0  392.19   37.15
  11   1   0  188.36   22.70
 -14  -1   0   67.97   17.45
 -15  -1   0   83.73   20.44
 -15   2   0   45.78   16.17
 -14   2   0   15.23   13.53
 -13   2   0    9.89   11.73
 -12   2   0    8.65   10.05
 -11   2   0  134.49   18.40
 -10   2   0  185.78   21.31
   9  -2   0    2.68   25.07
  -9   2   0    4.11    5.82
   8  -2   0   71.25   25.58
   7  -2   0   24.48   18.64
  -7   2   0   36.02    6.67
  -7   2   0   33.00    6.15
   6  -2   0  308.28   38.05
  -6   2   0  302.71   39.15
  -6   2   0  273.92   26.21
  -6   2   0  298.13   26.50
   5  -2   0  125.23   23.96
   4  -2   0   18.68   13.17
  -4   2   0   33.15   12.44
  -4   2   0   22.13    3.66
  -4   2   0   21.20    3.94
   3  -2   0   37.81   11.26
  -3   2   0   39.64   11.14
  -3   2   0   40.38    4.74
  -3   2   0   40.14    4.75
   2  -2   0  108.02   16.05
   2  -2   0  110.65    9.71
  -2   2   0  100.60   16.02
  -2   2   0  110.69    9.84
   1  -2   0   97.64   14.51
  -1   2   0   96.42   14.38
  -1   2   0   65.93    6.88
   0  -2   0  354.92   28.73
   0  -2   0  324.28   33.55
   0   2   0  305.62   33.15
   0   2   0  353.64   28.70
  -1  -2   0   93.63    8.40
  -1  -2   0   79.21   15.31
   1   2   0   79.64   14.41
   1   2   0   99.60    8.46
  -2  -2   0   75.84   14.44
  -2  -2   0   67.07    7.32
   2   2   0   83.18    7.51
  -3  -2   0   10.08    2.67
   3   2   0    7.53    2.84
   4   2   0   37.66    5.74
  -5  -2   0  247.12   22.64
   5   2   0  240.56   22.70
  -6  -2   0  363.27   46.56
   6   2   0  396.88   34.49
   7   2   0    9.36    5.10
   8   2   0   59.48    9.68
   9   2   0    6.17    6.86
  10   2   0  142.58   18.34
  11   2   0   78.27   13.84
  12   2   0   -1.62    8.76
 -15  -2   0   50.14   18.83
 -15   3   0  207.49   28.67
 -14   3   0  138.93   24.40
 -13   3   0   22.19   12.99
 -12   3   0   67.58   14.97
  11  -3   0  459.74   67.37
 -11   3   0  406.99   40.70
  10  -3   0  836.45   93.62
 -10   3   0  899.61   78.05
   9  -3   0  557.97   69.80
  -9   3   0  498.39   46.95
   8  -3   0  110.98   28.90
  -8   3   0  120.90   14.48
   7  -3   0  209.39   35.56
  -7   3   0  174.68   17.46
  -7   3   0  177.54   17.93
   6  -3   0 1744.77  161.74
  -6   3   0 1832.04  153.34
  -6   3   0 1867.52  166.14
   5  -3   0 1900.83  186.74
  -5   3   0 2237.00  180.01
  -5   3   0 1993.37  186.94
  -5   3   0 2445.02  182.31
   4  -3   0 1936.51  175.74
  -4   3   0 2077.82  169.74
  -4   3   0 2006.79  175.90
  -4   3   0 2037.03  169.62
  -3   3   0  280.68   26.13
  -3   3   0  336.35   32.92
   2  -3   0   84.07    8.06
  -2   3   0   91.15    8.23
   1  -3   0  959.11   75.86
  -1   3   0  819.26   80.56
  -1   3   0  909.23   75.77
   0  -3   0 2231.12  207.07
   0  -3   0 2590.98  202.23
   0   3   0 2573.44  202.14
   0   3   0 2221.31  206.64
  -1  -3   0 1544.54  121.98
  -1  -3   0 1328.89  126.43
   1   3   0 1603.84  122.02
   1   3   0 1301.19  126.39
  -2  -3   0  375.18   30.58
  -2  -3   0  301.07   35.58
   2   3   0  377.65   30.64
   2   3   0  349.24   37.05
  -3  -3   0  426.27   42.08
  -3  -3   0  367.78   34.16
   3   3   0  397.40   34.31
  -4  -3   0 2398.98  188.95
  -4  -3   0 2004.76  181.15
   4   3   0 2059.29  181.23
   5   3   0 1974.79  167.12
   6   3   0 1950.76  165.46
   7   3   0  177.42   18.53
   8   3   0   80.96   14.64
   9   3   0  530.24   48.33
  10   3   0  860.83   76.16
  11   3   0  401.61   39.36
  12   3   0   68.56   14.42
  13   3   0   21.60   11.93
 -15  -3   0  309.83   73.45
 -15  -3   0  280.06   38.76
 -15   4   0  210.52   28.19
 -14   4   0  125.90   21.35
 -13   4   0   20.99   13.78
  12  -4   0   58.26   39.25
 -12   4   0   75.38   15.29
  11  -4   0  271.74   50.15
 -11   4   0  178.78   24.78
  10  -4   0  635.55   76.29
 -10   4   0  625.41   56.64
  -9   4   0  543.13   48.96
   8  -4   0   90.98   28.62
  -8   4   0   65.87   11.06
   7  -4   0   57.37   23.84
  -7   4   0   61.47    8.73
  -7   4   0   73.41    9.42
   6  -4   0  416.83   49.46
  -6   4   0  406.76   36.43
  -6   4   0  427.01   36.77
   5  -4   0  731.69   72.89
  -5   4   0  734.56   72.30
   4  -4   0 1027.54   91.90
  -4   4   0 1034.27   91.55
  -4   4   0  879.50   83.36
  -4   4   0 1007.91   83.26
   3  -4   0  631.83   62.75
   3  -4   0  673.00   54.40
  -3   4   0  583.32   62.76
  -3   4   0  653.07   54.56
   2  -4   0  204.06   25.16
   2  -4   0  142.38   14.02
  -2   4   0  201.67   25.67
  -2   4   0  141.77   13.88
   1  -4   0 1311.32  108.03
  -1   4   0 1156.38  113.84
  -1   4   0 1363.54  107.98
   0  -4   0 1467.20  121.29
   0   4   0 1307.46  127.09
   0   4   0 1530.55  121.22
  -1  -4   0 1224.84  105.82
   1   4   0 1391.48  105.93
   1   4   0 1135.83  111.70
  -2  -4   0  205.45   28.42
  -2  -4   0  214.83   19.37
   2   4   0  216.04   28.41
   2   4   0  227.77   19.57
  -3  -4   0  330.06   32.49
  -3  -4   0  436.98   41.77
   3   4   0  355.06   32.26
  -4  -4   0 1152.02  102.92
  -4  -4   0 1287.69  111.90
   4   4   0 1203.97  103.13
  -5  -4   0 1128.18  108.69
   5   4   0 1188.86   99.21
  -6  -4   0  474.31   57.30
   6   4   0  500.29   43.76
  -7  -4   0   89.72   26.02
   7   4   0   63.54   10.48
   8   4   0   33.08    7.93
   9   4   0  698.72   62.52
  10   4   0  797.66   71.15
  11   4   0  261.73   28.37
 -12  -4   0   32.19   39.02
  13   4   0   -2.42   11.81
 -14  -4   0  185.73   57.82
  14   4   0   75.93   18.24
 -15  -4   0  201.49   68.02
 -15   5   0  -14.93   17.15
 -14   5   0   -1.14   14.34
  13  -5   0    2.30   47.11
 -13   5   0   26.72   13.27
  12  -5   0  -10.99   33.92
 -12   5   0   -4.34   10.85
  11  -5   0   15.55   33.17
 -11   5   0   -9.11   10.25
  10  -5   0  -10.10   29.16
 -10   5   0   10.15    9.00
   9  -5   0    5.71   27.90
  -9   5   0   10.99    8.10
   8  -5   0   -3.32   25.27
  -8   5   0    2.94    5.98
   7  -5   0    6.33   20.99
  -7   5   0   10.96    4.46
  -7   5   0   -2.27    5.09
   6  -5   0   24.28   20.03
  -6   5   0   20.26    4.63
  -6   5   0   13.89    5.46
   5  -5   0   19.78   18.67
  -5   5   0    8.24    3.24
  -5   5   0    9.17    4.02
   4  -5   0   24.21   17.79
   4  -5   0   34.23    4.62
  -4   5   0   17.96    4.70
  -4   5   0   37.52   18.55
   3  -5   0   14.63    3.27
   3  -5   0   36.84   18.17
  -3   5   0   31.28   18.00
  -3   5   0    4.53    3.47
   2  -5   0   85.53   21.29
   2  -5   0   44.57    6.47
  -2   5   0   60.29   20.17
  -2   5   0   56.02    6.36
   1  -5   0   13.55    3.38
   1  -5   0   34.44   16.93
  -1   5   0   16.25    2.94
   0  -5   0   35.63   19.46
   0  -5   0   28.69    4.61
   0   5   0   35.66    4.55
  -1  -5   0   21.25   16.21
  -1  -5   0   28.42    4.34
  -2  -5   0   14.33    3.61
  -2  -5   0   12.05   15.67
   2   5   0    0.78   12.25
   2   5   0   11.68    3.53
  -3  -5   0    9.81   18.66
  -3  -5   0   17.98    4.27
   3   5   0   18.48    4.67
   3   5   0    1.42   15.75
  -4  -5   0    5.83   14.98
   4   5   0   11.67    4.65
  -5  -5   0    4.53   16.21
   5   5   0    4.35    4.61
  -6  -5   0   49.52   21.47
   6   5   0   48.28    8.77
  -7  -5   0    9.97   18.44
   7   5   0    9.41    6.71
  -8  -5   0   13.30   27.99
   8   5   0   10.29    7.50
  -9  -5   0   -9.54   29.54
   9   5   0    3.95    7.37
 -10  -5   0    1.56   33.29
  10   5   0    9.27    8.99
 -11  -5   0   -0.98   35.11
  11   5   0    0.91    9.22
 -12  -5   0    5.20   40.24
  12   5   0    2.62    9.73
 -13  -5   0   25.48   44.66
  13   5   0   -6.42   10.89
 -14  -5   0  -10.37   43.88
  14   5   0  -30.00   13.16
 -15  -5   0   11.19   52.09
  14  -6   0  212.14   62.48
 -14   6   0  118.28   23.63
  13  -6   0   54.99   47.11
 -13   6   0   40.35   16.87
  12  -6   0   44.63   38.52
 -12   6   0   54.65   14.61
  11  -6   0  215.76   49.35
  10  -6   0  484.92   67.83
 -10   6   0  469.44   44.75
   9  -6   0  368.61   57.80
  -9   6   0  326.69   32.85
   8  -6   0   69.23   33.29
  -8   6   0   40.52    7.95
  -8   6   0   35.49    8.70
   7  -6   0  101.21   29.87
  -7   6   0  103.04   12.96
  -7   6   0  102.45   12.11
   6  -6   0  477.42   54.73
  -6   6   0  411.59   36.59
  -6   6   0  397.32   37.01
   5  -6   0  905.33   85.02
  -5   6   0  764.95   70.54
  -5   6   0  836.11   70.42
   4  -6   0  667.05   63.86
   4  -6   0  542.13   47.69
  -4   6   0  514.65   47.82
   3  -6   0  246.24   21.39
   3  -6   0  303.89   39.65
  -3   6   0  212.01   21.19
   2  -6   0   41.93   21.21
   2  -6   0   38.95    6.25
  -2   6   0   43.36    5.83
  -2   6   0   61.36   22.75
   1  -6   0  639.06   74.42
   1  -6   0  698.77   60.10
  -1   6   0  775.98   59.97
  -1   6   0  649.39   74.24
   0  -6   0  812.78   68.37
   0  -6   0  783.09   82.25
   0   6   0  632.18   78.83
   0   6   0  928.05   68.53
  -1  -6   0  481.64   43.18
  -1  -6   0  520.43   60.73
   1   6   0  501.63   42.99
  -2  -6   0   30.23   21.36
  -2  -6   0   16.01    4.15
   2   6   0   13.13   17.21
   2   6   0    9.13    3.99
  -3  -6   0  218.82   20.51
  -3  -6   0  270.35   40.30
   3   6   0  204.87   20.60
  -4  -6   0  715.50   72.69
   4   6   0  636.82   58.16
  -5  -6   0  954.62   91.01
   5   6   0  849.24   77.41
  -6  -6   0  505.21   61.63
   6   6   0  561.86   48.21
   7   6   0   59.38   10.35
  -8  -6   0   59.59   31.44
   8   6   0   66.23   11.92
  -9  -6   0  430.44   63.93
   9   6   0  386.51   38.27
 -10  -6   0  501.31   69.76
  10   6   0  364.62   39.27
 -11  -6   0  407.18   66.91
  11   6   0  326.60   41.52
 -12  -6   0   72.02   45.09
  12   6   0  100.85   17.27
 -13  -6   0   10.20   42.82
  13   6   0    5.39   13.06
 -14  -6   0   94.50   53.51
  14   6   0  101.33   20.78
 -15  -6   0  108.42   62.48
  15   6   0  115.54   22.74
  14  -7   0  178.68   56.88
  13  -7   0   56.30   44.83
 -13   7   0   49.39   17.61
  12  -7   0    1.11   40.64
 -12   7   0    0.76   12.35
  11  -7   0  317.33   58.45
 -11   7   0  303.16   31.81
  10  -7   0  534.84   73.38
 -10   7   0  500.57   47.02
   9  -7   0  379.78   64.07
  -9   7   0  430.50   38.37
   8  -7   0   92.80   35.53
  -8   7   0   46.59    8.96
  -8   7   0   38.66    8.01
   7  -7   0  223.78   58.03
  -7   7   0  141.15   16.21
  -7   7   0  111.30   14.33
   6  -7   0  741.04   80.34
  -6   7   0  691.72   62.32
  -6   7   0  746.28   62.17
  -5   7   0  707.67   60.82
   4  -7   0  757.93   63.50
  -4   7   0  729.58   63.53
   3  -7   0   33.84   22.06
   3  -7   0   19.32    4.57
  -3   7   0   16.31    3.77
   2  -7   0  282.06   44.93
   2  -7   0  302.88   28.01
  -2   7   0  338.64   27.72
   1  -7   0  896.42   78.14
   1  -7   0  949.30   95.11
   0  -7   0 1523.35  126.13
   0  -7   0 1321.93  138.78
   0   7   0 1583.40  125.86
  -1  -7   0  852.11   93.35
  -1  -7   0  858.65   77.73
   1   7   0  997.59   77.74
  -2  -7   0  349.98   53.05
  -2  -7   0  366.43   33.42
   2   7   0  396.31   33.47
  -3  -7   0   69.04   26.37
   3   7   0   50.37    8.01
  -4  -7   0 1131.39  102.63
   4   7   0  924.73   86.83
  -5  -7   0 1262.08  119.16
   5   7   0 1184.01  104.69
   6   7   0  537.25   48.47
  -7  -7   0   25.22   28.37
   7   7   0   46.55    9.70
  -8  -7   0   61.53   31.11
   8   7   0   73.68   12.88
  -9  -7   0  409.00   63.81
   9   7   0  348.57   36.00
 -10  -7   0  564.28   77.72
  10   7   0  480.93   47.92
 -11  -7   0  383.73   67.41
  11   7   0  253.12   31.25
 -12  -7   0   31.94   41.37
  12   7   0    5.46   10.91
 -13  -7   0  100.04   53.25
  13   7   0   51.90   16.23
 -14  -7   0  131.24   58.51
  14   7   0  157.53   26.42
  14  -8   0   28.32   54.12
  13  -8   0   11.30   47.74
  12  -8   0    5.24   45.88
 -12   8   0   12.18   13.54
  11  -8   0   20.72   38.09
 -11   8   0    6.22   10.74
  10  -8   0   64.94   39.35
 -10   8   0   50.76   11.34
   9  -8   0   37.75   35.53
  -9   8   0   20.57    7.51
   8  -8   0   33.26   32.39
  -8   8   0   15.17    6.92
  -8   8   0   35.53    7.71
   7  -8   0   14.76   30.02
  -7   8   0   15.98   11.34
  -7   8   0    8.02    5.22
   6  -8   0   -0.78   28.93
  -6   8   0   29.18    5.88
  -6   8   0   37.45    6.49
   5  -8   0  135.05   42.91
   5  -8   0  114.76   11.87
   4  -8   0   35.60   24.50
   4  -8   0    9.25    4.00
  -4   8   0    6.61    3.88
   3  -8   0    6.78    4.02
   3  -8   0   -5.98   23.25
  -3   8   0    6.02    2.90
   2  -8   0    9.87    3.94
  -2   8   0    4.21    3.38
   1  -8   0   23.52   25.19
   1  -8   0   16.00    4.49
  -1   8   0   12.46    3.57
   0  -8   0  108.31   12.34
   0  -8   0  151.41   36.73
   0   8   0  122.44   11.97
  -1  -8   0    1.61    3.81
  -1  -8   0   30.90   24.53
   1   8   0    7.05    3.78
  -2  -8   0   57.78   27.17
   2   8   0   27.94    6.26
  -3  -8   0    5.08   22.43
   3   8   0   15.00    4.92
  -4  -8   0   60.90   27.81
   4   8   0   95.28   11.85
  -5  -8   0  115.02   36.72
  -6  -8   0   57.04   27.11
   6   8   0   63.33   10.78
  -7  -8   0    3.05   29.18
   7   8   0   14.74    7.86
  -8  -8   0   36.34   35.20
   8   8   0    9.42    7.93
  -9  -8   0    9.26   33.93
   9   8   0   21.81    9.43
 -10  -8   0   74.75   41.07
  11   8   0   11.04   10.86
 -12  -8   0    1.46   43.51
  12   8   0    1.46   10.53
 -13  -8   0    3.71   51.11
  13   8   0  -23.96   12.12
 -14  -8   0   58.10   58.73
  14   8   0   11.55   15.28
  13  -9   0   30.62   49.91
  12  -9   0    0.57   46.63
 -11   9   0  143.05   17.64
  10  -9   0  174.52   52.65
 -10   9   0  144.44   17.56
   9  -9   0  193.83   47.70
  -9   9   0  161.73   18.38
  -9   9   0  181.19   19.78
   8  -9   0  160.36   44.94
  -8   9   0  122.07   15.39
  -8   9   0  139.30   15.30
   7  -9   0   19.46   36.88
  -7   9   0    1.73    5.54
  -7   9   0   11.75    5.39
   6  -9   0  470.25   64.28
  -6   9   0  369.11   32.47
  -6   9   0  335.72   32.13
   5  -9   0  316.51   29.68
   5  -9   0  408.49   60.68
   4  -9   0  102.01   12.19
   4  -9   0  196.33   40.67
   3  -9   0   13.79    4.63
  -3   9   0    3.99    3.22
   2  -9   0  169.91   16.29
   2  -9   0  181.35   41.66
  -2   9   0  148.87   15.07
   1  -9   0  222.41   21.61
   1  -9   0  256.40   47.73
  -1   9   0  231.13   21.08
   0  -9   0  387.70   35.73
   0  -9   0  412.14   58.61
   0   9   0  407.16   35.42
  -1  -9   0  509.62   69.15
   1   9   0  584.19   48.97
   2   9   0  210.52   20.54
  -3  -9   0   40.83   33.06
   3   9   0   44.02    8.27
  -4  -9   0  280.92   52.49
   4   9   0  305.30   28.66
  -5  -9   0  628.24   77.65
   5   9   0  617.13   55.64
  -6  -9   0  422.36   64.45
   6   9   0  347.78   35.37
  -7  -9   0   51.72   35.21
   7   9   0   54.17   11.34
  -8  -9   0  125.14   41.32
   8   9   0   57.37   13.61
  -9  -9   0  239.33   58.47
   9   9   0  223.32   26.05
 -10  -9   0  177.71   55.17
  10   9   0  181.66   23.98
 -11  -9   0  132.87   54.27
  11   9   0  116.12   20.52
 -12  -9   0   26.82   55.43
  12   9   0   20.08   12.41
 -13  -9   0   80.23   70.35
  13   9   0   19.90   15.58
 -14  -9   0  -53.64   72.51
  13 -10   0   27.03   58.08
  12 -10   0    3.38   49.57
  11 -10   0  226.36   62.70
  10 -10   0  445.79   99.02
 -10  10   0  349.00   33.30
   9 -10   0  359.62   65.25
  -9  10   0  214.94   23.36
   8 -10   0  107.14   45.21
  -8  10   0   59.52    9.08
   7 -10   0  103.56   45.50
  -7  10   0  131.74   15.27
  -7  10   0  161.96   14.86
   6 -10   0  722.29   85.78
  -6  10   0  561.23   51.63
  -6  10   0  596.68   51.70
   5 -10   0 1013.64   91.21
   5 -10   0 1291.13  119.85
  -5  10   0 1029.51   91.12
   4 -10   0  984.10  101.32
   4 -10   0  841.77   74.92
  -4  10   0  856.02   74.47
   3 -10   0  135.62   14.28
   3 -10   0  146.92   40.41
  -3  10   0  117.87   12.75
   2 -10   0  107.12   37.79
   2 -10   0  100.92   11.88
  -2  10   0   86.37   10.51
   1 -10   0  574.88   76.10
   1 -10   0  592.50   52.90
  -1  10   0  626.82   52.46
   0 -10   0 1288.82  130.20
   0  10   0 1261.67  108.38
   1  10   0  374.77   33.98
  -2 -10   0  100.08   39.43
   2  10   0   64.32   10.09
  -3 -10   0  124.69   39.92
   3  10   0   98.25   13.03
  -4 -10   0 1000.92  102.62
   4  10   0  779.01   74.71
  -5 -10   0 1414.72  139.50
   5  10   0 1330.88  117.93
  -6 -10   0  657.63   80.74
   6  10   0  527.45   52.06
  -7 -10   0   43.83   35.22
   7  10   0    5.56    7.78
  -8 -10   0  212.16   55.93
   8  10   0  184.98   23.90
  -9 -10   0  319.89   71.08
   9  10   0  304.45   32.85
 -10 -10   0  510.62   91.09
  10  10   0  548.24   51.34
 -11 -10   0  276.89   74.07
  11  10   0  278.04   32.14
 -12 -10   0   50.54   63.24
  12  10   0   22.49   14.15
 -13 -10   0   61.56   69.60
  13  10   0   12.95   14.12
  12 -11   0    7.88   55.72
  11 -11   0   22.93   53.75
  10 -11   0  100.96   52.92
   8 -11   0   18.73   42.29
   7 -11   0   11.89   40.95
   6 -11   0  140.14   48.04
  -6  11   0  146.38   14.68
   5 -11   0  123.58   44.71
   5 -11   0   89.67   10.84
  -5  11   0   85.38    9.79
   4 -11   0  118.26   44.23
   4 -11   0  102.80   12.37
  -4  11   0  100.24   10.91
   3 -11   0    2.61    5.63
   3 -11   0   -2.36   33.02
  -3  11   0    7.07    3.58
   2 -11   0   91.83   40.82
   2 -11   0   62.01    9.72
  -2  11   0   66.86    8.84
   1 -11   0  128.97   44.75
  -1  11   0  121.88   13.64
   0 -11   0  244.09   53.08
   0  11   0  219.18   21.81
  -1 -11   0  156.18   47.85
   1  11   0  132.08   15.55
  -2 -11   0  101.91   40.16
   2  11   0  100.80   13.03
  -3 -11   0   10.78   33.50
   3  11   0   14.22    6.30
  -4 -11   0  142.36   47.65
   4  11   0  151.16   18.74
  -5 -11   0  256.56   54.61
   5  11   0  269.21   27.63
  -6 -11   0  247.03   53.78
   6  11   0  246.69   26.66
  -7 -11   0   -4.24   36.27
   7  11   0   27.11    9.63
  -8 -11   0   14.28   44.45
   8  11   0   -5.96   12.54
  -9 -11   0   80.76   51.61
   9  11   0   70.04   16.22
 -10 -11   0   71.37   51.00
  10  11   0   92.83   17.54
 -11 -11   0   16.97   59.68
  11  11   0   57.51   15.84
 -12 -11   0  -18.05   64.01
  12 -12   0   -8.35   65.03
  11 -12   0    3.88   60.86
  10 -12   0   60.88   58.77
   9 -12   0   -7.90   53.33
   8 -12   0    5.97   67.38
   7 -12   0   57.15   48.64
   6 -12   0   95.95   50.53
   5 -12   0  126.52   14.93
   5 -12   0  175.85   49.87
  -5  12   0  132.32   13.24
   4 -12   0  184.94   50.88
  -4  12   0  138.24   14.50
   3 -12   0   51.13   38.92
   3 -12   0    4.01    7.35
  -3  12   0   16.88    5.49
   2 -12   0   30.19   36.85
   1 -12   0   76.35   42.20
  -1  12   0  106.10   12.13
   0 -12   0  270.09   60.48
   0  12   0  228.19   23.09
  -1 -12   0  193.59   53.61
   1  12   0  155.01   18.14
  -2 -12   0   17.02   35.94
   2  12   0   23.18    7.38
  -3 -12   0  133.80   47.21
   3  12   0  125.24   16.61
  -4 -12   0  163.66   52.47
   4  12   0  188.24   21.94
  -5 -12   0  155.20   49.88
   5  12   0  132.32   18.33
  -6 -12   0   79.67   44.85
   6  12   0   30.75   10.09
   7  12   0  -21.25    8.23
  -8 -12   0   47.64   46.96
   8  12   0   28.14   12.81
  -9 -12   0   25.56   47.28
   9  12   0   39.74   13.49
 -10 -12   0  100.56   57.96
  10  12   0   64.23   16.62
 -11 -12   0   44.04   58.67
  11  12   0   44.62   16.07
  12  12   0   13.74   13.88
  11 -13   0   88.78   67.90
  10 -13   0  140.46   66.26
   9 -13   0  135.98   62.82
   8 -13   0   54.16   57.90
   7 -13   0   79.08   51.58
   5 -13   0  297.19   33.45
   5 -13   0  401.91   78.18
  -5  13   0  368.75   30.97
   4 -13   0  360.72   69.30
   4 -13   0  312.28   31.83
  -4  13   0  342.48   30.14
   3 -13   0   31.43   39.70
   3 -13   0    3.99    9.79
  -3  13   0    7.65    5.20
   2 -13   0  147.60   50.73
  -2  13   0  108.55   13.50
   1 -13   0  427.87   75.73
  -1  13   0  445.24   39.89
   0 -13   0  797.41  100.82
   0  13   0  790.74   69.13
  -1 -13   0  619.54   86.99
   1  13   0  470.25   45.57
  -2 -13   0  261.25   61.75
   2  13   0  167.20   20.66
  -3 -13   0  125.60   50.50
   3  13   0  141.21   18.38
  -4 -13   0  724.43  103.45
   4  13   0  800.65   69.40
   5  13   0  709.31   64.36
  -6 -13   0  279.43   68.42
   6  13   0  303.30   31.87
  -7 -13   0   80.54   49.98
   7  13   0   26.57   11.85
  -8 -13   0   70.84   54.25
   8  13   0   50.52   15.57
  -9 -13   0  188.08   67.47
   9  13   0  267.99   31.80
 -10 -13   0  278.65   77.29
  10  13   0  336.76   36.88
  11  13   0  249.39   32.42
  10 -14   0   43.19   65.53
   9 -14   0   46.66   66.21
   8 -14   0  -25.80   58.91
   7 -14   0   -0.40   52.14
   6 -14   0  130.94   59.24
   5 -14   0  265.01   70.42
   4 -14   0  317.88   71.07
  -4  14   0  258.05   24.84
   3 -14   0   31.97   68.55
  -3  14   0   31.71    6.97
  -2  14   0   74.92   10.62
  -1  14   0  272.84   26.15
   0  14   0  421.78   41.42
   1  14   0  282.57   28.38
   2  14   0   95.06   14.76
  -3 -14   0    5.32   48.10
   3  14   0   67.83   12.12
  -4 -14   0  331.92   70.36
   4  14   0  327.77   33.21
  -5 -14   0  278.93   65.89
   5  14   0  280.76   31.97
  -6 -14   0   89.37   55.78
   6  14   0  154.62   21.07
  -7 -14   0    9.25   52.55
   7  14   0   -1.81   11.18
  -8 -14   0   89.14   57.55
   8  14   0   44.33   14.70
  -9 -14   0   95.96   67.69
   9  14   0  138.50   22.70
  10  14   0   95.59   26.92
   9 -15   0   80.63  115.79
   8 -15   0   56.89   72.03
   7 -15   0  -56.47   61.03
   6 -15   0   -0.95   63.15
   5 -15   0   10.14   57.03
   4 -15   0  -19.05   47.48
  -4  15   0    2.86    6.21
   3 -15   0  -23.38   47.60
  -3  15   0    3.47    6.74
   2 -15   0   24.44   47.60
  -2  15   0    4.34    6.61
   1 -15   0   45.48   49.49
   0 -15   0    0.05   46.52
   0  15   0    1.84    7.49
  -1 -15   0   28.22   49.77
   1  15   0   15.71    9.00
  -2 -15   0   31.20   49.36
   2  15   0   42.87   10.65
  -3 -15   0    1.65   56.91
   3  15   0   -9.36    8.23
  -4 -15   0   -4.96   56.80
   4  15   0   10.91   10.04
  -5 -15   0   19.87   55.68
   5  15   0  -10.07    9.80
  -6 -15   0   25.67   52.68
   6  15   0   28.27   12.56
  -7 -15   0   -1.49   54.63
   7  15   0    7.51   12.39
  -8 -15   0  -38.55   59.07
   8  15   0  -14.74   12.34
  -9 -15   0   13.80   69.49
   7 -16   0  -93.41   82.36
   6 -16   0  159.58   78.08
   5 -16   0   51.44   67.85
   4 -16   0   80.63   63.73
   3 -16   0    1.41   55.97
   2 -16   0   63.90   54.79
  -2  16   0   18.50    9.26
   1 -16   0  231.15   70.62
  -1  16   0  249.26   26.07
   0 -16   0  321.92   81.44
   0  16   0  363.95   35.01
  -1 -16   0  176.47   70.02
   1  16   0  213.93   24.12
  -2 -16   0    6.03   54.22
   2  16   0   35.06   10.59
  -3 -16   0   21.87   63.53
   3  16   0   37.51   12.60
  -4 -16   0  248.48   77.71
   4  16   0  254.11   29.60
  -5 -16   0  213.92   77.61
   5  16   0  300.45   32.00
  -6 -16   0   52.02   64.45
   6  16   0  136.45   21.02
   7  16   0   18.21   13.93
  -8 -16   0  -32.31   65.76
   6 -17   0  105.83   84.30
   4 -17   0  166.46   82.17
   3 -17   0   72.07   71.34
   2 -17   0  -47.32   58.28
   1 -17   0   30.87   64.38
   0 -17   0  152.47   72.75
   0  17   0  288.38   28.57
  -1 -17   0  162.92   65.94
  -2 -17   0   43.47   61.36
   2  17   0  -17.17   10.47
  -3 -17   0  -12.23   65.19
   3  17   0   41.17   13.40
   4  17   0  294.19   33.24
  -5 -17   0  172.48   79.64
   5  17   0  193.39   26.35
  -6 -17   0  -11.85   72.11
   6  17   0  116.30   19.59
   3 -18   0    0.51   72.63
   2 -18   0  -97.13   64.92
   1 -18   0   11.24   66.96
   0 -18   0  -41.57   65.77
  -1 -18   0  -29.21   66.52
   1  18   0   27.51   12.33
  -2 -18   0  -35.31   61.82
   2  18   0   10.15   13.44
  -3 -18   0  -59.03   68.59
   3  18   0  -35.18   13.00
  -4 -18   0  -78.42   68.92
   3  18  -1   31.05   14.83
  -3 -18   1  -71.22   67.93
   2  18  -1   49.91   15.95
  -2 -18   1  -20.93   64.42
  -1 -18   1   -8.97   62.37
   0 -18   1  -92.47   63.04
   1 -18   1  -16.28   64.12
   2 -18   1   55.40   67.23
   3 -18   1   43.44   79.03
   6  17  -1   10.81   15.67
  -6 -17   1  -40.98   73.20
   5  17  -1   -4.14   12.44
  -5 -17   1  -65.17   61.90
   4  17  -1    1.95   12.90
   3  17  -1  123.05   19.52
  -3 -17   1  181.11  125.06
   2  17  -1  150.23   20.53
  -2 -17   1  110.86   71.69
   1  17  -1   43.08   13.04
  -1 -17   1   25.59   64.46
   0  17  -1    7.83   10.87
   0 -17   1  -44.77   55.17
   1 -17   1  -53.93   57.29
   2 -17   1   30.84   63.23
   3 -17   1  110.06   84.82
   5 -17   1    3.31   73.72
   7  16  -1  203.69   26.84
  -7 -16   1  158.34   83.23
   6  16  -1  126.50   21.67
  -6 -16   1   75.61   82.63
   5  16  -1   11.17   12.54
  -5 -16   1   -2.86   62.04
   4  16  -1  110.07   19.64
  -4 -16   1  131.86   67.97
   3  16  -1  351.39   33.99
  -3 -16   1  223.64   77.60
   2  16  -1  424.48   41.13
  -2 -16   1  415.98   89.03
   1  16  -1  171.99   21.65
  -1 -16   1  146.79   65.54
   0  16  -1   23.52   10.23
   0 -16   1   43.19   53.26
  -1  16  -1  149.02   20.23
   1 -16   1   75.76   63.88
  -2  16  -1  327.87   31.76
   2 -16   1  316.34   81.76
   3 -16   1  379.47   85.96
   4 -16   1  115.11   67.92
   5 -16   1  -64.08   66.73
   6 -16   1  137.93   78.11
   7 -16   1  125.76  129.74
   9  15  -1   91.93   29.63
  -9 -15   1   -9.91   65.16
   8  15  -1   97.34   20.82
  -8 -15   1  110.42   80.22
   7  15  -1   95.16   19.48
  -7 -15   1   69.88   61.91
   6  15  -1  151.48   22.55
  -6 -15   1  121.36   68.41
   5  15  -1    5.26   12.05
  -5 -15   1   -3.70   51.91
   4  15  -1   62.97   12.65
  -4 -15   1   59.27   59.83
   3  15  -1  125.93   18.40
  -3 -15   1   99.88   56.36
   2  15  -1  167.01   21.31
  -2 -15   1  163.69   65.02
   1  15  -1   66.36   12.61
  -1 -15   1   45.77   52.49
   0  15  -1   -0.79    7.96
   0 -15   1  -21.70   45.44
  -1  15  -1   22.22    8.94
   1 -15   1   56.61   49.27
  -2  15  -1  210.01   22.08
   2 -15   1  207.65   62.53
  -3  15  -1  198.42   19.85
   3 -15   1  143.06   61.25
   4 -15   1  -12.87   52.39
   5 -15   1  -14.88   56.63
   6 -15   1   48.93   62.52
   7 -15   1   80.07   68.40
   8 -15   1   32.29   69.08
   9 -15   1   77.52  112.58
  10  14  -1   24.17   15.94
   9  14  -1  -25.46   12.15
  -9 -14   1   22.82   59.04
   8  14  -1    6.68   13.42
  -8 -14   1   -7.15   57.97
   7  14  -1   24.61   13.29
  -7 -14   1   26.50   51.87
   6  14  -1   22.33   12.61
  -6 -14   1  -15.40   48.28
   5  14  -1   18.69   10.06
  -5 -14   1   20.78   47.14
   4  14  -1   10.28    9.79
  -4 -14   1    4.09   44.83
   3  14  -1   51.89   11.74
  -3 -14   1   -2.55   47.72
   2  14  -1   36.61   10.11
  -2 -14   1   19.55   45.08
  -1 -14   1   50.16   52.59
   0  14  -1    9.33    8.67
   0 -14   1   27.46   57.32
  -1  14  -1   74.37   11.58
   1 -14   1   51.18   57.44
  -2  14  -1   68.53   10.14
   2 -14   1   45.42   48.69
  -3  14  -1   -0.36    5.52
   3 -14   1  -17.46   43.78
   4 -14   1    2.82   48.55
   5 -14   1   11.27   53.80
   6 -14   1   -9.20   54.70
   7 -14   1    5.48   56.00
   8 -14   1   -7.54   62.74
   9 -14   1    6.82   67.20
  11  13  -1   41.52   18.33
  10  13  -1   18.59   14.58
 -10 -13   1  -24.41   52.94
   9  13  -1  161.96   24.93
  -9 -13   1  137.74   61.38
   8  13  -1  357.54   37.63
  -8 -13   1  330.77   76.32
   7  13  -1  331.29   34.62
  -7 -13   1  304.57   67.58
   6  13  -1  166.16   22.46
  -6 -13   1  116.22   54.06
   5  13  -1   -3.91    9.49
  -5 -13   1   16.08   46.26
   4  13  -1  146.47   19.69
  -4 -13   1  167.29   60.97
   3  13  -1  378.76   38.19
  -3 -13   1  469.96   85.45
   2  13  -1  465.34   45.83
  -2 -13   1  617.08   90.67
  -1 -13   1  200.71   59.05
   0  13  -1    2.59    6.68
   0 -13   1   11.12   38.80
  -1  13  -1  207.35   21.99
   1 -13   1  259.70   57.06
  -2  13  -1  707.90   60.35
   2 -13   1  660.40   93.67
  -3  13  -1  403.36   35.91
   3 -13   1  483.61   79.29
   3 -13   1  380.44   37.49
   4 -13   1   57.28   44.69
   6 -13   1  105.28   55.54
   7 -13   1  281.69   68.38
   8 -13   1  222.38   64.98
   9 -13   1   54.69   62.32
  10 -13   1  -52.23   61.36
  11 -13   1   93.14   85.86
  12  12  -1  174.22   26.94
  11  12  -1  125.76   21.56
 -11 -12   1   74.48   58.15
  10  12  -1   28.30   13.81
 -10 -12   1   42.84   54.56
   9  12  -1  179.01   24.48
  -9 -12   1  141.26   53.14
   8  12  -1  351.23   35.11
  -8 -12   1  260.88   67.75
   7  12  -1  307.40   31.68
  -7 -12   1  218.78   77.77
   6  12  -1   93.72   15.84
  -6 -12   1  101.05   46.55
   5  12  -1   13.98    8.99
  -5 -12   1    1.98   40.86
   4  12  -1   80.37   13.58
  -4 -12   1   69.04   41.55
   3  12  -1  627.42   58.91
  -3 -12   1  721.06   94.26
   2  12  -1  902.96   76.59
  -2 -12   1  810.55  105.46
   1  12  -1  260.68   25.94
  -1 -12   1  267.10   58.00
   0  12  -1    2.82    5.18
   0 -12   1    2.79   36.37
  -1  12  -1  126.81   14.90
   1 -12   1  160.96   47.95
  -2  12  -1  489.77   40.58
   2 -12   1  419.29   41.43
  -3  12  -1  425.28   38.42
   3 -12   1  493.61   75.26
   3 -12   1  433.72   41.64
  -4  12  -1   64.48    7.75
   4 -12   1   48.98   41.59
   4 -12   1   51.09    8.87
   5 -12   1    8.19   42.27
   6 -12   1   40.52   42.56
   8 -12   1  213.88   60.14
   9 -12   1   43.76   55.01
  10 -12   1  -52.66   52.59
  11 -12   1  -16.16   63.86
  12  11  -1    7.47   21.07
 -12 -11   1  -24.70   62.26
  11  11  -1    1.61   12.50
 -11 -11   1  -31.29   53.06
  10  11  -1    1.73   12.20
 -10 -11   1   45.25   50.42
   9  11  -1   -0.01   10.54
  -9 -11   1   38.14   41.19
   7  11  -1   -0.14    8.79
  -7 -11   1   11.54   34.31
   6  11  -1    0.93    8.14
  -6 -11   1   21.71   37.75
   5  11  -1   51.03   11.29
  -5 -11   1   13.28   32.37
   4  11  -1    2.16    6.83
  -4 -11   1   -8.03   31.58
   3  11  -1    0.37    5.95
  -3 -11   1   15.43   38.85
   2  11  -1    8.13    6.75
  -2 -11   1   21.79   35.04
  -1 -11   1   40.82   35.73
   0 -11   1   51.96   39.37
  -1  11  -1    7.53    4.67
   1 -11   1   34.92   36.87
   1 -11   1    4.33    5.54
  -2  11  -1    2.41    4.32
   2 -11   1   -4.12    5.81
   2 -11   1   -4.91   32.63
  -3  11  -1    3.29    3.98
   3 -11   1    6.25    5.59
   3 -11   1   -4.76   33.79
   4 -11   1    3.86    5.28
   4 -11   1   13.54   38.31
   5 -11   1   22.04   39.15
   6 -11   1  -14.92   35.90
   7 -11   1  -17.45   42.90
   8 -11   1   -0.73   42.62
   9 -11   1   26.83   47.45
  10 -11   1  -17.19   51.41
  11 -11   1   52.53   57.10
  12 -11   1   -9.23   59.29
  13  10  -1  113.03   23.49
 -13 -10   1  270.42   79.61
  12  10  -1  167.56   26.05
 -12 -10   1  251.94   70.00
  11  10  -1   86.32   19.32
 -11 -10   1  116.38   55.49
  10  10  -1    6.51   12.34
 -10 -10   1   45.22   46.84
   9  10  -1   62.82   14.61
  -9 -10   1  100.82   48.01
   8  10  -1  206.87   25.96
  -8 -10   1  219.90   53.02
   7  10  -1  218.28   24.48
  -7 -10   1  206.34   48.46
   6  10  -1  193.41   22.62
  -6 -10   1  154.60   44.49
   5  10  -1   14.82    7.96
  -5 -10   1    9.72   31.43
   4  10  -1  308.19   30.10
   3  10  -1  958.70   89.30
  -3 -10   1 1154.35  114.95
   2  10  -1  633.64   57.86
  -2 -10   1  712.66   84.25
   1  10  -1  522.93   44.78
  -1 -10   1  453.25   73.04
   0  10  -1    8.51    4.51
   0 -10   1   35.85   31.77
   0 -10   1    7.50    5.24
  -1  10  -1  164.71   15.87
   1 -10   1  199.98   44.91
   1 -10   1  140.00   15.80
  -2  10  -1  624.45   52.52
   2 -10   1  672.15   79.00
   2 -10   1  556.73   53.91
  -3  10  -1 1081.46   86.10
   3 -10   1  985.29   86.60
   3 -10   1  932.24  108.22
  -4  10  -1  465.75   40.05
   4 -10   1  451.50   40.43
   4 -10   1  505.66   70.68
   5 -10   1   17.20   35.69
   6 -10   1  189.42   49.71
   7 -10   1  313.62   60.62
   8 -10   1  314.25   62.41
   9 -10   1  114.19   43.75
  10 -10   1   40.74   51.95
  11 -10   1   78.68   56.44
  12 -10   1  147.67   58.57
  13 -10   1  186.50   63.73
 -14  -9   1   84.20   78.83
 -13  -9   1  321.12   83.50
  12   9  -1  258.89   30.89
 -12  -9   1  282.59   72.34
  11   9  -1   70.09   15.80
 -11  -9   1  105.83   53.73
  10   9  -1   -0.90    9.43
 -10  -9   1   17.87   44.14
   9   9  -1  232.17   28.22
  -9  -9   1  294.89   60.56
   8   9  -1  762.13   66.77
  -8  -9   1  698.29   92.88
   7   9  -1 1040.44   87.83
  -7  -9   1  934.75  108.80
   6   9  -1  333.40   32.42
  -6  -9   1  314.52   59.54
   5   9  -1    2.92    6.33
  -5  -9   1   22.12   28.63
   4   9  -1  325.13   33.24
  -4  -9   1  420.86   58.49
   3   9  -1  851.97   78.64
  -3  -9   1 1003.33  101.60
   2   9  -1  951.26   81.91
   1   9  -1  631.18   54.87
   0   9  -1   25.97    5.32
   0  -9   1   38.77   28.66
   0  -9   1   18.70    5.04
  -1   9  -1  567.08   50.22
   1  -9   1  626.98   81.33
  -2   9  -1  870.37   69.86
   2  -9   1  762.62   70.26
  -3   9  -1  689.75   60.16
   3  -9   1  826.34   86.02
   3  -9   1  672.60   60.65
  -4   9  -1  379.19   32.11
   4  -9   1  336.56   32.41
   4  -9   1  465.09   61.51
  -5   9  -1   26.44    4.72
   5  -9   1   17.65   31.63
  -6   9  -1  176.13   17.54
   6  -9   1  268.43   49.82
  -7   9  -1  273.88   26.38
  -8   9  -1  322.01   29.14
  -8   9  -1  292.25   29.15
   8  -9   1  476.36   67.36
  -9   9  -1  104.68   13.18
   9  -9   1  162.82   44.45
 -10   9  -1   11.22    7.28
  10  -9   1   35.38   42.43
 -11   9  -1   82.50   12.71
  11  -9   1  103.23   51.11
  12  -9   1  187.63   58.82
  13  -9   1  136.06   58.56
  14   8  -1   12.10   15.37
 -14  -8   1    9.49   61.96
  13   8  -1   13.89   14.09
 -13  -8   1   78.88   62.36
  12   8  -1   29.76   14.19
 -12  -8   1   48.99   51.14
  11   8  -1    3.15   10.84
  10   8  -1  -17.42    9.66
 -10  -8   1   42.22   39.89
   9   8  -1   39.17   10.30
  -9  -8   1   33.83   35.09
   8   8  -1   56.39   12.09
  -8  -8   1   91.71   37.42
   7   8  -1   53.78   10.83
  -7  -8   1   71.92   32.79
   6   8  -1    5.44    6.83
  -6  -8   1   -2.63   26.95
   5   8  -1   -5.73    7.17
  -5  -8   1    6.13   24.00
   4   8  -1    9.79    6.11
  -4  -8   1   25.93   24.61
   3   8  -1   39.63    7.59
  -3  -8   1   48.49   27.35
   2   8  -1  119.97   12.97
  -2  -8   1  126.27   36.23
   1   8  -1   59.13    7.83
  -1  -8   1   60.83   29.38
  -1  -8   1   57.35    8.11
   0   8  -1   16.58    3.98
   0  -8   1   45.80   25.63
  -1   8  -1  114.40   11.49
   1  -8   1  158.28   37.09
   1  -8   1  105.51   11.95
  -2   8  -1  103.90    9.95
   2  -8   1  119.44   29.75
   2  -8   1   89.43   10.27
  -3   8  -1  205.38   18.80
   3  -8   1  204.17   19.38
   3  -8   1  267.36   44.28
  -4   8  -1   68.51    7.30
   4  -8   1   71.58   30.62
   4  -8   1   61.85    7.52
  -5   8  -1   31.31    5.14
  -6   8  -1   32.32    5.70
  -6   8  -1   27.62    5.23
   6  -8   1   36.71   30.09
  -7   8  -1  126.64   14.50
  -7   8  -1  119.19   12.90
   7  -8   1  129.72   38.83
  -8   8  -1  121.83   18.99
  -8   8  -1  199.68   17.52
   8  -8   1  194.83   44.03
  -9   8  -1   48.08    8.41
  -9   8  -1   51.50    8.82
   9  -8   1   39.06   36.32
 -10   8  -1   -3.52    7.91
  10  -8   1   -6.89   35.89
 -11   8  -1  -14.73    9.25
  11  -8   1   30.56   43.81
 -12   8  -1   25.48   12.94
  12  -8   1   45.07   47.66
  13  -8   1   46.94   50.01
  14  -8   1   -1.46   53.64
 -14  -7   1   39.65   52.57
  13   7  -1  162.86   22.69
 -13  -7   1   95.78   48.44
  12   7  -1  103.31   19.45
  11   7  -1   65.77   14.48
 -11  -7   1   52.14   36.97
  10   7  -1   30.70    9.82
 -10  -7   1   33.25   29.64
   9   7  -1  249.19   25.15
  -9  -7   1  175.98   45.55
   8   7  -1  269.73   29.45
  -8  -7   1  336.49   55.90
   7   7  -1  397.49   38.81
  -7  -7   1  428.86   60.71
   6   7  -1  241.85   24.79
   5   7  -1   16.20    6.35
  -5  -7   1   10.59   20.58
   4   7  -1  308.63   29.57
  -4  -7   1  336.47   46.91
   3   7  -1  700.97   68.36
  -3  -7   1  929.81   83.75
   2   7  -1  514.46   44.09
  -2  -7   1  460.92   43.85
  -2  -7   1  574.07   63.28
   1   7  -1  313.12   26.21
  -1  -7   1  275.46   50.52
  -1  -7   1  271.45   26.01
   0   7  -1   11.37    3.45
   0  -7   1   10.92   21.09
   0  -7   1   -1.20    3.65
  -1   7  -1  354.65   30.08
   1  -7   1  324.82   30.34
   1  -7   1  370.91   50.87
  -2   7  -1  566.10   48.58
   2  -7   1  554.54   48.99
   2  -7   1  604.41   65.52
  -3   7  -1  991.37   85.17
   3  -7   1 1045.38  101.06
   3  -7   1  999.72   85.41
  -4   7  -1  247.47   22.95
   4  -7   1  312.84   47.47
   4  -7   1  261.02   22.96
  -5   7  -1    8.60    3.28
  -5   7  -1    7.51    3.59
   5  -7   1   13.74   23.69
  -6   7  -1  218.29   21.20
  -6   7  -1  255.26   21.05
   6  -7   1  154.75   54.96
  -7   7  -1  351.10   31.04
  -7   7  -1  330.45   31.29
   7  -7   1  402.95   55.92
  -8   7  -1  319.05   31.70
  -8   7  -1  377.27   32.14
   8  -7   1  364.77   58.48
  -9   7  -1  124.66   15.97
  -9   7  -1  135.65   15.44
   9  -7   1  148.60   41.19
 -10   7  -1   30.68    9.95
  10  -7   1   49.60   34.74
 -11   7  -1   83.46   13.83
  11  -7   1   76.19   42.15
 -12   7  -1  133.18   23.87
 -13   7  -1  128.69   20.67
  13  -7   1  134.73   51.74
  14  -7   1   19.38   51.03
  15   6  -1   23.58   16.18
 -15  -6   1   10.48   57.40
  14   6  -1   52.07   18.29
 -14  -6   1   91.68   49.15
  13   6  -1  400.07   44.07
 -13  -6   1  504.60   86.24
  12   6  -1  417.66   42.16
 -12  -6   1  401.07   75.55
 -11  -6   1  301.08   61.52
  10   6  -1   13.36    9.16
 -10  -6   1   44.22   31.48
   9   6  -1  452.26   42.94
  -9  -6   1  443.41   65.36
   8   6  -1 1101.96   95.37
  -8  -6   1 1082.43  112.10
   7   6  -1 1008.90   87.96
   6   6  -1  534.75   50.20
  -6  -6   1  590.85   65.14
   5   6  -1   14.36    5.69
  -5  -6   1   -2.90   16.94
   4   6  -1  995.82   91.91
  -4  -6   1 1166.86  104.54
   3   6  -1 1914.72  159.06
  -3  -6   1 2069.86  170.11
  -3  -6   1 1678.81  158.54
   2   6  -1 1550.49  129.55
  -2  -6   1 1652.22  142.22
  -2  -6   1 1412.56  129.27
   1   6  -1  642.93   77.06
   1   6  -1  876.42   65.67
  -1  -6   1  816.22   81.60
  -1  -6   1  717.09   65.39
   0   6  -1   -9.39   17.98
   0   6  -1    2.93    2.89
   0  -6   1    5.41   20.46
   0  -6   1    2.06    3.53
  -1   6  -1  764.00   63.97
  -1   6  -1  697.60   77.87
   1  -6   1  899.39   80.86
   1  -6   1  698.29   64.17
  -2   6  -1  950.32   79.80
   2  -6   1  938.04   80.10
  -3   6  -1 1597.21  142.86
   3  -6   1 1601.48  142.95
   3  -6   1 1962.82  156.19
  -4   6  -1  961.22   88.76
   4  -6   1 1098.40   88.81
   4  -6   1 1115.59  103.30
  -5   6  -1   11.65    3.45
  -5   6  -1   10.58    3.70
   5  -6   1    0.21   20.67
  -6   6  -1  529.42   47.33
  -6   6  -1  531.59   46.06
   6  -6   1  548.36   62.93
  -7   6  -1  900.38   77.83
  -7   6  -1  902.50   77.41
   7  -6   1  927.90  101.15
  -8   6  -1  866.48   73.86
  -8   6  -1  805.48   73.16
   8  -6   1  914.99   93.32
  -9   6  -1  412.38   36.80
   9  -6   1  353.59   62.88
 -10   6  -1   27.26   10.48
  10  -6   1   48.50   35.21
 -11   6  -1  297.45   30.48
  11  -6   1  265.87   52.81
 -12   6  -1  375.90   37.41
  12  -6   1  324.32   65.30
 -13   6  -1  313.09   37.09
  13  -6   1  341.58   65.71
 -14   6  -1  155.48   24.79
  14  -6   1  179.54   53.88
 -15  -5   1   73.22   57.32
  14   5  -1   34.01   15.96
 -14  -5   1    7.45   43.89
  13   5  -1  123.65   21.40
  12   5  -1  170.59   24.43
 -12  -5   1  217.76   54.63
  11   5  -1   69.27   13.66
 -11  -5   1   63.61   37.06
  10   5  -1   47.24   11.27
 -10  -5   1   43.39   30.09
   9   5  -1  169.01   21.07
  -9  -5   1  162.99   39.19
   8   5  -1  537.51   49.06
   7   5  -1  233.04   25.10
  -7  -5   1  294.27   43.05
   6   5  -1  248.38   23.11
  -6  -5   1  202.29   37.80
   5   5  -1   16.40    5.58
  -5  -5   1   18.72   15.11
   4   5  -1  503.74   44.70
  -4  -5   1  511.19   56.87
   3   5  -1  399.63   51.21
   3   5  -1  465.41   39.68
  -3  -5   1  463.35   52.81
  -3  -5   1  458.70   39.29
   2   5  -1  905.38   67.35
   2   5  -1  678.02   75.95
  -2  -5   1  757.12   66.93
   1   5  -1  281.22   39.95
   1   5  -1  346.81   28.77
  -1  -5   1  329.59   43.22
  -1  -5   1  324.02   28.31
   0   5  -1    1.17   14.37
   0   5  -1    2.17    2.04
   0  -5   1    5.52   16.22
   0  -5   1   -3.74    2.05
  -1   5  -1   90.77    8.39
   1  -5   1   72.81    8.52
   1  -5   1  150.35   26.80
  -2   5  -1 1137.68   94.62
  -2   5  -1 1053.87  103.38
   2  -5   1 1140.08   94.83
   2  -5   1 1153.16  105.30
  -3   5  -1  221.93   19.12
   3  -5   1  209.48   18.97
  -4   5  -1  343.47   31.76
   4  -5   1  420.71   46.43
  -5   5  -1   32.91    5.50
  -5   5  -1   38.63    5.19
   5  -5   1   38.84   20.50
  -6   5  -1  134.17   13.50
   6  -5   1  159.79   31.06
  -7   5  -1  293.63   25.75
   7  -5   1  237.17   43.06
  -8   5  -1  388.34   37.12
  -8   5  -1  450.42   37.83
  -9   5  -1  167.60   18.82
   9  -5   1  130.90   39.18
 -10   5  -1    7.12    9.23
  10  -5   1    9.19   29.48
  11  -5   1  113.13   38.32
 -12   5  -1  117.70   18.27
  12  -5   1  131.02   45.39
 -13   5  -1  141.48   21.46
 -14   5  -1   67.68   18.52
 -15   5  -1  -21.21   27.67
 -15  -4   1   50.33   53.88
 -14  -4   1   73.13   48.66
  13   4  -1   17.38   12.89
 -13  -4   1   84.42   43.76
  12   4  -1   32.47   12.48
 -12  -4   1   63.19   40.69
  11   4  -1   25.63   10.42
 -11  -4   1    7.57   33.71
  10   4  -1   97.10   15.13
 -10  -4   1   89.26   35.96
   9   4  -1   30.42    9.27
  -9  -4   1   40.02   28.87
   8   4  -1   38.98    8.43
  -8  -4   1   32.67   24.65
   7   4  -1  366.73   31.95
  -7  -4   1  298.18   46.18
   6   4  -1  330.85   29.46
  -6  -4   1  292.59   42.43
   5   4  -1   18.03    5.33
  -5  -4   1   22.44   16.16
   4   4  -1  306.49   25.70
  -4  -4   1  280.55   25.17
  -4  -4   1  229.92   35.80
   3   4  -1  581.13   48.25
  -3  -4   1  548.04   57.08
  -3  -4   1  537.44   47.84
   2   4  -1  680.60   52.01
   2   4  -1  500.01   58.08
  -2  -4   1  620.55   51.68
   1   4  -1  243.14   30.29
   1   4  -1  249.98   20.64
  -1  -4   1  226.80   30.95
  -1  -4   1  217.29   20.37
   0   4  -1    3.04   11.94
   0   4  -1    0.59    1.38
   0  -4   1    0.37    1.41
  -1   4  -1  201.26   26.39
  -1   4  -1  184.38   16.01
   1  -4   1  231.15   28.40
   1  -4   1  166.31   16.07
  -2   4  -1  888.78   83.65
  -2   4  -1  926.07   76.63
   2  -4   1  931.08   76.73
   2  -4   1  881.46   84.19
  -3   4  -1  353.13   32.95
   3  -4   1  377.35   32.85
   3  -4   1  470.28   44.53
  -4   4  -1  139.11   15.09
  -4   4  -1  230.82   29.44
  -4   4  -1  160.97   14.77
   4  -4   1  182.25   30.19
  -5   4  -1  115.86   11.21
  -5   4  -1  106.07   11.52
   5  -4   1  141.89   26.00
  -6   4  -1  213.21   20.35
  -6   4  -1  222.85   20.86
   6  -4   1  258.72   36.88
  -7   4  -1  233.24   20.84
  -7   4  -1  199.17   20.14
   7  -4   1  229.59   38.89
  -8   4  -1   92.76   10.87
  -8   4  -1   84.29   11.37
   8  -4   1   69.12   27.95
  -9   4  -1   20.37    7.69
   9  -4   1    5.58   26.91
  10  -4   1   87.23   37.07
 -11   4  -1   36.09   11.31
  11  -4   1    0.60   30.01
 -12   4  -1   74.89   15.19
  12  -4   1   42.70   39.52
 -13   4  -1    8.02   11.69
 -14   4  -1   36.55   16.05
 -15   4  -1   75.79   19.77
 -15  -3   1   17.52   53.17
 -15  -3   1   15.77   17.04
 -14  -3   1  196.98   59.52
  13   3  -1  346.01   36.56
  12   3  -1  486.75   46.77
  11   3  -1  209.02   24.25
  10   3  -1   45.26   12.02
   9   3  -1   61.92   11.62
   8   3  -1  914.39   79.80
   7   3  -1 1851.74  157.64
  -6  -3   1 1128.98  136.81
   5   3  -1   18.67    5.57
  -5  -3   1   24.02   17.05
   4   3  -1 1879.47  156.42
  -4  -3   1 1898.38  162.78
  -4  -3   1 1771.19  156.13
   3   3  -1 3784.45  332.08
  -3  -3   1 4417.37  338.80
  -3  -3   1 3678.30  331.90
   2   3  -1 4619.02  373.57
   2   3  -1 4357.60  368.38
  -2  -3   1 3985.36  368.16
  -2  -3   1 4613.87  373.36
   1   3  -1 1357.77  112.44
   1   3  -1 1316.47  117.49
  -1  -3   1 1380.43  117.80
  -1  -3   1 1287.69  112.31
   0   3  -1   46.92   14.49
   0   3  -1   34.38    3.79
   0  -3   1   48.46   14.33
   0  -3   1   31.52    3.92
  -1   3  -1 1363.23  112.37
  -1   3  -1 1257.08  106.86
   1  -3   1 1151.61  106.88
   1  -3   1 1346.52  112.54
  -2   3  -1 3354.51  297.50
  -2   3  -1 3468.98  302.05
   2  -3   1 4112.22  305.27
   2  -3   1 3317.36  297.47
  -3   3  -1 3823.32  306.12
  -3   3  -1 3847.86  306.04
  -3   3  -1 3445.06  311.18
   3  -3   1 3470.05  311.61
  -4   3  -1 1629.25  134.77
  -4   3  -1 1672.13  134.87
   4  -3   1 1489.12  141.52
  -5   3  -1   79.35   20.55
  -5   3  -1   73.59    8.48
  -5   3  -1   64.50    7.80
   5  -3   1   70.10   20.32
  -6   3  -1 1146.48   96.04
  -6   3  -1 1176.48   96.20
   6  -3   1 1056.86  105.83
  -7   3  -1 2035.97  164.50
  -7   3  -1 2034.02  164.39
   7  -3   1 1743.34  173.83
  -8   3  -1  818.08   70.89
   8  -3   1  818.54   84.55
  -9   3  -1   96.60   13.57
  10  -3   1   93.85   33.54
 -11   3  -1  192.76   25.12
  11  -3   1  303.07   49.82
 -12   3  -1  400.30   39.59
 -13   3  -1  301.29   32.39
 -14   3  -1  127.83   20.24
 -15   3  -1    8.00   15.84
 -15  -2   1  -31.95   15.21
 -14  -2   1   52.46   18.26
  12   2  -1  390.92   39.13
  11   2  -1  182.67   22.20
  10   2  -1   -6.14    7.61
   9   2  -1  157.08   18.78
   8   2  -1 1087.25   94.17
   7   2  -1 1247.61  106.98
   6   2  -1  539.37   46.55
  -6  -2   1  511.96   56.04
   5   2  -1   16.19    4.90
  -5  -2   1   13.05    4.58
   4   2  -1  479.61   40.96
  -4  -2   1  457.83   41.12
  -3  -2   1 1199.12  103.13
  -3  -2   1 1241.35  107.68
   2   2  -1 3022.42  223.03
   2   2  -1 2423.15  218.46
  -2  -2   1 2686.33  221.87
  -2  -2   1 2292.42  218.31
   1   2  -1   92.99   16.28
   1   2  -1   93.39    8.74
  -1  -2   1   97.50    8.67
  -1  -2   1   88.33   15.01
   0   2  -1   18.66   10.85
   0   2  -1   22.27    2.62
   0  -2   1   25.85   10.96
   0  -2   1   20.77    2.48
  -1   2  -1   97.12   15.60
   1  -2   1   94.04   15.23
  -2   2  -1 2233.56  202.26
  -2   2  -1 2490.62  198.67
  -2   2  -1 2476.62  198.74
   2  -2   1 2267.70  202.48
  -3   2  -1  984.63   79.66
  -3   2  -1  918.51   85.04
  -3   2  -1  962.60   79.65
   3  -2   1  903.14   84.58
  -4   2  -1  491.59   53.46
  -4   2  -1  623.06   46.62
   4  -2   1  496.18   53.21
  -5   2  -1   34.44   14.96
  -5   2  -1   16.73    4.27
   5  -2   1   23.82   15.13
  -6   2  -1  520.83   60.40
   6  -2   1  504.46   55.48
  -7   2  -1 1186.81  102.26
   7  -2   1 1219.44  113.77
   8  -2   1  844.35   86.58
  -9   2  -1   93.83   12.68
  10  -2   1   24.89   28.29
 -11   2  -1  212.25   24.45
 -12   2  -1  305.01   32.47
 -13   2  -1  224.13   26.40
 -14   2  -1  104.52   24.97
 -15   2  -1  -20.49   15.06
 -15  -1   1   -4.97   15.66
 -14  -1   1   28.45   14.76
 -13  -1   1    8.54   12.33
  11   1  -1   20.79    9.62
  10   1  -1   11.67    7.73
   9   1  -1   34.73    9.28
   8   1  -1    9.19    5.98
   7   1  -1    8.83    5.05
   6   1  -1   18.83    5.52
  -6  -1   1   38.60   18.52
   5   1  -1   54.85    7.00
  -5  -1   1   25.31   15.28
  -5  -1   1   35.58    6.58
   4   1  -1   23.83    4.64
  -4  -1   1   30.68    4.85
  -4  -1   1   16.00   11.09
   3   1  -1   68.20    7.18
   2   1  -1   90.44    8.86
  -2  -1   1   93.46    8.79
   1   1  -1   13.45    4.99
   1   1  -1   13.33    2.06
  -1  -1   1    8.19    4.55
  -1  -1   1   12.70    1.93
   0   1  -1    6.77    3.46
  -1   1  -1   13.10    5.57
   1  -1   1   17.81    5.47
  -2   1  -1  156.34   12.50
  -2   1  -1  119.71   17.67
   2  -1   1  153.96   12.48
   2  -1   1  118.77   17.09
  -3   1  -1   43.27    5.14
  -3   1  -1   76.84   14.68
   3  -1   1   39.90    4.98
   3  -1   1   69.21   13.12
  -4   1  -1    7.03    2.58
  -4   1  -1   12.38   11.00
   4  -1   1   14.52   12.50
   4  -1   1    6.78    2.62
  -5   1  -1   32.10   18.42
  -5   1  -1    6.79    3.61
   5  -1   1   20.72   14.34
   5  -1   1    8.62    3.72
  -6   1  -1   55.39   19.89
  -6   1  -1   72.13    8.34
   6  -1   1   55.94    8.18
   6  -1   1   44.86   18.61
   7  -1   1   45.31   20.42
   7  -1   1   24.30    6.27
   8  -1   1    3.22    4.64
   8  -1   1   -5.26   20.54
   9  -1   1   19.65    6.87
 -11   1  -1   17.19   10.50
 -12   1  -1   12.53    9.47
 -13   1  -1   11.25   10.58
 -14   1  -1    7.97   12.47
 -15   1  -1    2.42   14.60
 -15   0   1   -4.17   15.61
 -14   0   1  163.36   24.23
 -13   0   1  298.81   33.32
 -12   0   1  272.81   30.23
   8   0  -1 1091.01   94.02
   7   0  -1 1034.95   89.00
   6   0  -1  851.24   71.46
  -6   0   1  780.21   79.91
  -6   0   1  848.72   71.25
   5   0  -1  108.77   12.91
  -5   0   1  169.33   25.99
  -5   0   1  120.21   12.63
   4   0  -1  799.92   68.30
  -4   0   1  773.07   72.94
  -4   0   1  825.67   68.23
   3   0  -1  763.83   66.01
  -3   0   1  819.74   66.02
  -3   0   1  746.86   69.14
   2   0  -1 2621.39  205.82
  -2   0   1 2158.09  207.18
  -2   0   1 2578.97  205.76
   1   0  -1  722.84   56.26
  -1   0   1  611.35   56.29
   1   0   1  742.64   64.46
  -2   0  -1 2228.29  173.77
  -2   0  -1 1950.47  176.22
   2   0   1 2174.57  173.74
   2   0   1 1923.64  176.14
  -3   0  -1  887.63   70.19
  -3   0  -1  794.28   74.28
   3   0   1  903.61   70.19
   3   0   1  723.10   73.37
  -4   0  -1  892.46   73.19
  -4   0  -1  812.46   78.53
   4   0   1  874.28   73.16
  -5   0  -1  131.74   12.91
   5   0   1  126.40   24.23
   5   0   1  131.11   12.84
  -6   0  -1  635.81   55.71
  -6   0  -1  641.53   66.56
   6   0   1  663.03   55.76
   6   0   1  633.62   64.74
   7   0   1 1175.95  100.48
   8   0   1  989.48   85.30
   9   0   1  306.34   29.42
  10   0   1   -7.87    6.38
  11   0   1  185.89   21.08
 -13   0  -1  289.52   32.35
 -14   0  -1  210.84   27.46
 -15   0  -1   16.34   14.98
 -15   1   1   21.52   15.06
 -14   1   1  115.28   19.67
 -13   1   1  336.81   35.86
 -12   1   1  504.27   47.63
 -11   1   1  213.74   24.34
 -10   1   1   30.31    9.12
  -9   1   1  250.88   25.28
   7  -1  -1 1379.63  126.13
   6  -1  -1  936.48   85.71
   6  -1  -1  914.64   78.38
  -6   1   1  906.80   86.57
  -6   1   1  895.50   78.16
   5  -1  -1   25.85    5.36
   5  -1  -1   10.98   13.02
  -5   1   1   16.53    5.48
  -5   1   1   22.85   13.98
   4  -1  -1  731.64   54.69
   4  -1  -1  559.86   58.03
  -4   1   1  637.37   53.91
  -4   1   1  604.59   58.56
   3  -1  -1 3017.85  267.00
  -3   1   1 2933.15  267.04
  -3   1   1 3499.53  264.44
   2  -1  -1 1264.22  110.79
  -2   1   1 1318.83  108.92
  -2   1   1 1295.59  108.91
  -2   1   1 1298.75  111.00
   1  -1  -1  495.47   39.43
   1  -1  -1  407.39   40.26
  -1   1   1  498.73   39.45
   0  -1  -1    5.40    6.26
  -1  -1  -1  501.21   41.86
   1   1   1  489.95   41.83
  -2  -1  -1 1762.81  144.32
   2   1   1 1672.06  144.25
  -3  -1  -1 2752.48  236.61
   3   1   1 2790.99  232.80
  -4  -1  -1  588.20   61.42
  -4  -1  -1  674.61   55.51
   4   1   1  672.30   55.42
  -5  -1  -1    6.24    3.41
  -5  -1  -1   18.24   16.45
   5   1   1    7.36    3.98
  -6  -1  -1 1024.29  102.78
   6   1   1 1157.22   93.55
   7   1   1 1400.55  119.34
   8   1   1  944.08   81.63
  10   1   1   31.18   10.03
  11   1   1  237.86   25.49
  12   1   1  381.40   37.56
 -14  -1  -1  175.06   25.02
 -15  -1  -1  -12.57   15.92
 -15   2   1   -1.67   15.07
 -14   2   1   30.19   13.94
 -13   2   1   29.42   13.08
 -12   2   1    5.45   10.00
 -11   2   1   -8.31    8.70
 -10   2   1   15.76    8.39
   9  -2  -1   13.28   22.87
  -9   2   1    7.59    6.73
   8  -2  -1    7.43   20.04
  -8   2   1    7.28    5.67
   7  -2  -1   82.20   22.90
  -7   2   1  100.29   11.75
   6  -2  -1   -5.76   12.89
  -6   2   1   10.89    3.89
  -6   2   1    3.12    3.91
  -6   2   1    7.38   14.32
   5  -2  -1   50.46   17.48
  -5   2   1   57.98   17.42
  -5   2   1   43.74    6.38
  -5   2   1   39.72    6.46
   4  -2  -1  131.88   22.84
  -4   2   1  137.52   20.76
  -4   2   1  146.23   13.46
  -4   2   1  142.24   13.12
   3  -2  -1   24.38    8.69
  -3   2   1   48.27    9.89
   2  -2  -1 1021.99   86.88
   2  -2  -1 1039.20   89.93
  -2   2   1 1034.04   86.96
  -2   2   1 1029.21   89.53
   1  -2  -1   19.25    2.80
   1  -2  -1   19.39    8.72
  -1   2   1   18.66    8.18
  -1   2   1   14.58    2.68
   0  -2  -1    5.28    6.72
   0  -2  -1    6.51    1.67
   0   2   1    5.96    1.61
   0   2   1    3.45    6.18
  -1  -2  -1   87.30    8.16
  -1  -2  -1   95.31   14.74
   1   2   1   84.29    8.08
   1   2   1   92.46   14.35
  -2  -2  -1  857.63   72.54
  -3  -2  -1  111.20   10.59
   3   2   1  110.73   10.47
   4   2   1   98.15   10.14
  -5  -2  -1   20.80   16.52
  -5  -2  -1   15.98    4.78
   5   2   1   22.01    4.72
   6   2   1   -0.70    4.18
   7   2   1   10.01    4.77
   8   2   1   53.46    9.23
   9   2   1   15.98    7.72
  10   2   1    4.89    7.34
  11   2   1   17.89    9.89
  12   2   1   25.55   10.86
  13   2   1   10.61   16.03
 -15  -2  -1  -12.43   14.55
 -15   3   1  -20.21   14.17
 -14   3   1   71.58   23.46
 -13   3   1  220.26   26.80
 -12   3   1  276.66   30.57
 -11   3   1   70.61   13.62
  10  -3  -1   20.25   28.83
 -10   3   1   21.64    9.44
   9  -3  -1  175.64   36.84
  -9   3   1  150.46   18.36
   8  -3  -1  609.32   69.83
  -8   3   1  683.11   57.25
   7  -3  -1  663.71   64.56
  -7   3   1  570.69   51.40
  -7   3   1  558.42   51.52
   6  -3  -1  254.34   34.87
  -6   3   1  256.33   23.06
  -6   3   1  254.88   34.70
  -6   3   1  245.78   23.34
   5  -3  -1   -3.50   13.14
  -5   3   1    2.66    2.93
  -5   3   1    0.08    3.75
   4  -3  -1 1000.51   90.04
  -4   3   1 1015.49   82.03
  -4   3   1  862.09   87.17
  -4   3   1  980.46   81.85
   3  -3  -1  320.40   28.98
   3  -3  -1  344.88   34.89
  -3   3   1  345.93   34.55
  -3   3   1  337.00   29.19
   2  -3  -1  809.75   77.37
   2  -3  -1  863.71   73.48
  -2   3   1  846.41   73.52
  -2   3   1  962.10   78.13
   1  -3  -1 1079.13   85.33
   1  -3  -1  963.28   90.05
  -1   3   1 1064.69   85.26
  -1   3   1  921.63   89.91
   0  -3  -1   -1.31    1.59
   0  -3  -1    5.87   10.25
   0   3   1    2.23    1.79
   0   3   1  -10.41    8.56
  -1  -3  -1 1599.01  125.99
  -1  -3  -1 1459.42  130.65
   1   3   1 1551.73  125.90
   1   3   1 1364.85  129.88
  -2  -3  -1  807.08   79.33
  -2  -3  -1  873.52   74.58
   2   3   1  954.67   74.66
  -3  -3  -1  432.30   39.71
  -3  -3  -1  339.36   30.57
   3   3   1  313.01   30.44
  -4  -3  -1  528.48   45.73
   4   3   1  525.79   45.72
  -5  -3  -1    9.09    4.06
   5   3   1    0.98    3.63
   6   3   1  249.42   23.48
   7   3   1  819.77   71.24
   8   3   1  652.76   61.29
   9   3   1   40.45    9.03
  10   3   1   -7.94    7.51
  11   3   1  116.11   15.85
  12   3   1  210.35   24.64
  13   3   1  202.41   25.75
  14   3   1   76.10   16.64
 -15   4   1   22.41   16.83
 -14   4   1  130.04   23.07
 -13   4   1  431.35   43.28
 -12   4   1  607.66   56.59
  11  -4  -1  258.74   50.98
 -11   4   1  290.41   29.61
  10  -4  -1   17.89   29.25
   9  -4  -1  409.59   64.14
  -9   4   1  487.77   42.42
   8  -4  -1  978.68  103.51
  -8   4   1 1133.70   91.67
   7  -4  -1  942.90   91.05
  -7   4   1  905.25   79.05
   6  -4  -1  415.35   43.55
  -6   4   1  303.35   30.40
   5  -4  -1    6.72   13.79
  -5   4   1   12.81   15.38
  -5   4   1    5.60    3.22
  -5   4   1    6.15    3.88
   4  -4  -1  971.26   83.32
  -4   4   1  993.85   83.63
   3  -4  -1 2458.99  231.74
   3  -4  -1 3127.10  238.72
  -3   4   1 2475.35  231.86
  -3   4   1 3018.19  237.75
   2  -4  -1 1739.95  133.49
  -2   4   1 1392.88  138.02
  -2   4   1 1608.68  133.37
   1  -4  -1 1021.30  104.44
   1  -4  -1 1263.89   99.26
  -1   4   1 1093.55  105.40
  -1   4   1 1297.37   99.19
   0  -4  -1   17.98   12.59
   0  -4  -1    4.12    2.00
   0   4   1    5.81    9.88
   0   4   1    9.56    2.21
  -1  -4  -1 1404.74  114.47
   1   4   1 1436.69  114.38
   1   4   1 1215.39  119.70
  -2  -4  -1 2040.76  180.52
  -2  -4  -1 2127.69  174.34
   2   4   1 2005.28  180.63
   2   4   1 2101.62  174.32
  -3  -4  -1 3326.36  292.99
   3   4   1 3490.77  286.64
  -4  -4  -1 1697.93  149.07
  -4  -4  -1 1633.78  140.13
   4   4   1 1639.47  140.12
  -5  -4  -1    2.20   16.02
   5   4   1   -0.32    4.05
   6   4   1  598.27   52.57
   7   4   1 1329.92  113.95
   8   4   1 1154.58   99.72
   9   4   1  245.21   25.53
  10   4   1   19.97    9.58
  11   4   1  236.71   26.43
  12   4   1  403.55   41.51
  13   4   1  322.17   34.96
 -14  -4  -1  207.08   59.83
  14   4   1   91.17   19.60
 -15  -4  -1   72.41   59.06
  15   4   1    2.75   14.11
 -15   5   1   -9.59   17.49
 -14   5   1   43.76   16.56
 -13   5   1  136.70   21.14
  12  -5  -1  180.40   44.98
 -12   5   1  116.82   20.33
  11  -5  -1   31.46   32.96
 -11   5   1   13.51   10.56
  10  -5  -1   14.03   28.45
 -10   5   1   16.78    9.14
   9  -5  -1  138.55   38.02
  -9   5   1  107.75   15.45
   8  -5  -1  254.13   43.79
  -8   5   1  268.25   25.89
   7  -5  -1  211.53   36.29
  -7   5   1  199.21   20.97
  -7   5   1  222.08   20.18
   6  -5  -1  162.43   29.93
  -6   5   1  139.87   16.24
  -6   5   1  186.21   17.90
   5  -5  -1   98.88   22.50
  -5   5   1   67.76    8.87
  -5   5   1   78.29    9.76
   4  -5  -1  155.06   27.47
   4  -5  -1  139.18   13.27
  -4   5   1  148.26   25.72
  -4   5   1  127.05   13.75
   3  -5  -1  553.12   60.45
   3  -5  -1  618.15   49.82
  -3   5   1  558.92   49.76
   2  -5  -1 1011.43   80.54
   2  -5  -1  837.44   88.53
  -2   5   1  974.04   80.35
   1  -5  -1  213.59   20.02
   1  -5  -1  234.28   32.49
  -1   5   1  209.00   34.26
  -1   5   1  237.71   20.00
   0  -5  -1   40.17   17.33
   0   5   1   22.96   13.29
  -1  -5  -1  469.20   39.44
  -1  -5  -1  433.19   49.32
  -2  -5  -1  956.82   79.70
  -2  -5  -1  966.92   89.55
   2   5   1  964.23   79.61
   2   5   1  847.36   87.68
  -3  -5  -1  601.28   52.09
  -3  -5  -1  531.17   62.81
   3   5   1  674.63   52.24
   3   5   1  578.27   62.86
  -4  -5  -1    2.60   15.99
   4   5   1   13.53    4.18
  -5  -5  -1  180.93   34.12
   5   5   1  182.88   18.00
  -6  -5  -1  152.76   33.81
   6   5   1  137.21   15.28
  -7  -5  -1  122.26   33.66
  -8  -5  -1  357.24   54.35
   8   5   1  240.67   26.84
  -9  -5  -1  120.60   39.03
   9   5   1  102.68   15.21
 -10  -5  -1   21.01   31.85
  10   5   1   24.87    9.29
 -11  -5  -1   23.41   37.43
  11   5   1   53.28   11.72
 -12  -5  -1  117.08   50.29
  12   5   1  121.71   19.15
 -13  -5  -1   59.04   49.16
  13   5   1   76.95   14.91
 -14  -5  -1   83.36   51.31
  14   5   1   44.80   16.36
 -15  -5  -1   64.61   53.78
 -14   6   1   51.82   18.33
  13  -6  -1   64.52   60.66
 -13   6   1   36.36   16.09
  12  -6  -1   59.95   39.24
 -12   6   1   58.41   15.91
  11  -6  -1  113.36   38.63
 -11   6   1  129.13   18.97
  10  -6  -1   26.02   31.97
 -10   6   1   15.42    9.90
   9  -6  -1  119.01   35.54
  -9   6   1  136.68   17.30
   8  -6  -1  107.56   47.73
  -8   6   1  120.32   15.37
   7  -6  -1  269.53   42.07
  -7   6   1  205.77   20.92
  -7   6   1  188.29   19.47
   6  -6  -1   76.94   25.34
  -6   6   1   96.69   11.50
   5  -6  -1   29.20   20.58
  -5   6   1   12.07    4.78
   4  -6  -1  160.84   14.91
   4  -6  -1  186.08   33.95
  -4   6   1  143.66   15.05
   3  -6  -1  427.89   50.74
   3  -6  -1  438.77   36.65
  -3   6   1  413.20   36.48
  -3   6   1  386.02   49.53
   2  -6  -1  541.77   59.71
   2  -6  -1  517.01   44.94
  -2   6   1  471.52   58.23
  -2   6   1  533.84   44.71
   1  -6  -1  272.31   25.03
   1  -6  -1  286.71   41.70
  -1   6   1  213.42   41.82
  -1   6   1  311.73   25.02
   0  -6  -1   47.77    6.72
   0  -6  -1   71.98   27.16
   0   6   1   45.02    6.77
   0   6   1   41.83   19.82
  -1  -6  -1  374.61   51.53
  -1  -6  -1  414.90   34.50
   1   6   1  301.70   46.87
   1   6   1  423.87   34.19
  -2  -6  -1  365.46   51.06
  -2  -6  -1  447.64   36.90
   2   6   1  419.23   36.55
   2   6   1  413.46   49.62
  -3  -6  -1  302.66   28.99
   3   6   1  343.96   29.12
  -4  -6  -1  189.40   34.37
   4   6   1  173.22   17.39
  -5  -6  -1   22.59   18.26
   5   6   1   42.85    7.22
  -6  -6  -1   70.72   27.10
   6   6   1  107.37   13.02
   7   6   1  300.75   28.93
  -8  -6  -1  159.33   40.47
   8   6   1  186.27   20.16
  -9  -6  -1   56.16   32.39
   9   6   1   87.60   14.05
 -10  -6  -1   13.23   32.02
  10   6   1   10.89    7.82
 -11  -6  -1  113.83   43.64
  11   6   1   91.87   17.25
 -12  -6  -1  107.11   61.53
  12   6   1  110.71   18.48
 -13  -6  -1   63.75   48.13
  13   6   1   39.45   15.08
 -14  -6  -1   43.49   50.15
  14   6   1   69.84   17.25
 -15  -6  -1   41.48   52.52
  15   6   1  -46.37   14.64
  14  -7  -1  142.68   54.59
 -14   7   1  180.10   26.66
  13  -7  -1  225.03   59.96
 -13   7   1  324.01   34.76
  12  -7  -1  293.82   56.46
 -12   7   1  273.38   32.33
  11  -7  -1  190.06   46.64
 -11   7   1  174.56   23.93
  10  -7  -1   36.54   33.10
 -10   7   1   -5.10    8.97
   9  -7  -1  351.58   58.49
  -9   7   1  331.32   32.74
   8  -7  -1 1049.19  109.18
  -8   7   1 1081.61   92.15
   7  -7  -1 1004.21  105.35
  -7   7   1  887.22   78.40
  -7   7   1  881.03   77.90
   6  -7  -1  319.68   47.78
  -6   7   1  211.30   22.33
   5  -7  -1   13.84    4.20
   5  -7  -1   25.82   24.07
  -5   7   1   12.89    4.18
   4  -7  -1  618.66   69.06
   4  -7  -1  620.82   53.40
   3  -7  -1  965.40  100.93
   3  -7  -1 1057.02   88.50
  -3   7   1 1072.19   88.38
   2  -7  -1 1452.92  155.20
   2  -7  -1 1762.44  144.78
  -2   7   1 1901.85  145.79
   1  -7  -1  283.23   43.88
   1  -7  -1  199.77   21.11
  -1   7   1  246.27   21.00
   0  -7  -1   12.80   24.21
   0  -7  -1    4.21    3.67
   0   7   1   -2.60    2.94
  -1  -7  -1  470.06   61.92
  -1  -7  -1  464.34   41.94
   1   7   1  494.63   41.67
  -2  -7  -1 1388.71  133.15
  -2  -7  -1 1346.83  120.21
   2   7   1 1505.20  120.21
  -3  -7  -1 1837.17  163.57
   3   7   1 1732.71  150.84
  -4  -7  -1  727.69   72.18
   4   7   1  530.32   52.07
  -5  -7  -1   76.98   26.97
   5   7   1   43.88    8.10
   6   7   1  421.90   38.73
  -7  -7  -1  759.75   87.95
   7   7   1  858.11   71.73
  -8  -7  -1 1123.03  104.73
   8   7   1  812.03   81.87
  -9  -7  -1  458.45   68.69
   9   7   1  385.75   38.99
 -10  -7  -1   58.08   39.00
 -11  -7  -1  271.95   60.57
  11   7   1  287.03   30.62
 -12  -7  -1  313.14   70.53
  12   7   1  289.21   32.69
 -13  -7  -1  289.69   69.50
  13   7   1  304.38   34.70
 -14  -7  -1  115.48   60.18
  14   7   1   87.08   19.89
 -15  -7  -1    2.83   64.59
  14  -8  -1   42.36   51.39
  13  -8  -1  104.14   52.28
 -13   8   1  150.99   22.45
  12  -8  -1   87.17   59.96
 -12   8   1  186.54   23.05
  11  -8  -1   73.02   41.68
 -11   8   1   21.89   18.44
  10  -8  -1    4.06   38.53
 -10   8   1   10.00   10.03
   9  -8  -1  152.14   39.77
   8  -8  -1  375.00   55.08
  -8   8   1  291.20   27.30
  -8   8   1  229.83   28.31
   7  -8  -1  541.46   66.45
  -7   8   1  388.84   37.22
  -7   8   1  412.12   37.78
  -6   8   1  138.36   14.71
   5  -8  -1  102.92   11.76
   5  -8  -1  133.32   34.60
  -5   8   1  113.47   12.15
   4  -8  -1  232.89   43.74
   4  -8  -1  212.31   20.29
  -4   8   1  217.39   20.21
   3  -8  -1  394.24   58.61
   3  -8  -1  514.83   42.91
  -3   8   1  516.53   42.66
   2  -8  -1  580.71   72.66
   2  -8  -1  674.77   55.43
  -2   8   1  634.04   54.85
   1  -8  -1  257.04   24.99
   1  -8  -1  283.13   45.84
  -1   8   1  273.19   24.13
   0  -8  -1   33.64   23.87
   0  -8  -1   18.17    4.82
   0   8   1   13.43    4.27
  -1  -8  -1  323.21   52.23
  -1  -8  -1  254.23   25.59
   1   8   1  291.08   25.37
  -2  -8  -1  860.72   95.33
   2   8   1  957.12   78.85
  -3  -8  -1  458.20   58.89
   3   8   1  458.76   40.76
  -4  -8  -1  293.58   47.94
   4   8   1  206.10   22.02
  -5  -8  -1   59.45   41.09
  -6  -8  -1  191.12   45.02
   6   8   1  184.15   20.04
  -7  -8  -1  637.15   78.06
   7   8   1  555.73   52.90
  -8  -8  -1  481.87   70.08
   8   8   1  415.99   41.31
  -9  -8  -1  164.64   45.56
   9   8   1  220.29   24.91
 -10  -8  -1   28.39   35.94
  10   8   1   20.15   11.45
  11   8   1   93.35   16.68
 -12  -8  -1  158.59   50.27
  12   8   1  121.29   19.51
 -13  -8  -1  175.42   56.21
  13   8   1  128.73   21.57
 -14  -8  -1  110.59   61.35
  14   8   1   65.50   17.63
  13  -9  -1    5.42   49.37
  12  -9  -1  -57.89   42.89
 -12   9   1   -5.71   11.11
  11  -9  -1   -7.36   43.15
 -11   9   1  -15.88    9.48
  10  -9  -1   25.75   40.99
 -10   9   1   -7.58    7.85
   9  -9  -1   15.11   33.68
  -9   9   1   20.79    7.77
   8  -9  -1   30.72   34.48
  -8   9   1   24.68    7.71
  -8   9   1   27.73    7.60
   7  -9  -1   45.90   38.56
  -7   9   1   35.81    7.34
  -7   9   1   18.70    6.39
   6  -9  -1   11.71   30.83
  -6   9   1   -4.19    4.51
   5  -9  -1    8.61   29.33
   5  -9  -1   -5.72    4.10
  -5   9   1    5.73    4.66
   4  -9  -1   51.18    7.88
  -4   9   1   58.97    7.81
   3  -9  -1  153.91   16.57
   3  -9  -1  198.84   40.59
  -3   9   1  163.67   15.94
   2  -9  -1   92.98   32.67
  -2   9   1   76.34    9.47
   1  -9  -1   71.44   30.98
   1  -9  -1   45.30    7.39
  -1   9   1   50.31    7.42
   0  -9  -1   29.33   26.27
  -1  -9  -1   51.73   32.72
   1   9   1   85.54   10.35
  -2  -9  -1   69.70   32.38
   2   9   1   86.77   10.52
   3   9   1  219.20   21.60
  -4  -9  -1   15.29   27.34
   4   9   1   10.19    5.03
  -5  -9  -1   50.46   31.08
   5   9   1   25.25    7.61
  -6  -9  -1    5.14   29.21
   6   9   1   22.54    8.19
  -7  -9  -1   87.12   40.70
   7   9   1   56.96   11.18
  -8  -9  -1  111.98   41.63
   8   9   1   96.92   15.56
  -9  -9  -1   -5.49   35.70
   9   9   1   10.72    8.81
 -10  -9  -1    0.04   43.27
  10   9   1   -1.00    9.02
 -11  -9  -1    6.26   48.44
  11   9   1    1.43    9.80
 -12  -9  -1  -18.02   46.70
  12   9   1   12.52   11.76
 -13  -9  -1  -30.49   55.43
  13   9   1   21.34   13.31
 -14  -9  -1   -0.38   70.49
  14   9   1   14.71   16.50
  13 -10  -1  112.05   57.19
  12 -10  -1  110.58   54.58
  11 -10  -1   59.99   52.99
 -11  10   1   89.33   14.27
  10 -10  -1   32.03   43.88
   9 -10  -1  149.93   49.63
  -9  10   1  221.72   21.32
   8 -10  -1  459.00   72.54
  -8  10   1  358.96   32.74
  -8  10   1  325.43   32.34
  -7  10   1  143.31   15.90
  -7  10   1  148.54   15.71
   6 -10  -1  241.59   53.35
  -6  10   1  236.92   22.62
   5 -10  -1   56.71   36.66
  -5  10   1   39.82    6.85
   4 -10  -1  141.39   41.87
  -4  10   1  120.26   13.07
   3 -10  -1  498.74   69.32
   3 -10  -1  467.86   43.10
  -3  10   1  494.47   42.40
   2 -10  -1  625.66   56.57
   2 -10  -1  607.68   78.85
  -2  10   1  682.51   55.93
   1 -10  -1  394.13   66.90
   1 -10  -1  443.75   40.92
  -1  10   1  490.15   40.27
   0 -10  -1    3.96   31.56
   0  10   1   24.67    6.04
  -1 -10  -1  298.91   57.36
   1  10   1  294.66   27.56
  -2 -10  -1  462.49   71.46
   2  10   1  552.19   46.61
  -3 -10  -1  634.45   84.84
   3  10   1  726.22   61.01
  -4 -10  -1  326.55   61.52
   4  10   1  393.88   34.85
  -5 -10  -1   26.11   34.08
   5  10   1   16.31    7.18
  -6 -10  -1  206.96   48.82
   6  10   1  190.11   21.92
  -7 -10  -1  571.95   83.83
   7  10   1  629.33   55.57
  -8 -10  -1  545.44   85.36
   8  10   1  620.43   55.02
  -9 -10  -1  172.73   55.18
   9  10   1  144.31   27.05
 -10 -10  -1   17.01   43.96
  10  10   1   -1.57    8.65
 -11 -10  -1  184.52   64.18
  11  10   1  117.49   20.80
 -12 -10  -1  233.06   76.96
  12  10   1  195.54   27.73
 -13 -10  -1  180.45   70.86
  13  10   1  131.83   23.34
  12 -11  -1  115.06   59.28
  10 -11  -1  -12.49   51.71
   9 -11  -1   98.22   50.43
  -9  11   1  136.69   15.11
   8 -11  -1  320.21   63.70
  -8  11   1  361.00   32.17
   7 -11  -1  422.07   74.99
  -7  11   1  291.97   30.40
  -7  11   1  359.08   30.43
   6 -11  -1  213.48   54.32
  -6  11   1  230.39   21.64
   5 -11  -1   25.28    6.89
   5 -11  -1   30.75   39.65
  -5  11   1   36.73    6.57
   4 -11  -1  432.94   76.51
   4 -11  -1  566.38   47.09
  -4  11   1  534.70   46.27
   3 -11  -1  397.12   38.96
   3 -11  -1  513.13   71.38
  -3  11   1  436.20   38.04
   2 -11  -1  409.78   43.59
   2 -11  -1  498.02   75.27
  -2  11   1  554.64   43.06
   1 -11  -1  398.78   66.24
  -1  11   1  317.20   30.19
   0 -11  -1   59.71   37.01
  -1 -11  -1  483.98   76.47
   1  11   1  565.81   48.16
  -2 -11  -1  987.13  111.62
   2  11   1  949.73   83.35
  -3 -11  -1  829.53  101.81
   3  11   1  871.00   74.82
  -4 -11  -1  393.94   69.28
   4  11   1  272.90   28.81
  -5 -11  -1   48.19   36.49
   5  11   1   35.00    9.39
  -6 -11  -1  140.94   47.95
   6  11   1  166.44   20.08
  -7 -11  -1  379.18   68.48
   7  11   1  279.07   31.12
  -8 -11  -1  480.95   89.37
   8  11   1  373.21   40.99
  -9 -11  -1  120.79   57.37
   9  11   1   86.00   16.50
 -10 -11  -1   20.25   49.96
  10  11   1   -1.85    8.72
 -11 -11  -1  144.49   61.83
  11  11   1  137.97   22.26
 -12 -11  -1  246.21   73.37
  12  11   1  155.51   29.17
  13  11   1  134.89   23.52
  12 -12  -1  -40.47   62.38
  11 -12  -1  -31.15   58.41
  10 -12  -1   -6.91   50.35
   9 -12  -1    3.62   51.26
   8 -12  -1   11.57   75.25
  -8  12   1    9.07    5.51
   7 -12  -1   27.87   41.97
  -7  12   1    7.29    4.85
   6 -12  -1    6.73   39.92
  -6  12   1    9.69    4.73
   5 -12  -1   19.18   41.03
   5 -12  -1    9.82    6.89
  -5  12   1    4.31    4.52
   4 -12  -1   12.25   39.27
   4 -12  -1    5.20    7.40
  -4  12   1   10.51    4.48
   3 -12  -1    8.70    8.87
   3 -12  -1  100.19   39.75
  -3  12   1   18.21    5.77
   2 -12  -1   37.70   36.27
   1 -12  -1   28.78   40.31
  -1  12   1   11.33    5.53
   0 -12  -1   39.46   36.85
  -1 -12  -1    7.48   36.58
   1  12   1    6.74    5.67
   2  12   1   29.68    7.54
  -3 -12  -1    7.02   36.55
   3  12   1   11.87    7.35
  -4 -12  -1    3.00   37.23
   4  12   1   16.41    7.16
  -5 -12  -1   54.19   41.32
   5  12   1   39.12   10.05
  -6 -12  -1   30.40   41.75
   6  12   1   61.10   11.98
   7  12   1    1.35    8.37
  -8 -12  -1  -15.84   40.31
   8  12   1   21.44   10.78
  -9 -12  -1   -8.71   47.96
   9  12   1   15.64   11.62
 -10 -12  -1  -21.37   51.95
  10  12   1   12.19   12.42
 -11 -12  -1  -25.84   56.93
  11  12   1   14.53   14.14
  12  12   1   -7.89   14.26
  11 -13  -1   29.38   64.60
  10 -13  -1   -0.58   56.37
   9 -13  -1   26.15   57.74
   8 -13  -1  151.39   61.90
   7 -13  -1  216.23   63.45
   6 -13  -1   81.09   60.26
  -6  13   1   60.08    7.86
   5 -13  -1   13.18   43.89
   5 -13  -1   -3.27    8.16
  -5  13   1    3.88    4.43
   4 -13  -1   36.98   10.91
   4 -13  -1   53.47   43.99
  -4  13   1   39.26    7.08
   3 -13  -1  303.56   62.04
  -3  13   1  256.40   24.77
   2 -13  -1  372.35   68.61
  -2  13   1  331.88   31.32
   1 -13  -1  118.68   51.03
  -1  13   1  132.42   15.58
   0 -13  -1   30.38   38.58
   0  13   1    5.89    6.16
  -1 -13  -1  240.44   56.10
   1  13   1  209.52   22.18
  -2 -13  -1  258.44   60.96
   2  13   1  313.47   29.44
  -3 -13  -1  208.49   58.18
   3  13   1  215.53   23.36
  -4 -13  -1   99.76   53.33
   4  13   1  100.67   15.16
   5  13   1   19.29    9.14
  -6 -13  -1   66.50   48.02
   6  13   1   58.21   12.50
  -7 -13  -1  302.71   72.16
   7  13   1  244.66   29.07
  -8 -13  -1  237.29   63.44
   8  13   1  195.11   25.95
  -9 -13  -1   28.26   51.50
   9  13   1   52.03   15.79
 -10 -13  -1   15.50   55.23
  10  13   1   13.22   13.28
  11  13   1   97.52   21.06
  10 -14  -1   26.58   60.20
   9 -14  -1   85.33   67.25
   8 -14  -1  165.76   67.74
   7 -14  -1  249.61   68.69
   6 -14  -1  146.59   60.90
   5 -14  -1   35.84   52.37
  -4  14   1  154.01   16.38
  -3  14   1  407.23   36.92
   2 -14  -1  452.66   85.42
  -2  14   1  436.33   39.72
   1 -14  -1  175.39   57.81
  -1  14   1  147.71   17.86
   0 -14  -1   46.58   49.66
  -1 -14  -1  195.32   64.76
   1  14   1  205.21   21.79
   2  14   1  320.39   31.45
  -3 -14  -1  339.99   77.69
   3  14   1  399.00   37.22
  -4 -14  -1  244.28   67.98
   4  14   1  324.80   31.60
  -5 -14  -1  -16.00   46.17
   5  14   1   20.13    9.42
  -6 -14  -1  210.37   66.75
   6  14   1  250.03   27.96
  -7 -14  -1  496.78   95.65
   7  14   1  541.51   51.18
  -8 -14  -1  371.90   85.70
   8  14   1  379.85   39.92
  -9 -14  -1   21.73   60.67
   9  14   1   98.44   19.45
   9 -15  -1  -35.67   69.74
   8 -15  -1   20.08   67.58
   7 -15  -1  -31.85   57.47
   6 -15  -1   68.52   61.76
   5 -15  -1    8.09   54.25
   4 -15  -1   -5.93   49.97
   3 -15  -1   81.52   56.14
  -3  15   1   84.48   11.43
   2 -15  -1   65.84   49.91
  -2  15   1   49.95    9.59
   1 -15  -1   18.48   48.93
  -1  15   1    0.54    6.36
   0 -15  -1  -52.55   47.93
   0  15   1    5.83    6.68
  -1 -15  -1   36.40   50.90
   1  15   1   38.44    9.49
  -2 -15  -1   49.62   52.12
   2  15   1   39.10   10.37
  -3 -15  -1   48.66   54.07
   3  15   1   66.16   12.50
  -4 -15  -1   51.43   53.92
   4  15   1   83.57   15.19
  -5 -15  -1  -19.04   50.28
   5  15   1   -1.63    9.77
  -6 -15  -1   75.57   58.96
  -7 -15  -1   30.69   60.54
   7  15   1   67.44   15.71
  -8 -15  -1    5.50   58.68
   8  15   1   48.44   15.44
  -9 -15  -1   32.44   73.22
   9  15   1   -9.69   17.99
   7 -16  -1  -25.19   66.74
   6 -16  -1   10.67   64.39
   5 -16  -1  -94.32   59.86
   4 -16  -1   74.85   62.20
   3 -16  -1   46.56   58.68
  -3  16   1  113.32   13.42
   2 -16  -1   89.95   55.89
  -2  16   1  119.66   19.24
   1 -16  -1   73.80   55.78
  -1  16   1   64.69   11.52
   0 -16  -1   30.08   55.74
   0  16   1   22.01    8.64
  -1 -16  -1   86.18   59.91
   1  16   1  152.35   18.44
  -2 -16  -1   33.01   57.57
   2  16   1  173.67   19.62
  -3 -16  -1  152.15   66.93
   3  16   1   88.89   16.48
  -4 -16  -1   62.09   68.07
  -5 -16  -1  -34.19   54.91
   5  16   1   -6.07   10.94
  -6 -16  -1  -18.38   63.76
   6  16   1   26.84   13.39
   7  16   1   73.76   17.36
  -8 -16  -1   21.02   67.29
   8  16   1   64.11   18.51
   5 -17  -1  -70.17   78.19
   4 -17  -1   86.41   68.77
   3 -17  -1  229.20   77.69
   2 -17  -1  219.85   72.20
   1 -17  -1   80.17   67.28
  -1  17   1   81.23   13.91
   0 -17  -1   -3.18   61.45
   0  17   1   28.26    9.84
  -1 -17  -1  134.81   69.54
   1  17   1  234.29   25.31
  -2 -17  -1  222.20   83.57
   2  17   1  346.27   33.71
  -3 -17  -1  203.01   74.19
   3  17   1  267.59   29.13
  -4 -17  -1   34.05   83.80
   4  17   1   53.18   14.92
   5  17   1   26.80   13.18
  -6 -17  -1    2.69   70.64
   6  17   1   97.64   18.45
   4 -18  -1    5.78   74.81
   3 -18  -1   86.10   80.27
   2 -18  -1   46.31   89.10
   1 -18  -1   16.71   93.59
   0 -18  -1   -6.48   79.19
   0  18   1   12.66   10.84
  -1 -18  -1   30.20   76.94
   1  18   1   29.16   12.28
  -2 -18  -1   38.84   74.40
   2  18   1   44.88   14.68
  -3 -18  -1   43.92   69.35
   3  18   1   59.19   15.58
  -4 -18  -1  -33.40   69.04
   4  18   1   22.43   14.04
  -2 -18   2   24.86   69.95
  -1 -18   2   -3.57   62.74
   0 -18   2   67.91   66.86
   1 -18   2  -19.59   65.36
   2 -18   2   63.55   76.80
   5  17  -2    5.68   15.13
  -5 -17   2  -50.13   64.33
   4  17  -2   -7.79   12.79
  -4 -17   2   13.79   68.89
   3  17  -2    8.49   12.95
   2  17  -2    7.98   12.00
   1  17  -2    1.51   10.60
  -1 -17   2   15.06   63.19
   0 -17   2   -2.89   59.45
   1 -17   2   26.24   61.83
   2 -17   2  -94.48  103.24
   4 -17   2   15.01   75.39
   5 -17   2   -8.07   72.87
   7  16  -2   34.07   15.77
  -7 -16   2  -33.18   63.48
   6  16  -2  139.41   23.07
   5  16  -2  192.98   25.43
  -5 -16   2  130.12   69.70
   4  16  -2  157.85   22.23
  -4 -16   2  102.72   67.70
   3  16  -2   44.84   13.79
  -3 -16   2   19.19   59.19
   2  16  -2   34.72   12.47
  -2 -16   2  -17.43   56.59
   1  16  -2  200.43   23.82
  -1 -16   2  163.00   61.85
   0  16  -2  254.89   28.40
   0 -16   2  276.44   71.25
  -1  16  -2  204.09   23.21
   1 -16   2  129.85   62.82
   2 -16   2  -27.40   51.60
   3 -16   2   10.81   59.46
   4 -16   2   90.87   68.10
   5 -16   2  219.58   81.70
   7 -16   2  -12.03   74.98
  -9 -15   2   59.83   70.50
   8  15  -2   98.92   20.90
   7  15  -2   14.80   14.72
  -7 -15   2    7.41   57.53
   6  15  -2  315.93   35.10
  -6 -15   2  282.20   77.33
   5  15  -2  638.12   56.98
  -5 -15   2  519.88   97.69
   4  15  -2  330.05   35.09
  -4 -15   2  312.95   76.76
   3  15  -2   41.14   13.32
  -3 -15   2   37.62   53.28
   2  15  -2   37.03   11.39
  -2 -15   2   84.32   53.18
   1  15  -2  227.47   25.02
  -1 -15   2  196.35   63.85
   0  15  -2  309.77   32.23
   0 -15   2  364.21   74.03
  -1  15  -2  290.44   28.35
   1 -15   2  245.58   68.33
  -2  15  -2   95.30   13.40
   2 -15   2  121.35   55.69
   3 -15   2   43.97   53.48
   4 -15   2  170.60   63.93
   5 -15   2  364.26   82.12
   6 -15   2  172.52   71.46
   7 -15   2  -17.48   65.54
   8 -15   2   -2.17  127.85
  10  14  -2   42.00   17.07
   9  14  -2   58.03   17.42
  -9 -14   2   -8.19   59.00
   8  14  -2   36.71   16.12
  -8 -14   2   39.82   58.93
   7  14  -2   15.98   12.60
  -7 -14   2  -23.61   53.81
   6  14  -2   -8.47   10.57
  -6 -14   2  -50.99   46.47
   5  14  -2   67.76   14.42
  -5 -14   2   44.00   48.32
   4  14  -2   45.35   11.64
  -4 -14   2    0.78   46.07
   3  14  -2   59.32   11.96
  -3 -14   2  110.90   52.95
   2  14  -2   32.59   10.51
  -2 -14   2   28.43   46.79
   1  14  -2   16.35    8.87
  -1 -14   2   45.25   47.35
   0  14  -2   14.61    8.07
   0 -14   2   22.15   42.81
  -1  14  -2   24.40    8.04
   1 -14   2    8.79   44.48
  -2  14  -2   13.85    6.50
   2 -14   2   35.66   45.30
   3 -14   2   13.62   45.64
   4 -14   2  -15.90   43.55
   5 -14   2   66.62   57.74
   6 -14   2  -32.67   53.87
   7 -14   2    5.11   59.80
   8 -14   2  -46.00   59.92
   9 -14   2 -108.18   65.66
  11  13  -2   55.80   19.25
  10  13  -2  105.68   22.25
 -10 -13   2   83.93   64.43
   9  13  -2   56.48   17.59
  -9 -13   2   69.89   56.89
   8  13  -2    2.02   12.32
  -8 -13   2   12.38   47.64
   7  13  -2    6.33   10.41
  -7 -13   2   -5.51   45.72
   6  13  -2  196.88   24.16
  -6 -13   2  103.11   52.93
   5  13  -2  238.80   26.63
  -5 -13   2  187.22   59.32
   4  13  -2  106.75   16.58
   3  13  -2   66.68   13.20
  -3 -13   2   72.14   44.48
   2  13  -2   11.32    8.66
  -2 -13   2   44.17   43.33
   1  13  -2  269.93   36.23
  -1 -13   2  428.15   79.20
   0  13  -2  351.45   32.90
   0 -13   2  325.35   68.94
  -1  13  -2  287.71   28.08
   1 -13   2  324.09   65.42
  -2  13  -2   81.36   10.48
   2 -13   2   60.35   11.86
   2 -13   2   70.30   40.13
  -3  13  -2    3.88    5.28
   3 -13   2    3.09   10.52
   3 -13   2  -13.41   41.44
   5 -13   2  266.42   70.58
   6 -13   2   92.31   54.12
   7 -13   2   14.30   54.47
   8 -13   2  -48.03   52.31
   9 -13   2  -64.56   62.01
  10 -13   2   17.85   66.63
  11  12  -2  227.54   41.47
 -11 -12   2  186.73   65.62
  10  12  -2  360.03   36.26
 -10 -12   2  197.08   69.22
   9  12  -2  255.58   30.41
  -9 -12   2  181.82   58.31
   8  12  -2   55.41   14.61
  -8 -12   2   48.44   46.47
   7  12  -2    5.69   13.69
  -7 -12   2   25.64   40.37
   6  12  -2  303.29   32.32
  -6 -12   2  293.55   64.95
   5  12  -2  787.57   69.13
  -5 -12   2  726.83   99.19
   4  12  -2  561.50   54.16
  -4 -12   2  647.82   85.28
   3  12  -2  132.31   17.48
  -3 -12   2  120.02   46.51
   2  12  -2  120.26   20.31
  -2 -12   2  173.58   51.25
   1  12  -2  596.81   54.85
  -1 -12   2  657.82   86.62
   0  12  -2  690.47   61.04
   0 -12   2  708.64   92.46
  -1  12  -2  576.13   50.83
  -2  12  -2  116.81   13.31
   2 -12   2  102.91   41.18
   2 -12   2  100.46   13.50
  -3  12  -2   58.36    7.87
   3 -12   2   80.83   41.33
   3 -12   2   39.32    9.10
   4 -12   2  453.40   77.16
   5 -12   2  719.63   99.42
   6 -12   2  430.19   87.09
   7 -12   2   44.41   52.18
   8 -12   2   68.54   53.93
   9 -12   2  181.85   63.72
  10 -12   2  293.52   74.75
  11 -12   2  201.74   75.43
  12  11  -2    5.44   15.53
 -12 -11   2   78.37   60.14
  11  11  -2   40.37   15.28
 -11 -11   2   46.45   53.02
  10  11  -2  105.09   18.55
 -10 -11   2   88.76   54.07
   9  11  -2  120.94   20.07
  -9 -11   2  113.27   49.37
   8  11  -2   18.37   11.62
   7  11  -2    8.89   10.07
  -7 -11   2   27.70   37.87
   6  11  -2  100.69   16.40
  -6 -11   2   83.96   41.32
   5  11  -2  256.20   29.52
  -5 -11   2  356.19   65.49
   4  11  -2  196.76   23.35
  -4 -11   2  198.06   49.76
   3  11  -2   74.45   12.37
  -3 -11   2   49.25   41.75
   2  11  -2   14.57    7.30
  -2 -11   2   34.34   38.64
   1  11  -2  125.89   15.59
  -1 -11   2  115.66   45.08
   0  11  -2  210.17   22.32
   0 -11   2  282.49   55.02
  -1  11  -2  173.18   16.44
   1 -11   2  135.98   16.34
   1 -11   2  177.20   48.33
  -2  11  -2   25.17    5.50
   2 -11   2   32.22   36.11
   3 -11   2  120.26   43.96
   3 -11   2   61.02    9.79
   4 -11   2  187.28   51.45
   5 -11   2  354.69   65.09
   7 -11   2   19.18   42.13
   9 -11   2   70.37   45.69
  10 -11   2   85.84   56.83
  11 -11   2   21.68   59.88
  12 -11   2   23.19   60.61
  13  10  -2   11.41   15.35
 -13 -10   2  -61.14   69.44
  12  10  -2   -7.74   14.02
 -12 -10   2  -35.60   55.78
  11  10  -2   68.36   16.30
 -11 -10   2   40.64   47.59
  10  10  -2   52.79   13.58
 -10 -10   2   68.69   48.05
   9  10  -2   17.02   10.80
  -9 -10   2   15.00   40.41
   8  10  -2    2.19    8.87
  -8 -10   2   26.27   39.59
   7  10  -2   31.58   10.52
  -7 -10   2   59.95   34.18
   6  10  -2   86.04   15.40
  -6 -10   2   76.94   35.84
   5  10  -2   81.68   13.75
  -5 -10   2   63.07   38.20
   4  10  -2   88.82   13.80
  -4 -10   2   92.87   39.45
   3  10  -2   31.07    8.81
  -3 -10   2   43.92   35.87
   2  10  -2   22.90    7.15
  -2 -10   2   40.53   32.58
   1  10  -2   51.92    8.83
  -1 -10   2   70.61   35.97
   0  10  -2   91.73   10.26
   0 -10   2   56.06    9.27
   0 -10   2   65.58   37.04
  -1  10  -2   95.74   10.26
   1 -10   2   89.07   37.14
   1 -10   2   63.94    9.69
  -2  10  -2   31.11    5.51
   2 -10   2   33.87    6.29
   2 -10   2   24.26   31.82
  -3  10  -2   22.15    4.52
   3 -10   2   14.68   32.60
   3 -10   2    9.70    4.58
   4 -10   2  132.44   44.56
   5 -10   2   81.29   42.38
   6 -10   2  141.89   45.80
   7 -10   2   76.32   40.41
   8 -10   2  -11.05   41.64
   9 -10   2   98.24   61.66
  10 -10   2   43.41   48.77
  11 -10   2   68.14   56.05
  12 -10   2  -22.35   52.83
  13 -10   2  -22.42   57.78
  13   9  -2   44.87   21.56
 -13  -9   2  125.69   58.96
  12   9  -2   36.06   15.89
 -12  -9   2   44.22   50.88
  11   9  -2  238.70   30.98
 -11  -9   2  311.78   66.86
  10   9  -2  407.40   40.56
 -10  -9   2  375.74   76.99
   9   9  -2  444.36   44.97
  -9  -9   2  459.86   77.58
   8   9  -2   85.86   15.32
  -8  -9   2   93.45   41.16
   7   9  -2  129.63   17.92
  -7  -9   2  124.16   39.47
   6   9  -2  718.77   64.30
  -6  -9   2  708.47   84.75
   5   9  -2  733.69   71.65
  -5  -9   2  932.74   93.85
   4   9  -2  484.51   50.83
  -4  -9   2  688.27   74.95
   3   9  -2  143.76   17.13
  -3  -9   2  156.55   42.06
   2   9  -2  142.80   16.56
  -2  -9   2  185.44   45.77
   1   9  -2  737.98   64.04
   0   9  -2  843.08   66.62
   0  -9   2  703.88   66.50
  -1   9  -2  650.66   53.29
   1  -9   2  582.91   53.45
  -2   9  -2  161.32   16.90
   2  -9   2  154.57   15.76
   2  -9   2  192.67   41.81
  -3   9  -2   95.68    9.49
   3  -9   2  112.27   34.05
   3  -9   2   80.94   10.09
   4  -9   2  695.47   84.64
   5  -9   2  961.06  106.30
   6  -9   2  786.02   94.04
   7  -9   2  157.44   45.39
   8  -9   2   45.50   39.64
   9  -9   2  230.93   51.65
  10  -9   2  392.28   94.20
  11  -9   2  287.10   64.71
  12  -9   2   41.02   53.51
  13  -9   2   18.10   55.95
  14   8  -2   30.12   17.82
 -14  -8   2   82.53   66.64
  13   8  -2   28.67   14.97
 -13  -8   2   63.59   56.83
  12   8  -2   33.60   14.61
 -12  -8   2   77.08   51.47
  11   8  -2  169.53   23.64
 -11  -8   2  140.50   67.79
  10   8  -2  215.68   26.71
 -10  -8   2  254.64   54.52
   9   8  -2  132.90   20.07
  -9  -8   2  143.38   43.87
   8   8  -2   79.76   14.17
  -8  -8   2   86.61   37.52
   7   8  -2   30.84    9.74
  -7  -8   2   32.40   30.26
   6   8  -2  409.60   41.55
  -6  -8   2  495.98   63.02
   5   8  -2  460.59   47.90
  -5  -8   2  634.21   68.49
   4   8  -2  343.73   33.19
  -4  -8   2  400.87   74.94
   3   8  -2  208.27   21.52
  -3  -8   2  237.32   44.59
   2   8  -2  234.29   22.23
  -2  -8   2  220.35   45.07
   1   8  -2  825.14   66.77
  -1  -8   2  828.25   85.89
  -1  -8   2  695.80   66.42
   0   8  -2  437.38   38.03
   0  -8   2  375.62   40.57
   0  -8   2  514.02   60.51
  -1   8  -2  560.71   50.84
   1  -8   2  607.24   70.19
  -2   8  -2  357.08   29.31
   2  -8   2  314.05   29.57
   2  -8   2  325.94   52.81
  -3   8  -2    3.41    2.35
   3  -8   2    2.24    3.14
   3  -8   2   35.34   22.73
   5  -8   2  625.10   75.74
   6  -8   2  430.09   64.22
   7  -8   2   54.68   36.61
  -8   8  -2   90.10   11.12
   8  -8   2  137.95   40.90
  -9   8  -2  189.94   20.33
  -9   8  -2  198.88   19.30
   9  -8   2  187.17   47.92
 -10   8  -2  245.75   24.12
  10  -8   2  231.66   55.44
 -11   8  -2  242.43   25.59
  12  -8   2   22.88   47.21
  13  -8   2   24.76   48.22
  14  -8   2   46.85   56.18
  14   7  -2  -16.33   16.63
 -14  -7   2   -5.03   52.56
  13   7  -2  -10.24   12.50
 -13  -7   2   38.55   49.34
  12   7  -2    5.00   11.64
  11   7  -2    1.61    9.79
 -11  -7   2   -7.52   33.99
  10   7  -2    4.69    9.03
 -10  -7   2   -0.71   32.00
   9   7  -2   45.63   12.19
  -9  -7   2   44.20   36.43
   8   7  -2    7.71    8.22
  -8  -7   2    3.77   30.19
   7   7  -2    9.90    7.79
  -7  -7   2   21.18   26.62
   6   7  -2   59.49   11.38
   5   7  -2   70.32   11.11
  -5  -7   2   64.75   28.45
  -4  -7   2   28.87   21.02
   3   7  -2   53.50    8.90
  -3  -7   2   64.17   25.05
   2   7  -2    4.92    4.00
  -2  -7   2   11.19   24.26
  -2  -7   2    0.85    3.16
   1   7  -2   13.29    4.40
  -1  -7   2   12.67    3.96
  -1  -7   2   23.88   25.93
   0   7  -2  103.60   10.23
   0  -7   2  130.88   30.44
   0  -7   2   81.31   10.24
  -1   7  -2   16.92    3.44
   1  -7   2    9.97    3.81
   1  -7   2   31.87   24.08
  -2   7  -2   14.17    3.00
   2  -7   2    9.81    3.72
   2  -7   2   26.42   22.38
   3  -7   2    5.39    2.82
   3  -7   2   17.49   21.47
   4  -7   2   12.30   23.71
   5  -7   2   82.77   29.63
   6  -7   2    7.88   28.22
  -7   7  -2   -0.80    3.74
  -7   7  -2   -1.27    4.03
   7  -7   2   40.57   29.32
  -8   7  -2   39.78    6.91
  -8   7  -2   18.59    5.75
   8  -7   2   23.02   31.15
  -9   7  -2   24.78    7.26
   9  -7   2   46.92   34.96
 -10   7  -2   33.26    8.94
  10  -7   2   36.02   36.01
 -11   7  -2   20.39    9.55
  11  -7   2  -26.57   36.20
 -12   7  -2   29.94   12.69
  12  -7   2   26.43   43.03
 -13   7  -2   32.41   15.93
  13  -7   2    1.74   44.35
  14  -7   2  -20.19   49.70
 -15  -6   2  194.75   62.62
  14   6  -2  182.24   26.63
 -14  -6   2  169.09   54.91
  13   6  -2   36.76   14.99
 -13  -6   2   55.00   46.09
  12   6  -2  104.42   17.43
 -12  -6   2   61.72   42.49
  11   6  -2  225.92   29.68
 -11  -6   2  274.69   56.22
  10   6  -2  442.09   45.40
 -10  -6   2  534.02   71.85
   9   6  -2  508.09   48.69
  -9  -6   2  541.14   68.57
   8   6  -2  111.83   16.42
  -8  -6   2  106.07   32.11
   7   6  -2  103.55   14.71
  -6  -6   2  768.41   80.69
   5   6  -2 1126.54  102.64
  -5  -6   2 1270.74  115.04
   4   6  -2  704.28   61.59
  -4  -6   2  705.27   73.77
   3   6  -2  244.58   23.91
  -3  -6   2  271.17   23.64
  -3  -6   2  231.02   41.24
   2   6  -2   27.23    5.54
  -2  -6   2   38.37   22.27
  -2  -6   2   16.87    4.17
   1   6  -2  972.09   81.80
  -1  -6   2  847.22   81.43
  -1  -6   2 1127.47   97.66
   0   6  -2 3186.62  256.62
   0  -6   2 2724.08  256.47
   0  -6   2 3282.42  268.70
  -1   6  -2 1002.23   77.19
   1  -6   2  766.76   77.10
   1  -6   2 1004.00   92.87
  -2   6  -2  196.86   16.73
   2  -6   2  220.92   37.97
   2  -6   2  176.05   16.99
   3  -6   2  115.73   25.64
   4  -6   2  721.76   77.10
  -5   6  -2 1074.11   98.95
  -5   6  -2 1222.67   98.88
   5  -6   2 1246.79  114.55
  -6   6  -2  586.33   50.09
  -6   6  -2  570.48   50.33
   6  -6   2  617.84   68.89
  -7   6  -2   65.05    8.13
  -7   6  -2   56.91    9.44
   7  -6   2   72.68   29.99
  -8   6  -2   63.24    9.49
   8  -6   2  109.52   33.83
  -9   6  -2  532.21   45.80
  -9   6  -2  499.30   44.81
   9  -6   2  474.93   72.36
 -10   6  -2  581.90   51.78
  10  -6   2  557.06   76.69
 -11   6  -2  262.62   27.87
  11  -6   2  232.44   52.49
 -12   6  -2   77.03   20.85
 -13   6  -2   70.39   17.56
  13  -6   2   92.67   47.77
 -14   6  -2  139.51   25.08
  14  -6   2  151.73   58.36
 -15  -5   2  190.29   65.33
  14   5  -2  165.50   25.02
 -14  -5   2  157.30   58.42
  13   5  -2   43.92   14.51
  12   5  -2   83.22   16.65
 -12  -5   2  110.86   41.08
  11   5  -2  302.71   33.14
 -11  -5   2  332.28   63.20
  10   5  -2  623.60   57.49
 -10  -5   2  628.04   79.45
   9   5  -2  387.91   42.03
  -9  -5   2  545.53   63.83
   8   5  -2   37.29    9.27
   7   5  -2  156.99   17.97
  -7  -5   2  125.95   31.39
   6   5  -2  828.72   72.36
  -6  -5   2  826.44   82.63
   5   5  -2 1028.22   91.97
  -5  -5   2 1111.31  102.66
   4   5  -2  794.90   77.73
  -4  -5   2 1036.38   89.15
   3   5  -2  316.86   29.57
   3   5  -2  391.36   44.37
  -3  -5   2  386.76   44.42
  -3  -5   2  278.71   28.71
   2   5  -2   61.10   21.96
   2   5  -2  106.21   10.87
  -2  -5   2   94.82   10.34
  -2  -5   2  109.12   27.08
   1   5  -2 1155.79  117.22
   1   5  -2 1320.41  108.89
  -1  -5   2 1436.37  120.42
  -1  -5   2 1236.23  108.23
   0   5  -2 2113.17  166.37
   0   5  -2 1884.42  175.57
   0  -5   2 1823.70  166.20
   0  -5   2 2095.17  176.69
  -1   5  -2 1454.91  112.35
  -1   5  -2 1330.26  122.15
   1  -5   2 1426.30  123.93
   1  -5   2 1150.84  112.29
  -2   5  -2   50.98   19.61
  -2   5  -2   38.08    4.25
   2  -5   2   33.89    4.79
   2  -5   2   44.54   19.99
  -3   5  -2  391.66   48.61
   3  -5   2  358.19   46.10
  -4   5  -2 1078.15   90.41
   4  -5   2 1063.08  102.28
  -5   5  -2  983.07   82.40
  -5   5  -2  980.61   82.20
   5  -5   2  943.19   95.40
  -6   5  -2  784.90   66.75
  -6   5  -2  813.08   67.12
   6  -5   2  740.61   79.58
  -7   5  -2  121.70   13.01
  -7   5  -2  132.46   13.69
   7  -5   2  137.59   32.66
  -8   5  -2   46.34    7.97
  -8   5  -2   68.35    9.64
   8  -5   2   53.46   29.69
  -9   5  -2  507.64   46.31
   9  -5   2  526.12   68.73
 -10   5  -2  491.73   45.78
  10  -5   2  506.84   71.13
 -11   5  -2  259.32   30.27
  11  -5   2  331.37   57.55
 -12   5  -2   65.56   15.12
  12  -5   2   69.38   41.78
 -13   5  -2    6.47   13.94
  13  -5   2   36.84   45.42
 -14   5  -2  104.54   20.61
 -15  -4   2   18.83   45.65
 -14  -4   2  -14.86   40.74
  13   4  -2    2.01   11.51
 -13  -4   2   19.04   39.90
  12   4  -2   15.74   10.80
 -12  -4   2   44.06   35.05
  11   4  -2   47.40   12.39
 -11  -4   2   30.04   35.52
  10   4  -2   36.24   10.90
 -10  -4   2   15.41   35.70
   9   4  -2   -3.15    7.68
  -9  -4   2   17.01   28.17
   8   4  -2   28.40    8.39
  -8  -4   2   33.19   23.91
   7   4  -2   56.60   10.81
  -7  -4   2   94.57   23.87
   6   4  -2   60.19    9.41
  -6  -4   2   67.98   21.10
   5   4  -2   63.25    8.40
  -5  -4   2   29.28   17.22
   4   4  -2   60.81    8.65
  -4  -4   2   49.80    7.22
  -4  -4   2   46.09   18.98
   3   4  -2   17.59    4.78
  -3  -4   2   11.15    3.54
  -3  -4   2    0.62   14.68
   2   4  -2   34.55    5.12
   2   4  -2   23.87   13.09
  -2  -4   2   20.09   13.78
  -2  -4   2   22.94    4.02
   1   4  -2   44.50   14.50
   1   4  -2   48.91    5.80
  -1  -4   2   37.58    4.86
  -1  -4   2   60.33   17.15
   0   4  -2   57.68    5.69
   0   4  -2   62.77   17.94
   0  -4   2   48.90    5.49
   0  -4   2   65.22   17.47
  -1   4  -2   63.87   17.23
  -1   4  -2   60.65    5.64
   1  -4   2   52.79    5.73
   1  -4   2   75.09   17.61
   2  -4   2   22.10   13.09
  -3   4  -2   11.25   15.95
   3  -4   2    0.87   13.90
  -4   4  -2   33.59   18.14
  -4   4  -2   32.69    4.29
  -4   4  -2   29.01    4.55
   4  -4   2   42.05   18.70
  -5   4  -2    7.88    2.96
  -5   4  -2   14.33    3.58
   5  -4   2   41.55   19.15
  -6   4  -2   33.45    6.85
  -6   4  -2   29.29    5.35
   6  -4   2   68.54   23.10
  -7   4  -2  105.72   12.01
  -7   4  -2   99.59   13.40
   7  -4   2  126.69   31.27
  -8   4  -2   12.85    5.48
  -8   4  -2    3.12    4.42
  -9   4  -2   36.40    8.93
   9  -4   2   17.29   27.60
 -10   4  -2   31.00    9.31
  10  -4   2   45.13   34.07
 -11   4  -2   15.99   23.35
  11  -4   2   -1.81   32.16
 -12   4  -2   41.76   13.36
  12  -4   2   47.10   39.01
 -13   4  -2    9.24   12.01
 -14   4  -2  -10.36   14.07
 -15   4  -2   36.29   19.53
 -15  -3   2  165.91   63.79
 -15  -3   2   46.41   21.37
 -14  -3   2  147.02   57.09
 -14  -3   2  105.51   22.59
 -13  -3   2  103.41   48.47
  12   3  -2   73.36   20.06
 -12  -3   2   57.56   41.37
  11   3  -2  222.98   25.59
  10   3  -2  774.84   69.38
   9   3  -2  720.02   64.46
   8   3  -2   15.23    6.99
   7   3  -2  276.12   25.86
  -7  -3   2  253.72   39.90
   6   3  -2  683.48   56.41
  -6  -3   2  594.05   65.28
   5   3  -2 1117.60   94.88
  -5  -3   2 1096.25  101.98
   4   3  -2  936.81   74.83
  -4  -3   2  838.20   81.01
  -4  -3   2  835.95   74.23
   3   3  -2  312.18   28.13
   3   3  -2  342.44   36.69
  -3  -3   2  320.56   36.48
  -3  -3   2  298.41   27.71
   2   3  -2  184.65   16.67
   2   3  -2  224.22   24.76
  -2  -3   2  183.63   24.34
  -2  -3   2  158.45   16.21
   1   3  -2  643.98   60.26
   1   3  -2  646.52   54.55
  -1  -3   2  687.86   61.59
  -1  -3   2  600.21   54.30
   0   3  -2  909.33   79.95
   0   3  -2  943.82   73.46
   0  -3   2  810.34   73.25
   0  -3   2  819.73   79.34
  -1   3  -2  644.98   61.45
  -1   3  -2  699.14   55.26
   1  -3   2  609.41   61.28
  -2   3  -2  147.62   21.24
  -3   3  -2  245.03   30.37
  -3   3  -2  213.80   18.73
  -3   3  -2  218.75   18.82
   3  -3   2  204.66   28.03
  -4   3  -2  722.58   60.83
  -4   3  -2  733.54   70.15
  -4   3  -2  735.04   60.80
   4  -3   2  669.41   69.64
  -5   3  -2 1095.23   90.71
  -5   3  -2 1150.81  104.76
  -5   3  -2 1111.14   90.70
   5  -3   2  926.21   99.17
  -6   3  -2  297.96   27.62
   6  -3   2  345.68   42.95
  -7   3  -2   78.97    9.43
  -8   3  -2   50.28    8.26
  -8   3  -2   33.18    8.37
   8  -3   2   44.21   26.01
  -9   3  -2  412.28   39.26
   9  -3   2  469.21   61.61
 -10   3  -2  673.41   63.62
  10  -3   2  804.15   87.28
 -11   3  -2  263.84   28.56
  11  -3   2  307.72   54.82
 -12   3  -2   43.41   12.25
 -13   3  -2   17.56   12.24
 -14   3  -2   99.07   19.76
 -15   3  -2  128.60   22.09
 -15  -2   2  179.44   32.63
 -15  -2   2  367.08   71.54
 -14  -2   2  158.28   25.26
 -13  -2   2  149.13   24.62
  11   2  -2  430.06   41.78
  10   2  -2  709.86   63.80
   9   2  -2  611.41   55.22
   7   2  -2  179.34   18.84
   6   2  -2 1507.57  132.32
  -6  -2   2 1602.13  140.32
   5   2  -2 2144.33  184.74
  -5  -2   2 2223.43  184.62
   4   2  -2 2946.97  249.72
  -4  -2   2 2982.43  249.55
   3   2  -2  476.72   43.95
  -3  -2   2  523.46   48.35
  -3  -2   2  528.31   43.95
   2   2  -2 1292.42  117.21
   2   2  -2 1568.65  121.81
  -2  -2   2 1308.21  117.10
  -2  -2   2 1398.75  120.83
   1   2  -2 3026.25  241.86
   1   2  -2 2698.38  238.14
  -1  -2   2 2953.12  242.13
  -1  -2   2 2684.41  238.03
   0   2  -2 3220.36  278.12
   0   2  -2 3462.48  274.60
   0  -2   2 3344.33  278.65
   0  -2   2 3083.00  274.45
  -1   2  -2 2511.14  222.67
   1  -2   2 2724.30  223.42
  -2   2  -2 1111.29   99.55
   2  -2   2 1151.08   99.82
  -3   2  -2  557.64   45.96
  -3   2  -2  521.34   52.46
  -4   2  -2 2791.60  227.34
   4  -2   2 2453.23  233.27
   4  -2   2 2862.30  227.37
  -5   2  -2 1761.29  172.24
  -5   2  -2 2008.02  164.69
   5  -2   2 2075.60  164.75
   5  -2   2 1957.67  173.17
  -6   2  -2 2028.32  166.68
   6  -2   2 2140.12  166.80
   6  -2   2 1737.35  175.03
  -7   2  -2  188.40   19.93
   7  -2   2  250.61   40.14
   7  -2   2  235.71   20.64
   8  -2   2   42.44   26.34
   9  -2   2  647.82   81.15
 -10   2  -2 1012.91   78.87
  10  -2   2  754.72   96.33
 -11   2  -2  453.51   42.36
 -12   2  -2   83.60   15.55
 -13   2  -2   18.30   12.26
 -14   2  -2  197.91   26.51
 -15   2  -2  280.63   33.92
 -15  -1   2   32.01   19.15
 -14  -1   2   50.12   17.17
 -13  -1   2   25.59   12.85
 -12  -1   2   33.16   12.43
  10   1  -2  182.44   21.20
   9   1  -2  292.86   29.04
   8   1  -2   90.94   12.71
   7   1  -2   11.70    5.87
   6   1  -2  214.95   20.08
  -6  -1   2  186.12   31.36
   5   1  -2  424.69   37.00
  -5  -1   2  417.14   36.72
  -5  -1   2  401.98   44.68
   4   1  -2  559.11   50.18
  -4  -1   2  605.02   50.79
   3   1  -2  114.69   10.75
  -3  -1   2  102.90   10.47
   2   1  -2   17.16    3.59
  -2  -1   2   26.46    3.71
  -2  -1   2   21.14    7.47
   1   1  -2 1366.31  119.23
   1   1  -2 1548.28  121.60
  -1  -1   2 1364.69  119.17
  -1  -1   2 1395.45  121.34
   0   1  -2  477.03   42.46
   0  -1   2  479.71   39.95
   0  -1   2  464.09   42.34
  -1   1  -2 1148.78   98.43
   1  -1   2 1127.80   98.31
  -2   1  -2   42.01   11.09
  -2   1  -2   30.04    3.16
   2  -1   2   26.22    3.13
   2  -1   2   32.48   10.00
  -3   1  -2   81.30   15.26
  -3   1  -2   49.00    5.55
   3  -1   2   48.93    5.39
   3  -1   2   91.66   16.46
  -4   1  -2  461.41   39.07
  -4   1  -2  464.61   46.73
   4  -1   2  453.85   38.99
   4  -1   2  438.02   45.93
  -5   1  -2  368.23   30.44
  -5   1  -2  283.50   39.67
   5  -1   2  361.99   30.78
   5  -1   2  351.99   40.45
  -6   1  -2  256.91   23.30
   6  -1   2  277.82   23.43
   6  -1   2  217.50   35.50
  -7   1  -2    7.20    4.10
   7  -1   2   16.01    4.56
   7  -1   2   10.57   17.78
   8  -1   2  118.23   14.20
   8  -1   2  121.39   31.01
   9  -1   2  146.77   16.41
 -12   1  -2   10.24    9.33
 -13   1  -2   16.94   10.49
 -15   1  -2   56.74   16.92
 -15   0   2   71.53   20.31
 -14   0   2   95.93   20.05
 -13   0   2  -11.98   16.44
 -12   0   2  115.91   18.47
 -11   0   2  167.68   22.34
   8   0  -2    6.75    6.07
   7   0  -2   53.93    9.06
  -7   0   2   50.41   21.09
   6   0  -2  501.20   45.94
  -6   0   2  549.48   58.45
   5   0  -2  647.97   56.20
  -5   0   2  664.02   56.04
  -5   0   2  632.58   63.25
   4   0  -2  617.08   51.19
  -4   0   2  601.94   55.49
  -4   0   2  561.85   50.90
   3   0  -2   53.52    6.11
  -3   0   2   68.01   11.47
  -3   0   2   46.18    5.94
  -2   0   2   12.75    2.57
  -1   0   2  449.61   38.15
   0   0   2  544.62   45.91
  -1   0  -2  444.51   40.41
   1   0   2  439.11   38.34
   1   0   2  484.18   40.75
  -2   0  -2   31.29    3.52
  -2   0  -2   24.14    9.07
   2   0   2   36.91    9.07
   2   0   2   26.80    3.25
  -3   0  -2   43.85    4.98
  -3   0  -2   61.41   13.44
   3   0   2   65.58   13.57
   3   0   2   37.70    4.74
  -4   0  -2  794.07   61.78
  -4   0  -2  681.66   68.16
   4   0   2  630.89   66.58
   4   0   2  774.73   61.61
  -5   0  -2  662.16   53.33
  -5   0  -2  616.26   62.81
   5   0   2  571.02   60.99
   5   0   2  615.44   53.11
  -6   0  -2  340.85   31.06
   6   0   2  358.25   31.02
   6   0   2  344.17   42.14
   7   0   2   57.76    8.22
   8   0   2    2.95    5.17
   9   0   2  144.45   17.12
  10   0   2  153.84   18.18
  11   0   2   47.54   10.93
 -13   0  -2   17.48   11.10
 -14   0  -2   81.53   18.11
 -15   0  -2   70.54   17.44
 -15   1   2  216.47   28.93
 -14   1   2  202.31   28.66
 -13   1   2   87.82   17.87
 -12   1   2   65.81   14.43
 -11   1   2  469.56   44.71
 -10   1   2 1440.05  124.16
  -8   1   2   20.05    6.91
  -7   1   2  188.11   33.02
  -7   1   2  217.57   20.54
   6  -1  -2  965.35   85.34
  -6   1   2  858.88   77.90
  -5   1   2 2008.34  175.24
  -5   1   2 1949.55  169.60
  -5   1   2 2070.35  169.78
   4  -1  -2 2094.66  194.81
  -4   1   2 2408.21  192.07
  -4   1   2 2278.32  195.61
  -4   1   2 2341.09  191.95
   3  -1  -2  260.17   27.83
  -3   1   2  325.93   25.44
  -3   1   2  270.97   28.29
  -3   1   2  304.10   25.30
   2  -1  -2 1309.80  105.85
   2  -1  -2 1154.10  107.00
  -2   1   2 1353.21  105.93
  -2   1   2 1215.58  107.18
   1  -1  -2 2673.24  224.84
  -1   1   2 2688.10  224.86
   0   1   2 6129.11  513.25
  -1  -1  -2 2982.62  252.81
   1   1   2 3049.19  252.78
  -2  -1  -2  957.03   73.71
   2   1   2  712.33   69.64
  -3  -1  -2  237.97   26.48
  -3  -1  -2  240.43   20.32
   3   1   2  216.10   20.10
  -4  -1  -2 2171.26  201.92
  -4  -1  -2 2270.14  196.40
   4   1   2 2562.64  196.93
  -5  -1  -2 2013.80  187.96
   5   1   2 2266.69  180.84
  -6  -1  -2 1570.87  136.63
   6   1   2 1651.36  136.60
   7   1   2  165.84   16.75
   8   1   2  100.42   12.99
   9   1   2  776.87   68.95
  10   1   2 1440.56  124.00
  11   1   2  542.28   49.89
  12   1   2   90.66   15.94
  13   1   2   72.43   14.29
 -15  -1  -2  180.80   27.10
 -15   2   2  114.97   21.30
 -14   2   2   78.83   17.91
 -13   2   2   30.63   12.38
 -12   2   2   -9.76   11.24
 -11   2   2  235.14   27.72
 -10   2   2  431.69   40.65
  -9   2   2  483.44   44.03
   8  -2  -2  154.16   30.92
  -8   2   2  137.85   16.98
   7  -2  -2   30.33   18.81
  -7   2   2   33.14    7.48
  -7   2   2   33.28   17.90
   6  -2  -2  651.13   73.36
  -6   2   2  803.99   66.58
  -6   2   2  802.56   77.08
  -6   2   2  825.68   66.43
   5  -2  -2 1653.03  152.48
  -5   2   2 1763.03  153.10
  -5   2   2 1803.58  147.24
   4  -2  -2 1031.07   94.74
  -4   2   2 1098.45   94.97
  -4   2   2 1069.26   90.45
   3  -2  -2  162.24   19.51
  -3   2   2  175.41   20.24
   2  -2  -2  265.51   23.55
  -2   2   2  276.92   23.67
   1  -2  -2  170.78   19.44
   1  -2  -2  178.63   15.13
  -1   2   2  180.22   15.21
  -1   2   2  140.89   20.71
   0  -2  -2  499.96   41.64
   0  -2  -2  490.28   44.69
   0   2   2  450.44   44.04
   0   2   2  517.94   41.68
  -1  -2  -2  121.40   10.66
  -1  -2  -2   94.54   15.63
   1   2   2  123.47   10.58
  -2  -2  -2  542.05   46.66
   2   2   2  553.03   46.61
  -3  -2  -2  269.66   23.30
   3   2   2  259.48   23.13
  -4  -2  -2  879.57   92.51
  -4  -2  -2 1091.77   85.22
   4   2   2 1016.62   84.96
  -5  -2  -2 1427.03  124.75
  -5  -2  -2 1510.25  133.04
   5   2   2 1479.51  124.68
   6   2   2  447.46   39.57
   7   2   2   55.26    8.75
   8   2   2  135.23   15.43
   9   2   2  488.52   44.36
  10   2   2  308.36   30.56
  11   2   2  174.33   21.50
  12   2   2   51.31   11.18
 -15   3   2    1.66   15.52
 -14   3   2   38.57   15.49
 -13   3   2   39.13   13.38
 -12   3   2   25.69   12.78
 -11   3   2   80.66   14.17
 -10   3   2   63.97   12.69
   9  -3  -2   17.57   22.95
  -9   3   2   -9.54    6.78
   8  -3  -2   17.07   21.08
  -8   3   2   11.90    6.57
   7  -3  -2   43.91   19.45
  -7   3   2   29.95    7.24
   6  -3  -2   76.95   19.65
  -6   3   2   62.63   18.34
  -6   3   2   83.76    9.89
  -6   3   2   84.16   10.39
   5  -3  -2   31.33   14.17
  -5   3   2   12.26    4.16
  -5   3   2   57.25   16.00
  -4   3   2   88.70   17.35
   3  -3  -2    8.05    2.48
   3  -3  -2   10.97    8.71
  -3   3   2    3.68    8.21
  -3   3   2   10.31    2.90
   2  -3  -2  122.85   18.98
   2  -3  -2  165.84   13.98
  -2   3   2  163.83   20.82
  -2   3   2  157.16   14.02
   1  -3  -2   30.76    3.98
   1  -3  -2   19.47   11.14
  -1   3   2   28.44    3.89
  -1   3   2    3.14   10.94
   0  -3  -2  496.97   39.98
   0  -3  -2  432.82   45.14
   0   3   2  494.59   39.93
   0   3   2  430.35   44.85
  -1  -3  -2   62.20    6.83
  -1  -3  -2   77.92   14.99
   1   3   2   59.59    6.51
   1   3   2   76.80   14.66
  -2  -3  -2  244.53   27.48
  -2  -3  -2  226.77   20.85
   2   3   2  240.10   20.77
  -3  -3  -2    6.07    2.74
   3   3   2   14.85    3.03
  -4  -3  -2   18.83    4.12
   4   3   2    7.70    3.37
  -5  -3  -2  108.95   12.41
   5   3   2  118.91   12.22
   6   3   2   20.20    5.14
   7   3   2   22.20    6.12
   8   3   2   27.58    7.32
   9   3   2   29.00    8.26
  10   3   2   75.39   13.22
  11   3   2   20.61   10.07
  12   3   2   13.54    9.92
  13   3   2   -7.25   10.16
  14   3   2   20.79   12.77
 -15   4   2  175.67   26.49
 -14   4   2  208.22   29.50
 -13   4   2   81.58   16.73
 -12   4   2   65.47   15.34
  11  -4  -2  394.84   66.30
 -11   4   2  500.64   43.96
  10  -4  -2  938.15   89.48
 -10   4   2  666.44   68.82
   9  -4  -2  554.26   65.13
  -9   4   2  514.41   48.55
   8  -4  -2   25.96   23.04
  -8   4   2   43.16    8.42
   7  -4  -2  185.43   33.53
  -7   4   2  168.00   17.95
   6  -4  -2  910.98   82.88
  -6   4   2  892.77   82.67
  -6   4   2  843.70   73.62
  -6   4   2  786.43   73.13
   5  -4  -2 1634.84  138.87
  -5   4   2 1407.83  131.50
  -5   4   2 1491.56  131.80
  -5   4   2 1705.92  139.22
   4  -4  -2  995.43   90.87
  -4   4   2  982.95   90.42
   3  -4  -2  147.37   14.70
  -3   4   2  217.26   26.61
  -3   4   2  147.51   15.01
   2  -4  -2   65.69   14.83
   2  -4  -2   60.04    6.57
  -2   4   2   57.37   14.90
  -2   4   2   57.30    6.61
   1  -4  -2  652.12   68.32
   1  -4  -2  780.47   62.85
  -1   4   2  802.51   62.81
  -1   4   2  701.03   69.01
   0  -4  -2 1064.50   98.93
   0  -4  -2 1168.12   93.05
   0   4   2  961.06   97.95
   0   4   2 1190.36   93.01
  -1  -4  -2  702.28   66.44
  -1  -4  -2  705.32   59.00
   1   4   2  718.29   58.88
   1   4   2  636.06   64.22
  -2  -4  -2   11.30    9.76
  -2  -4  -2   13.27    3.18
   2   4   2    7.62    2.45
   2   4   2   10.01    9.43
  -3  -4  -2  176.19   26.90
   3   4   2  179.96   16.56
  -4  -4  -2 1265.45  115.70
  -4  -4  -2 1244.80  106.30
   4   4   2 1242.01  106.16
   5   4   2 1742.52  147.61
   6   4   2 1115.77   95.62
   7   4   2  233.38   22.62
   8   4   2   46.86    9.68
   9   4   2  618.51   55.59
  10   4   2 1085.74   94.90
  11   4   2  373.57   37.09
  12   4   2  101.49   17.02
  13   4   2   15.72   11.92
  14   4   2  143.19   22.12
 -15  -4  -2  215.38   71.52
  15   4   2  226.06   29.87
 -15   5   2  129.09   24.47
 -14   5   2   76.33   30.70
 -13   5   2   43.28   14.17
  12  -5  -2   89.04   37.91
 -12   5   2   39.71   13.68
  11  -5  -2  255.43   47.96
 -11   5   2  222.95   26.58
  10  -5  -2  595.01   73.33
 -10   5   2  554.55   53.62
  -9   5   2  295.19   29.46
   8  -5  -2   22.23   23.46
  -8   5   2   25.17    7.80
   7  -5  -2   60.41   24.02
  -7   5   2   84.71   13.02
  -7   5   2   88.94   11.65
   6  -5  -2  719.38   73.48
  -6   5   2  784.91   63.61
  -6   5   2  691.42   62.87
   5  -5  -2  752.26   74.71
  -5   5   2  721.56   73.03
  -5   5   2  780.19   64.95
   4  -5  -2  374.54   30.79
   4  -5  -2  323.11   41.96
  -4   5   2  339.79   31.63
  -4   5   2  341.56   42.21
   3  -5  -2   81.78    9.94
   3  -5  -2  104.72   22.11
  -3   5   2   99.77   10.42
   2  -5  -2   55.02    7.62
   2  -5  -2   89.77   21.00
  -2   5   2   78.92   21.15
  -2   5   2   63.47    7.92
   1  -5  -2  871.06   70.96
   1  -5  -2  770.52   79.18
  -1   5   2  762.78   79.18
  -1   5   2  899.24   70.88
   0  -5  -2 1819.04  168.16
   0  -5  -2 1990.80  160.84
   0   5   2 1748.76  167.08
   0   5   2 2052.47  160.75
  -1  -5  -2  769.29   64.56
  -1  -5  -2  738.22   73.13
   1   5   2  767.01   64.37
   1   5   2  738.29   72.76
  -2  -5  -2   66.08   19.41
  -2  -5  -2   42.60    6.40
   2   5   2   80.21   18.34
   2   5   2   29.35    5.44
  -3  -5  -2   92.80   10.32
  -3  -5  -2   96.16   22.67
   3   5   2   87.96   10.15
  -4  -5  -2  215.60   33.02
   4   5   2  137.04   15.17
  -5  -5  -2  684.84   68.37
   5   5   2  580.37   53.99
  -6  -5  -2  639.52   69.02
   6   5   2  587.89   53.40
  -7  -5  -2  130.48   32.34
   7   5   2  151.02   17.24
  -8  -5  -2    2.50   23.58
   8   5   2   10.25    6.13
  -9  -5  -2  499.30   69.36
   9   5   2  479.97   45.13
 -10  -5  -2  574.22   78.32
  10   5   2  501.26   48.66
 -11  -5  -2  279.54   63.03
  11   5   2  320.86   31.98
 -12  -5  -2   87.63   44.67
  12   5   2   64.91   14.49
 -13  -5  -2   69.95   48.54
  13   5   2   25.16   12.77
 -14  -5  -2  136.15   62.51
  14   5   2  112.37   20.95
 -15  -5  -2  140.97   68.88
  15   5   2  124.63   24.68
 -14   6   2    1.87   15.25
  13  -6  -2  -12.57   40.74
 -13   6   2   18.41   14.35
  12  -6  -2    2.33   34.30
 -12   6   2    8.11   12.87
  11  -6  -2   22.27   36.41
 -11   6   2   -6.65   10.95
  10  -6  -2    3.69   30.84
 -10   6   2   11.78   12.25
   9  -6  -2   12.80   31.16
  -9   6   2   25.25    9.82
   8  -6  -2   24.80   26.13
  -8   6   2   21.00    8.94
   7  -6  -2   29.56   23.85
  -7   6   2   30.47    6.62
  -7   6   2   56.73    9.15
   6  -6  -2    3.79   21.38
  -6   6   2    7.42    4.23
  -6   6   2   15.07    5.57
   5  -6  -2    7.12   17.01
   5  -6  -2    1.46    3.87
  -5   6   2   -9.68    4.08
   4  -6  -2   78.63    9.10
   4  -6  -2   64.28   22.45
  -4   6   2   84.80    9.60
  -4   6   2   64.77   22.51
   3  -6  -2   27.94   19.08
   3  -6  -2   14.84    4.27
  -3   6   2   17.12   18.64
   2  -6  -2    0.72    3.75
   2  -6  -2   19.42   21.25
  -2   6   2    0.75    3.39
  -2   6   2   15.34   20.32
   1  -6  -2   10.61   20.46
   1  -6  -2    2.09    3.14
  -1   6   2   -4.32   18.56
   0  -6  -2   18.16    4.68
   0  -6  -2   44.32   24.67
   0   6   2   20.55   19.19
   0   6   2   28.11    4.90
  -1  -6  -2   18.10   18.74
  -1  -6  -2    2.64    3.85
   1   6   2   11.01    3.67
   1   6   2   -5.70   15.13
  -2  -6  -2   17.24    5.18
  -2  -6  -2   34.54   22.46
   2   6   2   28.02    5.04
   2   6   2   27.05   17.56
  -3  -6  -2   14.77    4.79
  -3  -6  -2   23.97   20.48
   3   6   2   13.17    4.34
  -4  -6  -2   18.21   17.67
   4   6   2   17.41    5.05
  -5  -6  -2   65.98   23.07
   5   6   2   47.60    7.95
  -6  -6  -2   13.25   18.65
   6   6   2    2.19    4.36
   7   6   2   25.12    7.28
  -8  -6  -2   30.84   27.54
   8   6   2   44.73    9.22
  -9  -6  -2   12.60   29.35
   9   6   2    8.61    8.01
 -10  -6  -2   20.39   35.24
  10   6   2   13.12    8.73
 -11  -6  -2  -19.74   34.09
  11   6   2    5.00    8.47
  12   6   2   10.68   10.20
 -13  -6  -2  -34.38   43.64
  13   6   2    2.10   12.12
 -14  -6  -2   41.81   51.45
  14   6   2   15.44   15.16
 -15  -6  -2  -29.98   52.78
  15   6   2   29.60   17.15
  14  -7  -2   87.73   50.74
 -14   7   2   40.14   18.83
 -13   7   2    7.30   13.72
  12  -7  -2   34.34   39.37
 -12   7   2   25.45   14.68
  11  -7  -2  160.32   44.57
 -11   7   2  239.69   26.10
  10  -7  -2  341.95   62.83
 -10   7   2  396.26   37.17
   9  -7  -2  276.49   48.28
  -9   7   2  215.74   25.42
  -8   7   2    1.48    7.64
   7  -7  -2   89.48   32.38
  -7   7   2  122.39   13.69
  -7   7   2  120.90   14.12
   6  -7  -2  342.64   50.33
  -6   7   2  285.99   28.08
   5  -7  -2  599.64   70.50
  -5   7   2  691.36   56.85
   4  -7  -2  514.51   43.37
   4  -7  -2  429.53   57.13
  -4   7   2  516.41   43.38
   3  -7  -2   69.23    8.67
   3  -7  -2   58.82   24.19
  -3   7   2   60.68    8.24
   2  -7  -2  191.09   18.63
   2  -7  -2  217.50   38.30
  -2   7   2  189.48   18.29
   1  -7  -2  153.01   15.61
   1  -7  -2  183.90   35.85
  -1   7   2  162.66   15.58
   0  -7  -2  235.62   44.67
   0   7   2  226.90   20.93
  -1  -7  -2  403.66   35.56
  -1  -7  -2  393.43   55.47
   1   7   2  399.69   35.17
  -2  -7  -2  233.31   22.87
  -2  -7  -2  293.08   44.47
   2   7   2  240.49   22.53
  -3  -7  -2   78.71   28.08
   3   7   2   76.63   10.09
  -4  -7  -2  714.68   73.90
   4   7   2  599.56   55.86
  -5  -7  -2  803.69   80.85
   5   7   2  688.92   63.83
   6   7   2  364.44   33.92
  -7  -7  -2  121.38   37.28
   7   7   2  107.82   14.66
  -8  -7  -2   27.00   29.29
   8   7   2    8.78    7.01
  -9  -7  -2  305.35   61.02
   9   7   2  302.42   30.63
 -10  -7  -2  405.49   70.01
  10   7   2  289.67   32.41
 -11  -7  -2  232.71   55.67
  11   7   2  220.25   26.59
 -12  -7  -2   79.80   45.14
 -13  -7  -2   22.99   44.53
  13   7   2   30.07   14.18
 -14  -7  -2  104.81   60.13
  14   7   2   22.14   16.79
  14  -8  -2   22.97   50.25
  13  -8  -2   43.71   46.64
 -13   8   2   53.91   16.61
  12  -8  -2   76.18   43.12
 -12   8   2   35.63   14.73
  11  -8  -2  281.98   54.98
 -11   8   2  295.25   31.97
  10  -8  -2  468.46   70.31
 -10   8   2  345.46   37.18
   9  -8  -2  425.51   63.29
  -9   8   2  321.79   34.45
   8  -8  -2  105.57   34.27
  -8   8   2   99.26   14.07
   7  -8  -2  145.05   46.87
  -7   8   2   95.42   12.06
  -7   8   2  102.55   13.08
   6  -8  -2  682.30   77.04
  -6   8   2  632.03   56.71
   5  -8  -2  946.54   95.46
   5  -8  -2  930.96   76.98
  -5   8   2  830.14   76.93
   4  -8  -2  415.22   60.28
   4  -8  -2  497.25   43.80
  -4   8   2  520.82   43.01
   3  -8  -2  106.49   12.14
   3  -8  -2  117.26   31.72
  -3   8   2  116.90   12.13
   2  -8  -2  206.81   40.72
   2  -8  -2  184.99   18.36
  -2   8   2  173.02   17.19
   1  -8  -2  991.20  104.46
   1  -8  -2 1020.39   88.84
  -1   8   2 1087.16   88.56
   0  -8  -2 1151.74   99.10
   0  -8  -2 1110.89  113.91
   0   8   2 1202.20   98.71
  -1  -8  -2  859.97   75.72
  -1  -8  -2  819.37   92.22
   1   8   2  936.09   75.41
  -2  -8  -2  188.93   38.03
   2   8   2  157.83   16.13
  -3  -8  -2  155.32   35.81
   3   8   2  123.23   13.95
  -4  -8  -2  702.98   78.83
   4   8   2  694.99   60.89
  -6  -8  -2  779.19   84.62
   6   8   2  659.37   62.06
  -7  -8  -2  218.66   45.33
   7   8   2  175.61   20.86
  -8  -8  -2   45.80   33.03
   8   8   2   36.03    9.49
  -9  -8  -2  466.46   73.78
   9   8   2  550.79   48.57
 -10  -8  -2  553.15   84.19
  10   8   2  607.81   54.81
  11   8   2  219.41   26.02
 -12  -8  -2   -3.54   41.13
  12   8   2   22.62   12.38
 -13  -8  -2   22.40   51.20
  13   8   2   16.44   13.58
 -14  -8  -2  113.21   62.58
  14   8   2   41.82   18.45
  13  -9  -2   25.98   46.99
 -12   9   2   24.98   13.31
  11  -9  -2   32.38   41.11
 -11   9   2   71.89   14.36
  10  -9  -2    4.39   37.41
 -10   9   2    7.62    8.68
   9  -9  -2   11.50   35.09
  -9   9   2   15.36    8.31
   8  -9  -2   32.16   35.63
  -8   9   2    9.37    6.80
   7  -9  -2   11.02   33.64
  -7   9   2   42.11    8.62
  -7   9   2   36.45    7.69
   6  -9  -2   73.28   37.55
   6  -9  -2   81.96    9.92
  -6   9   2   74.95   10.68
   5  -9  -2   21.86    6.02
  -5   9   2   19.59    5.79
   4  -9  -2   23.50   29.50
   4  -9  -2   36.17    7.17
  -4   9   2   52.41    7.73
   3  -9  -2   22.72   27.22
   3  -9  -2   13.33    5.77
  -3   9   2   17.70    5.08
   2  -9  -2   29.01   29.00
   2  -9  -2   18.41    5.12
  -2   9   2    9.31    4.18
   1  -9  -2  152.80   35.87
   1  -9  -2  104.74   12.86
  -1   9   2  100.08   11.45
   0  -9  -2  229.80   23.18
   0  -9  -2  268.31   48.60
   0   9   2  249.56   22.57
  -1  -9  -2   76.76   32.35
   1   9   2   48.61    7.80
  -2  -9  -2    4.83   27.28
   2   9   2    7.33    4.59
   3   9   2    4.20    4.14
   4   9   2   11.59    5.71
  -5  -9  -2   85.36   36.39
   5   9   2   71.34   10.82
  -6  -9  -2   91.58   36.81
   6   9   2   55.01   10.37
  -7  -9  -2   15.32   30.65
   7   9   2    6.17    6.89
  -8  -9  -2    9.69   35.03
   8   9   2   12.00    7.73
  -9  -9  -2   41.56   37.91
   9   9   2   36.60    9.92
 -10  -9  -2   20.64   43.79
  10   9   2   51.95   12.82
 -11  -9  -2   62.19   45.01
  11   9   2   17.85   11.65
 -12  -9  -2   34.05   47.29
  12   9   2   31.10   13.01
 -13  -9  -2  -42.97   53.16
  13   9   2   10.63   12.89
 -14  -9  -2  105.30   70.84
  14   9   2   15.71   16.31
  13 -10  -2   11.76   51.71
  12 -10  -2  227.86   65.64
 -11  10   2   -0.13   13.63
  10 -10  -2  213.77   54.59
 -10  10   2  192.98   22.48
   9 -10  -2  127.74   46.15
  -9  10   2  133.31   16.84
   8 -10  -2   27.66   38.26
  -8  10   2   18.02    7.65
   7 -10  -2   30.51   36.98
  -7  10   2   20.14    6.92
  -7  10   2    1.51    6.14
   6 -10  -2  312.15   29.95
   6 -10  -2  344.36   61.06
  -6  10   2  332.28   30.09
   5 -10  -2  180.92   18.40
   5 -10  -2  175.86   46.70
  -5  10   2  188.77   18.78
   4 -10  -2   70.65   36.75
   4 -10  -2   99.83   12.51
  -4  10   2  110.76   12.31
   3 -10  -2   -8.97   27.89
   3 -10  -2    6.72    5.25
  -3  10   2   16.20    4.81
   2 -10  -2   39.92   35.57
   2 -10  -2   15.45    6.23
  -2  10   2   16.58    5.19
  -1  10   2  408.11   36.32
   0 -10  -2  558.51   77.75
   0  10   2  527.40   46.99
  -1 -10  -2  338.23   58.39
   1  10   2  300.65   28.37
  -2 -10  -2  151.65   44.38
   2  10   2  118.84   14.25
  -3 -10  -2   32.12   32.69
   3  10   2   11.16    5.25
  -4 -10  -2  312.02   55.47
   4  10   2  245.10   25.49
  -5 -10  -2  381.12   70.24
   5  10   2  474.76   41.11
  -6 -10  -2  220.38   51.75
   6  10   2  167.96   20.58
  -7 -10  -2   -7.83   32.19
   7  10   2   -2.02    7.08
  -8 -10  -2   81.65   44.06
   8  10   2   61.59   12.82
  -9 -10  -2  185.96   51.73
 -10 -10  -2  127.73   58.66
  10  10   2  128.32   19.84
 -11 -10  -2   50.41   54.36
  11  10   2   39.88   13.53
 -12 -10  -2   60.38   56.49
  12  10   2    0.36   11.28
 -13 -10  -2  -24.05   60.02
  13  10   2   13.99   15.36
  12 -11  -2   36.74   56.71
  11 -11  -2  182.54   58.06
 -10  11   2  371.49   35.45
   9 -11  -2  233.98   53.20
  -9  11   2  192.16   21.90
   8 -11  -2   41.69   42.43
  -8  11   2   37.52    8.51
   7 -11  -2  114.15   45.31
  -7  11   2   67.74   12.70
  -7  11   2   88.51   11.06
   6 -11  -2  628.31   55.26
   6 -11  -2  657.36   92.03
  -6  11   2  625.46   55.29
   5 -11  -2  919.17  106.92
   5 -11  -2  875.13   78.41
  -5  11   2  937.76   78.37
   4 -11  -2  374.00   70.31
   4 -11  -2  418.54   38.21
  -4  11   2  437.29   37.61
   3 -11  -2   57.56   10.13
   3 -11  -2   49.51   36.58
  -3  11   2   59.40    8.55
   2 -11  -2  111.43   40.28
  -2  11   2   63.85    9.53
   1 -11  -2  653.72   89.66
  -1  11   2  698.63   59.64
   0 -11  -2 1195.35  134.38
   0  11   2 1395.02  112.43
  -1 -11  -2  681.62   90.24
   1  11   2  746.72   63.35
  -2 -11  -2   26.21   34.38
   2  11   2   17.04    6.53
  -3 -11  -2  346.23   64.32
   3  11   2  303.52   29.87
  -4 -11  -2  492.58   78.11
   4  11   2  499.89   45.49
  -5 -11  -2 1015.40  115.36
   5  11   2 1052.74   90.47
  -6 -11  -2  730.44   96.26
   6  11   2  746.06   66.21
  -7 -11  -2   94.69   42.29
   7  11   2   41.32   10.85
  -8 -11  -2  108.76   54.35
   8  11   2   77.91   14.50
  -9 -11  -2  302.21   72.16
   9  11   2  296.98   31.72
 -10 -11  -2  533.23   97.98
  10  11   2  453.66   46.93
 -11 -11  -2  260.72   73.26
  11  11   2  181.37   26.34
 -12 -11  -2   37.77   62.53
  12  11   2   -1.76   13.38
  13  11   2   -4.95   13.91
  12 -12  -2  -23.06   57.73
  11 -12  -2  133.02   61.68
  10 -12  -2  176.63   57.86
   9 -12  -2   91.10   72.42
  -9  12   2   73.36   11.22
   8 -12  -2   56.52   46.41
   7 -12  -2   60.59   43.34
  -7  12   2   24.59    6.94
   6 -12  -2  169.62   53.46
   6 -12  -2  139.60   16.72
  -6  12   2  129.15   14.78
   5 -12  -2  159.57   20.86
   5 -12  -2  173.47   52.73
  -5  12   2  167.13   16.89
   4 -12  -2  127.49   45.42
  -4  12   2  112.60   12.91
   3 -12  -2   42.24   38.07
  -3  12   2   34.94    7.14
   2 -12  -2   23.02   36.91
  -2  12   2   15.97    6.06
   1 -12  -2  232.99   59.26
  -1  12   2  202.50   20.51
   0 -12  -2  399.76   76.04
   0  12   2  482.66   41.69
  -1 -12  -2  300.08   63.06
   1  12   2  274.11   26.95
  -2 -12  -2   31.60   40.71
   2  12   2   32.79    8.09
  -3 -12  -2   54.00   41.08
   3  12   2   59.65   10.37
  -4 -12  -2   82.89   44.07
   4  12   2   84.03   13.19
  -5 -12  -2  169.06   52.20
   5  12   2  217.78   22.92
  -6 -12  -2  330.47   70.42
   6  12   2  330.72   33.33
   7  12   2   65.74   13.08
  -8 -12  -2   31.26   48.11
   8  12   2   20.05   10.14
  -9 -12  -2   78.98   56.18
   9  12   2  102.92   17.34
 -10 -12  -2  203.55   75.53
  10  12   2  192.53   25.92
 -11 -12  -2    6.66   64.21
  11  12   2   84.49   18.18
  12  12   2  -15.00   13.92
  11 -13  -2   13.68   62.87
  10 -13  -2   29.06   55.18
   9 -13  -2   46.68   54.60
   8 -13  -2    0.58   51.54
  -8  13   2    8.11    8.83
  -7  13   2   30.69    6.71
   6 -13  -2  104.77   51.57
  -6  13   2   64.46    9.37
   5 -13  -2  104.34   48.85
  -5  13   2  105.96   12.47
   4 -13  -2   25.96   40.45
  -4  13   2   35.54    7.30
   3 -13  -2   22.60   38.54
  -2  13   2   12.18    5.80
   1 -13  -2   46.18   46.72
  -1  13   2   83.06   11.44
   0 -13  -2   86.81   46.18
   0  13   2  104.85   13.41
  -1 -13  -2   48.97   38.89
   1  13   2   14.55    7.17
  -2 -13  -2   47.40   42.52
   2  13   2   19.72    7.65
  -3 -13  -2    5.89   43.24
   3  13   2    5.56    7.09
  -4 -13  -2  102.16   48.84
   4  13   2  115.39   15.79
  -5 -13  -2   55.37   48.56
   5  13   2  102.04   14.94
  -6 -13  -2   78.66   51.14
   6  13   2   98.92   15.94
  -7 -13  -2    9.56   44.06
   7  13   2   28.94   10.79
  -8 -13  -2   81.23   52.95
   8  13   2   34.77   13.61
  -9 -13  -2   76.49   57.00
   9  13   2   54.93   14.14
 -10 -13  -2   -2.92   58.85
  10  13   2   11.45   12.14
  11  13   2  -10.86   14.17
  10 -14  -2  115.12   62.31
   9 -14  -2    1.69   57.73
   8 -14  -2   47.24   61.27
   7 -14  -2   60.50   56.95
   6 -14  -2  297.11   70.38
  -6  14   2  300.79   27.51
   5 -14  -2  606.86  131.36
  -5  14   2  470.70   42.59
   4 -14  -2  188.42   77.59
  -4  14   2  206.18   20.61
   3 -14  -2   46.25   42.12
  -3  14   2   10.69    6.15
   2 -14  -2   91.47   50.29
  -2  14   2   76.97   11.41
   1 -14  -2  279.91   69.07
   0 -14  -2  682.92  103.28
   0  14   2  687.27   60.54
  -1 -14  -2  432.03   78.09
   1  14   2  355.90   35.26
  -2 -14  -2   67.11   57.22
   2  14   2   74.94   11.84
   3  14   2   67.63   11.73
  -4 -14  -2  323.70   74.28
   4  14   2  295.85   30.87
   5  14   2  525.52   49.53
  -6 -14  -2  418.06   82.20
   6  14   2  382.99   39.17
  -7 -14  -2   66.85   52.46
   7  14   2   46.80   13.14
  -8 -14  -2   28.27   61.01
   8  14   2  102.64   17.82
  -9 -14  -2  182.86   73.84
   9  14   2  268.08   32.38
 -11 -14  -2  108.45   72.78
   9 -15  -2   45.94   67.11
   8 -15  -2   42.69   65.55
   7 -15  -2  -18.78   56.77
   6 -15  -2  167.22   65.92
   5 -15  -2  225.74   70.41
  -5  15   2  230.08   22.69
   4 -15  -2  167.14   61.54
  -4  15   2  133.14   16.05
   3 -15  -2   27.51   47.85
  -3  15   2   55.12    9.74
   2 -15  -2   14.69   52.13
   1 -15  -2  176.47   62.49
  -1  15   2  210.63   21.59
   0 -15  -2  186.48   67.90
   0  15   2  239.80   24.42
  -1 -15  -2  118.70   55.07
   1  15   2  129.01   16.23
  -2 -15  -2   37.57   55.24
   2  15   2   17.94    7.92
  -3 -15  -2   45.00   50.38
   3  15   2   16.16    8.86
  -4 -15  -2  194.00   67.95
   4  15   2  203.04   24.69
  -5 -15  -2  283.20   78.10
   5  15   2  408.87   38.25
  -6 -15  -2  204.13   72.37
   6  15   2  194.90   25.31
  -7 -15  -2    2.34   56.61
   7  15   2   -0.82   11.64
  -8 -15  -2    4.79   59.76
   8  15   2    5.37   12.69
   9  15   2  108.51   22.26
 -10 -15  -2   60.22   74.54
   8 -16  -2   33.76   80.46
   7 -16  -2  -39.06   64.38
   6 -16  -2  -34.93   63.30
   5 -16  -2  -83.19   58.43
   4 -16  -2   66.52   60.26
   3 -16  -2  -13.73   51.72
  -3  16   2   -2.84   10.48
   2 -16  -2   28.94   54.02
  -2  16   2  -10.54    6.84
   1 -16  -2   -1.21   53.12
  -1  16   2   -0.25    7.02
   0 -16  -2  -63.66   54.09
   0  16   2   20.42    8.08
  -1 -16  -2   28.64   56.93
   1  16   2   13.18    8.36
  -2 -16  -2   10.95   53.97
   2  16   2   -0.09    8.21
  -3 -16  -2   13.79   54.01
   3  16   2   21.09   10.87
  -4 -16  -2   -8.19   53.40
   4  16   2  -10.85    9.10
  -5 -16  -2  -16.94   61.56
   5  16   2   17.66   10.69
  -6 -16  -2   -9.11   61.20
   6  16   2    0.72   11.06
  -7 -16  -2   35.01  103.77
   7  16   2   -3.13   12.84
  -8 -16  -2   15.51   65.69
   8  16   2  -11.54   13.43
   6 -17  -2   53.50  126.01
   5 -17  -2   88.24   74.90
   4 -17  -2   48.33   66.64
   3 -17  -2   29.36   64.18
   2 -17  -2   34.46   62.16
  -2  17   2   28.98    8.85
   1 -17  -2   67.02   64.26
  -1  17   2  127.82   16.20
   0 -17  -2  223.27   78.56
   0  17   2  303.81   29.74
  -1 -17  -2  117.22   73.54
   1  17   2  153.14   19.48
  -2 -17  -2   50.55   61.69
   2  17   2   17.49   11.03
  -3 -17  -2  -12.78   61.92
   3  17   2   43.75   12.22
  -4 -17  -2  107.58   73.22
   4  17   2  153.45   21.42
   5  17   2  144.29   21.80
  -6 -17  -2  132.89   80.88
   6  17   2   96.21   19.14
  -7 -17  -2   -2.96   68.63
   7  17   2   32.56   17.41
   4 -18  -2  108.75   81.22
   3 -18  -2  148.49   99.39
  -1  18   2  144.45   23.91
   0  18   2  149.24   19.33
   1  18   2   91.90   15.52
  -2 -18  -2  -29.15   86.41
   2  18   2   53.93   12.83
  -3 -18  -2    2.52   73.15
   3  18   2    4.76   11.90
  -4 -18  -2  101.20   75.52
   4  18   2   96.50   18.68
  -5 -18  -2   52.23   75.05
  -5 -17   3  -64.76   61.43
   4  17  -3   -6.65   13.44
  -4 -17   3  -39.66   66.48
   3  17  -3   71.90   16.77
  -3 -17   3   25.98   68.20
   2  17  -3   58.92   14.82
   1  17  -3   31.43   13.42
   2 -17   3   54.64  102.42
   3 -17   3   24.68   74.10
   4 -17   3    9.90   73.46
   7  16  -3   40.57   16.82
  -7 -16   3   22.02   68.07
   6  16  -3   23.06   15.65
   5  16  -3    2.43   13.54
  -5 -16   3  -20.98   61.38
   4  16  -3   26.28   13.82
  -4 -16   3   38.44   61.54
   3  16  -3   49.91   14.23
  -3 -16   3  -14.15   58.11
   2  16  -3   56.83   13.40
  -2 -16   3   90.75   55.62
  -1 -16   3  133.95   62.19
   0  16  -3  -11.55    9.72
   0 -16   3  -31.47   50.32
   1 -16   3  -31.52   49.79
   2 -16   3   -7.03   53.77
   3 -16   3  125.35   65.60
   4 -16   3   90.29   68.34
   5 -16   3  -28.97   89.71
   7 -16   3    1.44   75.23
   8  15  -3  167.94   26.67
   7  15  -3  236.18   31.62
  -7 -15   3  245.61   76.19
   6  15  -3   88.60   17.32
  -6 -15   3   24.61   59.83
   5  15  -3  -18.77   12.06
  -5 -15   3   24.90   55.33
   4  15  -3  133.84   19.50
  -4 -15   3   69.70   55.89
   3  15  -3  264.55   27.81
  -3 -15   3  178.46   64.61
   2  15  -3  319.92   33.43
  -2 -15   3  332.47   75.61
   1  15  -3  177.71   22.25
  -1 -15   3  206.81   63.72
   0 -15   3   11.18   48.30
  -1  15  -3  106.73   14.96
   1 -15   3  108.69   53.72
  -2  15  -3  390.81   34.74
   2 -15   3  314.03   71.91
   3 -15   3  359.02   78.35
   4 -15   3  129.49   66.21
   5 -15   3   -7.18   61.04
   6 -15   3  197.13   75.03
   7 -15   3  162.44   77.74
   8 -15   3   72.17  100.29
   9  14  -3   62.20   17.91
  -9 -14   3   58.68   63.24
   8  14  -3  220.75   28.70
  -8 -14   3  151.32   69.17
   7  14  -3  239.53   31.19
  -7 -14   3  208.64   68.75
   6  14  -3  114.47   18.37
  -6 -14   3   46.68   53.98
   5  14  -3   13.22   11.49
  -5 -14   3   20.16   49.41
   4  14  -3   88.35   16.01
  -4 -14   3   66.93   53.02
   3  14  -3  218.12   26.16
  -3 -14   3  249.33   64.60
   2  14  -3  326.54   34.86
  -2 -14   3  397.05   75.33
   1  14  -3  119.24   16.47
  -1 -14   3   78.76   48.40
   0  14  -3  -12.99    7.20
   0 -14   3  -13.79   41.88
  -1  14  -3   56.63   11.12
   1 -14   3   81.63   46.99
  -2  14  -3  203.53   21.41
   2 -14   3  249.86   59.34
   3 -14   3  309.74   70.48
   4 -14   3   36.15   53.26
   5 -14   3  -60.85   48.21
   6 -14   3   50.54   58.76
   7 -14   3  151.56   66.16
   8 -14   3   84.65   68.59
   9 -14   3  -70.54   99.03
  10  13  -3   12.03   16.24
 -10 -13   3   34.90   55.76
   9  13  -3   12.47   14.04
  -9 -13   3   34.56   54.85
   8  13  -3  -11.22   12.12
  -8 -13   3   13.00   48.67
   7  13  -3   33.16   13.73
  -7 -13   3    4.71   44.29
   6  13  -3    0.81   11.15
  -6 -13   3  -36.57   42.72
   5  13  -3    0.35   10.01
  -5 -13   3   15.43   44.76
   4  13  -3    5.35    8.79
  -4 -13   3  -28.39   56.30
   3  13  -3    2.37    9.21
   2  13  -3   -3.89    8.28
  -2 -13   3  -28.41   38.43
   1  13  -3   14.20    8.68
  -1 -13   3  -17.95   41.09
   0  13  -3    1.81    7.29
   0 -13   3   12.07   39.89
  -1  13  -3    4.24    6.96
   1 -13   3   79.47   42.67
  -2  13  -3   -0.91    6.20
   2 -13   3    9.13    8.93
   2 -13   3   63.18   43.22
   4 -13   3   -0.25   47.50
   5 -13   3  -31.69   45.03
   6 -13   3  -25.49   48.81
   7 -13   3   16.85   54.08
   8 -13   3    8.21   57.18
   9 -13   3  -94.03   57.91
  10 -13   3  -94.09   63.39
 -11 -12   3  -46.16   54.24
  10  12  -3    1.96   14.47
 -10 -12   3  -32.30   50.02
   9  12  -3  121.32   21.28
  -9 -12   3  154.65   55.93
   8  12  -3  503.24   48.87
  -8 -12   3  481.98   86.05
  -7 -12   3  244.52   63.67
   6  12  -3  103.10   16.80
   5  12  -3   28.98   10.87
  -5 -12   3   29.32   39.60
   4  12  -3  152.81   20.68
  -4 -12   3  147.88   44.05
   3  12  -3  302.54   28.87
  -3 -12   3  216.93   55.31
   2  12  -3  333.34   40.10
  -2 -12   3  524.02   74.96
   1  12  -3  158.15   18.86
  -1 -12   3  156.98   49.19
   0  12  -3    7.92    6.43
   0 -12   3   29.93   35.04
  -1  12  -3  134.19   13.99
   1 -12   3   83.13   13.05
   1 -12   3  131.67   44.94
  -2  12  -3  438.89   39.17
   2 -12   3  454.07   72.82
   3 -12   3  413.90   71.80
   4 -12   3  165.14   53.86
   5 -12   3  -11.00   42.91
   7 -12   3  184.18   57.37
   8 -12   3  361.58   73.43
   9 -12   3  171.27   62.67
  10 -12   3  -27.06   59.51
  11 -12   3    6.35   70.54
  12  11  -3  122.30   22.82
 -12 -11   3  100.55   57.95
  11  11  -3   72.11   18.95
 -11 -11   3   54.18   51.56
  10  11  -3   26.05   14.34
 -10 -11   3   12.71   47.55
   9  11  -3  114.57   21.27
  -9 -11   3  163.34   48.89
   8  11  -3  411.95   42.27
   7  11  -3  333.68   35.22
  -7 -11   3  344.96   66.16
   6  11  -3  141.15   20.19
  -6 -11   3  123.37   44.33
   5  11  -3    5.47    9.50
  -5 -11   3    5.77   35.32
   4  11  -3  233.29   26.83
  -4 -11   3  246.09   52.35
   3  11  -3  638.98   60.50
  -3 -11   3  746.26   90.73
   2  11  -3  765.33   70.99
  -2 -11   3  889.51  101.38
   1  11  -3  524.94   45.04
  -1 -11   3  435.69   73.33
   0  11  -3   64.19   10.44
   0 -11   3   95.63   42.25
  -1  11  -3  168.67   16.82
   1 -11   3  148.97   16.19
  -2  11  -3  658.48   56.42
   2 -11   3  773.59   87.81
   2 -11   3  604.00   56.66
   3 -11   3  776.81   95.92
   4 -11   3  224.17   53.70
   5 -11   3  -11.93   36.15
   6 -11   3  113.67   46.95
   7 -11   3  270.37   65.13
   8 -11   3  333.87   71.46
   9 -11   3  177.57   55.81
  10 -11   3   28.25   54.89
  11 -11   3  -19.34   61.90
  12 -11   3  105.91   69.63
  13  10  -3  -14.77   16.23
 -13 -10   3   43.73   59.47
  12  10  -3  -17.14   13.79
 -12 -10   3   57.65   58.99
  11  10  -3    1.75   14.17
 -11 -10   3   18.64   51.51
  10  10  -3   43.27   15.11
 -10 -10   3   -0.81   43.23
   9  10  -3   10.90   10.65
  -9 -10   3    6.58   42.69
   8  10  -3    9.77    9.76
  -8 -10   3  -18.59   32.78
   7  10  -3   -8.64    8.85
  -7 -10   3  -29.54   32.38
   6  10  -3    9.24    9.79
  -6 -10   3   18.92   32.02
   5  10  -3    6.66    9.01
  -5 -10   3   12.41   33.46
   4  10  -3   16.79    7.50
  -4 -10   3    5.92   32.74
   3  10  -3   42.24    9.37
  -3 -10   3   46.38   38.29
   2  10  -3   57.75   10.49
  -2 -10   3   76.88   36.67
   1  10  -3    5.71    5.67
  -1 -10   3   -0.65   30.12
   0  10  -3    9.40    4.97
   0 -10   3  -13.22   30.15
   0 -10   3    7.09    4.88
  -1  10  -3   13.67    5.35
   2 -10   3   11.37   29.76
   2 -10   3    7.66    4.85
   3 -10   3  -22.92   30.70
   4 -10   3   10.79   35.43
   5 -10   3  -22.63   35.55
   6 -10   3  -16.93   33.22
   7 -10   3   12.63   40.69
   8 -10   3  -31.87   37.36
   9 -10   3   15.43   54.03
  10 -10   3   13.02   45.17
  11 -10   3   -5.10   55.10
  12 -10   3  -29.48   55.92
  13 -10   3    3.60   81.76
  13   9  -3  156.83   27.17
 -13  -9   3  248.98   74.69
  12   9  -3  166.53   23.87
 -12  -9   3   79.55   57.93
  11   9  -3   18.70   13.59
 -11  -9   3   70.57   54.45
  10   9  -3   14.68   11.75
 -10  -9   3    2.65   45.92
  -9  -9   3  137.30   44.20
   8   9  -3  218.08   28.83
  -8  -9   3  332.44   60.42
   7   9  -3  305.75   33.26
  -7  -9   3  375.35   63.02
   6   9  -3  169.10   20.98
  -6  -9   3  138.10   38.81
   5   9  -3    3.34    7.73
  -5  -9   3   13.57   30.10
   4   9  -3  165.63   26.10
  -4  -9   3  164.57   40.28
   3   9  -3  539.68   50.11
  -3  -9   3  593.29   73.46
   2   9  -3  799.51   73.01
  -2  -9   3  908.28   95.60
   1   9  -3  339.22   31.26
  -1  -9   3  342.39   59.68
   0   9  -3   54.29    7.72
   0  -9   3   69.28   36.29
   0  -9   3   40.48    6.56
  -1   9  -3  186.82   17.40
   1  -9   3  164.73   17.27
   1  -9   3  219.66   43.15
  -2   9  -3  989.93   79.65
   2  -9   3  880.16   79.77
   2  -9   3  939.34  101.07
   3  -9   3  501.38   69.83
   4  -9   3  195.56   47.81
   5  -9   3   29.19   36.28
   6  -9   3  155.28   45.78
   7  -9   3  351.80   63.15
   8  -9   3  342.05   61.31
   9  -9   3  178.21   50.48
  10  -9   3   32.72   51.94
  11  -9   3   50.83   50.93
  12  -9   3  189.03   60.97
  13  -9   3  183.21   62.95
  14   8  -3   58.14   18.86
 -14  -8   3   16.83   69.79
  13   8  -3  217.56   31.36
 -13  -8   3  320.63   74.19
  12   8  -3  298.72   34.95
 -12  -8   3  335.48   73.81
  11   8  -3  153.08   22.97
 -11  -8   3  154.07   71.14
  10   8  -3  -23.99    9.44
 -10  -8   3  -10.66   37.35
   9   8  -3  260.90   29.24
  -9  -8   3  256.69   53.82
   8   8  -3  904.43   78.35
  -8  -8   3  837.36  100.34
   7   8  -3 1003.46   90.48
  -7  -8   3 1056.54  109.54
   6   8  -3  309.32   30.48
  -6  -8   3  275.09   52.85
   5   8  -3    3.24    6.66
  -5  -8   3   39.07   26.34
   4   8  -3  320.73   30.93
   3   8  -3 1417.76  119.77
  -3  -8   3 1373.83  135.47
   2   8  -3 1709.61  150.33
  -2  -8   3 1842.50  165.64
   1   8  -3  673.27   56.62
  -1  -8   3  648.52   77.60
  -1  -8   3  630.28   56.17
   0   8  -3   20.89    5.25
   0  -8   3   36.51   26.34
   0  -8   3    8.88    3.94
  -1   8  -3  397.23   32.39
   1  -8   3  472.88   57.25
   1  -8   3  301.38   31.48
  -2   8  -3 1739.92  135.67
   2  -8   3 1462.58  135.74
   2  -8   3 1629.87  151.87
   4  -8   3  434.51   62.92
   5  -8   3   30.49   28.73
   6  -8   3  273.01   48.82
   7  -8   3  920.50  102.95
   8  -8   3  673.06   83.39
   9  -8   3  222.57   52.41
  10  -8   3   39.53   41.86
 -11   8  -3   86.01   12.74
  11  -8   3  184.10   53.98
  12  -8   3  237.18   62.44
  13  -8   3  201.52   63.51
  14  -8   3   93.73   62.10
  14   7  -3    8.90   14.24
 -14  -7   3    8.58   63.02
  13   7  -3   46.10   15.97
 -13  -7   3  107.04   57.49
  12   7  -3   98.76   18.67
  11   7  -3   23.23   11.91
 -11  -7   3   38.89   42.70
 -10  -7   3   62.37   40.29
   9   7  -3   36.95   11.60
  -9  -7   3   45.24   34.93
   8   7  -3   59.38   11.91
  -8  -7   3   66.58   31.22
   7   7  -3  198.22   21.44
  -7  -7   3  145.05   38.53
   6   7  -3   53.62   11.24
   5   7  -3   14.78    7.48
  -5  -7   3    9.31   20.21
   4   7  -3   69.08   10.55
  -4  -7   3   48.03   25.20
   3   7  -3   85.59   11.69
  -3  -7   3   84.52   27.44
   2   7  -3  104.43   11.50
  -2  -7   3   84.93    9.90
  -2  -7   3   98.20   30.89
   1   7  -3   34.07    5.98
  -1  -7   3   63.95   27.32
  -1  -7   3   26.03    4.87
   0   7  -3    9.20    3.50
   0  -7   3   15.22   23.29
   0  -7   3    5.96    3.50
  -1   7  -3   64.50    7.75
   1  -7   3   64.06    7.62
   1  -7   3   81.51   29.80
  -2   7  -3  141.75   11.86
   2  -7   3  137.93   32.54
   2  -7   3  110.21   11.90
   3  -7   3  109.94   31.42
   4  -7   3   45.79   25.67
   6  -7   3   78.32   32.12
   7  -7   3  135.80   38.92
  -8   7  -3  165.98   17.00
   8  -7   3  165.12   45.04
  -9   7  -3   88.46   11.44
  -9   7  -3  107.45   11.47
   9  -7   3   78.35   38.10
 -10   7  -3   32.98    8.68
  10  -7   3   33.03   36.59
 -11   7  -3   27.86    9.86
  11  -7   3   21.95   45.62
 -12   7  -3   25.11   11.39
  12  -7   3   55.05   48.10
  13  -7   3   62.35   52.92
  14  -7   3   52.50   55.74
 -15  -6   3   41.78   60.40
 -14  -6   3   35.27   55.99
  13   6  -3  102.08   19.08
 -13  -6   3   65.80   46.98
  12   6  -3   79.63   16.29
 -12  -6   3   76.11   42.39
  11   6  -3   13.01   10.39
 -11  -6   3   36.32   35.84
  10   6  -3   10.09    9.09
 -10  -6   3   -2.87   31.95
   9   6  -3   79.32   15.49
  -9  -6   3  111.09   35.98
   8   6  -3  350.74   35.84
  -8  -6   3  398.96   59.49
   7   6  -3  394.78   37.69
   6   6  -3  124.63   18.36
  -6  -6   3  135.97   31.20
   5   6  -3   -4.52    4.75
  -5  -6   3   16.25   19.08
   4   6  -3  391.81   37.79
  -4  -6   3  452.18   52.58
   3   6  -3  689.96   58.94
  -3  -6   3  651.96   72.97
   2   6  -3  346.38   30.90
  -2  -6   3  372.47   50.19
  -2  -6   3  328.67   30.14
   1   6  -3  160.14   15.96
  -1  -6   3  233.63   41.43
  -1  -6   3  156.08   15.18
   0   6  -3   10.94    3.84
   0  -6   3    7.78    3.12
   0  -6   3   23.22   22.28
  -1   6  -3  175.26   14.40
   1  -6   3  172.29   35.05
   1  -6   3  133.85   14.20
  -2   6  -3  294.27   23.43
   2  -6   3  243.64   23.48
   2  -6   3  285.89   43.01
   3  -6   3  497.19   58.17
   4  -6   3  483.00   59.01
   5  -6   3    6.69   21.01
  -7   6  -3  291.64   24.82
  -7   6  -3  260.70   24.37
   7  -6   3  265.86   48.11
  -8   6  -3  426.39   35.65
  -8   6  -3  404.35   36.09
   8  -6   3  342.50   59.96
  -9   6  -3  161.16   16.09
  -9   6  -3  139.78   17.19
   9  -6   3  157.04   46.14
 -10   6  -3   10.42    8.12
  10  -6   3   28.60   33.34
 -11   6  -3   83.76   13.55
  11  -6   3   30.89   37.26
 -12   6  -3  116.30   18.31
  12  -6   3  144.45   54.71
 -13   6  -3   71.42   16.09
  14  -6   3   55.15   52.98
 -15  -5   3  113.62   55.75
 -15  -5   3   39.74   20.97
 -14  -5   3  127.69   54.00
  13   5  -3  291.11   33.21
  12   5  -3  381.85   43.07
 -12  -5   3  517.29   77.98
  11   5  -3  172.87   31.30
 -11  -5   3  227.26   48.86
  10   5  -3   15.72    9.04
 -10  -5   3   21.05   30.12
   9   5  -3   97.51   17.22
   8   5  -3  885.19   78.17
   7   5  -3 1350.97  109.01
  -7  -5   3 1164.62  118.85
   6   5  -3  721.69   65.67
  -6  -5   3  771.81   77.55
   5   5  -3   18.17    6.67
  -5  -5   3    7.23   18.24
   4   5  -3  650.88   58.33
  -4  -5   3  683.49   69.24
   3   5  -3 1936.72  154.33
   3   5  -3 1678.58  144.12
  -3  -5   3 1444.50  143.31
  -3  -5   3 1781.72  153.37
   2   5  -3 2880.21  240.23
   2   5  -3 2832.23  248.93
  -2  -5   3 2837.18  249.89
   1   5  -3 1368.86  122.86
  -1  -5   3 1272.61  112.43
  -1  -5   3 1375.41  124.44
   0   5  -3    1.02   20.17
   0   5  -3   20.78    4.09
   0  -5   3   17.77    3.34
   0  -5   3   35.95   22.07
  -1   5  -3 1209.05   97.42
  -1   5  -3 1184.34  108.45
   1  -5   3 1011.71   97.29
   1  -5   3 1258.91  109.75
  -2   5  -3 2169.79  193.77
   2  -5   3 2231.63  195.13
   3  -5   3 1716.51  155.45
   4  -5   3  685.52   71.67
   5  -5   3   27.33   20.10
  -6   5  -3  713.87   56.97
  -6   5  -3  630.28   56.57
   6  -5   3  646.37   71.55
  -7   5  -3  906.24   77.12
  -8   5  -3 1065.82   86.19
   8  -5   3  915.72  103.17
  -9   5  -3  239.06   22.88
  -9   5  -3  221.52   24.02
   9  -5   3  281.77   50.16
 -10   5  -3   18.74    9.08
  10  -5   3   21.08   30.71
 -11   5  -3  205.04   24.82
  11  -5   3  263.81   52.87
 -12   5  -3  302.66   35.49
  12  -5   3  414.23   81.16
 -13   5  -3  323.93   37.31
  13  -5   3  362.20   69.46
 -14   5  -3   98.50   20.66
  14  -5   3  193.88   60.46
 -15  -4   3   64.87   50.00
 -15  -4   3   23.47   22.07
 -14  -4   3   46.25   20.38
 -14  -4   3   98.54   49.86
 -13  -4   3  243.66   54.63
  12   4  -3  202.46   29.00
 -12  -4   3  326.53   56.78
  11   4  -3  133.38   18.88
 -11  -4   3  116.19   41.29
  10   4  -3   19.85   10.13
 -10  -4   3   43.41   31.32
   9   4  -3   77.31   13.86
   8   4  -3  777.25   68.71
  -8  -4   3  768.42   81.32
   7   4  -3  662.69   60.27
  -7  -4   3  634.03   68.67
   6   4  -3  626.04   52.54
  -6  -4   3  551.57   61.75
   5   4  -3  160.82   17.11
  -5  -4   3  166.74   29.05
   4   4  -3  531.85   44.88
  -4  -4   3  475.06   55.04
   3   4  -3 2028.97  160.39
   3   4  -3 1799.82  150.21
  -3  -4   3 1628.39  149.60
  -3  -4   3 1667.40  156.87
   2   4  -3 1718.87  147.49
   2   4  -3 2007.43  157.17
  -2  -4   3 1502.31  146.92
  -2  -4   3 1802.27  155.75
   1   4  -3  125.37   12.58
   1   4  -3  162.02   24.66
  -1  -4   3  183.63   29.22
  -1  -4   3  116.52   11.91
   0   4  -3   13.54   14.22
   0   4  -3   16.32    3.07
   0  -4   3   21.47   15.09
   0  -4   3   15.13    2.57
  -1   4  -3  107.75    9.61
   1  -4   3   97.05    9.44
   1  -4   3  157.54   25.36
  -2   4  -3 1579.41  140.67
   2  -4   3 1585.45  141.46
  -3   4  -3 1235.30  118.00
   3  -4   3 1375.43  119.91
   4  -4   3  422.00   48.68
  -5   4  -3   85.47    9.20
  -5   4  -3   97.93    9.54
   5  -4   3  141.14   28.85
  -6   4  -3  488.28   38.70
  -6   4  -3  406.72   38.32
   6  -4   3  443.27   53.82
  -7   4  -3  510.81   46.18
  -7   4  -3  556.70   46.51
   7  -4   3  539.31   63.01
  -8   4  -3  698.48   60.23
  -8   4  -3  693.28   59.94
   8  -4   3  685.57   78.50
  -9   4  -3   89.75   12.88
   9  -4   3  112.25   35.19
 -10   4  -3   34.25    9.62
  10  -4   3   65.98   35.47
 -11   4  -3   99.81   15.92
  11  -4   3  164.30   46.10
 -12   4  -3  289.44   32.02
  12  -4   3  325.19   62.88
 -13   4  -3  223.67   27.79
  13  -4   3  255.64   58.81
 -14   4  -3   18.00   14.97
 -15   4  -3   13.76   17.01
 -15  -3   3  -17.15   20.23
 -15  -3   3   31.57   47.69
 -14  -3   3   43.22   17.65
 -13  -3   3   88.61   42.27
 -12  -3   3   73.38   40.00
  11   3  -3   31.22   10.88
 -11  -3   3   16.33   34.05
  10   3  -3    6.79    9.11
 -10  -3   3   55.81   34.40
   9   3  -3   81.43   13.31
  -9  -3   3   50.35   28.76
   8   3  -3  272.09   25.41
  -8  -3   3  204.77   40.72
   7   3  -3  176.93   20.46
  -7  -3   3  248.42   39.63
   6   3  -3   22.63    6.19
  -6  -3   3   18.74   14.84
   5   3  -3   82.40   11.56
  -5  -3   3  111.53   22.67
   4   3  -3   57.55    8.79
  -4  -3   3   68.00   18.77
  -4  -3   3   68.21    8.65
   3   3  -3    8.29    3.39
   3   3  -3    7.63   13.20
  -3  -3   3    8.28   12.81
   2   3  -3   83.57   17.77
  -2  -3   3   88.38   17.64
  -2  -3   3   86.70    8.66
   1   3  -3  247.23   31.07
   1   3  -3  263.34   23.26
  -1  -3   3  294.87   32.50
  -1  -3   3  262.64   23.00
   0   3  -3    3.72    1.71
   0   3  -3    2.63   10.78
   0  -3   3    1.81   11.35
   0  -3   3    2.97    1.39
  -1   3  -3  243.16   28.65
  -2   3  -3   42.04   14.77
   2  -3   3   41.18   13.60
  -3   3  -3    7.36   13.76
   3  -3   3    6.99   12.16
  -4   3  -3   79.16   22.33
  -4   3  -3   58.63    6.57
  -4   3  -3   60.47    6.85
   4  -3   3   87.66   21.45
  -5   3  -3  104.52    9.98
  -5   3  -3   91.24    9.95
   5  -3   3  125.90   26.39
  -6   3  -3    7.63    3.60
   6  -3   3   13.19   18.54
  -7   3  -3  133.72   14.15
   7  -3   3  156.84   32.29
  -8   3  -3   81.46   10.06
  -9   3  -3   13.46    6.46
   9  -3   3   45.21   27.96
 -10   3  -3   30.36    9.34
  10  -3   3   32.17   32.68
 -11   3  -3   -0.78    9.55
  11  -3   3   46.62   35.25
 -12   3  -3   55.41   12.57
  12  -3   3   39.21   36.93
 -13   3  -3    3.05   10.75
 -14   3  -3   -9.55   13.32
 -15   3  -3   31.65   18.73
 -15  -2   3   51.76   53.77
 -15  -2   3   -0.19   16.45
 -14  -2   3  109.56   23.63
 -14  -2   3  210.60   67.72
 -13  -2   3  377.17   40.91
  10   2  -3    8.70   10.12
   9   2  -3  144.21   18.58
   8   2  -3 1146.62   99.35
   7   2  -3 1053.85   91.22
   6   2  -3  538.16   47.91
   5   2  -3   11.17    5.36
  -5  -2   3   12.84   13.57
   4   2  -3  811.02   68.26
  -4  -2   3  773.85   67.85
   3   2  -3 1930.74  161.06
  -3  -2   3 1931.65  164.52
  -3  -2   3 1859.59  160.78
   2   2  -3 3118.37  231.91
   2   2  -3 2534.26  227.56
  -2  -2   3 2704.76  230.95
  -2  -2   3 2481.82  227.39
   1   2  -3  412.39   36.84
   1   2  -3  447.73   42.31
  -1  -2   3  441.87   43.67
  -1  -2   3  425.65   36.74
   0   2  -3   40.31    4.50
   0   2  -3   44.14   12.58
   0  -2   3   63.06   13.46
   0  -2   3   36.60    4.22
  -1   2  -3  386.89   39.45
   1  -2   3  416.12   39.56
  -2   2  -3 2351.21  212.42
   2  -2   3 2611.92  214.69
  -3   2  -3 1639.51  146.26
  -3   2  -3 1611.86  139.62
   3  -2   3 1816.44  139.66
   3  -2   3 1573.36  145.64
  -4   2  -3 1066.06   83.91
  -4   2  -3  914.29   91.72
   4  -2   3  860.74   91.10
   4  -2   3 1089.19   83.87
  -5   2  -3   33.92   16.92
  -5   2  -3   26.01    4.53
   5  -2   3   36.14   17.47
   5  -2   3   22.27    4.50
  -6   2  -3  637.62   53.91
   6  -2   3  580.93   65.21
   6  -2   3  643.76   53.83
  -7   2  -3 1243.17  105.85
   7  -2   3 1166.71  117.18
   7  -2   3 1307.62  105.82
   8  -2   3 1364.14  136.64
   8  -2   3 1498.96  122.52
   9  -2   3  237.88   46.91
  10  -2   3    1.20   30.23
 -11   2  -3  139.28   17.97
 -12   2  -3  453.76   43.41
 -13   2  -3  408.74   40.54
 -14   2  -3  146.51   21.78
 -15   2  -3  -17.16   14.01
 -15  -1   3   18.75   18.62
 -14  -1   3   42.51   16.77
 -13  -1   3  275.98   32.99
 -12  -1   3  440.15   44.28
 -11  -1   3  254.57   28.77
   9   1  -3  417.73   39.35
   8   1  -3 1000.48   87.86
   7   1  -3  808.51   68.71
  -7  -1   3  761.04   77.73
   6   1  -3  369.72   32.83
  -6  -1   3  341.64   44.38
   5   1  -3  111.93   12.37
  -5  -1   3   88.92   11.45
  -5  -1   3   93.76   19.94
   4   1  -3  465.18   43.27
  -4  -1   3  525.91   43.29
   3   1  -3 2171.77  186.47
  -3  -1   3 2081.85  186.18
  -3  -1   3 2380.24  189.16
   2   1  -3 3404.64  289.23
   2   1  -3 3731.03  291.93
  -2  -1   3 3299.43  291.11
  -2  -1   3 3346.54  289.10
   1   1  -3  481.36   44.26
  -1  -1   3  468.82   45.18
  -1  -1   3  488.67   40.90
   0   1  -3   12.81    7.02
   0   1  -3    6.51    1.38
   0  -1   3    4.38    1.57
   0  -1   3    7.05    6.97
  -1   1  -3  398.67   33.26
  -1   1  -3  321.72   28.14
   1  -1   3  361.33   32.78
   1  -1   3  286.47   28.10
  -2   1  -3 2421.20  197.36
  -2   1  -3 2181.92  192.75
   2  -1   3 2335.00  197.09
   2  -1   3 2273.74  192.69
  -3   1  -3 2280.29  193.14
  -3   1  -3 2141.62  198.27
   3  -1   3 2471.64  193.12
   4  -1   3  207.65   19.12
   4  -1   3  238.65   28.66
  -5   1  -3   36.52    6.04
  -5   1  -3   71.90   18.56
   5  -1   3   93.90   20.56
   5  -1   3   34.87    6.03
   6  -1   3  274.29   37.34
   6  -1   3  243.27   22.76
  -7   1  -3  654.15   59.18
   7  -1   3  720.17   59.18
   7  -1   3  677.87   71.54
   8  -1   3 1027.95  106.32
   8  -1   3 1136.76   93.31
   9  -1   3  302.85   50.55
   9  -1   3  327.43   30.03
  10  -1   3   66.14   11.61
 -13   1  -3  224.90   26.46
 -14   1  -3   88.79   17.90
 -15   1  -3  -14.94   14.42
 -15   0   3   -2.96   14.62
 -14   0   3   42.64   15.68
 -13   0   3   20.60   12.67
 -12   0   3   20.86   11.51
 -11   0   3    1.41    9.29
 -10   0   3   41.20   11.38
  -9   0   3    1.20    6.52
  -7   0   3   23.21   18.21
   6   0  -3    1.27    4.72
   5   0  -3   17.51    5.47
  -5   0   3   31.03    5.37
  -5   0   3   53.41   15.37
  -4   0   3   27.43    5.69
  -4   0   3   48.00   12.03
  -3   0   3   45.70    6.08
  -3   0   3   58.44   10.30
  -2   0   3    5.44    1.98
   1   0  -3  597.78   49.26
  -1   0   3  563.80   49.26
   0   0  -3    9.31    1.92
   0   0  -3   10.19    4.48
   0   0   3    9.54    4.35
   0   0   3   12.42    2.05
  -1   0  -3  774.03   67.90
  -1   0  -3  769.59   65.31
   1   0   3  741.80   65.28
   1   0   3  820.24   68.10
  -2   0  -3   69.28   14.17
  -2   0  -3   88.69    8.40
   2   0   3  117.86   16.32
   2   0   3   95.61    8.29
  -3   0  -3   21.70   10.24
  -3   0  -3   12.11    2.49
   3   0   3   12.58    2.27
   3   0   3   28.60   10.54
  -4   0  -3   25.70   14.24
  -4   0  -3   23.19    4.23
   4   0   3   28.16    3.97
   4   0   3   27.07   12.38
  -5   0  -3   51.29   17.94
  -5   0  -3   43.58    6.95
   5   0   3   52.97    6.82
   5   0   3   62.99   16.80
  -6   0  -3    8.21    4.23
   6   0   3   25.97   17.12
   6   0   3   12.33    3.93
   7   0   3   42.67    7.28
   7   0   3   34.44   20.32
   8   0   3    5.47    4.78
   9   0   3   -3.28    5.49
  10   0   3    5.99    6.71
  11   0   3   29.19    9.32
  12   0   3   24.05    8.81
 -14   0  -3   -4.20   11.96
 -15   0  -3   35.60   16.40
 -15   1   3    4.50   15.32
 -14   1   3   70.66   17.33
 -12   1   3  322.02   33.98
 -11   1   3   90.74   16.12
 -10   1   3    3.78    8.79
  -9   1   3  178.12   20.44
  -8   1   3  980.15   85.05
  -7   1   3 1047.16   99.04
  -7   1   3 1048.95   90.27
  -6   1   3  580.89   48.68
  -6   1   3  519.06   58.86
  -5   1   3   19.59    5.13
  -5   1   3   21.52   13.07
  -5   1   3   10.88    4.16
   4  -1  -3  841.49   78.80
  -4   1   3  924.80   76.13
  -4   1   3  912.97   79.52
  -4   1   3  888.87   75.95
   3  -1  -3  797.94   74.98
  -3   1   3  884.95   73.43
  -3   1   3  923.49   73.53
  -3   1   3  857.76   75.31
   2  -1  -3 2577.35  217.87
  -2   1   3 2610.81  217.95
   1  -1  -3   59.59    6.13
  -1   1   3   60.59    6.22
   0  -1  -3   51.95    5.19
   0   1   3   49.77    5.18
  -1  -1  -3   46.34    8.63
  -1  -1  -3   29.66    3.89
   1   1   3   29.62    3.84
  -2  -1  -3 2101.97  194.76
  -2  -1  -3 2552.90  198.50
   2   1   3 2152.63  194.70
   2   1   3 2487.64  198.20
  -3  -1  -3  725.94   64.24
  -3  -1  -3  688.13   58.44
   3   1   3  658.31   64.47
   3   1   3  677.74   58.29
  -4  -1  -3  936.98   72.82
  -4  -1  -3  754.96   80.77
  -5  -1  -3   13.36   16.56
   5   1   3    4.31    3.23
  -6  -1  -3  419.42   37.61
   6   1   3  426.84   37.28
   7   1   3  958.17   82.21
   8   1   3 1003.05   86.32
   9   1   3  271.37   26.50
  10   1   3    8.04    7.40
  11   1   3  120.01   16.90
  12   1   3  297.32   30.59
  13   1   3  317.15   32.78
 -15  -1  -3  -16.86   13.16
 -15   2   3   -2.92   15.13
 -14   2   3   75.62   17.55
 -13   2   3  365.23   38.28
 -12   2   3  474.70   45.57
 -11   2   3  212.50   26.41
 -10   2   3   61.87   12.57
  -9   2   3  240.96   32.45
  -8   2   3  918.94   79.98
   7  -2  -3 1591.13  146.69
  -7   2   3 1649.71  139.60
  -7   2   3 1679.68  147.92
   6  -2  -3  472.03   50.08
  -6   2   3  459.31   42.05
  -6   2   3  499.79   42.30
  -5   2   3  241.16   32.23
  -5   2   3  277.04   24.19
  -5   2   3  272.64   24.57
   4  -2  -3 1094.61   96.23
  -4   2   3 1132.92   96.32
  -4   2   3 1108.34   92.63
  -4   2   3 1021.60   92.45
   3  -2  -3 2280.96  183.30
   3  -2  -3 2041.94  180.94
  -3   2   3 1951.40  181.01
  -3   2   3 2320.49  183.24
   2  -2  -3  750.47   56.72
   2  -2  -3  598.98   58.02
  -2   2   3  747.47   56.83
  -2   2   3  585.79   57.93
   1  -2  -3  129.72   16.55
   1  -2  -3  132.12   11.74
  -1   2   3  107.22   15.81
  -1   2   3  133.98   11.86
   0  -2  -3    3.87    2.04
   0  -2  -3   -2.75    5.86
   0   2   3    8.51    2.35
   0   2   3   -2.31    4.93
  -1  -2  -3   34.82    4.54
   1   2   3   38.49    4.58
  -2  -2  -3 1246.40  106.98
   2   2   3 1289.43  106.91
  -3  -2  -3 2246.57  190.51
   3   2   3 2281.87  190.41
  -4  -2  -3 1039.01   88.25
   4   2   3 1037.02   88.06
  -5  -2  -3  145.52   14.53
  -5  -2  -3  150.38   27.32
   5   2   3  137.98   14.09
   6   2   3  557.73   48.62
   7   2   3 1648.49  140.06
   8   2   3  756.52   66.01
   9   2   3  351.41   33.27
  10   2   3  132.38   17.99
  11   2   3   20.56    9.48
  12   2   3  395.49   38.64
  13   2   3  324.50   34.39
  14   2   3  192.23   25.68
 -15   3   3    1.53   15.45
 -14   3   3  -13.10   12.38
 -13   3   3   40.93   13.49
 -12   3   3   17.03   11.14
 -11   3   3    4.62    9.30
 -10   3   3   25.80   10.41
   9  -3  -3   -4.37   23.62
  -9   3   3    0.43    7.48
   8  -3  -3   37.14   20.28
  -8   3   3   35.46    8.15
   7  -3  -3  161.77   29.19
  -7   3   3  198.44   18.65
  -7   3   3  172.50   28.76
   6  -3  -3   -2.74   13.63
  -6   3   3    6.19    4.85
  -6   3   3   10.97    4.04
  -6   3   3   19.21   15.15
   4  -3  -3    6.69    3.20
   4  -3  -3   19.59   10.67
  -4   3   3   -2.50    3.36
  -4   3   3   21.14   11.94
   3  -3  -3  137.69   12.26
   3  -3  -3  119.81   17.84
  -3   3   3  110.51   17.72
  -3   3   3  145.35   12.80
   2  -3  -3   49.94    6.11
   2  -3  -3   52.71   10.86
  -2   3   3   50.60   11.28
  -2   3   3   67.03    7.16
   1  -3  -3  170.90   22.93
   1  -3  -3  178.07   15.75
  -1   3   3  190.11   15.80
  -1   3   3  143.66   21.74
   0  -3  -3    0.01    8.94
   0  -3  -3    5.90    2.31
   0   3   3    1.15    2.06
   0   3   3   -9.93    6.04
  -1  -3  -3  227.57   19.84
  -1  -3  -3  211.22   25.43
   1   3   3  226.94   19.71
  -2  -3  -3   26.24    4.17
   2   3   3   25.69    3.75
  -3  -3  -3   58.19    6.73
   3   3   3   54.37    6.60
  -4  -3  -3   77.17    9.12
   4   3   3   63.00    8.10
  -5  -3  -3  452.49   38.68
  -5  -3  -3  397.74   53.66
   5   3   3  440.30   38.23
   6   3   3    8.03    4.35
   7   3   3  164.25   17.01
   8   3   3   63.35   10.68
   9   3   3   31.59    8.20
  10   3   3    9.35    7.95
  11   3   3   69.08   13.42
  12   3   3   42.58   11.83
  13   3   3   48.37   13.73
  14   3   3  -14.40   11.26
  15   3   3   -3.90   12.54
 -15   4   3   -7.94   15.19
 -14   4   3  107.44   21.01
 -13   4   3  138.59   21.04
 -12   4   3  141.65   20.53
 -11   4   3   76.15   14.87
 -10   4   3   25.61   10.04
   9  -4  -3  259.77   45.37
  -9   4   3  248.94   26.42
   8  -4  -3  412.87   50.26
  -8   4   3  370.41   35.99
   7  -4  -3  272.24   39.75
  -7   4   3  294.60   27.24
   6  -4  -3  224.20   32.87
  -6   4   3  238.85   33.39
  -6   4   3  231.78   21.64
  -6   4   3  231.39   22.30
   5  -4  -3   21.55   14.42
  -5   4   3   18.72    5.38
   4  -4  -3  727.90   70.08
   4  -4  -3  687.05   61.10
  -4   4   3  755.18   67.60
  -4   4   3  686.41   61.47
   3  -4  -3  779.63   59.47
   3  -4  -3  603.73   64.32
  -3   4   3  726.11   59.55
  -3   4   3  657.07   64.93
   2  -4  -3  194.97   16.43
   2  -4  -3  156.59   23.82
  -2   4   3  185.64   16.37
  -2   4   3  154.61   25.58
   1  -4  -3  110.56   11.36
   1  -4  -3  143.04   22.24
  -1   4   3  124.20   11.32
  -1   4   3  105.19   20.11
   0  -4  -3    2.79    2.05
   0  -4  -3    1.62    9.40
   0   4   3   -0.33    8.81
   0   4   3   -0.18    2.14
  -1  -4  -3   96.81   18.41
  -1  -4  -3   66.77    7.40
   1   4   3   62.89    7.21
   1   4   3   80.20   15.85
  -2  -4  -3  188.18   17.98
  -2  -4  -3  182.02   25.96
   2   4   3  215.35   17.88
  -3  -4  -3  923.55   88.17
  -3  -4  -3  915.34   80.84
   3   4   3  981.15   80.18
  -4  -4  -3  827.09   67.79
   4   4   3  749.91   67.41
   5   4   3   -0.41    3.26
   6   4   3  167.37   16.93
   7   4   3  228.59   22.40
   8   4   3  488.31   44.16
   9   4   3  268.69   27.01
  10   4   3    0.14    7.07
  11   4   3   93.51   13.85
  12   4   3  209.60   26.20
  13   4   3  209.25   27.02
  14   4   3   78.35   17.18
  15   4   3   -8.35   15.34
 -15   5   3   15.81   17.90
 -14   5   3  105.22   20.24
 -13   5   3  314.83   35.08
  12  -5  -3  500.36   71.11
 -12   5   3  329.28   38.95
  11  -5  -3  293.39   54.14
 -11   5   3  245.21   29.19
  10  -5  -3    1.73   30.69
 -10   5   3   21.34   10.25
   9  -5  -3  401.49   56.71
  -9   5   3  388.21   37.78
   8  -5  -3  854.10   85.64
  -8   5   3  810.87   72.86
   7  -5  -3  941.10   89.92
  -7   5   3  892.97   79.53
   6  -5  -3  580.05   58.91
  -6   5   3  437.33   59.72
  -6   5   3  579.26   48.25
  -6   5   3  587.60   48.80
   5  -5  -3   25.37   16.24
   5  -5  -3    4.26    3.40
  -5   5   3    9.38    4.96
  -5   5   3    5.62   16.31
   4  -5  -3  907.22   73.05
   4  -5  -3  761.44   80.43
  -4   5   3  882.17   73.35
   3  -5  -3 1129.72  118.94
   3  -5  -3 1517.57  113.05
  -3   5   3 1247.00  119.92
  -3   5   3 1423.89  113.56
   2  -5  -3 2279.53  207.58
   2  -5  -3 2606.90  200.57
  -2   5   3 2516.63  200.42
  -2   5   3 2097.54  206.56
   1  -5  -3  875.44   72.78
   1  -5  -3  889.94   82.51
  -1   5   3  872.64   72.70
  -1   5   3  771.24   79.57
   0  -5  -3   35.43   15.82
   0   5   3   24.21   13.23
  -1  -5  -3  944.32   87.89
  -1  -5  -3  945.55   79.57
   1   5   3  968.85   79.45
   1   5   3  870.97   86.00
  -2  -5  -3 1786.76  163.80
   2   5   3 1957.31  156.27
   2   5   3 1799.18  164.47
  -3  -5  -3 1573.08  129.95
  -3  -5  -3 1449.30  138.58
   3   5   3 1563.93  129.66
  -4  -5  -3 1131.16  106.31
   4   5   3 1102.52   95.07
  -5  -5  -3   26.36   19.76
   5   5   3   15.19    4.56
  -6  -5  -3  493.56   58.86
   6   5   3  450.07   41.33
   7   5   3  929.77   81.16
   8   5   3  853.83   74.65
   9   5   3  591.09   53.48
  10   5   3   92.61   15.02
  11   5   3  201.45   23.93
  12   5   3  323.00   37.57
 -13  -5  -3  472.23   82.96
  13   5   3  450.95   45.69
 -14  -5  -3  175.13   62.01
  14   5   3  142.03   24.73
 -15  -5  -3   33.10   56.64
  15   5   3   11.64   15.81
 -14   6   3   47.17   20.66
 -13   6   3  104.62   19.86
  12  -6  -3  126.66   40.77
 -12   6   3  142.32   21.71
  11  -6  -3   55.52   37.87
 -11   6   3  119.33   17.88
  10  -6  -3  -15.39   29.54
 -10   6   3   21.06   10.45
  -9   6   3  151.82   19.25
   8  -6  -3  286.72   44.22
  -8   6   3  235.56   26.04
   7  -6  -3  245.64   40.86
  -7   6   3  206.72   22.74
   6  -6  -3   80.26   23.77
  -6   6   3   59.37    9.74
   5  -6  -3   21.40    5.22
   5  -6  -3   34.81   19.10
  -5   6   3   11.36   21.85
  -5   6   3   42.05    7.03
   4  -6  -3  151.30   14.60
   4  -6  -3  149.03   28.42
  -4   6   3  140.55   15.04
  -4   6   3  153.60   27.80
   3  -6  -3  742.66   56.80
   3  -6  -3  582.85   66.24
  -3   6   3  691.67   56.67
  -3   6   3  567.40   67.83
   2  -6  -3  304.97   45.75
   2  -6  -3  355.50   30.73
  -2   6   3  354.29   46.81
  -2   6   3  341.15   30.44
   1  -6  -3   64.82    8.96
   1  -6  -3  100.73   26.16
  -1   6   3   74.71    8.96
  -1   6   3   79.83   23.66
   0  -6  -3   52.41   23.57
   0  -6  -3   22.65    5.27
   0   6   3   43.84   19.27
   0   6   3   23.58    5.17
  -1  -6  -3  194.49   20.14
  -1  -6  -3  231.68   38.09
   1   6   3  225.80   19.23
   1   6   3  169.95   32.17
  -2  -6  -3  674.74   57.02
  -2  -6  -3  653.16   70.67
   2   6   3  683.40   56.67
   2   6   3  604.39   67.10
  -3  -6  -3  447.02   38.19
  -3  -6  -3  391.33   51.43
   3   6   3  423.54   37.31
  -4  -6  -3   68.33   23.02
   4   6   3   57.66    8.48
  -5  -6  -3    8.97   17.78
   5   6   3    9.88    4.58
  -6  -6  -3  129.47   33.86
   6   6   3  121.27   13.81
  -7  -6  -3  242.75   49.99
   7   6   3  213.56   22.04
  -8  -6  -3  269.50   57.08
   8   6   3  259.43   25.85
  -9  -6  -3  100.33   40.98
   9   6   3   83.75   13.48
 -10  -6  -3   26.18   32.41
  10   6   3   10.79    9.73
 -11  -6  -3   38.63   42.66
  11   6   3   26.30   10.79
  12   6   3  183.75   25.18
 -13  -6  -3  173.33   60.70
  13   6   3  203.71   26.19
 -14  -6  -3   81.32   60.49
  14   6   3   28.63   15.72
 -15  -6  -3   52.62   57.28
  15   6   3   58.88   20.67
 -14   7   3   43.75   29.46
  13  -7  -3   38.15   42.62
 -13   7   3   15.84   16.39
  12  -7  -3   24.18   38.07
 -12   7   3   56.00   16.29
  11  -7  -3   28.69   35.76
 -11   7   3   42.05   13.94
  10  -7  -3    5.78   32.40
 -10   7   3   13.06   11.14
   9  -7  -3   25.70   31.51
  -9   7   3   26.41    9.82
   8  -7  -3   62.16   37.69
  -8   7   3   19.60    8.96
   7  -7  -3   64.42   27.14
  -7   7   3   33.81    9.32
   6  -7  -3   43.34   26.58
  -6   7   3   78.78   11.19
   5  -7  -3   21.28    4.92
   5  -7  -3    6.04   21.85
  -5   7   3   16.51    5.89
   4  -7  -3  118.57   27.28
   4  -7  -3   96.96   11.63
  -4   7   3   94.98   11.31
   3  -7  -3  354.98   30.29
   3  -7  -3  261.68   44.25
  -3   7   3  351.77   29.91
   2  -7  -3  255.96   24.14
   2  -7  -3  238.04   42.07
  -2   7   3  277.94   42.44
  -2   7   3  269.06   24.00
   1  -7  -3  559.31   66.42
   1  -7  -3  583.25   49.96
  -1   7   3  613.36   49.40
  -1   7   3  485.53   62.16
   0  -7  -3  116.85   13.84
   0  -7  -3  227.00   40.72
   0   7   3  138.07   13.75
   0   7   3  132.03   31.59
  -1  -7  -3  634.69   54.29
  -1  -7  -3  565.80   69.78
   1   7   3  647.06   53.93
  -2  -7  -3  247.95   44.33
  -2  -7  -3  273.78   25.67
   2   7   3  284.92   24.98
  -3  -7  -3  218.32   41.62
   3   7   3  239.61   21.97
  -4  -7  -3  158.28   34.69
   4   7   3  139.21   14.91
  -5  -7  -3    5.10   19.59
   5   7   3   21.15    5.34
   6   7   3  133.98   15.28
  -7  -7  -3  242.25   48.56
   7   7   3  178.29   20.32
  -8  -7  -3   80.25   37.46
   8   7   3  100.92   14.12
  -9  -7  -3   41.02   32.08
   9   7   3   63.00   11.68
 -10  -7  -3   -7.43   31.74
  10   7   3   -1.17    7.28
 -11  -7  -3   73.17   46.07
  11   7   3   50.73   14.12
 -12  -7  -3  117.72   52.85
  12   7   3   60.57   14.92
 -13  -7  -3   30.64   51.43
  13   7   3   53.81   15.52
 -14  -7  -3   51.66   54.24
  14   7   3  -10.54   14.45
  14  -8  -3   85.35   57.86
 -14   8   3   52.62   20.41
 -13   8   3  248.40   30.60
  12  -8  -3  208.92   50.18
 -12   8   3  283.59   30.98
  11  -8  -3   31.39   37.82
 -11   8   3   78.47   14.86
  10  -8  -3   17.48   35.88
   9  -8  -3  237.98   46.91
  -9   8   3  201.91   24.39
   8  -8  -3  748.10   83.32
  -8   8   3  669.58   62.17
   7  -8  -3  735.83   94.24
  -7   8   3  722.97   63.99
   6  -8  -3  463.77   62.98
   6  -8  -3  515.42   42.28
  -6   8   3  437.60   42.35
   5  -8  -3   28.27   27.53
   5  -8  -3   13.25    4.84
  -5   8   3    4.73    5.54
   4  -8  -3  578.15   51.10
  -4   8   3  588.18   50.95
   3  -8  -3 1185.20  102.68
  -3   8   3 1216.76  102.44
   2  -8  -3 1546.02  128.02
   2  -8  -3 1323.48  140.51
  -2   8   3 1610.39  127.71
   1  -8  -3  303.57   28.78
   1  -8  -3  321.70   49.53
  -1   8   3  325.23   28.61
   0  -8  -3   40.70    7.08
   0  -8  -3   72.70   30.63
   0   8   3   41.07    6.75
  -1  -8  -3  576.65   71.73
  -1  -8  -3  601.62   53.05
   1   8   3  607.64   52.06
  -2  -8  -3 1497.00  142.76
   2   8   3 1525.11  128.49
  -3  -8  -3 1091.23  116.21
   3   8   3 1268.77  101.86
  -4  -8  -3  554.49   68.69
   4   8   3  578.61   50.19
  -6  -8  -3  318.91   54.62
   6   8   3  302.79   29.25
  -7  -8  -3  584.76   75.90
   7   8   3  630.18   55.05
  -8  -8  -3  829.37   93.95
   8   8   3  741.02   68.71
  -9  -8  -3  168.13   47.88
   9   8   3  181.28   20.99
 -10  -8  -3   40.32   39.03
  10   8   3   -1.59    7.83
  11   8   3   97.04   17.18
 -12  -8  -3  342.02   75.72
  12   8   3  277.62   32.62
 -13  -8  -3  448.04   91.68
  13   8   3  419.95   44.25
 -14  -8  -3  107.53   60.56
  14   8   3   52.31   28.69
  14  -9  -3  -28.01   55.29
  13  -9  -3   86.32   47.83
 -13   9   3  121.38   20.78
  12  -9  -3  106.66   54.41
 -12   9   3  177.53   22.64
  11  -9  -3   45.47   41.08
 -11   9   3   30.20   12.10
  10  -9  -3   29.68   40.12
   9  -9  -3   79.52   38.80
  -9   9   3   88.94   13.78
  -8   9   3  225.67   23.81
  -7   9   3  279.30   27.23
  -6   9   3  267.93   25.74
   5  -9  -3   16.41   30.23
   5  -9  -3   29.84    6.42
  -5   9   3   24.40    6.34
   4  -9  -3  223.88   42.82
   4  -9  -3  208.29   19.97
  -4   9   3  184.45   19.69
   3  -9  -3  516.06   72.21
   3  -9  -3  653.98   55.75
  -3   9   3  693.74   55.57
   2  -9  -3  958.44   79.88
   2  -9  -3  791.02   95.65
  -2   9   3  984.37   79.50
   1  -9  -3  289.06   48.52
   1  -9  -3  185.88   20.04
  -1   9   3  209.97   19.80
   0  -9  -3   39.94   29.10
  -1  -9  -3  327.44   54.55
   1   9   3  272.14   25.99
  -2  -9  -3  664.27   80.72
   2   9   3  704.48   60.04
   3   9   3  683.72   59.69
  -4  -9  -3  368.85   57.47
   4   9   3  380.40   34.75
  -5  -9  -3   35.76   29.12
   5   9   3    6.01    5.84
  -6  -9  -3  369.70   64.90
   6   9   3  384.50   35.62
  -7  -9  -3  584.53   84.62
   7   9   3  652.85   56.80
  -8  -9  -3  594.60   83.77
   8   9   3  607.09   54.95
  -9  -9  -3  151.13   47.27
   9   9   3  139.02   18.87
 -10  -9  -3   29.05   41.99
  10   9   3    7.68    8.10
 -11  -9  -3   30.57   44.57
  11   9   3   58.96   13.24
 -12  -9  -3  153.79   56.89
  12   9   3  149.80   22.74
 -13  -9  -3  139.83   58.98
  13   9   3  159.60   24.05
  14   9   3   44.34   16.87
  13 -10  -3    5.24   50.93
  12 -10  -3  -28.31   46.88
 -12  10   3   23.43   13.12
  11 -10  -3   -1.98   44.43
 -11  10   3   13.25   10.11
  10 -10  -3    8.58   42.66
 -10  10   3   -1.45   10.01
   9 -10  -3   43.39   36.95
  -9  10   3   37.64   10.31
   8 -10  -3   23.52   37.69
  -8  10   3    1.50    7.29
   7 -10  -3   18.04   35.91
  -7  10   3    4.14    7.17
   6 -10  -3    6.94   32.89
  -6  10   3    8.10    6.00
   5 -10  -3   -4.50    5.96
   5 -10  -3  -19.35   32.70
  -5  10   3    6.62    5.28
   4 -10  -3   28.35   31.19
   4 -10  -3   35.23    7.75
  -4  10   3   31.25    7.18
   3 -10  -3    2.25    5.38
  -3  10   3    2.39    4.95
  -2  10   3    4.58    4.73
  -1  10   3   -6.49    3.75
   0  10   3    0.39    4.21
  -1 -10  -3   23.50   33.69
   1  10   3   22.33    5.96
  -2 -10  -3   31.05   31.62
   2  10   3   20.48    5.81
  -3 -10  -3  108.28   37.32
   3  10   3   91.23   12.29
  -4 -10  -3   39.00   30.99
   4  10   3   12.71    6.37
  -5 -10  -3   35.30   33.92
   5  10   3    6.96    6.48
  -6 -10  -3  -10.33   32.58
   6  10   3    7.89    6.63
  -7 -10  -3   61.83   37.84
   7  10   3   30.39    9.34
  -8 -10  -3  100.38   44.93
   8  10   3   86.93   14.76
  -9 -10  -3   35.86   43.92
 -10 -10  -3    5.09   45.27
  10  10   3   -8.70    8.57
 -11 -10  -3  -23.96   48.03
  11  10   3    7.49   11.15
 -12 -10  -3  -23.34   48.64
  12  10   3   10.92   11.45
 -13 -10  -3   -9.43   62.62
  13  10   3    9.21   21.67
  12 -11  -3   78.07   51.30
  11 -11  -3   25.78   55.21
 -11  11   3   26.98   13.40
  10 -11  -3   33.39   47.12
 -10  11   3   21.39   10.61
   9 -11  -3  148.43   49.27
  -9  11   3  172.51   19.53
   8 -11  -3  414.11   73.82
  -8  11   3  328.82   32.88
   7 -11  -3  257.90   55.03
  -7  11   3  221.96   23.26
   6 -11  -3  240.45   54.54
  -6  11   3  230.98   23.49
   5 -11  -3   32.18   37.19
  -5  11   3   17.60    6.85
   4 -11  -3  122.59   42.23
  -4  11   3  123.60   14.54
   3 -11  -3  392.02   68.10
  -3  11   3  460.80   39.76
   2 -11  -3  697.56   89.81
  -2  11   3  718.57   61.97
   1 -11  -3  355.08   61.87
  -1  11   3  293.21   28.32
   0 -11  -3   20.24   36.62
   0  11   3   -2.43    4.65
  -1 -11  -3  331.82   62.99
   1  11   3  277.84   27.01
  -2 -11  -3  444.91   75.09
   2  11   3  475.56   42.15
  -3 -11  -3  276.30   57.87
   3  11   3  221.83   23.45
  -4 -11  -3  198.88   50.69
   4  11   3  172.51   19.62
  -5 -11  -3   34.66   36.11
  -6 -11  -3  113.35   43.67
   6  11   3   92.00   13.96
  -7 -11  -3  257.86   61.44
   7  11   3  237.84   26.05
  -8 -11  -3  516.09   94.05
   8  11   3  549.24   50.41
  -9 -11  -3  215.73   67.40
   9  11   3  235.04   28.26
 -10 -11  -3   66.77   48.04
 -11 -11  -3   85.77   62.78
  11  11   3   97.00   17.88
 -12 -11  -3  153.67   73.05
  12  11   3  144.42   22.96
  13  11   3  144.29   22.92
  12 -12  -3   83.31   61.79
  11 -12  -3   89.76   58.82
  10 -12  -3   -5.65   50.91
   9 -12  -3   56.01   65.10
  -9  12   3   65.49   11.64
   8 -12  -3  234.62   58.25
  -8  12   3  288.33   27.31
   7 -12  -3  257.77   59.11
  -7  12   3  229.53   23.81
   6 -12  -3  160.72   49.83
  -6  12   3  138.46   16.55
   5 -12  -3   25.59   38.02
  -5  12   3    2.26    6.34
   4 -12  -3  134.31   47.95
  -4  12   3  118.46   14.17
   3 -12  -3  196.23   54.53
  -3  12   3  232.20   22.06
   2 -12  -3  520.68   83.32
  -2  12   3  555.21   48.37
   1 -12  -3  400.58   72.25
  -1  12   3  364.83   34.04
   0 -12  -3   24.04   40.06
   0  12   3    0.02    4.94
  -1 -12  -3  360.16   69.21
  -2 -12  -3  755.72   95.08
   2  12   3  661.84   60.81
  -3 -12  -3  598.39   86.59
   3  12   3  657.69   56.99
  -4 -12  -3  400.48   72.18
   4  12   3  385.36   36.81
  -5 -12  -3  -14.36   35.39
   5  12   3   21.63    7.68
  -6 -12  -3  211.27   56.70
   6  12   3  154.42   20.44
   7  12   3  398.55   39.03
  -8 -12  -3  419.01   79.89
   8  12   3  309.79   34.24
  -9 -12  -3  134.43   56.97
   9  12   3  169.37   23.47
 -10 -12  -3   39.66   56.13
  10  12   3   -9.49   11.09
 -11 -12  -3  126.46   69.36
  11  12   3   71.63   17.38
  12  12   3  200.48   28.35
  11 -13  -3   31.25   61.69
  10 -13  -3  -29.50   51.54
   9 -13  -3  -29.91   49.84
   8 -13  -3   16.46   71.40
  -8  13   3    1.22    6.70
   7 -13  -3   16.10   46.45
  -7  13   3   -0.65    6.74
   6 -13  -3  -45.99   40.56
  -6  13   3   -6.82    6.26
   5 -13  -3  -54.10   39.69
  -5  13   3   -3.51    5.61
   4 -13  -3   28.89   42.22
  -4  13   3   20.72    6.51
   3 -13  -3    0.31   36.64
  -3  13   3   15.48    6.17
   2 -13  -3   -8.40   38.07
  -2  13   3   -7.12    4.56
   1 -13  -3   17.12   40.02
  -1  13   3   24.87    6.80
   0 -13  -3   44.18   43.66
  -1 -13  -3  -26.48   41.97
   1  13   3    3.82    6.57
  -2 -13  -3   69.92   43.81
  -3 -13  -3  104.27   45.68
   3  13   3   58.62   11.74
  -4 -13  -3   56.49   43.87
   4  13   3   22.56    8.41
  -5 -13  -3   48.01   46.47
  -6 -13  -3   20.37   48.91
   6  13   3   30.82    9.85
  -7 -13  -3    3.62   43.52
   7  13   3   15.10    9.92
  -8 -13  -3   13.95   48.35
   8  13   3   16.04   10.94
  -9 -13  -3   80.41   57.63
 -10 -13  -3    3.02   58.12
  10  13   3    8.70   12.78
  10 -14  -3  -17.00   57.08
   9 -14  -3   -4.47   59.18
   8 -14  -3  122.83   61.23
   7 -14  -3  145.50   60.00
  -7  14   3  148.72   16.56
   6 -14  -3   42.33   62.09
  -6  14   3   65.86   10.33
   5 -14  -3   25.86   75.66
  -5  14   3   12.47    5.88
   4 -14  -3  121.71   52.78
  -4  14   3  113.75   13.83
   3 -14  -3  129.89   47.30
  -3  14   3  126.59   14.51
  -2  14   3  209.68   21.66
   1 -14  -3   54.06   49.55
  -1  14   3   82.68   11.83
   0 -14  -3   48.09   48.70
  -1 -14  -3  101.73   53.67
   1  14   3  117.09   15.26
  -2 -14  -3  154.73   56.05
   2  14   3  181.35   20.36
   3  14   3  100.16   14.41
  -4 -14  -3  112.98   55.98
   4  14   3  119.31   16.47
  -5 -14  -3   22.74   47.78
   5  14   3   11.68    9.42
  -6 -14  -3  115.34   55.21
   6  14   3   61.32   13.37
  -7 -14  -3  168.61   65.98
   7  14   3  205.08   25.23
  -8 -14  -3  102.77   60.75
   8  14   3  127.08   19.27
  -9 -14  -3   97.50   65.82
   9  14   3   90.06   18.03
  10  14   3   21.40   19.36
 -11 -14  -3   37.70   76.21
   9 -15  -3   33.88   65.18
   8 -15  -3  186.06   70.61
   7 -15  -3  166.74   66.87
   6 -15  -3   69.61   61.10
  -6  15   3  135.92   16.77
   5 -15  -3  -18.27   49.37
  -5  15   3  -11.57    6.00
   4 -15  -3  192.38   62.09
  -4  15   3  151.80   17.82
   3 -15  -3  388.45   76.18
  -3  15   3  325.68   34.56
   2 -15  -3  344.56   76.11
  -2  15   3  391.54   35.59
   1 -15  -3   98.83   56.21
  -1  15   3  121.06   15.75
   0 -15  -3   60.74   49.93
  -1 -15  -3  200.53   65.49
   1  15   3  170.82   20.51
  -2 -15  -3  511.14   97.92
   2  15   3  518.23   47.50
  -3 -15  -3  279.56   70.38
   3  15   3  409.94   36.28
  -4 -15  -3   92.78   56.41
   4  15   3  172.19   20.92
  -5 -15  -3  -17.35   54.56
   5  15   3   -1.85    9.31
  -6 -15  -3  194.83   66.43
   6  15   3  178.86   24.13
  -7 -15  -3  322.50   78.82
   7  15   3  306.64   34.51
  -8 -15  -3  158.36   70.22
   8  15   3  287.66   31.15
   9  15   3   94.32   19.05
 -10 -15  -3  -33.69   65.79
   8 -16  -3   75.49   72.17
   7 -16  -3   40.89   63.52
   6 -16  -3  -37.07   64.24
   5 -16  -3  -26.33   54.92
   4 -16  -3   42.91   52.64
  -4  16   3   22.43   10.14
   3 -16  -3  113.02   58.95
  -3  16   3  140.61   16.46
   2 -16  -3   89.97   56.55
  -2  16   3   89.53   13.00
   1 -16  -3   -8.89   55.41
  -1  16   3   30.59    7.99
   0 -16  -3  -61.86   50.71
   0  16   3   -6.65    6.48
  -1 -16  -3   15.02   55.81
   1  16   3   17.79    8.68
  -2 -16  -3  138.54   62.83
   2  16   3  145.11   18.47
  -3 -16  -3   67.56   63.21
   3  16   3  126.41   17.46
  -4 -16  -3   14.03   56.40
   4  16   3   -1.74    9.79
  -5 -16  -3    8.16   58.50
   5  16   3    9.60    9.32
  -6 -16  -3  -46.31   57.88
   6  16   3   20.17   11.40
   7  16   3   53.56   15.46
  -8 -16  -3   55.30   69.48
   8  16   3   84.51   18.68
   6 -17  -3   10.54   70.03
   5 -17  -3  -56.57   64.40
   4 -17  -3  -12.79   60.33
   3 -17  -3   37.78   63.40
   2 -17  -3  -61.12   57.05
  -2  17   3   33.64    9.90
   1 -17  -3   51.51   62.41
   0 -17  -3   16.39   62.83
   0  17   3    3.63    7.65
  -1 -17  -3   52.66   68.02
   1  17   3   94.13   13.95
  -2 -17  -3    6.84   64.21
  -3 -17  -3   81.92   69.70
   3  17   3   55.52   13.94
  -4 -17  -3   57.04   67.77
   4  17   3   27.40   11.43
   5  17   3   -7.12   10.67
  -6 -17  -3   28.57   73.41
   6  17   3   21.15   13.14
  -7 -17  -3   61.67   75.31
   7  17   3   73.06   18.75
   2 -18  -3   86.82   98.97
   1 -18  -3   21.44   80.73
  -1  18   3   48.41   11.14
   0 -18  -3  -60.75   94.49
   0  18   3   11.25    9.44
   2  18   3  218.60   26.71
  -3 -18  -3   27.78   80.48
  -4 -18  -3  102.99   77.12
   4  18   3   59.56   15.66
  -5 -18  -3  -68.51   67.77
   5  18   3   16.90   14.03
   4  17  -4  218.58   28.44
  -4 -17   4  165.40   77.83
   3  17  -4   26.53   16.89
  -3 -17   4  -48.10   59.01
   2  17  -4   -3.28   13.62
  -2 -17   4   42.37   65.35
  -1 -17   4   61.72   75.62
   0 -17   4  152.12   69.23
   1 -17   4  -16.18   59.79
   2 -17   4  -54.01   62.56
   3 -17   4   10.37   66.92
   4 -17   4  -29.97   73.88
   6  16  -4   -0.55   14.90
  -6 -16   4  -60.37   59.52
   5  16  -4   -5.24   13.65
   4  16  -4  -22.91   12.06
  -4 -16   4 -108.66   57.13
   3  16  -4   -4.55   12.34
  -3 -16   4  -14.22   54.35
   2  16  -4  -10.92   12.22
  -2 -16   4   22.44   58.05
   1  16  -4   -1.84   11.70
  -1 -16   4  -12.21   52.29
   0  16  -4   22.93   12.10
   0 -16   4    6.80   55.45
   1 -16   4  -45.10   48.45
   2 -16   4  -39.09   54.45
   3 -16   4  -43.64   57.12
   4 -16   4  -38.29   74.49
   6 -16   4   -7.70   69.73
   8  15  -4   14.73   15.62
  -8 -15   4  -18.60   64.80
   7  15  -4    7.03   15.37
  -7 -15   4  -11.86   56.67
   6  15  -4   89.39   17.76
  -6 -15   4   94.79   62.44
   5  15  -4  189.88   24.75
  -5 -15   4  141.06   62.39
   4  15  -4  230.20   27.28
  -4 -15   4  158.73   64.35
   3  15  -4  111.34   17.62
  -3 -15   4   68.34   57.31
   2  15  -4   43.59   12.68
  -2 -15   4   45.01   52.31
   1  15  -4  176.07   22.16
  -1 -15   4  183.11   63.09
   0  15  -4  267.87   30.33
   0 -15   4  270.04   72.03
  -1  15  -4  172.62   20.83
   1 -15   4  202.98   58.55
   2 -15   4   88.49   55.77
   3 -15   4   -0.39   49.83
   4 -15   4   52.91   64.19
   5 -15   4  162.62   70.97
   6 -15   4  201.57   77.50
   8 -15   4   23.83   74.99
   9  14  -4  178.25   27.01
  -9 -14   4   83.15   94.38
   8  14  -4   71.31   19.05
  -8 -14   4   76.24   62.91
   7  14  -4  -32.07   12.53
  -7 -14   4   -4.90   50.80
   6  14  -4  199.81   26.97
  -6 -14   4  163.41   64.91
   5  14  -4  424.87   42.63
  -5 -14   4  401.64   79.85
   4  14  -4  410.73   40.76
  -4 -14   4  397.96   78.42
   3  14  -4   92.30   16.43
  -3 -14   4   88.56   50.50
   2  14  -4   12.02   10.83
  -2 -14   4   41.71   46.54
   1  14  -4  265.55   28.52
  -1 -14   4  289.13   64.73
   0  14  -4  396.87   37.76
   0 -14   4  410.21   78.96
  -1  14  -4  265.97   27.19
   1 -14   4  293.14   63.26
  -2  14  -4   60.49    9.77
   2 -14   4   50.09   45.20
   3 -14   4   25.59   44.48
   4 -14   4  190.02   65.58
   5 -14   4  503.07   96.98
   6 -14   4  284.68   77.31
   7 -14   4   59.84   65.32
   8 -14   4   39.48   65.19
   9 -14   4  -32.28  100.14
 -10 -13   4   54.16   63.39
   9  13  -4   49.06   17.03
  -9 -13   4  -36.96   57.28
   8  13  -4   -4.85   13.96
  -8 -13   4  -22.51   46.69
   7  13  -4    9.60   12.82
  -7 -13   4    0.36   45.41
   6  13  -4    6.17   18.95
  -6 -13   4   -4.09   46.80
   5  13  -4   29.22   11.66
  -5 -13   4   37.16   44.80
   4  13  -4   63.17   13.55
  -4 -13   4   51.66   47.44
   3  13  -4   -1.65    9.57
   2  13  -4   -7.96    8.03
   1  13  -4   32.81   10.86
  -1 -13   4   42.71   53.70
   0  13  -4   58.31   10.85
   0 -13   4   77.54   54.88
  -1  13  -4   56.58    9.99
  -2  13  -4   -0.72    6.06
   3 -13   4   -5.45   40.07
   4 -13   4  -20.00   47.31
   5 -13   4   42.30   51.65
   6 -13   4   45.70   54.90
   7 -13   4   57.38   57.72
   8 -13   4   94.15   64.11
   9 -13   4  -45.34   63.46
  11  12  -4   -3.89   16.84
 -11 -12   4   34.07   59.47
  10  12  -4   61.64   18.89
 -10 -12   4  145.77   60.98
   9  12  -4   86.13   19.77
  -9 -12   4  135.65   61.02
   8  12  -4   20.07   12.28
  -8 -12   4    1.16   46.62
   7  12  -4   39.57   13.31
  -7 -12   4   12.28   41.58
   6  12  -4  181.93   25.06
   5  12  -4  210.79   25.57
  -5 -12   4  188.40   51.29
   4  12  -4   93.38   16.35
  -4 -12   4   74.42   46.68
   3  12  -4    8.49    9.54
  -3 -12   4   60.78   39.47
   2  12  -4    5.66   10.98
  -2 -12   4   23.82   35.95
   1  12  -4   42.71   10.28
  -1 -12   4   90.08   42.74
   0  12  -4  174.35   19.58
   0 -12   4  175.97   50.39
  -1  12  -4  182.97   17.77
   1 -12   4  138.13   17.09
   1 -12   4  206.50   53.87
  -2  12  -4   32.31    7.12
   2 -12   4   61.48    9.09
   2 -12   4   28.06   39.10
   3 -12   4  -34.09   36.60
   4 -12   4   33.25   43.49
   6 -12   4  191.98   58.08
   7 -12   4   26.20   51.10
   8 -12   4   23.14   52.04
   9 -12   4  119.54   59.27
  10 -12   4   59.93   61.82
  12  11  -4   17.31   16.88
 -12 -11   4   -7.81   52.37
  11  11  -4  202.44   28.96
 -11 -11   4  148.15   62.71
  10  11  -4  324.64   35.47
 -10 -11   4  223.05   60.98
   9  11  -4  300.41   34.68
  -9 -11   4  294.61   64.20
   8  11  -4   46.70   14.19
   7  11  -4   45.83   12.77
  -7 -11   4   60.28   39.31
   6  11  -4  342.49   37.83
  -6 -11   4  466.56   73.80
   5  11  -4  788.07   73.71
  -5 -11   4  872.91  102.30
   4  11  -4  421.26   40.82
  -4 -11   4  413.92   73.37
   3  11  -4   75.88   13.95
  -3 -11   4  101.62   43.61
   2  11  -4  131.58   17.13
  -2 -11   4  130.21   41.10
   1  11  -4  745.51   66.74
  -1 -11   4  785.34   96.21
   0  11  -4  813.00   74.51
   0 -11   4  954.65  103.07
  -1  11  -4  569.63   47.02
   1 -11   4  482.07   46.40
   1 -11   4  580.32   77.46
  -2  11  -4  193.06   19.68
   2 -11   4  184.30   18.63
   2 -11   4  166.26   62.96
   3 -11   4   29.40   35.30
   4 -11   4  371.70   65.10
   5 -11   4  763.01  100.58
   6 -11   4  576.73   89.09
   8 -11   4   66.03   48.77
   9 -11   4  243.67   63.85
  10 -11   4  362.98   78.47
  11 -11   4  201.47   71.97
 -13 -10   4  -42.33   57.76
 -12 -10   4   44.00   53.00
  11  10  -4   27.67   15.48
 -11 -10   4   55.29   46.33
  10  10  -4  169.95   24.36
 -10 -10   4  116.24   48.82
   9  10  -4  130.69   20.52
   8  10  -4   -5.99   10.93
  -8 -10   4   12.83   36.54
   7  10  -4   32.84   11.17
  -7 -10   4   39.51   35.33
   6  10  -4  244.74   28.58
  -6 -10   4  220.11   51.02
   5  10  -4  299.94   32.28
  -5 -10   4  366.75   65.33
   4  10  -4  199.11   22.79
  -4 -10   4  194.95   49.32
  -3 -10   4   44.59   34.94
   2  10  -4    5.92    7.41
  -2 -10   4    3.81   33.87
   1  10  -4   80.28   12.30
  -1 -10   4  118.88   41.63
   0  10  -4  196.70   19.62
   0 -10   4  238.08   49.02
   0 -10   4  182.85   19.07
  -1  10  -4  122.95   13.33
   1 -10   4  104.20   13.83
   1 -10   4  160.38   42.23
  -2  10  -4   16.66    4.72
   2 -10   4   21.73   32.70
   2 -10   4   -6.61    4.11
   3 -10   4   44.05   36.58
   4 -10   4  182.42   48.70
   5 -10   4  244.10   56.45
   6 -10   4  171.10   48.88
   7 -10   4   68.86   42.62
   8 -10   4  -11.00   49.06
   9 -10   4  180.00   56.30
  10 -10   4  140.28   56.91
  11 -10   4   96.57   60.76
  12 -10   4   -2.25   60.83
  13   9  -4    0.33   17.58
 -13  -9   4   26.23   59.33
  12   9  -4    1.22   15.78
 -12  -9   4   36.23   51.28
  11   9  -4   46.04   15.13
 -11  -9   4   74.60   48.79
  10   9  -4   11.49   11.73
 -10  -9   4   35.55   44.99
   9   9  -4   28.74   13.69
  -9  -9   4   14.49   36.72
   8   9  -4   18.26   10.51
  -8  -9   4   12.81   31.69
   7   9  -4    7.82    8.44
  -7  -9   4    6.81   29.83
   6   9  -4   26.16   10.75
  -6  -9   4   13.01   32.13
   5   9  -4   77.73   14.51
  -5  -9   4  123.79   39.84
  -4  -9   4   18.16   32.64
   3   9  -4   79.52   12.66
  -3  -9   4   80.47   34.69
   2   9  -4   10.32    6.93
  -2  -9   4   34.99   29.86
   1   9  -4   56.95    9.66
  -1  -9   4   61.90   11.32
  -1  -9   4   57.72   34.18
   0   9  -4   30.60    6.66
   0  -9   4   38.64   32.17
   0  -9   4   32.93    5.87
  -1   9  -4   46.24    7.08
   1  -9   4    6.47   30.14
   1  -9   4   41.08    6.25
  -2   9  -4   11.66    4.14
   2  -9   4   16.42   29.12
   2  -9   4   11.24    4.17
   3  -9   4  128.30   38.94
   4  -9   4   70.01   36.82
   5  -9   4   47.38   36.70
   6  -9   4   28.97   34.51
   7  -9   4   26.78   35.16
   8  -9   4    5.53   39.73
   9  -9   4    1.26   49.66
  10  -9   4  123.51   51.68
  11  -9   4   49.23   48.80
  12  -9   4   -4.79   54.84
  13  -9   4   -5.88   59.93
 -14  -8   4   62.96   63.84
  13   8  -4  -13.29   18.35
 -13  -8   4   24.72   53.13
  12   8  -4   11.69   15.30
 -12  -8   4    7.40   47.88
  11   8  -4  267.17   33.02
 -11  -8   4  237.76   71.99
  10   8  -4  406.88   42.20
 -10  -8   4  433.58   77.41
   9   8  -4  468.77   47.60
  -9  -8   4  528.83   78.88
   8   8  -4   37.73   12.72
  -8  -8   4  101.98   34.73
   7   8  -4   79.03   15.15
  -7  -8   4  122.96   37.96
   6   8  -4  632.34   59.14
  -6  -8   4  677.77   78.06
   5   8  -4  722.55   63.90
  -5  -8   4  700.02   82.64
   4   8  -4  825.37   72.67
   3   8  -4  328.76   30.91
  -3  -8   4  307.70   56.14
   2   8  -4  112.17   14.39
  -2  -8   4  139.05   36.88
   1   8  -4  991.94   83.80
  -1  -8   4  889.66   82.95
  -1  -8   4 1093.36  102.37
   0   8  -4  979.73   83.05
   0  -8   4  898.25   82.64
   0  -8   4 1084.72  103.25
  -1   8  -4  955.87   83.50
   1  -8   4 1101.09  103.47
   1  -8   4  938.23   83.32
   2  -8   4  133.53   12.68
   3  -8   4  340.64   54.62
   4  -8   4  714.20   83.30
   5  -8   4  666.43   80.89
   6  -8   4  625.81   81.47
   7  -8   4   53.29   35.00
   8  -8   4   76.18   38.67
   9  -8   4  346.44   62.51
  10  -8   4  467.86  124.42
  11  -8   4  367.54   68.13
  12  -8   4   27.24   48.47
  13  -8   4   65.05   56.31
 -14  -7   4  143.03   65.61
  13   7  -4   54.19   17.54
 -13  -7   4  138.48   55.75
  12   7  -4   14.32   12.93
  11   7  -4  238.20   32.45
 -11  -7   4  356.83   63.47
 -10  -7   4  430.81   73.63
   9   7  -4  231.23   27.50
  -9  -7   4  266.60   53.44
   8   7  -4   83.53   15.48
  -8  -7   4  105.54   36.36
  -7  -7   4   80.47   30.84
   6   7  -4  320.95   31.90
   5   7  -4  546.89   53.92
  -5  -7   4  642.34   69.58
   4   7  -4  908.48   79.71
  -4  -7   4  922.13   94.52
   3   7  -4  112.51   14.32
  -3  -7   4  117.79   33.83
   2   7  -4  202.04   19.07
  -2  -7   4  171.45   17.52
  -2  -7   4  217.43   39.38
   1   7  -4  778.35   66.92
  -1  -7   4  842.88   84.92
  -1  -7   4  737.45   66.20
   0   7  -4 1275.93  108.45
   0  -7   4 1217.64  108.04
   0  -7   4 1369.88  125.14
  -1   7  -4  679.18   59.85
   1  -7   4  669.22   59.77
   1  -7   4  814.45   78.92
   2  -7   4  251.80   42.71
   3  -7   4  108.49   31.78
   4  -7   4  915.36  100.72
   5  -7   4  641.88   74.94
   6  -7   4  384.11   58.40
   7  -7   4  101.66   36.10
   8  -7   4  112.10   38.31
   9  -7   4  341.64   61.14
  10  -7   4  417.41   71.33
 -11   7  -4  164.21   19.58
  11  -7   4  228.78   79.53
  12  -7   4   51.28   45.36
  13  -7   4  -13.48   52.32
  14  -7   4  146.72   63.88
 -14  -6   4   67.96   60.54
  13   6  -4    6.76   11.67
 -13  -6   4   -4.31   56.20
  12   6  -4   -9.19   10.98
 -12  -6   4   16.25   43.78
  11   6  -4   -0.21   10.03
 -11  -6   4  -11.51   38.51
  10   6  -4   -1.64    9.23
 -10  -6   4  -15.51   32.96
   9   6  -4   34.92   10.66
  -9  -6   4   74.31   37.98
   8   6  -4    5.72    9.36
  -8  -6   4   17.25   27.07
   7   6  -4   -7.80    7.03
   6   6  -4    6.31    7.00
  -6  -6   4   21.57   23.40
   5   6  -4    3.94    5.33
  -5  -6   4   12.96   17.91
   4   6  -4   20.09    6.39
  -4  -6   4   32.88   21.11
   3   6  -4   37.93    7.67
  -3  -6   4   43.53   24.00
   2   6  -4   52.50    7.73
  -2  -6   4   36.74    5.88
  -2  -6   4   39.55   25.90
   1   6  -4    4.55    3.98
  -1  -6   4    3.78    2.74
  -1  -6   4   10.92   22.02
   0   6  -4  110.93   11.80
   0  -6   4  160.47   34.86
   0  -6   4  112.91   11.03
  -1   6  -4   17.78    3.69
   1  -6   4   41.10   23.77
   1  -6   4   15.46    3.39
   2  -6   4   15.61   20.34
   3  -6   4    9.68   20.56
   4  -6   4   20.12   20.79
   5  -6   4   25.14   21.93
   6  -6   4   37.95   27.96
   7  -6   4   21.63   27.35
  -8   6  -4    2.97    3.78
  -8   6  -4   14.76    5.46
   8  -6   4  -10.64   28.44
  -9   6  -4   80.45    9.97
  -9   6  -4   58.68    9.14
   9  -6   4   43.83   34.51
 -10   6  -4    1.70    7.47
 -10   6  -4    9.88    6.12
  10  -6   4    0.76   33.57
 -11   6  -4   27.51   10.20
  11  -6   4   -2.16   37.38
 -12   6  -4   23.51   12.40
  12  -6   4   50.31   42.72
  13  -6   4   41.10   46.97
  14  -6   4   -5.27   49.95
 -15  -5   4  153.26   28.38
 -15  -5   4  194.06   69.28
 -14  -5   4  167.70   29.54
 -14  -5   4  150.19   51.12
 -13  -5   4   48.10   43.46
  12   5  -4   54.11   14.02
 -12  -5   4   46.22   34.01
  11   5  -4  230.61   34.53
 -11  -5   4  290.04   52.77
  10   5  -4  652.63   57.96
 -10  -5   4  593.80   77.18
   9   5  -4  347.78   34.70
  -9  -5   4  346.00   54.68
   8   5  -4   66.64   13.50
  -8  -5   4  122.66   35.55
   7   5  -4   52.10   11.52
  -7  -5   4  111.93   28.27
   6   5  -4  908.00   75.79
  -6  -5   4  814.55   85.76
   5   5  -4  906.15   79.70
  -5  -5   4  925.56   89.82
   4   5  -4 1095.69   89.90
  -4  -5   4  984.33   98.56
   3   5  -4  849.57   84.04
   3   5  -4  935.67   73.81
  -3  -5   4  781.61   84.82
  -3  -5   4  834.02   72.83
   2   5  -4  152.91   28.41
   2   5  -4  108.17   12.09
  -2  -5   4   87.59   10.48
  -2  -5   4  180.83   32.42
   1   5  -4 1193.39   96.80
   1   5  -4 1189.60  107.39
  -1  -5   4 1133.97  108.83
  -1  -5   4 1030.05   95.37
   0   5  -4 1386.64  117.76
   0   5  -4 1485.69  129.29
   0  -5   4 1436.38  130.09
   0  -5   4 1303.94  117.36
  -1   5  -4 1040.38   88.81
  -1   5  -4 1050.88   99.90
   1  -5   4 1040.79   88.73
   1  -5   4 1093.89  102.10
   2  -5   4  218.77   37.95
   3  -5   4  524.47   59.08
   4  -5   4  924.27   91.57
   5  -5   4  908.38   91.52
   6  -5   4  678.87   74.22
  -7   5  -4   91.54    9.99
  -7   5  -4   88.84   10.60
   7  -5   4  132.68   34.50
  -8   5  -4  121.70   12.84
  -8   5  -4   95.62   11.82
   8  -5   4  164.91   42.06
  -9   5  -4  399.68   33.32
  -9   5  -4  338.05   32.20
   9  -5   4  312.49   59.80
 -10   5  -4  572.36   49.28
  10  -5   4  498.15   74.28
 -11   5  -4  237.46   27.77
  11  -5   4  321.43   57.12
 -12   5  -4   85.06   16.15
 -13   5  -4   15.69   13.72
  13  -5   4   19.69   45.09
 -14   5  -4   86.62   20.56
  14  -5   4  116.30   58.37
 -15  -4   4  256.10   67.89
 -15  -4   4  180.20   33.07
 -14  -4   4  225.11   31.31
 -14  -4   4  186.23   62.25
 -13  -4   4   45.21   42.98
 -12  -4   4   92.74   41.13
  11   4  -4  369.88   39.00
 -11  -4   4  408.76   64.40
  10   4  -4  616.85   55.75
 -10  -4   4  581.27   74.50
   9   4  -4  249.65   26.96
   8   4  -4  158.57   19.62
  -8  -4   4  120.68   30.83
   7   4  -4   24.79    7.65
  -7  -4   4   45.92   18.96
   6   4  -4 1357.19  113.03
  -6  -4   4 1268.33  121.06
   5   4  -4 1569.10  129.09
  -5  -4   4 1449.66  136.19
   4   4  -4 1267.21  105.61
   4   4  -4 1043.90   95.22
  -4  -4   4 1036.33  102.86
   3   4  -4  100.15   12.95
   3   4  -4  171.39   27.91
  -3  -4   4  151.86   27.00
  -3  -4   4  101.28   11.79
   2   4  -4  662.56   57.86
  -2  -4   4  650.78   57.26
  -2  -4   4  713.71   70.20
   1   4  -4 2144.97  176.38
  -1  -4   4 2094.14  184.97
  -1  -4   4 2041.25  175.93
   0   4  -4 3078.16  256.68
   0  -4   4 3140.55  265.41
   0  -4   4 2963.35  256.39
  -1   4  -4 1851.76  154.18
  -1   4  -4 1796.49  162.15
   1  -4   4 1876.98  163.13
   1  -4   4 1823.26  154.07
  -2   4  -4  595.05   62.36
   2  -4   4  629.51   63.93
  -3   4  -4  148.47   29.30
   3  -4   4  205.08   33.61
   4  -4   4  949.73   91.81
  -5   4  -4  991.24   85.77
   5  -4   4 1060.08   98.39
  -6   4  -4 1127.22   92.24
  -6   4  -4 1026.75   92.05
   6  -4   4 1128.60  106.29
  -7   4  -4   61.83    8.08
  -7   4  -4   83.22   10.36
   7  -4   4   56.38   28.95
  -8   4  -4   25.07    7.00
  -8   4  -4   50.80    7.65
   8  -4   4  107.76   33.65
  -9   4  -4  243.09   21.51
  -9   4  -4  171.13   20.47
   9  -4   4  267.74   49.07
 -10   4  -4  574.73   50.27
  10  -4   4  529.64   73.48
 -11   4  -4  453.65   39.99
  11  -4   4  354.44   65.32
 -12   4  -4   81.75   16.00
  12  -4   4   92.32   46.16
 -13   4  -4   47.04   16.68
  13  -4   4   79.32   47.87
 -14   4  -4  147.78   23.51
 -15   4  -4  235.63   37.82
 -15  -3   4   37.33   51.63
 -14  -3   4  -25.34   15.59
 -13  -3   4  -20.11   37.56
 -13  -3   4   -4.50   13.00
 -12  -3   4    8.08   34.29
  11   3  -4   42.56   11.88
 -11  -3   4   70.58   33.77
  10   3  -4   36.69   11.15
 -10  -3   4   32.68   30.12
   9   3  -4    1.16    8.41
  -9  -3   4   -6.33   21.22
   8   3  -4   26.64    8.53
  -8  -3   4   28.00   19.36
   7   3  -4    7.95    6.65
  -7  -3   4    5.06   15.69
   6   3  -4  100.67   13.54
  -6  -3   4  108.25   23.22
   5   3  -4  166.29   17.08
  -5  -3   4  155.18   26.56
   4   3  -4   67.62    9.73
  -4  -3   4   57.14    8.57
  -4  -3   4  110.46   22.15
   3   3  -4  209.47   30.56
   3   3  -4  207.83   18.93
  -3  -3   4  192.41   30.46
  -3  -3   4  181.24   18.12
   2   3  -4   79.79   18.13
   2   3  -4   69.82    7.99
  -2  -3   4   51.37    6.78
   1   3  -4  146.76   13.93
   1   3  -4  194.03   25.66
  -1  -3   4  141.39   13.60
   0   3  -4   29.20   13.60
   0   3  -4   32.54    3.95
   0  -3   4   29.04    3.66
  -1   3  -4  235.81   29.53
   1  -3   4  256.13   20.48
   1  -3   4  208.41   28.44
   2  -3   4   85.86   19.36
  -3   3  -4  152.06   28.02
   3  -3   4  161.12   27.56
  -4   3  -4  176.44   32.13
  -4   3  -4  112.89   10.80
   4  -3   4  137.49   26.70
  -5   3  -4  144.60   13.55
   5  -3   4  160.56   29.37
  -6   3  -4   77.79    9.15
   6  -3   4  121.28   27.91
  -7   3  -4   -6.36    3.51
   7  -3   4   -5.31   17.77
  -8   3  -4   25.28    5.84
  -8   3  -4   24.50    6.17
   8  -3   4   45.24   29.51
  -9   3  -4   13.42    6.92
   9  -3   4   10.67   27.46
 -10   3  -4    7.64    7.20
  10  -3   4   37.42   31.97
 -11   3  -4   51.77   12.11
  11  -3   4   38.12   34.52
 -12   3  -4    2.60   10.90
  12  -3   4   13.79   34.92
 -13   3  -4    5.25   12.10
 -14   3  -4    3.64   12.99
 -15   3  -4   19.37   39.31
 -15  -2   4   26.78   19.86
 -15  -2   4  197.09   55.64
 -14  -2   4  119.78   23.84
 -14  -2   4  188.53   59.15
 -13  -2   4  108.48   47.40
 -13  -2   4   63.81   18.90
 -12  -2   4   67.26   38.65
 -11  -2   4  303.81   56.32
   9   2  -4  323.68   32.31
  -9  -2   4  320.17   49.58
   8   2  -4   59.08   10.95
  -8  -2   4   72.02   25.67
   7   2  -4  140.28   17.65
  -7  -2   4  178.39   30.17
   6   2  -4  846.50   71.65
  -6  -2   4  797.79   78.49
   5   2  -4 1023.51   83.16
  -5  -2   4  907.37   88.19
   4   2  -4  763.66   65.35
  -4  -2   4  745.96   64.84
   3   2  -4  213.27   18.42
   3   2  -4  193.53   25.55
  -3  -2   4  218.00   18.13
  -3  -2   4  145.80   24.84
   2   2  -4    5.57    2.56
   2   2  -4   11.45    9.07
  -2  -2   4    3.08    2.36
  -2  -2   4    5.19    9.62
   1   2  -4 1431.41  113.11
   1   2  -4 1186.63  107.95
  -1  -2   4 1302.01  112.75
  -1  -2   4 1215.72  107.85
   0   2  -4 9223.08  798.58
   0  -2   4 9999.00  794.79
   0  -2   4 9171.67  798.80
   0  -2   4 9571.55  794.83
  -1   2  -4 1228.96  117.96
   1  -2   4 1541.94  113.78
   1  -2   4 1271.44  118.44
  -2   2  -4   16.67   10.77
   2  -2   4   12.51   10.74
   3  -2   4   52.64    5.02
  -4   2  -4  502.83   44.14
  -4   2  -4  531.02   54.82
   4  -2   4  504.61   53.93
   4  -2   4  535.64   44.09
  -5   2  -4  709.76   63.17
   5  -2   4  706.53   73.85
   5  -2   4  799.36   63.14
  -6   2  -4  620.00   56.89
   6  -2   4  651.87   69.60
   6  -2   4  716.51   57.07
  -7   2  -4  154.26   16.40
   7  -2   4  177.17   16.39
   7  -2   4  189.76   37.67
  -8   2  -4   11.56    5.13
   8  -2   4   19.66    5.63
   9  -2   4  260.61   26.92
   9  -2   4  362.23   55.27
  10  -2   4  431.55   64.28
 -11   2  -4  244.83   27.30
  11  -2   4  322.17   55.92
 -12   2  -4   72.41   13.70
 -13   2  -4   31.02   13.03
 -14   2  -4  112.98   19.62
 -15   2  -4   61.30   16.69
 -15  -1   4  351.88   71.55
 -15  -1   4  275.53   39.31
 -14  -1   4  304.53   39.03
 -13  -1   4   79.74   17.13
 -12  -1   4   91.83   19.24
 -11  -1   4  460.31   44.67
 -10  -1   4 1059.43   93.55
   7   1  -4  244.10   25.53
  -7  -1   4  289.62   39.05
   6   1  -4 1159.97   99.72
   5   1  -4 2661.99  224.94
   4   1  -4 1708.84  146.49
  -4  -1   4 1737.72  149.62
  -4  -1   4 1737.50  146.15
   3   1  -4  424.84   37.02
  -3  -1   4  401.03   39.55
  -3  -1   4  447.29   36.87
   2   1  -4   91.83   14.07
  -2  -1   4   82.19    8.83
  -2  -1   4  119.46   15.02
  -2  -1   4   80.03    8.91
   1   1  -4  982.12   79.05
  -1  -1   4  795.82   75.24
  -1  -1   4  977.29   78.82
  -1  -1   4  816.85   75.18
   0   1  -4 3641.20  302.04
   0   1  -4 3649.26  304.64
   0  -1   4 3680.93  304.80
   0  -1   4 3445.45  302.10
  -1   1  -4 1061.65   86.85
  -1   1  -4 1034.02   91.05
   1  -1   4  964.47   90.45
   1  -1   4 1063.81   86.87
  -2   1  -4  118.99   10.57
  -2   1  -4  111.49   17.96
   2  -1   4  127.72   10.48
   2  -1   4  105.46   17.64
  -3   1  -4  345.90   30.08
  -3   1  -4  362.34   37.92
   3  -1   4  353.59   29.94
   3  -1   4  348.47   37.08
  -4   1  -4 1419.69  123.58
  -4   1  -4 1421.35  131.17
   4  -1   4 1480.87  131.38
   4  -1   4 1539.61  123.48
  -5   1  -4 2243.98  183.90
  -5   1  -4 1903.34  194.72
   5  -1   4 2341.29  183.76
   5  -1   4 2206.38  192.68
  -6   1  -4 1057.93   91.80
   6  -1   4 1129.48   91.60
   6  -1   4 1037.71  102.06
  -7   1  -4  449.59   38.85
   7  -1   4  336.64   52.43
   7  -1   4  492.00   38.77
   8  -1   4   64.19   28.15
   9  -1   4  823.09   67.89
   9  -1   4  712.62   84.94
  10  -1   4 1056.23   87.21
  10  -1   4  931.19  107.79
  11  -1   4  488.96   45.08
 -13   1  -4   84.02   15.67
 -14   1  -4  208.17   26.60
 -15   1  -4  153.97   23.99
 -15   0   4   88.28   20.73
 -14   0   4   97.54   21.09
 -13   0   4    3.65   11.89
 -12   0   4   42.22   13.87
 -11   0   4   77.48   14.83
 -10   0   4  145.95   20.03
  -9   0   4  489.79   45.61
  -8   0   4  124.12   17.23
  -7   0   4   26.21    7.06
  -7   0   4    6.65   17.26
  -6   0   4   91.90   13.27
  -6   0   4  137.27   23.81
  -5   0   4  647.49   53.69
  -5   0   4  575.20   59.34
  -5   0   4  618.82   53.25
  -4   0   4 1203.04  100.54
  -4   0   4 1123.09  100.25
  -4   0   4 1215.31  103.89
  -3   0   4    2.71    2.43
  -3   0   4    4.34    2.68
  -2   0   4  326.14   28.48
   1   0  -4  942.82   79.52
  -1   0   4  939.54   79.62
   0   0  -4 1166.55   95.60
   0   0  -4 1046.36   93.66
   0   0   4 1169.55   95.50
   0   0   4 1063.62   93.71
  -1   0  -4 1054.43   83.96
  -1   0  -4  890.06   80.61
   1   0   4 1027.56   83.95
   1   0   4  868.29   80.57
  -2   0  -4  161.80   19.95
   2   0   4  147.05   19.42
  -3   0  -4    5.91    1.89
  -3   0  -4    3.32    8.58
   3   0   4    1.88    8.95
   3   0   4    4.13    1.54
  -4   0  -4 1026.91   88.57
   4   0   4 1030.04   95.65
   4   0   4 1077.19   88.39
  -5   0  -4  434.36   38.47
  -5   0  -4  471.34   50.45
   5   0   4  455.00   48.65
   5   0   4  422.46   38.20
  -6   0  -4  144.52   15.08
   6   0   4  155.46   14.91
   6   0   4  168.04   31.21
  -7   0  -4   12.35    5.13
   7   0   4   -0.74    3.56
   7   0   4    9.78   19.85
   8   0   4   62.11   25.51
   9   0   4  237.84   23.34
  10   0   4  148.07   19.19
  11   0   4   93.28   14.57
  12   0   4   32.69    9.49
 -14   0  -4   20.00   16.29
 -15   0  -4   32.93   15.09
 -15   1   4   22.10   15.58
 -14   1   4    0.57   14.04
 -13   1   4    8.14   11.92
 -12   1   4   43.25   13.73
 -11   1   4   93.99   16.05
 -10   1   4  195.17   22.79
  -9   1   4   69.84   12.75
  -8   1   4   -2.71    5.57
  -7   1   4   68.91   19.58
  -7   1   4   40.79    8.82
  -6   1   4  437.84   39.52
  -6   1   4  443.25   47.27
  -5   1   4  314.43   27.77
  -5   1   4  316.54   28.20
  -5   1   4  290.49   34.08
  -4   1   4  245.63   21.02
  -4   1   4  197.79   25.05
  -4   1   4  254.51   23.96
  -3   1   4   20.30    4.18
   2  -1  -4  313.95   26.70
  -2   1   4  297.98   26.81
   1  -1  -4  224.28   19.61
  -1   1   4  219.09   19.69
   0  -1  -4  580.73   45.93
   0  -1  -4  485.27   44.41
   0   1   4  539.31   45.66
   0   1   4  471.78   44.40
  -1  -1  -4  160.15   15.83
  -1  -1  -4  211.65   20.06
   1   1   4  159.09   15.83
   1   1   4  203.75   20.19
  -2  -1  -4  252.03   25.06
  -2  -1  -4  199.47   18.96
   2   1   4  259.41   24.99
   2   1   4  185.71   18.81
  -3  -1  -4    1.39    9.20
  -3  -1  -4    2.96    1.95
   3   1   4    1.39    1.74
  -4  -1  -4  112.43   12.15
   4   1   4  159.38   22.47
  -5  -1  -4  252.05   35.44
   5   1   4  215.18   32.49
   5   1   4  211.61   20.08
  -6  -1  -4  376.16   34.84
   6   1   4  404.01   34.53
   7   1   4   66.92    9.05
   8   1   4   54.75    9.23
   9   1   4   27.04    7.56
  10   1   4  110.15   15.00
  11   1   4   57.31   12.12
  12   1   4   41.72   10.82
  13   1   4   -6.71    9.35
 -15  -1  -4   38.25   15.99
 -15   2   4  210.92   29.95
 -14   2   4  161.86   24.61
 -13   2   4   45.64   23.80
 -12   2   4   30.86   12.15
  -9   2   4 1019.01   88.91
  -8   2   4  153.79   18.65
  -7   2   4  192.29   21.51
  -7   2   4  257.64   35.11
   6  -2  -4  768.63   73.77
  -6   2   4  801.44   74.88
   5  -2  -4  981.68   85.53
  -5   2   4  919.51   81.30
  -5   2   4  991.88   86.07
  -5   2   4  897.99   81.10
   4  -2  -4 1391.08  120.27
  -4   2   4 1383.63  120.33
   3  -2  -4  354.79   31.30
  -3   2   4  362.93   31.99
   2  -2  -4  298.93   26.41
  -2   2   4  303.38   26.57
   1  -2  -4 1535.31  130.79
  -1   2   4 1566.40  130.86
   0  -2  -4  190.35   17.04
   0  -2  -4  180.50   20.38
   0   2   4  198.94   17.13
  -1  -2  -4 2238.71  190.86
   1   2   4 2301.96  190.85
  -2  -2  -4  432.58   37.63
   2   2   4  441.76   37.55
  -3  -2  -4  218.46   21.90
  -3  -2  -4  297.44   29.72
   3   2   4  245.97   22.05
  -4  -2  -4 1607.41  148.44
  -4  -2  -4 1649.04  138.88
   4   2   4 1666.71  138.66
  -5  -2  -4 1089.34   94.68
  -5  -2  -4 1085.51  104.68
   5   2   4 1150.67   94.42
   6   2   4  904.21   77.47
   7   2   4  325.75   29.75
   8   2   4    8.13    5.74
   9   2   4 1032.36   90.71
  10   2   4 1454.26  125.07
  11   2   4  706.36   63.37
  12   2   4  114.43   17.59
  13   2   4   62.18   14.10
  14   2   4  212.77   27.11
 -15   3   4  122.63   22.15
 -14   3   4  130.62   21.84
 -13   3   4   45.06   15.00
 -12   3   4   55.01   14.45
 -11   3   4  217.41   25.66
 -10   3   4  344.16   34.27
  -9   3   4  411.07   39.00
   8  -3  -4  120.54   26.90
  -8   3   4  149.72   17.22
   7  -3  -4  207.37   33.32
  -7   3   4  230.19   22.14
  -7   3   4  225.19   33.87
   6  -3  -4  937.91   83.91
  -6   3   4  967.67   77.80
  -6   3   4  783.70   86.77
   5  -3  -4  905.72   99.14
  -5   3   4 1128.90   93.33
  -5   3   4 1163.72   98.42
  -5   3   4 1159.70   93.13
   4  -3  -4  542.17   46.39
   4  -3  -4  524.47   50.45
  -4   3   4  530.65   46.20
  -4   3   4  520.89   50.31
   3  -3  -4   28.96    4.82
   3  -3  -4   23.05    8.76
  -3   3   4   35.06    5.65
  -3   3   4   38.15   10.57
   2  -3  -4  241.56   18.35
   2  -3  -4  165.58   21.21
  -2   3   4  213.30   18.32
  -2   3   4  181.43   23.57
   1  -3  -4  682.89   54.51
   1  -3  -4  621.12   58.01
  -1   3   4  581.14   57.08
  -1   3   4  662.59   54.47
   0  -3  -4 1836.84  154.77
   0  -3  -4 1921.08  158.27
   0   3   4 1686.32  157.27
   0   3   4 1906.35  154.79
  -1  -3  -4  434.65   36.49
  -1  -3  -4  399.25   41.13
   1   3   4  429.44   36.45
  -2  -3  -4  339.77   30.67
   2   3   4  363.12   30.59
  -3  -3  -4   62.85    7.02
   3   3   4   57.93    6.52
  -4  -3  -4  355.24   31.79
   4   3   4  357.71   31.31
  -5  -3  -4  783.69   67.88
   5   3   4  789.93   67.55
   6   3   4  654.22   56.72
   7   3   4  109.79   12.75
   8   3   4  129.61   15.04
   9   3   4  527.10   47.80
  10   3   4  374.71   35.90
  11   3   4  149.14   19.93
  12   3   4   19.11   11.02
  13   3   4   51.75   15.28
  14   3   4   51.46   16.04
  15   3   4  110.40   20.56
 -15   4   4   14.31   15.90
 -14   4   4  -14.88   13.14
 -13   4   4   40.84   13.31
 -12   4   4   22.70   10.59
 -11   4   4    8.80    9.68
  10  -4  -4    2.07   27.31
 -10   4   4    2.89    8.72
   9  -4  -4   46.81   24.19
  -9   4   4   52.44   17.67
   8  -4  -4   18.99   20.91
  -8   4   4    2.85    7.25
   7  -4  -4    7.74   17.27
  -7   4   4  -21.23   15.90
  -7   4   4   -1.88    5.58
   6  -4  -4   16.19   15.26
  -6   4   4   31.06    6.60
  -6   4   4   36.06   18.07
   5  -4  -4   38.00   16.11
   5  -4  -4   51.82    7.52
  -5   4   4   66.65   17.05
  -5   4   4   56.86    8.94
   4  -4  -4   27.31   17.06
  -4   4   4   55.29    8.33
  -4   4   4   72.12   16.92
   3  -4  -4   61.01   14.91
   3  -4  -4   65.86    7.87
  -3   4   4   74.36    8.88
  -3   4   4   61.84   16.68
   2  -4  -4   18.35   11.37
   2  -4  -4   17.89    3.87
  -2   4   4   15.80   12.33
  -2   4   4   20.35    4.68
   1  -4  -4  161.80   15.28
   1  -4  -4  172.05   23.86
  -1   4   4  126.64   21.62
  -1   4   4  191.94   15.48
   0  -4  -4  187.93   24.26
   0  -4  -4  189.06   16.29
   0   4   4  158.60   21.47
   0   4   4  173.36   16.19
  -1  -4  -4  156.93   22.04
  -1  -4  -4  156.50   14.24
   1   4   4  142.37   21.05
  -2  -4  -4   13.40    3.52
  -2  -4  -4    6.69    9.82
   2   4   4   13.64    3.19
  -3  -4  -4   75.32    8.35
   3   4   4   63.01    7.59
  -4  -4  -4   29.68    6.36
   4   4   4   43.48    6.22
   5   4   4   11.22    4.24
   6   4   4    3.75    3.72
   7   4   4    2.78    4.20
   8   4   4   12.58    6.07
  10   4   4   17.78    8.56
  11   4   4   -5.24    7.08
  12   4   4   -4.86    8.56
  13   4   4  -18.83    9.92
  14   4   4   -4.66   11.75
  15   4   4   11.50   13.97
 -15   5   4   86.76   21.29
 -14   5   4   73.38   17.73
 -13   5   4   46.02   15.08
 -12   5   4   16.47   12.76
  11  -5  -4  323.94   55.32
 -11   5   4  220.75   28.34
 -10   5   4  423.75   40.96
   9  -5  -4  531.70   61.58
  -9   5   4  428.92   46.76
   8  -5  -4  165.16   32.96
  -8   5   4  132.30   18.20
   7  -5  -4   33.52   19.43
  -7   5   4   46.58    9.76
   6  -5  -4  799.86   75.09
  -6   5   4  672.67   66.28
  -6   5   4  819.93   75.09
   5  -5  -4  933.19   88.35
   5  -5  -4  945.75   80.93
  -5   5   4  954.20   81.38
   4  -5  -4  506.20   60.07
   4  -5  -4  651.65   53.66
  -4   5   4  687.41   61.99
  -4   5   4  608.72   53.31
   3  -5  -4  323.91   39.78
   3  -5  -4  339.38   29.91
  -3   5   4  357.79   30.21
  -3   5   4  297.30   42.03
   2  -5  -4   77.44    9.59
  -2   5   4   87.30   10.28
  -2   5   4   99.47   22.98
   1  -5  -4 1378.52  113.89
  -1   5   4 1474.85  113.93
  -1   5   4 1170.69  119.28
   0  -5  -4 2997.12  249.37
   0  -5  -4 2790.32  241.08
   0   5   4 2501.94  245.85
   0   5   4 3178.45  241.22
  -1  -5  -4 1143.70  106.25
  -1  -5  -4 1156.14   98.66
   1   5   4 1245.32   98.66
   1   5   4 1093.27  104.85
  -2  -5  -4  146.17   26.34
  -2  -5  -4  124.90   13.07
   2   5   4  129.38   12.76
  -3  -5  -4  162.08   31.15
  -3  -5  -4  173.40   17.09
   3   5   4  176.82   16.50
  -4  -5  -4  668.24   67.23
   4   5   4  589.57   53.63
  -5  -5  -4 1923.60  173.69
   5   5   4 1889.00  161.30
   6   5   4  987.13   84.89
   7   5   4   41.21    7.43
   8   5   4   77.30   11.62
   9   5   4  401.71   37.99
  10   5   4  654.30   59.21
  11   5   4  369.01   36.86
  13   5   4   32.42   12.72
  14   5   4  127.58   21.70
 -15  -5  -4  258.35   79.15
 -14   6   4  133.01   23.35
 -13   6   4   15.55   14.38
  12  -6  -4   22.65   38.29
 -12   6   4    8.21   12.61
  11  -6  -4  189.54   41.68
 -11   6   4  185.27   24.80
  10  -6  -4  498.91   65.10
 -10   6   4  383.61   41.03
   9  -6  -4  441.69   59.36
  -9   6   4  405.56   40.31
   8  -6  -4  127.87   33.02
  -8   6   4  153.94   18.70
   7  -6  -4   70.93   24.10
  -7   6   4   70.50   11.96
   6  -6  -4  612.31   62.94
  -6   6   4  560.44   51.63
   5  -6  -4 1257.70   98.78
   5  -6  -4  951.72  105.78
  -5   6   4 1180.32   99.07
  -5   6   4 1232.42  107.64
   4  -6  -4  916.29   78.19
  -4   6   4  882.30   87.07
  -4   6   4  932.13   78.46
   3  -6  -4  132.49   15.73
   3  -6  -4  158.52   27.45
  -3   6   4  165.64   31.53
  -3   6   4  159.24   15.55
   2  -6  -4   15.78    4.73
   2  -6  -4   52.29   20.80
  -2   6   4   15.63    4.93
   1  -6  -4  478.64   42.02
   1  -6  -4  430.80   56.35
  -1   6   4  508.25   42.01
   0  -6  -4 1396.65  133.14
   0  -6  -4 1486.34  122.95
   0   6   4 1314.12  130.58
   0   6   4 1564.42  122.59
  -1  -6  -4  767.37   75.80
  -1  -6  -4  730.08   63.50
   1   6   4  670.52   71.65
   1   6   4  777.77   63.39
  -2  -6  -4   97.84   26.82
  -2  -6  -4   69.36    9.53
   2   6   4   75.96    9.35
   2   6   4   73.62   21.85
  -3  -6  -4  162.15   31.58
   3   6   4  159.25   15.62
  -4  -6  -4  620.06   64.26
   4   6   4  548.38   50.14
  -5  -6  -4  963.75  101.62
   5   6   4 1077.40   88.21
  -6  -6  -4  743.94   82.35
   6   6   4  760.83   65.62
  -7  -6  -4  132.65   36.53
   7   6   4  110.75   14.02
  -8  -6  -4   52.74   30.01
   8   6   4   65.95   11.21
  -9  -6  -4  331.33   62.71
   9   6   4  315.69   31.65
 -10  -6  -4  494.98   77.50
  10   6   4  584.19   51.08
 -11  -6  -4  445.45   81.91
  11   6   4  358.82   37.73
 -12  -6  -4   83.40   49.42
  12   6   4   92.04   17.04
 -13  -6  -4   70.86   51.86
  13   6   4   34.18   13.91
 -14  -6  -4  105.66   65.70
  14   6   4  112.91   20.88
 -15  -6  -4  145.01   73.56
  15   6   4   74.95   26.11
 -14   7   4   61.03   19.53
  13  -7  -4    0.82   42.86
 -13   7   4  -32.08   14.20
  12  -7  -4   -1.16   35.99
 -12   7   4    2.15   13.70
  11  -7  -4   29.25   33.10
 -11   7   4   -8.27   11.31
  10  -7  -4   27.28   31.11
 -10   7   4   14.33   11.08
  -9   7   4    4.31    8.64
   8  -7  -4    6.14   26.65
  -8   7   4   -3.12    8.21
   7  -7  -4   67.36   25.69
  -7   7   4   63.87   11.48
   6  -7  -4   37.70   24.43
  -6   7   4   49.76    9.09
   5  -7  -4    1.66   20.07
   5  -7  -4    8.49    4.29
  -5   7   4    4.73    4.97
   4  -7  -4   47.55   22.18
   4  -7  -4   51.15    7.93
  -4   7   4   55.84    8.49
   3  -7  -4   10.58    4.31
   3  -7  -4   10.61   18.93
  -3   7   4    7.43    4.31
  -3   7   4   -5.50   19.79
   2  -7  -4   87.10   26.23
   2  -7  -4   55.94    8.38
  -2   7   4   73.97   24.61
  -2   7   4   46.18    7.89
   1  -7  -4   49.65    7.62
   1  -7  -4   72.31   27.15
  -1   7   4   27.17   19.20
  -1   7   4   45.63    7.45
   0  -7  -4  156.13   35.94
   0  -7  -4  106.96   13.02
   0   7   4  104.06   12.14
   0   7   4  130.66   28.33
  -1  -7  -4   -0.38    3.77
  -1  -7  -4    8.23   20.22
   1   7   4    1.79    3.69
  -2  -7  -4   23.19   22.15
   2   7   4   21.68    5.29
  -3  -7  -4   27.02   22.56
   3   7   4   14.71    4.43
  -4  -7  -4   23.86   19.10
   4   7   4    7.04    4.05
  -5  -7  -4    6.48   20.21
   5   7   4    4.42    3.93
   6   7   4   15.87    5.58
  -7  -7  -4   17.26   25.04
   7   7   4   22.63    6.31
  -8  -7  -4  -28.62   29.24
   8   7   4   -8.46    5.93
  -9  -7  -4   -7.18   29.72
   9   7   4   23.09    7.95
 -10  -7  -4    7.21   32.78
  10   7   4   10.58    8.66
 -11  -7  -4    9.35   39.95
  11   7   4    5.13   15.13
 -12  -7  -4  -31.16   37.63
  12   7   4   -6.18   10.03
 -13  -7  -4   -4.61   46.52
  13   7   4   13.38   12.87
 -14  -7  -4   35.38   55.40
  14   7   4    8.97   14.72
  14  -8  -4   86.75   61.27
 -14   8   4   38.28   21.05
  13  -8  -4   27.40   47.10
 -13   8   4    9.21   14.93
  12  -8  -4   10.77   41.70
 -12   8   4   53.79   16.02
  11  -8  -4  110.98   42.75
 -11   8   4  156.90   21.31
  10  -8  -4  186.11   45.91
 -10   8   4  226.48   26.22
   9  -8  -4  181.67   44.62
  -9   8   4  200.06   23.30
   8  -8  -4  145.97   53.46
  -8   8   4   98.29   15.22
   7  -8  -4  111.34   34.15
  -7   8   4  118.08   15.56
   6  -8  -4  641.02   81.77
  -6   8   4  871.01   67.44
   5  -8  -4  507.40   67.20
   5  -8  -4  618.62   51.38
  -5   8   4  599.27   51.57
   4  -8  -4  663.31   52.71
   4  -8  -4  463.78   65.27
  -4   8   4  636.61   52.58
   3  -8  -4  117.17   30.14
   3  -8  -4  126.96   13.67
  -3   8   4  118.52   13.42
   2  -8  -4   49.83   28.17
   2  -8  -4   22.18    6.13
  -2   8   4   28.99    5.96
   1  -8  -4  251.66   23.32
   1  -8  -4  237.95   46.19
  -1   8   4  246.58   23.19
   0  -8  -4  715.09   65.54
   0  -8  -4  707.43   83.70
   0   8   4  831.15   65.58
  -1  -8  -4  488.71   64.36
   1   8   4  508.22   44.10
  -2  -8  -4  188.38   40.68
   2   8   4  122.94   13.79
  -3  -8  -4  150.93   35.27
   3   8   4   98.77   12.10
  -4  -8  -4  360.85   56.56
   4   8   4  438.46   37.16
  -6  -8  -4  366.89   54.88
   6   8   4  337.04   32.22
  -7  -8  -4   19.20   28.37
   7   8   4    2.92    5.70
  -8  -8  -4   32.29   33.87
   8   8   4   27.65    8.07
  -9  -8  -4  178.65   49.98
   9   8   4  171.11   20.27
 -10  -8  -4  292.56   64.12
  10   8   4  237.20   27.28
 -11  -8  -4  271.07   70.25
  11   8   4  183.50   25.26
 -12  -8  -4   42.41   45.04
  12   8   4   33.44   13.02
 -13  -8  -4   64.25   55.98
  13   8   4   20.67   13.51
 -14  -8  -4   97.64   65.86
  14  -9  -4   53.06   57.93
  13  -9  -4  -13.37   50.84
 -13   9   4   77.46   17.59
  12  -9  -4    3.97   43.67
 -12   9   4    9.11   14.34
  11  -9  -4  156.45   44.39
 -11   9   4  187.96   23.29
  10  -9  -4  383.07   69.12
 -10   9   4  360.88   36.67
   9  -9  -4  332.94   58.25
  -9   9   4  205.88   26.11
   8  -9  -4  111.91   40.22
  -8   9   4   97.09   14.38
   7  -9  -4   52.40   36.53
  -7   9   4   26.99    8.42
   6  -9  -4  200.08   51.92
  -6   9   4  220.20   22.40
   5  -9  -4  307.53   54.56
  -5   9   4  371.29   32.60
   4  -9  -4  513.60   43.94
   4  -9  -4  410.44   61.60
  -4   9   4  514.67   43.83
   3  -9  -4  345.62   30.57
   3  -9  -4  259.44   50.88
  -3   9   4  343.88   30.18
   2  -9  -4  259.89   46.19
   2  -9  -4  178.96   19.72
  -2   9   4  197.79   19.21
   1  -9  -4  871.44   97.17
  -1   9   4  947.55   79.01
   0  -9  -4 1418.41  144.84
   0   9   4 1574.11  128.25
  -1  -9  -4  876.97   99.62
   1   9   4  957.23   79.73
  -2  -9  -4  313.38   50.36
   2   9   4  280.97   26.78
  -3  -9  -4  115.36   37.65
   3   9   4   93.93   12.22
  -4  -9  -4  725.72   83.91
   4   9   4  755.79   67.00
  -5  -9  -4 1243.63  129.91
   5   9   4 1279.97  108.72
  -6  -9  -4  999.73  115.19
   6   9   4 1131.23   93.47
  -7  -9  -4  199.03   50.25
   7   9   4  171.41   20.52
  -8  -9  -4   91.74   36.49
   8   9   4  104.66   15.40
  -9  -9  -4  394.06   69.56
   9   9   4  421.64   39.79
  10   9   4  428.34   41.35
 -11  -9  -4  290.00   70.59
  11   9   4  263.36   30.20
 -12  -9  -4   75.28   50.35
  12   9   4   72.64   16.11
 -13  -9  -4   39.95   53.78
  13   9   4   40.22   15.12
  14   9   4   52.98   16.82
  13 -10  -4   10.08   53.86
 -12  10   4   29.10   13.45
  11 -10  -4   -8.40   41.90
 -11  10   4   32.26   12.57
  10 -10  -4   72.78   43.49
 -10  10   4   60.57   12.83
   9 -10  -4   68.02   40.48
  -9  10   4   65.89   12.18
   8 -10  -4    7.71   37.41
  -8  10   4   12.85    8.42
   7 -10  -4   55.22   36.85
  -7  10   4   52.93   10.86
   6 -10  -4  113.03   40.66
  -6  10   4   86.70   12.83
   5 -10  -4   30.85   36.05
  -5  10   4   52.54    9.22
  -4  10   4  280.65   26.95
   3 -10  -4   61.78   35.81
  -3  10   4   53.66    9.28
   2 -10  -4  125.33   39.80
  -2  10   4   97.34   12.95
   1 -10  -4  288.89   52.72
  -1  10   4  193.16   20.60
   0 -10  -4  235.09   50.99
   0  10   4  162.30   17.58
   1  10   4  325.47   30.04
  -2 -10  -4  127.44   39.56
   2  10   4  112.08   13.19
  -3 -10  -4   64.83   34.24
   3  10   4   66.29   11.20
  -4 -10  -4  155.91   43.59
   4  10   4  149.80   16.96
  -5 -10  -4   36.00   32.55
   5  10   4   38.97    8.30
  -6 -10  -4   79.94   37.36
   6  10   4   73.24   11.78
  -7 -10  -4   13.23   35.20
   7  10   4   10.04    6.90
  -8 -10  -4   45.94   36.51
  -9 -10  -4   31.96   41.81
 -10 -10  -4   72.09   46.92
  10  10   4   72.06   14.49
 -11 -10  -4   88.31   53.62
  11  10   4   61.92   14.40
 -12 -10  -4   26.56   55.78
  12  10   4   19.57   12.90
 -13 -10  -4   60.39   61.35
  13  10   4   -4.11   21.47
  13 -11  -4  -53.78   62.73
  12 -11  -4   20.54   47.76
 -11  11   4   45.36   12.98
  10 -11  -4   47.96   46.15
 -10  11   4   83.36   14.36
   9 -11  -4   32.77   39.98
  -9  11   4   51.91   11.62
   8 -11  -4   13.55   37.31
  -8  11   4    8.27    8.03
   7 -11  -4    3.72   38.48
  -7  11   4   16.86    8.57
   6 -11  -4   76.14   42.39
  -6  11   4   89.43   12.78
   5 -11  -4  231.04   52.41
  -5  11   4  276.84   26.10
   4 -11  -4  163.18   47.79
  -4  11   4  167.74   18.06
   3 -11  -4    2.57   33.34
  -3  11   4    1.66    5.73
   2 -11  -4  141.17   44.64
  -2  11   4  123.06   15.05
   1 -11  -4  278.55   55.40
  -1  11   4  229.18   23.24
   0 -11  -4  343.06   62.14
   0  11   4  334.76   31.17
  -1 -11  -4  241.54   55.45
   1  11   4  186.64   19.80
  -2 -11  -4   83.29   40.02
  -3 -11  -4   21.58   33.47
   3  11   4    7.39    5.49
  -4 -11  -4  215.41   50.23
   4  11   4  153.65   18.93
  -5 -11  -4  381.75   68.73
   5  11   4  345.50   33.71
  -6 -11  -4   81.96   42.49
   6  11   4   95.41   13.65
  -7 -11  -4  -31.09   35.53
   7  11   4   -4.44    6.45
  -8 -11  -4   30.57   47.28
   8  11   4   24.70    9.10
  -9 -11  -4   58.88   49.32
   9  11   4   97.22   16.25
 -10 -11  -4  134.83   61.20
  10  11   4  101.92   18.05
 -11 -11  -4   66.66   61.44
  11  11   4   55.18   14.85
 -12 -11  -4   70.94   62.05
  12  11   4   20.69   13.51
  13  11   4   -5.93   13.11
  12 -12  -4   76.46   59.25
  11 -12  -4  121.44   56.67
  10 -12  -4  255.39   77.00
 -10  12   4  244.45   27.95
   9 -12  -4  149.01   51.61
  -9  12   4  179.68   20.76
   8 -12  -4    3.27   42.31
  -8  12   4   23.98    8.46
   7 -12  -4   44.20   44.17
  -7  12   4   36.00    9.10
   6 -12  -4  332.62   62.47
  -6  12   4  300.31   29.76
   5 -12  -4  607.41   88.72
  -5  12   4  664.53   57.31
  -4  12   4 1003.38   86.75
   3 -12  -4   60.71   39.02
  -3  12   4   59.43    9.76
   2 -12  -4  315.50   63.22
  -2  12   4  266.62   26.29
   1 -12  -4  657.50   95.02
  -1  12   4  800.84   65.98
   0 -12  -4  941.89  113.26
   0  12   4  928.10   80.79
  -1 -12  -4  750.92  104.68
   1  12   4  897.65   74.83
  -2 -12  -4  274.43   60.79
   2  12   4  196.85   21.71
  -3 -12  -4  286.53   62.39
   3  12   4  275.09   27.35
  -4 -12  -4  909.13  110.66
   4  12   4  893.60   78.79
  -5 -12  -4  797.49  104.28
   5  12   4  872.52   74.77
  -6 -12  -4  440.45   78.29
   6  12   4  466.31   42.95
   7  12   4   70.52   13.28
  -8 -12  -4   57.44   49.15
   8  12   4   24.01    9.85
  -9 -12  -4  302.46   75.56
   9  12   4  350.82   35.07
 -10 -12  -4  383.68   90.16
  10  12   4  386.25   40.30
 -11 -12  -4  186.43   77.22
  11  12   4  152.13   23.68
  12  12   4    6.50   13.51
  11 -13  -4   98.43   64.10
  10 -13  -4   94.49   55.76
   9 -13  -4   63.81   57.74
  -9  13   4  112.12   15.08
   8 -13  -4   18.08   68.80
  -8  13   4   49.03   10.21
   7 -13  -4   20.04   44.19
  -7  13   4    2.44    6.91
   6 -13  -4   85.78   47.63
  -6  13   4   93.64   13.14
   5 -13  -4  235.72   58.26
  -5  13   4  262.55   25.35
   4 -13  -4  321.26   66.35
  -4  13   4  369.06   33.50
   3 -13  -4   76.25   45.34
  -3  13   4  123.21   14.38
   2 -13  -4   85.27   44.80
  -2  13   4   38.42    8.42
   1 -13  -4  360.35   66.72
  -1  13   4  247.19   26.75
   0 -13  -4  392.58   72.62
   0  13   4  361.10   34.29
  -1 -13  -4  168.49   52.09
   1  13   4  160.83   18.17
  -2 -13  -4   21.41   43.02
   2  13   4    6.27    6.33
  -3 -13  -4  116.96   48.69
   3  13   4   71.82   12.09
  -4 -13  -4  286.09   63.95
   4  13   4  269.28   27.48
  -5 -13  -4  330.83   66.77
   5  13   4  265.00   28.62
  -6 -13  -4  143.94   80.59
   6  13   4  212.31   24.43
  -7 -13  -4  -14.43   43.74
   7  13   4   27.83    9.45
  -8 -13  -4   50.44   51.35
   8  13   4   39.33   12.06
  -9 -13  -4  162.15   66.01
   9  13   4  131.47   20.58
 -10 -13  -4  212.41   76.58
  10  13   4  165.85   24.77
 -12 -13  -4   49.05   82.31
  10 -14  -4   42.41   58.19
   9 -14  -4   24.30   58.67
   8 -14  -4   12.50   53.28
   7 -14  -4   30.57   54.69
  -7  14   4   23.89    7.83
  -6  14   4   29.89    8.20
   5 -14  -4  -20.25   43.07
  -5  14   4   29.75    7.65
   4 -14  -4    8.98   43.61
  -4  14   4    3.87    6.12
   3 -14  -4    1.41   42.58
  -3  14   4    0.27    6.45
   2 -14  -4   28.51   43.02
  -2  14   4    9.50    7.38
   1 -14  -4   33.79   45.86
  -1  14   4   36.75    8.25
   0 -14  -4   50.83   43.69
  -1 -14  -4   -7.62   47.26
   1  14   4    7.90    7.09
  -2 -14  -4   26.50   47.21
   2  14   4    0.61    6.82
  -3 -14  -4   25.26   59.59
   3  14   4    8.38    6.96
  -4 -14  -4   46.04   64.45
   4  14   4   44.32   10.27
  -5 -14  -4   98.49   49.03
  -6 -14  -4   52.61   56.67
   6  14   4   38.56   11.46
  -7 -14  -4   17.74   50.08
   7  14   4   22.38   11.02
  -8 -14  -4  -16.03   53.78
   8  14   4    0.32    9.63
  -9 -14  -4   57.27   63.36
   9  14   4    6.84   12.06
 -10 -14  -4   64.55   95.49
  10  14   4   23.61   14.80
 -11 -14  -4   96.76   72.20
  11  14   4  -19.00   13.39
   9 -15  -4    8.75   63.15
   8 -15  -4   -1.37   57.47
   6 -15  -4  214.10   68.86
  -6  15   4  177.52   19.47
   5 -15  -4  182.67   65.53
  -5  15   4  297.66   26.84
   4 -15  -4  227.36   63.67
   3 -15  -4   68.57   51.07
  -3  15   4   42.96    9.58
   2 -15  -4   35.48   71.96
  -2  15   4   19.00    7.77
  -1  15   4  330.27   32.00
   0 -15  -4  327.93   86.56
   0  15   4  386.84   35.84
  -1 -15  -4  250.52   68.27
   1  15   4  221.99   24.54
  -2 -15  -4   86.29   57.60
   2  15   4   64.62   11.70
  -3 -15  -4   50.42   52.34
   3  15   4   24.47    9.13
  -4 -15  -4  249.06   68.87
   4  15   4  290.05   29.44
  -5 -15  -4  355.27   77.07
   5  15   4  387.10   37.94
  -6 -15  -4  237.12   70.61
   6  15   4  208.12   26.45
  -7 -15  -4   15.47   59.55
   7  15   4   -4.79    9.54
  -8 -15  -4  -58.53   63.08
   8  15   4   32.85   13.17
   9  15   4  164.72   24.35
 -10 -15  -4  213.79   86.92
  10  15   4  225.88   30.33
   8 -16  -4   56.06   72.14
   6 -16  -4   96.13   65.34
   5 -16  -4  158.55   68.56
   4 -16  -4  121.89   59.67
  -4  16   4  170.06   18.65
   3 -16  -4   47.11   49.36
  -3  16   4   31.21    8.76
   2 -16  -4   31.06   52.77
  -2  16   4    9.98    7.35
   1 -16  -4  202.04   66.34
  -1  16   4  207.19   22.64
   0 -16  -4  342.38   79.94
   0  16   4  358.91   34.76
  -1 -16  -4  114.13   61.09
   1  16   4  188.41   20.79
  -2 -16  -4   48.67   59.08
   2  16   4   36.89    9.69
  -3 -16  -4   35.11   54.76
   3  16   4   43.96   10.81
  -4 -16  -4   81.15   63.02
   4  16   4  167.95   20.49
  -5 -16  -4  253.32   75.93
   5  16   4  302.63   32.43
  -6 -16  -4  177.35   72.32
   6  16   4  191.19   24.98
  -7 -16  -4   72.85   64.79
   7  16   4   56.82   15.66
  -8 -16  -4    3.59   68.30
   8  16   4   13.51   12.96
  -9 -16  -4   61.22   75.28
   7 -17  -4    2.19   88.18
   6 -17  -4  -47.21   66.63
   5 -17  -4    3.14   64.75
   4 -17  -4  -20.50   58.20
   3 -17  -4   27.25   57.21
   2 -17  -4  -15.23   54.78
  -2  17   4  -10.67    8.07
   1 -17  -4  -18.31   58.51
  -1  17   4    2.22    7.15
   0 -17  -4   42.00   62.89
   0  17   4   11.30    7.57
  -1 -17  -4   37.10   58.79
  -2 -17  -4 -113.62   60.51
   2  17   4   20.55   13.42
  -3 -17  -4   24.88   59.31
   3  17   4   -1.67    8.95
  -4 -17  -4  -78.20   58.17
   4  17   4    1.04    9.49
  -5 -17  -4   51.92   69.70
   5  17   4   16.77   11.95
   6  17   4    9.60   11.92
  -7 -17  -4  -56.33   66.86
   7  17   4   -3.66   12.11
   4 -18  -4   10.34  116.31
   3 -18  -4  -68.85   69.20
   2 -18  -4   -5.96   60.73
  -2  18   4   20.73    9.54
   1 -18  -4  156.23   69.11
  -1  18   4   91.73   14.27
   0 -18  -4  113.64   73.55
   0  18   4  142.65   18.25
  -1 -18  -4   78.07   75.21
   1  18   4   97.38   17.24
   2  18   4   28.51   11.97
   3  18   4    3.64   11.46
  -4 -18  -4   66.47   74.10
   4  18   4  178.96   23.45
  -5 -18  -4   66.28   75.88
   5  18   4  127.54   20.75
   1 -19  -4   92.97   81.49
   0 -19  -4  144.76   82.91
  -1 -19  -4  114.99   84.33
   3  17  -5  164.83   25.12
  -3 -17   5  173.39   74.55
  -2 -17   5  134.08   65.50
  -1 -17   5   20.60   65.39
   0 -17   5  -17.43   59.88
   1 -17   5   13.36   63.13
   2 -17   5  172.04   72.56
   3 -17   5  125.39   75.16
   6  16  -5    5.31   16.65
  -6 -16   5   21.56   63.81
   5  16  -5   11.70   15.80
  -5 -16   5  -64.03   79.34
   4  16  -5    1.42   13.91
   3  16  -5   68.96   15.46
  -3 -16   5   29.35   58.02
   2  16  -5   57.60   15.15
  -2 -16   5   61.92   61.89
   1  16  -5   94.82   16.94
  -1 -16   5   84.88   62.41
   0 -16   5   19.84   50.64
   1 -16   5  -23.22   53.85
   2 -16   5  148.23   70.26
   3 -16   5   13.27   72.87
   5 -16   5   56.38   69.10
   6 -16   5   53.65   75.07
  -8 -15   5   64.20   71.65
   7  15  -5   14.44   15.97
   6  15  -5   -3.62   13.96
  -6 -15   5   19.51   60.56
   5  15  -5   -8.67   14.23
  -5 -15   5  -39.73   51.16
   4  15  -5   25.27   13.95
  -4 -15   5  -26.43   54.65
   3  15  -5   16.12   12.29
  -3 -15   5   45.81   54.56
   2  15  -5   24.89   12.96
  -2 -15   5   52.51   51.40
   1  15  -5   39.58   12.79
  -1 -15   5   33.99   51.65
   0  15  -5    7.90   11.12
   0 -15   5   45.16   51.57
   1 -15   5   -4.36   49.70
   2 -15   5  106.28   56.74
   3 -15   5   49.36   53.75
   4 -15   5  -92.45   55.13
   5 -15   5  -21.86   62.33
   6 -15   5  -19.97   86.04
   7 -15   5   64.24   77.22
   8  14  -5  124.09   24.33
  -8 -14   5  198.39   71.95
   7  14  -5  279.99   33.33
  -7 -14   5  187.13   68.10
   6  14  -5   79.87   18.43
  -6 -14   5   90.95   59.27
   5  14  -5  -20.04   11.64
  -5 -14   5   77.39   52.67
   4  14  -5   70.50   16.18
  -4 -14   5  122.08   50.99
   3  14  -5  274.24   30.77
  -3 -14   5  280.62   68.04
   2  14  -5  328.60   34.01
  -2 -14   5  338.82   71.59
   1  14  -5  173.15   21.61
  -1 -14   5  190.36   58.49
   0  14  -5   11.51    8.95
   0 -14   5   47.43   47.99
  -1  14  -5  104.76   14.27
   1 -14   5   99.03   50.39
   2 -14   5  469.32   83.57
   3 -14   5  240.68   64.73
   4 -14   5   55.33   55.56
   5 -14   5   11.24   55.55
   6 -14   5   27.94   60.62
   7 -14   5  286.57   78.71
   8 -14   5  178.28  114.20
   9 -14   5  -73.10   74.03
  10  13  -5   41.04   20.71
 -10 -13   5   76.13   68.66
   9  13  -5   64.94   20.34
  -9 -13   5   60.03   61.21
   8  13  -5  188.18   27.07
  -8 -13   5  165.76   68.28
   7  13  -5  228.82   31.24
  -7 -13   5  256.66   65.70
   6  13  -5   18.85   26.50
  -6 -13   5   38.27   48.75
   5  13  -5   28.62   12.42
  -5 -13   5  -14.12   44.74
   4  13  -5   73.86   15.17
  -4 -13   5   68.51   45.49
   3  13  -5  167.85   22.31
  -3 -13   5  179.80   53.40
   2  13  -5  291.74   29.92
  -2 -13   5  256.38   73.11
   1  13  -5  184.44   22.15
   0  13  -5   -8.45    8.33
  -1  13  -5  115.31   13.80
   1 -13   5   79.06   49.80
   1 -13   5   81.71   13.26
   2 -13   5  195.62   52.26
   3 -13   5  165.34   52.80
   4 -13   5  103.47   52.73
   5 -13   5   86.38   57.24
   6 -13   5    3.64   52.10
   7 -13   5  234.27   73.02
   8 -13   5  170.00   67.21
   9 -13   5   60.61   66.31
  10 -13   5  -16.05   77.59
  11  12  -5   18.55   17.80
 -11 -12   5  -78.40   55.30
  10  12  -5   -5.44   16.39
 -10 -12   5   -2.23   58.96
   9  12  -5   -8.49   14.32
  -9 -12   5  -33.45   45.84
   8  12  -5   18.90   14.58
  -8 -12   5   -6.60   44.83
   7  12  -5    3.02   13.22
  -7 -12   5    8.12   43.00
   6  12  -5  -11.12    9.85
  -6 -12   5   15.74   46.40
   5  12  -5   28.68   12.46
  -5 -12   5  -45.76   61.28
   4  12  -5   17.93   10.76
  -4 -12   5   54.23   41.70
   3  12  -5   44.22   12.00
  -3 -12   5   46.83   43.81
   2  12  -5   10.67   11.56
  -2 -12   5  -21.42   38.18
   1  12  -5   -0.19    8.24
  -1 -12   5   -9.57   39.52
   0  12  -5    0.11    7.68
   0 -12   5  -24.89   34.05
  -1  12  -5    1.83    6.02
   1 -12   5  -27.04   34.93
   1 -12   5   11.90    6.31
   2 -12   5  -10.37   35.72
   3 -12   5   16.43   39.22
   5 -12   5    4.02   45.37
   6 -12   5   43.29   46.85
   7 -12   5   -4.50   48.34
   8 -12   5    0.27   54.57
   9 -12   5   60.19   55.96
  10 -12   5  -22.93   64.24
  11 -12   5  -81.45   93.46
 -12 -11   5   14.72   54.30
  11  11  -5   57.57   18.68
 -11 -11   5   39.93   52.96
  10  11  -5  -24.77   13.80
 -10 -11   5   70.47   46.75
   9  11  -5  132.72   22.93
  -9 -11   5  148.22   57.24
   8  11  -5  369.52   41.38
  -8 -11   5  463.55   84.06
   7  11  -5  395.19   41.10
  -7 -11   5  417.46   78.27
   6  11  -5  150.45   21.02
  -6 -11   5  132.81   49.15
   5  11  -5   18.79   11.08
  -5 -11   5   52.81   42.48
   4  11  -5  132.53   18.49
  -4 -11   5  110.66   42.76
   3  11  -5  498.37   48.00
  -3 -11   5  551.11   77.92
   2  11  -5  516.08   48.13
  -2 -11   5  545.05   76.10
   1  11  -5  228.49   23.15
  -1 -11   5  194.17   53.59
   0  11  -5    6.58    6.29
   0 -11   5    6.15   36.35
  -1  11  -5  153.37   16.59
   1 -11   5  214.12   50.15
   1 -11   5  144.37   16.76
   2 -11   5  340.19   63.42
   3 -11   5  398.69   68.93
   4 -11   5  220.33   56.05
   5 -11   5  -40.57   38.05
   6 -11   5  178.33   80.58
   7 -11   5  321.78   67.83
   8 -11   5  277.29   67.40
   9 -11   5  132.57   54.00
  10 -11   5   53.20   60.56
  11 -11   5  -23.90   66.16
  12 -11   5   13.77   83.60
  12  10  -5  158.08   29.16
 -12 -10   5  184.21   61.58
  11  10  -5  120.00   21.92
 -11 -10   5   76.49   47.26
  10  10  -5    1.24   12.72
 -10 -10   5    8.97   42.09
   9  10  -5  110.16   19.75
  -8 -10   5  539.21   84.90
   7  10  -5  429.92   45.83
  -7 -10   5  518.72   76.02
   6  10  -5  219.43   25.22
  -6 -10   5  179.09   50.18
   5  10  -5   -6.44    8.56
  -5 -10   5   21.96   35.86
   4  10  -5  297.86   33.94
  -4 -10   5  434.00   65.12
   3  10  -5  540.53   56.42
  -3 -10   5  766.06   87.80
   2  10  -5  696.37   65.06
  -2 -10   5  810.74   92.44
   1  10  -5  632.27   58.35
  -1 -10   5  727.22   88.30
   0  10  -5  123.92   14.54
   0 -10   5  119.01   42.58
   0 -10   5  116.62   13.01
  -1  10  -5  427.64   36.30
   1 -10   5  357.22   35.85
   1 -10   5  550.21   71.25
   2 -10   5  882.58  102.06
   3 -10   5  796.72   96.51
   4 -10   5  446.47   72.66
   5 -10   5  -16.06   36.21
   6 -10   5  135.85   47.46
   7 -10   5  514.34   84.65
   8 -10   5  582.32  107.65
   9 -10   5  137.53   53.57
  10 -10   5   27.13   53.86
  11 -10   5   94.07   64.72
  12 -10   5  152.55   69.84
  13   9  -5    3.22   15.04
 -13  -9   5   19.08   56.97
  12   9  -5  -18.80   14.27
 -12  -9   5   21.85   48.89
  11   9  -5   35.38   15.24
 -11  -9   5   -8.85   46.46
  10   9  -5    2.85   11.41
 -10  -9   5  -13.35   45.43
   9   9  -5   12.99   11.57
  -9  -9   5   31.13   35.60
   8   9  -5   26.39   11.98
  -8  -9   5    4.04   32.56
   7   9  -5    4.02   10.26
  -7  -9   5   48.29   33.48
   6   9  -5   18.38   10.04
  -6  -9   5   41.52   32.46
   5   9  -5   19.95    9.45
  -5  -9   5   29.45   35.39
   4   9  -5   24.39    9.48
  -4  -9   5   30.03   32.33
   3   9  -5   49.10   10.69
  -3  -9   5   55.29   36.34
  -2  -9   5   54.77   33.55
   1   9  -5   18.82    6.67
  -1  -9   5    4.13   30.35
   0   9  -5    5.48    4.84
   0  -9   5    0.35    4.02
   0  -9   5   17.78   30.16
  -1   9  -5    7.28    4.87
   1  -9   5  -25.99   27.59
   1  -9   5    2.72    3.54
   2  -9   5   49.16   31.47
   3  -9   5    4.37   29.23
   4  -9   5   46.03   35.04
   5  -9   5   70.14   37.54
   6  -9   5   16.72   35.71
   7  -9   5   -3.70   36.91
   8  -9   5   21.17   39.41
   9  -9   5   41.15   65.54
  10  -9   5   15.91   50.04
  11  -9   5  -38.23   48.47
  12  -9   5  -44.25   53.03
  13  -9   5    0.95   78.33
  13   8  -5   88.28   29.51
 -13  -8   5  184.27   65.78
  12   8  -5  129.63   22.04
 -12  -8   5   80.52   51.84
  11   8  -5  117.53   21.28
 -11  -8   5  110.63   57.45
  10   8  -5   26.35   12.93
 -10  -8   5   45.94   38.88
   9   8  -5  109.32   19.13
  -9  -8   5  133.65   41.42
   8   8  -5  357.21   38.07
  -8  -8   5  399.08   65.67
   7   8  -5  405.90   40.80
  -7  -8   5  430.04   62.99
   6   8  -5  199.12   24.88
  -6  -8   5  204.33   44.69
   5   8  -5   23.53    8.91
  -5  -8   5   17.13   30.42
   4   8  -5  244.61   26.39
  -4  -8   5  287.37   50.61
   3   8  -5  657.68   58.51
   2   8  -5  909.60   81.74
  -2  -8   5 1033.67  122.19
   1   8  -5  251.92   25.74
  -1  -8   5  321.75   55.05
  -1  -8   5  285.44   25.02
   0   8  -5   -0.41    4.03
   0  -8   5   -4.81   32.32
   0  -8   5    6.89    3.50
  -1   8  -5  254.93   23.34
   1  -8   5  260.84   23.10
   2  -8   5  747.79   84.98
   3  -8   5  488.50   67.17
   4  -8   5  205.81   45.19
   5  -8   5   37.16   29.94
   6  -8   5  182.26   47.15
   7  -8   5  369.92   65.46
   8  -8   5  324.26   60.33
   9  -8   5   88.81   44.88
  10  -8   5   35.86   52.21
  11  -8   5   78.09   50.37
  12  -8   5  139.58   56.20
  13  -8   5  154.60   63.75
 -14  -7   5  120.55   66.24
 -13  -7   5  307.42   75.24
  12   7  -5  388.24   41.73
  11   7  -5  258.60   30.77
 -11  -7   5  253.83   56.55
  10   7  -5    6.29   10.52
 -10  -7   5   38.85   37.70
   9   7  -5  212.35   28.75
  -9  -7   5  317.07   55.34
   8   7  -5  827.12   76.59
  -8  -7   5  883.48   98.72
   7   7  -5  742.14   67.46
  -7  -7   5  747.62   84.88
   6   7  -5  534.73   48.39
  -6  -7   5  493.55   69.01
  -5  -7   5   58.63   28.53
   4   7  -5  784.94   68.69
  -4  -7   5  767.84   84.68
   3   7  -5 1830.00  151.24
  -3  -7   5 1707.62  164.93
   2   7  -5 1561.10  135.50
  -2  -7   5 1713.83  151.38
  -2  -7   5 1525.94  135.01
   1   7  -5  818.15   69.49
  -1  -7   5  778.35   68.70
  -1  -7   5  836.92   87.90
   0   7  -5    5.56    3.87
   0  -7   5   12.22   25.70
   0  -7   5    2.88    2.75
  -1   7  -5  639.70   55.17
   1  -7   5  607.61   55.00
   1  -7   5  749.44   75.89
   2  -7   5 1578.59  149.43
   3  -7   5 1727.40  162.36
   4  -7   5  706.57   84.79
   5  -7   5   76.93   31.07
   6  -7   5  363.65   59.62
   7  -7   5  857.89   96.31
   8  -7   5  714.69   86.43
   9  -7   5  344.08   64.33
  10  -7   5  -13.76   39.17
  11  -7   5  212.15   56.33
  12  -7   5  328.25   67.88
  13  -7   5  274.26   71.88
  14  -7   5  111.91   70.67
 -14  -6   5   20.72   19.06
 -14  -6   5   64.80   54.08
 -13  -6   5  111.58   58.49
  12   6  -5   69.64   16.96
 -12  -6   5  132.07   50.91
  11   6  -5   41.75   14.87
 -11  -6   5  105.04   46.04
  10   6  -5   26.53   12.43
 -10  -6   5   20.36   35.53
   9   6  -5  117.04   18.79
  -9  -6   5  157.16   41.18
   8   6  -5  270.37   29.64
  -8  -6   5  279.59   47.60
   7   6  -5  210.29   24.01
   6   6  -5   52.50   11.18
  -6  -6   5   56.29   25.58
   5   6  -5    4.10    7.00
  -5  -6   5    5.47   18.98
   4   6  -5   34.97    7.81
  -4  -6   5   71.65   24.59
   3   6  -5   72.40   10.79
  -3  -6   5   70.74   26.59
   2   6  -5  132.84   15.47
  -2  -6   5  200.56   38.09
  -2  -6   5  149.48   14.26
   1   6  -5  395.17   35.78
  -1  -6   5  411.10   54.44
  -1  -6   5  408.28   35.06
   0   6  -5    4.29    3.39
   0  -6   5   19.25   22.12
   0  -6   5    7.72    2.75
  -1   6  -5  322.96   27.99
   1  -6   5  343.45   49.13
   1  -6   5  314.16   27.79
   2  -6   5  190.90   39.00
   3  -6   5  117.98   30.55
   6  -6   5   63.58   29.47
   7  -6   5  241.63   49.03
   8  -6   5  263.41   53.06
  -9   6  -5  114.28   12.40
   9  -6   5  173.61   46.42
 -10   6  -5   18.88    7.29
  10  -6   5   33.13   35.18
 -11   6  -5   93.53   13.65
 -12   6  -5   90.75   15.36
  12  -6   5  130.73   47.60
  13  -6   5   12.52   50.51
  14  -6   5   58.64   55.80
 -14  -5   5   59.73   20.38
 -14  -5   5   55.11   53.27
 -13  -5   5  104.19   54.18
 -12  -5   5   94.48   42.35
  11   5  -5   28.76   11.95
 -11  -5   5   31.49   34.20
  10   5  -5   16.52   10.53
 -10  -5   5   65.54   34.31
   9   5  -5    2.84    8.76
  -9  -5   5   16.26   29.06
   8   5  -5   43.58   11.13
  -8  -5   5   87.85   35.46
   7   5  -5  393.72   37.00
  -7  -5   5  363.31   53.47
  -6  -5   5  207.78   36.97
   5   5  -5   25.11    7.85
  -5  -5   5   31.95   19.75
   4   5  -5  192.31   20.11
  -4  -5   5  200.03   36.06
   3   5  -5  581.37   50.84
  -3  -5   5  547.80   64.39
  -3  -5   5  591.15   50.02
   2   5  -5  734.20   64.86
   2   5  -5  796.98   76.86
  -2  -5   5  835.37   79.34
  -2  -5   5  686.16   64.06
   1   5  -5  253.50   38.51
   1   5  -5  221.88   20.87
  -1  -5   5  244.23   41.45
  -1  -5   5  218.09   20.16
   0   5  -5   37.82   22.95
   0   5  -5   29.94    4.92
   0  -5   5   45.28   24.07
   0  -5   5   27.49    3.98
   1  -5   5  101.05    9.35
   2  -5   5  719.03   74.92
   3  -5   5  452.28   54.45
   4  -5   5  213.08   38.77
   5  -5   5   12.48   20.17
  -7   5  -5  337.50   30.36
   7  -5   5  379.91   53.90
  -8   5  -5  101.40   10.95
   8  -5   5  128.53   39.71
  -9   5  -5   17.88    7.44
   9  -5   5   40.75   31.22
 -10   5  -5    1.33    7.73
 -10   5  -5   -7.96    5.79
  10  -5   5   -9.16   30.64
 -11   5  -5    2.75    9.44
  11  -5   5   15.28   35.07
 -12   5  -5  113.79   17.52
  12  -5   5  121.75   49.59
 -13   5  -5   98.57   18.28
  13  -5   5   88.11   49.81
  14  -5   5   41.72   56.01
 -15  -4   5  115.71   58.74
 -15  -4   5   -5.49   18.60
 -14  -4   5   75.44   21.31
 -13  -4   5  436.12   74.55
 -13  -4   5  341.35   41.97
 -12  -4   5  507.53   75.55
 -11  -4   5  307.64   59.36
  10   4  -5   17.68    9.84
 -10  -4   5    9.47   28.84
   9   4  -5  195.23   24.27
   8   4  -5 1032.17   87.19
  -8  -4   5  945.92   98.53
   7   4  -5 1598.39  129.17
  -7  -4   5 1400.60  137.44
   6   4  -5  702.14   63.15
  -6  -4   5  718.23   73.30
   5   4  -5   64.15   11.00
  -5  -4   5   79.80   21.83
   4   4  -5  471.60   45.50
   4   4  -5  606.84   58.74
  -4  -4   5  474.51   55.13
   3   4  -5 1642.35  143.36
   3   4  -5 1884.67  151.84
  -3  -4   5 1662.22  151.96
  -3  -4   5 1578.12  142.68
   2   4  -5 2733.93  215.49
   2   4  -5 2284.71  205.00
  -2  -4   5 2431.04  214.07
  -2  -4   5 2301.94  205.01
   1   4  -5 1405.74  123.77
   1   4  -5 1360.37  112.44
  -1  -4   5 1265.29  122.16
  -1  -4   5 1281.06  111.87
   0   4  -5    3.44   17.79
   0   4  -5    0.39    2.86
   0  -4   5    9.98    2.39
   0  -4   5    8.49   17.71
  -1   4  -5 1055.21  101.84
   1  -4   5 1148.02   92.57
   1  -4   5 1070.55   92.34
   1  -4   5 1117.01  102.94
  -2   4  -5 2117.70  190.50
   2  -4   5 2221.39  192.16
   3  -4   5 1450.36  132.61
   4  -4   5  435.59   51.42
   5  -4   5   62.42   24.18
  -6   4  -5  660.27   53.53
  -6   4  -5  606.64   53.35
   6  -4   5  607.68   68.21
  -7   4  -5 1137.35  104.00
  -7   4  -5 1256.66  104.22
   7  -4   5 1347.29  125.87
  -8   4  -5  984.95   78.47
  -8   4  -5  874.06   78.19
   8  -4   5  873.83   96.46
  -9   4  -5  210.55   20.75
  -9   4  -5  203.20   21.35
   9  -4   5  256.78   49.01
 -10   4  -5  -13.11    7.50
  10  -4   5   27.29   30.72
 -11   4  -5  157.97   19.96
  11  -4   5  227.02   54.09
 -13   4  -5  280.86   35.82
  13  -4   5  420.17   71.71
 -14   4  -5  131.04   22.23
 -15  -3   5   15.51   20.61
 -15  -3   5   24.36   53.03
 -14  -3   5   28.65   18.72
 -14  -3   5   89.28   62.87
 -13  -3   5  324.25   63.96
 -13  -3   5  160.86   28.06
 -12  -3   5  296.24   37.29
 -12  -3   5  395.25   66.16
 -11  -3   5  173.84   45.46
 -10  -3   5   15.45   28.45
  -9  -3   5  197.70   40.36
   8   3  -5  703.28   60.61
  -8  -3   5  639.15   71.30
   7   3  -5  967.31   77.78
  -7  -3   5  795.50   83.32
   6   3  -5  329.81   35.32
  -6  -3   5  438.44   44.69
   5   3  -5    1.12    5.58
  -5  -3   5   12.97   15.18
   4   3  -5  299.74   29.53
  -4  -3   5  348.21   40.93
   3   3  -5 1531.03  131.65
  -3  -3   5 1657.01  138.92
  -3  -3   5 1469.40  131.11
   2   3  -5 1684.41  146.34
   2   3  -5 1744.69  152.71
  -2  -3   5 1732.47  146.03
  -2  -3   5 1765.61  156.00
   1   3  -5 1137.77  100.20
   1   3  -5 1252.53  107.57
  -1  -3   5 1190.77  100.02
  -1  -3   5 1158.48  109.64
   0   3  -5   19.82   13.30
   0  -3   5   24.39   12.87
   0  -3   5   22.23    3.15
   0  -3   5   13.29    3.06
  -1   3  -5 1073.04  100.78
   1  -3   5 1048.20   99.84
   1  -3   5 1148.86   92.69
   1  -3   5 1117.07   92.52
  -2   3  -5 1100.75  101.95
   2  -3   5 1148.77  103.43
  -3   3  -5 1529.29  134.75
   3  -3   5 1457.24  134.48
   4  -3   5  416.40   48.14
  -5   3  -5    5.96    2.38
   5  -3   5   11.34   15.55
  -6   3  -5  543.93   44.28
   6  -3   5  458.94   58.59
  -7   3  -5  697.96   56.77
   7  -3   5  587.28   74.80
  -8   3  -5  438.67   39.74
   8  -3   5  476.88   61.12
  -9   3  -5  190.25   19.68
   9  -3   5  205.69   44.49
 -10   3  -5   12.40    7.49
  10  -3   5   17.91   30.25
 -11   3  -5  140.40   18.50
  11  -3   5  165.20   49.01
 -12   3  -5  282.14   30.88
  12  -3   5  355.13   79.96
 -13   3  -5  231.63   27.38
 -14   3  -5   38.94   15.70
 -15   3  -5  -31.96   15.93
 -15  -2   5  -45.59   36.67
 -15  -2   5    7.47   51.64
 -14  -2   5   20.25   16.88
 -14  -2   5   59.73   43.46
 -13  -2   5   52.00   40.99
 -13  -2   5   -1.67   12.88
 -12  -2   5    1.02   12.66
 -12  -2   5   32.84   39.39
 -11  -2   5  -38.53   30.89
 -11  -2   5   12.24   11.59
 -10  -2   5   13.45   30.61
  -9  -2   5   26.49   25.81
   8   2  -5  110.69   15.41
  -8  -2   5  113.57   29.66
   7   2  -5   60.16   10.94
  -7  -2   5   60.99   19.22
  -7  -2   5   69.39   23.62
   6   2  -5   13.62    5.75
  -6  -2   5   20.95   13.41
   5   2  -5   26.02    6.83
  -5  -2   5   10.69   11.48
   4   2  -5   34.31    7.15
  -4  -2   5   27.19    5.87
   3   2  -5   17.52    5.32
   3   2  -5   21.66   12.61
  -3  -2   5   31.83    5.03
  -3  -2   5   37.32   13.58
   2   2  -5   26.46   12.39
  -2  -2   5   48.79   14.81
  -2  -2   5   44.12    5.59
   1   2  -5  315.49   35.75
  -1  -2   5  329.58   36.19
  -1  -2   5  356.08   29.32
  -1  -2   5  342.96   29.47
   0   2  -5  164.56   21.62
   0  -2   5  146.66   13.63
   0  -2   5  129.68   20.84
   0  -2   5  163.97   13.59
  -1   2  -5  220.97   24.19
  -1   2  -5  204.90   16.14
   1  -2   5  153.25   16.20
  -2   2  -5   23.63   12.32
   2  -2   5   21.50   11.42
  -3   2  -5   33.63   13.68
   3  -2   5   16.04   12.38
  -4   2  -5   29.34    4.44
  -4   2  -5   40.79   17.12
   4  -2   5   39.59    4.42
   4  -2   5   43.94   17.67
  -5   2  -5    5.81    3.29
   5  -2   5   13.36    3.00
   5  -2   5   32.39   19.08
  -6   2  -5   45.24    6.43
   6  -2   5   37.83   19.69
   7  -2   5   57.67   24.89
   7  -2   5   58.68    7.65
  -8   2  -5   39.08    7.45
   8  -2   5   76.43   28.16
   8  -2   5   55.88    7.73
   9  -2   5   17.85    6.16
   9  -2   5   11.52   27.23
  10  -2   5   22.11   31.57
  11  -2   5   35.60   35.04
 -12   2  -5   27.98   10.15
 -13   2  -5    7.90   10.37
 -14   2  -5   -6.83   12.76
 -15   2  -5  -40.18   15.85
 -15  -1   5   54.54   19.48
 -15  -1   5   99.52   65.42
 -14  -1   5  209.53   31.26
 -14  -1   5  277.44   63.34
 -13  -1   5  407.58   44.81
 -13  -1   5  452.45   76.69
 -12  -1   5  421.84   54.36
 -11  -1   5  186.49   24.60
 -10  -1   5   24.07   10.74
  -9  -1   5  106.54   15.86
  -7  -1   5  879.14   85.24
  -6  -1   5  640.53   61.85
  -6  -1   5  623.63   65.19
  -4  -1   5  953.85   83.40
  -4  -1   5  998.23   86.90
  -3  -1   5 1483.34  127.35
  -3  -1   5 1446.21  125.02
  -3  -1   5 1483.47  124.77
   2   1  -5  722.28   64.62
  -2  -1   5  750.67   62.30
  -2  -1   5  714.43   61.49
  -2  -1   5  700.91   65.27
  -1  -1   5  206.63   23.13
   0   1  -5   24.84    8.70
   0   1  -5   10.14    2.34
   0  -1   5   10.40    2.70
   0  -1   5   22.58    8.67
  -1   1  -5  347.02   27.76
  -1   1  -5  290.63   32.81
   1  -1   5  356.51   27.84
   1  -1   5  281.58   32.35
  -2   1  -5  439.82   37.51
   2  -1   5  442.20   37.44
  -3   1  -5 1400.67  115.95
  -3   1  -5 1260.30  124.50
   3  -1   5 1353.31  122.46
   3  -1   5 1468.09  115.80
  -4   1  -5 1195.89   99.77
  -4   1  -5 1078.63  107.90
   4  -1   5 1118.66  108.49
   4  -1   5 1297.29   99.57
  -5   1  -5    6.84    3.27
   5  -1   5    7.66    2.76
   5  -1   5    4.77   15.08
  -6   1  -5  428.30   40.43
   6  -1   5  459.32   40.19
   6  -1   5  535.27   54.57
  -7   1  -5  759.30   71.29
   7  -1   5  856.73   85.59
   7  -1   5  881.49   71.18
   8  -1   5  883.62   75.97
   9  -1   5  297.08   27.71
   9  -1   5  281.96   51.02
  10  -1   5   41.30   30.61
  10  -1   5   28.95    7.56
  11  -1   5  163.77   19.39
 -13   1  -5  255.23   28.37
 -14   1  -5  158.32   22.20
 -15   1  -5   29.60   15.04
 -15   0   5   -8.10   16.87
 -14   0   5   81.90   18.88
 -13   0   5  333.26   37.22
 -12   0   5  367.24   38.55
 -11   0   5  259.58   31.39
 -10   0   5    0.81    8.93
  -9   0   5  411.13   39.57
  -8   0   5  715.44   74.54
  -8   0   5  623.03   59.77
  -7   0   5  958.92   93.22
  -7   0   5  994.92   84.93
  -6   0   5  322.66   38.56
  -6   0   5  285.85   28.44
  -5   0   5   71.33   16.32
  -5   0   5   51.77    8.47
  -4   0   5  661.60   55.45
  -4   0   5  605.20   55.01
  -4   0   5  647.65   58.62
  -3   0   5 2182.17  183.41
  -3   0   5 2165.78  183.23
   2   0  -5 4304.37  372.39
  -2   0   5 4574.53  372.60
   1   0  -5 2160.77  185.21
  -1   0   5 2246.33  185.39
   0   0  -5    2.25    6.76
   0   0  -5    5.02    2.26
   0   0   5    4.20    6.24
   0   0   5   -0.50    2.00
  -1   0  -5 2450.95  193.62
  -1   0  -5 2051.78  190.02
   1   0   5 2467.30  193.68
   1   0   5 2094.27  190.02
  -2   0  -5 3979.64  307.01
  -2   0  -5 3221.57  302.22
   2   0   5 3143.46  302.14
   2   0   5 4110.98  307.45
  -3   0  -5 1486.15  140.04
  -3   0  -5 1798.22  146.28
   3   0   5 1565.05  139.92
   3   0   5 1844.20  146.74
  -4   0  -5  640.52   64.20
  -4   0  -5  642.54   55.49
   4   0   5  678.68   55.25
   4   0   5  624.02   63.60
  -5   0  -5  103.37   11.13
   5   0   5  106.37   25.60
   5   0   5  111.12   10.78
  -6   0  -5  302.19   28.24
   6   0   5  286.41   42.19
   6   0   5  337.35   27.93
  -7   0  -5  652.48   61.35
   7   0   5  770.98   76.04
   7   0   5  724.55   61.20
   8   0   5  672.57   58.55
   9   0   5  305.52   28.70
  11   0   5  180.25   20.69
  12   0   5  361.81   35.39
  13   0   5  327.22   33.47
 -15   0  -5   11.98   14.17
 -15   1   5  -13.22   15.34
 -14   1   5   -9.28   12.65
 -13   1   5   -4.47   11.43
 -12   1   5    1.53   11.04
 -11   1   5   14.79    9.80
 -10   1   5    1.58    8.63
  -9   1   5  117.40   17.30
  -8   1   5   26.60   10.93
  -8   1   5   -3.81   18.07
  -7   1   5    3.83    5.63
  -6   1   5   18.68    6.40
  -6   1   5   45.96   14.99
  -5   1   5   -0.56    3.89
  -5   1   5   10.85   12.12
  -5   1   5    3.48    4.59
  -4   1   5  109.40   11.47
  -4   1   5   96.24   10.91
   3  -1  -5    4.33    2.42
  -3   1   5    1.27    2.57
   2  -1  -5  285.33   24.74
  -2   1   5  275.72   24.86
   1  -1  -5  958.89   80.55
  -1   1   5  940.53   80.65
   0  -1  -5  103.98   12.41
   0  -1  -5   82.42    8.87
   0   1   5   79.53    8.88
   0   1   5   93.55   12.20
  -1  -1  -5  778.76   60.11
  -1  -1  -5  547.06   56.20
   1   1   5  774.95   60.10
   1   1   5  569.13   56.22
  -2  -1  -5  260.90   27.58
  -2  -1  -5  223.22   21.36
   2   1   5  279.38   27.44
   2   1   5  230.51   21.35
  -3  -1  -5   96.40    9.52
  -3  -1  -5  104.04   19.98
   3   1   5   97.32    9.30
   3   1   5   94.08   18.40
  -4  -1  -5  131.40   12.97
  -4  -1  -5  132.50   24.68
   4   1   5  130.81   23.69
   4   1   5  134.89   12.87
  -5  -1  -5    3.95   18.80
   5   1   5   -0.65    2.79
   5   1   5    2.45   13.80
  -6  -1  -5   81.96   10.30
   6   1   5   74.61    9.26
   6   1   5   97.23   25.33
   7   1   5    5.98    4.16
   8   1   5    5.66    4.98
   9   1   5  138.33   16.59
  10   1   5   94.95   13.36
  11   1   5    0.44    7.75
  12   1   5  -11.09    7.96
  13   1   5  -16.11    9.02
  14   1   5   20.29   10.84
 -15   2   5    8.35   15.55
 -14   2   5   45.22   14.76
 -13   2   5  148.45   22.71
 -12   2   5  317.93   33.53
 -11   2   5  132.60   19.25
 -10   2   5  -12.34    8.11
  -9   2   5  152.96   19.60
  -8   2   5  775.17   78.22
  -8   2   5  775.05   68.22
  -7   2   5  890.60   77.44
  -6   2   5  274.89   27.58
  -6   2   5  319.46   36.10
   5  -2  -5   31.36   11.87
  -5   2   5   34.23   12.48
  -5   2   5   11.62    5.69
  -5   2   5   29.01    5.74
   4  -2  -5  315.99   27.30
  -4   2   5  292.25   27.63
   3  -2  -5 1427.79  119.60
  -3   2   5 1397.75  119.79
   2  -2  -5 1732.85  147.10
  -2   2   5 1753.63  147.30
   1  -2  -5  581.43   49.04
  -1   2   5  559.92   49.09
   0  -2  -5   47.97    6.12
   0   2   5   53.14    6.53
  -1  -2  -5 1012.29   87.25
   1   2   5 1048.99   87.30
  -2  -2  -5 1852.17  144.32
  -2  -2  -5 1564.46  139.76
   2   2   5 1565.03  139.67
  -3  -2  -5 1666.72  135.12
  -3  -2  -5 1395.51  128.82
  -4  -2  -5  421.17   47.22
  -4  -2  -5  421.26   37.17
   4   2   5  427.92   36.84
  -5  -2  -5   65.36    9.00
   5   2   5   65.94    8.20
   6   2   5  382.82   33.93
   7   2   5  959.86   82.46
   8   2   5  765.24   66.57
  10   2   5    7.47    7.67
  11   2   5  125.90   17.34
  12   2   5  362.76   35.67
  13   2   5  170.37   22.38
  14   2   5   23.92   12.24
  15   2   5   25.83   12.45
 -15   3   5    6.71   15.97
 -14   3   5   55.54   16.58
 -13   3   5  276.42   36.49
 -12   3   5  369.47   37.56
 -11   3   5  109.09   18.05
 -10   3   5    7.71    8.86
  -9   3   5  172.30   20.33
   8  -3  -5 1236.42  105.53
  -8   3   5 1176.71   96.29
  -8   3   5  908.83  106.41
   7  -3  -5 1704.10  141.77
  -7   3   5 1448.97  142.27
  -7   3   5 1581.26  134.89
   6  -3  -5  513.88   48.57
  -6   3   5  407.94   46.80
  -6   3   5  423.41   40.15
   5  -3  -5   30.37   13.06
  -5   3   5   25.29   12.73
  -5   3   5   19.89    5.96
   4  -3  -5  635.74   58.24
   4  -3  -5  689.18   61.87
  -4   3   5  711.66   61.85
  -4   3   5  663.24   58.69
   3  -3  -5 2324.03  195.72
  -3   3   5 2319.02  195.97
   2  -3  -5 2118.45  178.67
   1  -3  -5  635.27   50.99
   1  -3  -5  614.41   53.90
  -1   3   5  520.93   52.42
  -1   3   5  609.81   50.96
   0  -3  -5   16.23    8.70
   0  -3  -5   24.25    3.99
   0   3   5   15.07    3.57
  -1  -3  -5  392.99   35.47
   1   3   5  425.00   35.51
  -2  -3  -5 1884.19  164.33
   2   3   5 2015.45  164.60
  -3  -3  -5 2387.00  204.33
   3   3   5 2461.86  204.11
  -4  -3  -5  647.98   63.20
  -4  -3  -5  605.96   54.33
   4   3   5  631.47   53.98
  -5  -3  -5   11.39    4.91
   5   3   5    5.05    3.41
   6   3   5  182.81   17.72
   7   3   5 1572.38  133.79
   8   3   5 1186.11  101.86
   9   3   5  333.94   31.93
  10   3   5   72.25   12.72
  11   3   5   53.74   11.84
  12   3   5  350.05   35.00
  14   3   5  145.31   22.48
  15   3   5   10.84   14.92
 -15   4   5  -24.57   15.95
 -14   4   5   15.10   13.94
 -12   4   5  132.59   20.11
 -11   4   5    7.72   10.18
 -10   4   5   14.62    9.94
   9  -4  -5   23.97   25.46
  -9   4   5    3.38    7.78
   8  -4  -5   68.54   21.50
  -8   4   5   65.39   11.83
   7  -4  -5   99.17   21.60
  -7   4   5   90.86   20.40
  -7   4   5   67.10   11.67
   6  -4  -5    1.38   14.30
  -6   4   5    2.70    5.75
  -6   4   5    0.60   16.83
   5  -4  -5   22.91    5.36
  -5   4   5   30.20   15.63
  -5   4   5   30.48    6.85
   4  -4  -5   -5.60   12.18
   4  -4  -5    1.35    3.25
  -4   4   5   -2.90    4.32
  -4   4   5   35.91   14.89
   3  -4  -5  302.91   35.65
   3  -4  -5  369.10   30.96
  -3   4   5  402.47   31.32
  -3   4   5  308.89   39.46
   2  -4  -5   46.40   14.00
   2  -4  -5   57.56    7.38
  -2   4   5   48.08   13.87
  -2   4   5   61.51    7.76
   1  -4  -5  119.98   21.07
   1  -4  -5  117.80   12.05
  -1   4   5  126.40   12.65
  -1   4   5  126.75   18.18
   0  -4  -5   36.94    5.97
   0  -4  -5   62.76   15.62
   0   4   5   46.15    6.73
   0   4   5   53.02   11.78
  -1  -4  -5   31.13   12.51
  -1  -4  -5   24.53    4.68
   1   4   5   26.88    4.72
  -2  -4  -5   59.92   16.54
  -2  -4  -5   71.08    8.35
   2   4   5   61.41    7.09
  -3  -4  -5  382.09   34.43
   3   4   5  393.67   34.07
  -4  -4  -5   21.11    5.56
   4   4   5   23.08    4.79
   5   4   5   11.43    4.28
   6   4   5    7.81    3.96
   7   4   5  232.20   22.42
   8   4   5   91.41   12.54
   9   4   5   52.22   10.21
  10   4   5    3.27    7.68
  11   4   5   39.57   10.22
  12   4   5   63.11   13.79
  13   4   5   52.48   14.10
  14   4   5   31.85   14.45
  15   4   5   19.64   14.17
 -15   5   5   27.06   18.33
 -14   5   5   91.71   19.99
 -13   5   5   68.02   16.43
 -12   5   5   29.35   12.90
  11  -5  -5   34.95   35.38
 -11   5   5    0.12    9.77
  10  -5  -5   14.61   29.48
 -10   5   5   20.02    9.64
   9  -5  -5   63.79   27.35
  -9   5   5   39.32   11.22
   8  -5  -5  405.07   48.21
  -8   5   5  278.87   32.03
   7  -5  -5  497.49   53.60
  -7   5   5  434.07   51.64
  -7   5   5  453.52   42.38
   6  -5  -5  195.39   30.24
  -6   5   5  122.78   17.94
  -6   5   5  176.87   31.13
   5  -5  -5   28.82   15.05
   5  -5  -5    9.83    4.46
  -5   5   5   -2.01   19.91
  -5   5   5    8.44    5.36
   4  -5  -5  109.85   11.91
   4  -5  -5  117.31   21.49
  -4   5   5  106.33   12.50
   3  -5  -5  652.41   54.12
  -3   5   5  647.36   53.70
  -3   5   5  533.40   63.12
   2  -5  -5  910.33   95.48
   2  -5  -5 1178.85   89.66
  -2   5   5  989.20   96.24
  -2   5   5 1109.74   89.58
   1  -5  -5  749.60   61.71
   1  -5  -5  761.35   71.16
  -1   5   5  633.30   67.34
  -1   5   5  724.63   61.56
   0  -5  -5    1.01    2.89
   0   5   5    0.82    3.04
   0   5   5   -3.90    9.09
  -1  -5  -5  291.85   37.18
   1   5   5  284.09   34.34
   1   5   5  299.42   26.28
  -2  -5  -5 1132.93  109.50
  -2  -5  -5 1199.43  102.06
   2   5   5 1256.66  101.91
  -3  -5  -5  841.08   73.34
  -3  -5  -5  808.57   83.24
   3   5   5  896.85   73.04
  -4  -5  -5  370.93   48.80
   4   5   5  413.92   35.29
   5   5   5   -3.46    3.11
   6   5   5  288.76   26.72
   7   5   5  474.01   42.47
   8   5   5  377.38   35.22
   9   5   5  201.17   21.67
  10   5   5    1.20    6.89
  11   5   5  195.51   23.11
  13   5   5   56.64   15.58
  14   5   5   49.89   15.33
 -15  -5  -5   94.48   60.09
 -14   6   5   95.78   21.22
 -13   6   5  279.66   33.88
  12  -6  -5  384.65   68.16
 -12   6   5  310.91   36.14
  11  -6  -5  144.81   39.14
 -11   6   5  175.24   23.39
 -10   6   5   14.00   10.07
   9  -6  -5  170.17   34.45
  -9   6   5  109.99   18.16
   8  -6  -5  889.48   85.48
  -8   6   5  741.10   71.95
   7  -6  -5 1249.48  109.82
  -7   6   5 1053.08   99.21
   6  -6  -5  427.10   51.01
  -6   6   5  450.50   40.85
  -6   6   5  467.15   52.98
   5  -6  -5   40.64   18.68
   5  -6  -5    7.58    5.08
  -5   6   5   16.96    6.14
  -5   6   5    3.13   18.81
   4  -6  -5  426.80   36.48
   4  -6  -5  378.63   46.49
  -4   6   5  411.19   36.79
   3  -6  -5 1615.61  122.79
   3  -6  -5 1191.86  128.68
  -3   6   5 1518.61  122.61
   2  -6  -5 2374.17  178.52
   2  -6  -5 1969.26  185.65
  -2   6   5 1737.10  187.39
  -2   6   5 2326.21  178.33
   1  -6  -5  991.45   85.07
   1  -6  -5 1026.01   95.91
  -1   6   5  881.95   94.80
  -1   6   5 1036.49   84.47
   0  -6  -5   21.54    5.57
   0  -6  -5   39.87   22.11
   0   6   5   38.36    6.34
  -1  -6  -5  995.13   87.05
  -1  -6  -5 1050.89   98.58
   1   6   5  958.02   95.03
   1   6   5 1067.53   87.02
  -2  -6  -5 2133.52  194.35
  -2  -6  -5 2108.56  185.49
   2   6   5 2334.04  185.36
  -3  -6  -5 1728.14  164.97
   3   6   5 1934.35  155.49
  -4  -6  -5  491.84   62.66
   4   6   5  618.78   49.61
  -5  -6  -5   -5.47   16.36
   5   6   5    6.52    3.95
  -6  -6  -5  376.98   53.05
   6   6   5  375.00   34.17
  -7  -6  -5 1227.79  127.25
   7   6   5 1300.73  109.02
   8   6   5  888.90   77.73
   9   6   5  277.65   28.01
  10   6   5   18.97    8.95
  11   6   5  223.15   25.93
 -12  -6  -5  477.92   94.45
  12   6   5  342.59   37.26
 -13  -6  -5  413.50   86.80
  13   6   5  362.25   39.95
 -14  -6  -5  209.34   69.82
  14   6   5  146.77   24.49
 -15  -6  -5   16.19   71.17
 -14   7   5   26.19   17.55
  12  -7  -5  101.87   42.37
 -12   7   5  217.12   26.23
  11  -7  -5   47.67   37.55
 -11   7   5  148.11   20.79
  10  -7  -5   -7.54   31.17
 -10   7   5   22.81   12.22
   9  -7  -5   29.07   28.89
  -9   7   5   44.36   11.10
   8  -7  -5  306.37   49.51
  -8   7   5  268.56   29.58
   7  -7  -5  433.72   53.96
  -7   7   5  391.50   38.87
   6  -7  -5  182.16   35.02
  -6   7   5  208.37   21.25
   5  -7  -5   24.20   20.07
  -5   7   5   12.71    5.55
   4  -7  -5  223.89   20.82
   4  -7  -5  199.83   37.00
  -4   7   5  214.43   20.92
  -4   7   5  199.46   38.06
   3  -7  -5  830.36   65.13
   3  -7  -5  596.50   74.42
  -3   7   5  733.36   76.94
  -3   7   5  810.38   64.89
   2  -7  -5  411.11   34.73
   2  -7  -5  380.74   50.77
  -2   7   5  388.63   34.52
  -2   7   5  336.81   48.00
   1  -7  -5   39.58    7.04
   1  -7  -5   59.47   26.36
  -1   7   5   27.17   19.50
  -1   7   5   38.49    6.70
   0  -7  -5   16.47   22.26
   0  -7  -5    5.35    4.48
   0   7   5   19.84   14.20
   0   7   5    0.16    3.72
  -1  -7  -5   43.79   25.18
  -1  -7  -5   41.49    7.07
   1   7   5   48.91    7.56
   1   7   5   57.68   26.44
  -2  -7  -5  768.30   81.64
   2   7   5  789.48   67.32
  -3  -7  -5  730.92   81.15
   3   7   5  832.98   68.17
  -4  -7  -5  272.80   44.88
   4   7   5  306.73   27.27
  -5  -7  -5   14.62   19.55
   5   7   5    2.78    3.96
  -6  -7  -5  193.16   46.22
   6   7   5  138.00   15.79
  -7  -7  -5  345.94   60.48
   7   7   5  421.22   36.68
  -8  -7  -5  321.19   66.89
   8   7   5  318.90   30.94
  -9  -7  -5  104.06   43.65
   9   7   5   68.92   12.05
 -10  -7  -5   13.39   36.13
  10   7   5   14.89    8.19
 -11  -7  -5  139.06   61.68
 -12  -7  -5  186.99   67.08
  12   7   5  189.43   25.15
 -13  -7  -5  157.36   64.30
  13   7   5   87.33   19.25
 -14  -7  -5   65.37   59.22
  14   7   5   54.45   17.16
 -15  -7  -5   56.24   66.24
 -14   8   5   58.45   19.78
  13  -8  -5   27.73   45.72
 -13   8   5   14.87   15.86
  12  -8  -5    0.18   39.06
 -12   8   5   39.18   14.81
  11  -8  -5  -12.61   37.42
 -11   8   5   -3.84   12.55
  10  -8  -5   13.98   32.06
 -10   8   5    3.50   10.82
   9  -8  -5   14.36   32.26
  -9   8   5    3.26    9.89
   8  -8  -5   25.50   30.22
  -8   8   5   54.59   11.77
   7  -8  -5    8.75   27.46
  -7   8   5   11.70    8.40
   6  -8  -5    3.39   24.49
  -6   8   5   11.48    6.75
   5  -8  -5   16.31   24.20
  -5   8   5   12.53    6.30
   4  -8  -5   10.67   22.26
  -4   8   5   11.31    4.84
   3  -8  -5   74.22   10.41
   3  -8  -5   79.00   27.46
  -3   8   5   68.62   10.15
   2  -8  -5  230.39   44.06
   2  -8  -5  215.30   21.89
  -2   8   5  234.30   21.60
   1  -8  -5  262.94   43.61
   1  -8  -5  163.89   17.37
  -1   8   5  159.22   17.03
   0  -8  -5   18.28   24.88
   0   8   5    0.52    3.51
  -1  -8  -5  238.39   46.50
   1   8   5  269.75   24.41
  -2  -8  -5  300.92   48.15
   2   8   5  277.03   26.02
  -3  -8  -5   92.42   31.92
   3   8   5   91.73   11.34
  -4  -8  -5   27.52   24.20
   4   8   5   25.53    5.99
  -5  -8  -5   -7.99   20.20
   5   8   5    4.34    6.90
  -6  -8  -5    8.26   22.76
   6   8   5   12.35    5.43
  -7  -8  -5   49.07   32.16
   7   8   5   50.15    9.29
  -8  -8  -5   47.71   35.09
   8   8   5   19.18    7.58
  -9  -8  -5   10.92   32.40
   9   8   5   17.33    8.46
 -10  -8  -5   -5.72   37.37
  10   8   5  -10.10    6.63
 -11  -8  -5  -21.49   40.42
  11   8   5   18.07    9.54
 -12  -8  -5   35.04   49.77
  12   8   5   31.86   12.60
 -13  -8  -5   93.15   54.68
  13   8   5   22.39   14.56
 -14  -8  -5   43.99   57.09
 -13   9   5  149.40   23.98
  12  -9  -5  165.81   49.79
  11  -9  -5   54.48   40.06
 -11   9   5  150.91   20.11
  10  -9  -5    1.35   36.63
 -10   9   5    8.99   11.78
   9  -9  -5   80.73   37.11
  -9   9   5  139.21   18.11
   8  -9  -5  563.73   72.23
  -8   9   5  504.52   48.32
  -7   9   5  600.90   54.16
   6  -9  -5  346.15   58.15
  -6   9   5  409.19   36.38
   5  -9  -5   15.57   28.81
  -5   9   5    8.68    6.49
   4  -9  -5  280.64   47.90
  -4   9   5  312.82   28.73
  -3   9   5  918.44   79.38
   2  -9  -5  965.08  109.65
  -2   9   5 1192.10   94.06
   1  -9  -5  676.96   82.22
  -1   9   5  759.38   63.43
   0  -9  -5   24.49   27.52
   0   9   5    4.48    4.45
  -1  -9  -5  441.79   66.43
   1   9   5  501.97   42.94
  -2  -9  -5 1514.57  151.66
   2   9   5 1694.67  137.33
  -3  -9  -5 1520.63  150.18
   3   9   5 1554.19  131.23
  -4  -9  -5  369.62   58.27
  -5  -9  -5   45.38   30.53
   5   9   5   22.21    6.41
  -6  -9  -5  252.18   51.55
   6   9   5  203.89   22.28
  -7  -9  -5  549.67   75.15
   7   9   5  566.11   50.59
  -8  -9  -5  517.20   79.28
   8   9   5  585.66   51.46
  -9  -9  -5  169.16   52.03
   9   9   5  177.76   21.99
  10   9   5    0.85    8.05
 -11  -9  -5  123.99   55.29
  11   9   5  167.60   22.21
 -12  -9  -5  300.41   73.41
  12   9   5  289.05   32.92
 -13  -9  -5  345.46   87.76
  13   9   5  283.95   34.65
  14   9   5   83.21   20.34
  13 -10  -5   81.73   56.36
  12 -10  -5   52.84   50.37
 -12  10   5  115.88   18.59
  11 -10  -5   84.62   43.88
 -11  10   5   52.14   14.51
  10 -10  -5    8.42   39.00
 -10  10   5    6.80   10.32
   9 -10  -5  107.55   40.99
  -9  10   5  113.58   16.30
   8 -10  -5  317.89   60.74
  -8  10   5  313.13   31.42
   7 -10  -5  389.12   66.15
  -7  10   5  406.27   37.77
   6 -10  -5  349.01   66.14
  -6  10   5  387.28   35.37
  -5  10   5   71.62   11.19
   4 -10  -5  146.01   40.20
  -4  10   5  143.52   16.60
  -3  10   5  604.19   53.51
   2 -10  -5  741.69   94.43
  -2  10   5  941.15   74.94
   1 -10  -5  401.86   60.94
  -1  10   5  298.88   29.81
   0 -10  -5   93.38   37.40
   0  10   5   39.90    7.76
   1  10   5  241.96   23.40
  -2 -10  -5  604.32   84.37
   2  10   5  706.84   59.03
  -3 -10  -5  870.37   97.40
  -4 -10  -5  178.99   46.49
   4  10   5  148.90   17.03
  -5 -10  -5  303.38   56.77
   5  10   5  234.30   24.75
  -6 -10  -5  529.08   79.43
   6  10   5  542.46   48.76
  -7 -10  -5  504.60   79.84
   7  10   5  487.69   45.23
  -8 -10  -5  413.63   77.36
   8  10   5  448.69   41.51
  -9 -10  -5  142.87   46.50
 -10 -10  -5   48.30   42.12
  10  10   5    8.01    8.62
 -11 -10  -5  141.91   54.85
  11  10   5  123.54   18.63
 -12 -10  -5  214.61   69.20
  12  10   5  200.37   26.83
 -13 -10  -5  189.50   71.25
 -14 -10  -5   76.70   69.55
  13 -11  -5  -10.34   63.29
  12 -11  -5  -43.28   52.38
 -12  11   5    3.13   18.52
  11 -11  -5  -45.35   45.64
 -11  11   5    4.70   12.05
  10 -11  -5   38.71   43.81
 -10  11   5   -7.41    9.81
   9 -11  -5   10.89   38.02
  -9  11   5    1.52    9.00
   8 -11  -5  -12.67   40.51
  -8  11   5    4.13    7.99
   7 -11  -5   -8.79   36.94
  -7  11   5   -0.17    7.54
   6 -11  -5    3.10   36.07
  -6  11   5   -8.16    6.57
   5 -11  -5   18.81   33.21
  -5  11   5    9.10    5.91
   4 -11  -5   20.73   34.03
  -4  11   5   25.79    7.63
   3 -11  -5   37.39   34.29
  -3  11   5    9.18    6.02
   2 -11  -5   18.66   33.09
  -2  11   5   -4.65    4.98
   1 -11  -5   32.78   34.66
   0 -11  -5   11.22   36.33
   0  11   5    4.00    5.37
  -1 -11  -5  -14.54   33.01
   1  11   5    7.51    4.64
  -2 -11  -5   21.65   35.99
   2  11   5   22.09    7.18
  -3 -11  -5   63.35   37.15
   3  11   5   83.58   11.81
  -4 -11  -5   18.06   33.35
   4  11   5   -6.57    5.45
  -5 -11  -5   13.14   34.11
   5  11   5    8.53    5.66
  -6 -11  -5   18.93   38.82
   6  11   5   14.77    6.44
  -7 -11  -5  -10.51   36.38
   7  11   5    4.88    6.48
  -8 -11  -5    8.70   42.34
   8  11   5    2.69    7.81
  -9 -11  -5    6.17   41.32
   9  11   5   15.34    7.94
 -10 -11  -5   20.10   47.85
  10  11   5  -13.06    8.01
 -11 -11  -5   -4.73   50.03
  11  11   5    3.23    8.83
 -12 -11  -5  -15.35   62.74
  12  11   5   -3.99   11.72
 -13 -11  -5  -17.17   76.43
  13  11   5  -11.83   13.08
  12 -12  -5  124.48   62.19
  11 -12  -5   35.17   57.13
  10 -12  -5    4.69   57.99
 -10  12   5   19.47   11.26
   9 -12  -5   64.45   46.61
  -9  12   5   82.94   13.63
   8 -12  -5  149.25   50.36
   7 -12  -5  252.34   55.37
  -7  12   5  237.22   25.24
   6 -12  -5   43.56   42.50
  -6  12   5   88.66   13.01
   5 -12  -5    8.81   35.90
  -5  12   5   -2.36    6.49
   4 -12  -5   71.85   42.26
  -4  12   5  105.83   13.79
   3 -12  -5  469.51   75.16
  -3  12   5  486.66   43.61
   2 -12  -5  533.05   86.94
  -2  12   5  650.30   54.78
   1 -12  -5  172.40   47.91
  -1  12   5  143.25   17.51
   0 -12  -5   51.17   42.18
  -1 -12  -5  144.67   49.81
   1  12   5  160.71   17.50
  -2 -12  -5  350.49   67.01
   2  12   5  331.33   31.65
  -3 -12  -5  359.22   65.51
   3  12   5  313.09   31.09
  -4 -12  -5  152.58   47.83
   4  12   5  162.76   18.79
  -5 -12  -5    1.13   36.94
   5  12   5    0.53    5.94
  -6 -12  -5  111.93   50.98
   6  12   5  139.41   17.59
   7  12   5  323.59   32.57
  -8 -12  -5  401.20   79.94
   8  12   5  435.14   41.53
  -9 -12  -5   57.48   53.77
   9  12   5  137.14   18.39
 -10 -12  -5    2.66   56.77
  10  12   5    2.88   10.06
 -11 -12  -5   35.56   62.48
  11  12   5   50.91   13.82
  12  12   5   72.30   17.56
  11 -13  -5  132.43   63.38
  10 -13  -5   13.40   50.05
  -9  13   5   58.29   11.72
   8 -13  -5  209.18   60.36
  -8  13   5  311.55   34.05
   7 -13  -5  360.82   67.84
  -7  13   5  313.16   32.41
   6 -13  -5   90.18   49.04
  -6  13   5  120.68   15.42
   5 -13  -5  -31.17   36.72
  -5  13   5    9.57    7.64
   4 -13  -5  104.69   46.41
  -4  13   5  148.34   16.76
   3 -13  -5  427.89   75.54
  -3  13   5  496.58   43.35
   2 -13  -5  404.76   75.30
  -2  13   5  423.54   39.31
   1 -13  -5  203.99   53.97
  -1  13   5  142.21   16.85
   0 -13  -5   36.54   42.22
  -1 -13  -5  142.16   51.58
   1  13   5  152.46   18.03
  -2 -13  -5  546.35   86.93
   2  13   5  488.80   45.79
  -3 -13  -5  726.71  101.80
   3  13   5  823.06   70.01
  -4 -13  -5  459.22   83.13
   4  13   5  392.26   38.39
  -5 -13  -5   10.22   40.37
   5  13   5   -0.16    6.31
   6  13   5  163.28   20.30
  -7 -13  -5  421.68   85.11
   7  13   5  405.10   39.65
  -8 -13  -5  358.48   82.10
   8  13   5  382.22   37.86
  -9 -13  -5  180.17   67.67
   9  13   5  121.92   19.08
 -10 -13  -5   12.78   61.60
  10  13   5   18.21   11.28
 -12 -13  -5  327.10   93.11
  10 -14  -5   -9.33   55.77
   9 -14  -5   -9.84   56.28
   8 -14  -5  -45.21   53.00
  -8  14   5    9.36    9.40
   6 -14  -5   14.48   49.17
   5 -14  -5  -66.16   39.73
   4 -14  -5   55.95   46.58
   3 -14  -5  103.34   45.69
  -3  14   5   41.46    9.43
   2 -14  -5   83.73   46.17
  -2  14   5   38.28    8.39
   1 -14  -5   11.65   42.17
  -1  14   5   40.21    9.07
   0 -14  -5   16.05   44.18
   0  14   5   -3.74    5.59
  -1 -14  -5   21.37   45.79
   1  14   5   12.97    7.39
  -2 -14  -5   80.45   50.94
   2  14   5   73.04   12.46
  -3 -14  -5   76.70   49.60
   3  14   5   70.20   12.66
   4  14   5   25.09    8.12
  -5 -14  -5   87.92   48.41
   5  14   5    3.79    7.60
  -6 -14  -5  -13.71   45.26
   6  14   5   12.40    9.21
  -7 -14  -5   76.56   56.14
   7  14   5   87.11   15.25
  -8 -14  -5   33.33   56.94
   8  14   5   24.70   11.05
  -9 -14  -5  -24.18   57.77
   9  14   5    7.74   10.30
  10  14   5  -20.75   11.84
 -11 -14  -5   19.76   71.25
  11  14   5    5.01   14.91
   9 -15  -5   38.63   64.00
   8 -15  -5  -10.26   55.98
   7 -15  -5   11.82   52.92
  -7  15   5   50.64   11.78
   6 -15  -5   27.39   52.49
  -6  15   5   27.73    9.00
   5 -15  -5  -21.12   49.42
  -5  15   5   -0.65    6.61
   4 -15  -5   94.68   76.69
  -4  15   5   62.73   10.48
  -3  15   5  210.33   22.07
  -2  15   5  165.21   19.34
  -1  15   5   58.87   10.74
   0  15   5    5.02    6.93
  -1 -15  -5   76.12   59.71
   1  15   5   62.53   11.18
  -2 -15  -5  290.48   70.08
   2  15   5  233.02   25.86
  -3 -15  -5  250.75   69.31
   3  15   5  304.88   30.00
  -4 -15  -5  115.67   56.94
   4  15   5  115.61   16.63
  -5 -15  -5  -34.99   43.28
   5  15   5   24.43    9.37
  -6 -15  -5   84.21   59.59
   6  15   5   54.08   12.36
  -7 -15  -5  -23.88   58.70
   7  15   5   62.64   13.69
  -8 -15  -5  129.81   68.27
   8  15   5  106.34   18.05
   9  15   5   70.75   17.15
 -10 -15  -5   50.33   70.49
  10  15   5   -7.04   13.26
   8 -16  -5  173.15   71.03
   7 -16  -5  113.19   64.53
   6 -16  -5    5.44   59.21
   5 -16  -5   -1.07   53.51
  -5  16   5    6.08    7.01
   4 -16  -5  178.96   62.09
  -4  16   5  158.14   18.98
   3 -16  -5  311.12   72.77
  -3  16   5  402.72   36.18
   2 -16  -5  362.19   76.99
  -2  16   5  366.90   34.75
   1 -16  -5  171.84   63.53
  -1  16   5  200.03   21.81
   0 -16  -5    6.88   52.42
   0  16   5    9.94    7.55
  -1 -16  -5  198.93   66.00
   1  16   5  274.00   26.88
  -2 -16  -5  387.59   84.69
   2  16   5  459.54   42.04
  -3 -16  -5  296.66   75.64
   3  16   5  426.95   38.94
  -4 -16  -5  112.65   60.99
   4  16   5  192.96   22.51
  -5 -16  -5   23.78   58.81
   5  16   5    8.84    9.67
  -6 -16  -5   58.47   60.12
   6  16   5  140.20   19.96
  -7 -16  -5  264.61   81.93
   7  16   5  324.69   35.16
  -8 -16  -5  123.87   78.61
   8  16   5  216.85   27.06
  -9 -16  -5   56.43   76.19
   9  16   5   89.87   19.20
   6 -17  -5  -40.20   62.85
   5 -17  -5   33.41   62.81
   4 -17  -5   17.92   59.51
  -4  17   5   25.50    9.15
   3 -17  -5   88.41   57.02
  -3  17   5   90.28   13.64
   2 -17  -5  -25.68   52.95
  -2  17   5   74.71   11.72
   1 -17  -5   45.54   59.47
  -1  17   5  101.50   13.88
   0 -17  -5   -0.17   60.70
   0  17   5   -6.00    7.71
  -1 -17  -5   99.62   65.25
   1  17   5   79.08   13.94
  -2 -17  -5   88.68   66.55
   2  17   5   92.46   19.09
  -3 -17  -5   18.17   65.97
   3  17   5   66.85   13.15
  -4 -17  -5   -5.09   57.86
   4  17   5   15.38   10.70
  -5 -17  -5    4.19   61.21
   5  17   5    5.32   10.74
   6  17   5   58.71   14.02
  -7 -17  -5   88.42   72.12
   7  17   5  107.33   19.98
   4 -18  -5  -40.10   69.93
   3 -18  -5   35.02   61.97
   2 -18  -5  -55.69   59.45
  -2  18   5   19.48   10.01
   1 -18  -5  -36.87   62.25
  -1  18   5   -6.98    8.55
   0 -18  -5    9.48   65.54
   0  18   5   -2.69    9.37
  -1 -18  -5   86.61   74.42
  -2 -18  -5   13.68   78.95
   3  18   5   55.95   14.23
  -4 -18  -5    8.90   72.19
   4  18   5   58.04   13.88
  -5 -18  -5  -40.62   63.60
   5  18   5  -16.85   11.75
   2 -19  -5   71.33   76.75
   1 -19  -5    1.81   68.36
   0 -19  -5  -21.82   73.37
   0  19   5   13.26   10.23
  -1 -19  -5   25.84   75.14
   1  19   5   48.10   12.71
  -2 -19  -5   90.05   80.13
  -2 -17   6   39.82   65.83
  -1 -17   6   34.50   60.34
   0 -17   6  101.81   65.69
   1 -17   6   86.27   70.46
   2 -17   6   31.97   71.51
   5  16  -6  145.55   24.09
  -5 -16   6  120.99   71.74
   4  16  -6  144.01   23.60
  -4 -16   6  139.12   94.45
   3  16  -6   32.89   15.78
   2  16  -6    8.13   12.68
  -2 -16   6    2.06   58.08
  -1 -16   6   11.93   60.63
   0 -16   6  186.14   69.66
   1 -16   6   52.59   75.15
   4 -16   6   20.63   68.72
   5 -16   6  247.42   84.97
   7  15  -6  -17.89   17.27
   6  15  -6   -8.25   15.58
  -6 -15   6  -86.59   54.17
   5  15  -6   13.74   14.38
  -5 -15   6   -7.54   56.08
   4  15  -6    2.06   13.55
  -4 -15   6  -18.83   53.00
   3  15  -6   -5.89   11.90
  -3 -15   6    2.71   51.37
   2  15  -6   11.68   13.25
  -2 -15   6   12.95   52.17
   1  15  -6    0.24   11.95
  -1 -15   6  -20.27   51.57
   0  15  -6   15.72   11.07
   0 -15   6   29.41   54.19
   1 -15   6  -57.64   49.48
   2 -15   6   -3.65   48.59
   3 -15   6  -62.79   49.41
   4 -15   6  -34.31   56.20
   5 -15   6  -20.61   64.41
   6 -15   6 -101.26   96.16
   7 -15   6   19.17   73.35
   8  14  -6   53.18   18.85
  -8 -14   6   15.22   56.90
   7  14  -6   25.79   16.20
  -7 -14   6    3.23   54.95
   6  14  -6  102.33   19.33
  -6 -14   6  105.05   59.94
  -5 -14   6  254.23   67.39
   4  14  -6  205.93   27.19
  -4 -14   6  228.34   61.17
   3  14  -6   41.84   12.81
  -3 -14   6   21.82   49.77
   2  14  -6   35.01   12.92
  -2 -14   6   81.86   51.38
   1  14  -6   98.63   16.96
  -1 -14   6  100.56   52.86
   0  14  -6  216.99   23.51
   0 -14   6  176.55   60.80
   1 -14   6  153.98   57.19
   2 -14   6   96.52   54.64
   3 -14   6  -32.03   47.40
   4 -14   6  134.74   59.39
   5 -14   6  216.53   69.95
   6 -14   6   76.98   63.19
   7 -14   6    8.83   66.91
   8 -14   6   21.56   88.54
   9  13  -6  157.33   26.14
  -9 -13   6  147.32   65.94
   8  13  -6   27.54   17.18
  -8 -13   6   63.28   55.40
   7  13  -6   -3.73   12.83
  -7 -13   6    3.37   47.46
   6  13  -6  129.53   21.38
  -6 -13   6  112.25   57.24
   5  13  -6  436.66   48.40
  -5 -13   6  623.62   90.44
   4  13  -6  301.69   32.18
  -4 -13   6  274.37   64.16
   3  13  -6   17.84   12.04
  -3 -13   6   23.92   43.58
   2  13  -6    9.92   11.18
  -2 -13   6   24.48   43.68
   1  13  -6  193.33   22.71
   0  13  -6  451.78   44.67
   0 -13   6  599.50   84.65
  -1  13  -6  334.28   32.54
   1 -13   6  419.76   75.55
   2 -13   6  114.77   52.73
   3 -13   6  -10.75   43.23
   4 -13   6  229.43   63.16
   5 -13   6  613.98   98.57
   6 -13   6  280.52   72.99
   7 -13   6   70.36   59.55
   8 -13   6   76.45   63.77
 -11 -12   6   62.78   71.35
  10  12  -6   42.70   19.26
 -10 -12   6   39.35   61.87
   9  12  -6   81.54   19.53
  -9 -12   6   62.55   53.98
   8  12  -6   13.18   14.92
  -8 -12   6  -20.83   46.67
   7  12  -6    3.48   13.52
  -7 -12   6  -11.70   48.24
   6  12  -6   10.68   13.06
  -6 -12   6   22.19   46.10
   5  12  -6   94.70   17.39
   4  12  -6   65.28   15.22
  -4 -12   6   63.44   43.92
   3  12  -6    9.31   10.15
  -3 -12   6   47.88   40.40
   2  12  -6    3.18    9.23
  -2 -12   6  -12.99   40.53
   1  12  -6   81.12   13.85
  -1 -12   6   84.67   43.49
   0  12  -6  104.48   14.55
   0 -12   6  139.79   49.48
  -1  12  -6   61.64    9.28
   1 -12   6   34.98   41.10
   1 -12   6   42.98    8.71
   2 -12   6   37.16   43.99
   4 -12   6   64.59   52.82
   5 -12   6   83.30   49.98
   6 -12   6   -3.02   48.22
   7 -12   6  -28.84   49.63
   8 -12   6  -41.99   54.21
   9 -12   6   22.87   57.43
  10 -12   6   83.15   86.22
 -11 -11   6  100.51   58.88
  10  11  -6  143.83   24.85
 -10 -11   6  160.26   59.90
   9  11  -6  110.11   20.72
  -9 -11   6   93.76   58.63
   8  11  -6   57.41   15.71
  -8 -11   6   40.56   46.19
   7  11  -6    4.98   13.08
  -7 -11   6   -8.79   58.45
   6  11  -6  200.57   25.98
  -6 -11   6  205.92   53.97
   5  11  -6  182.60   23.26
  -5 -11   6  170.26   51.56
   4  11  -6  120.88   18.67
  -4 -11   6  146.75   47.60
   3  11  -6   23.08    9.77
  -3 -11   6   33.12   36.24
   2  11  -6   28.06   10.22
  -2 -11   6   12.67   37.01
   1  11  -6  122.56   16.93
  -1 -11   6  199.30   47.99
   0  11  -6  136.38   16.21
   0 -11   6  143.73   46.41
  -1  11  -6   49.84    8.77
   1 -11   6  105.38   42.29
   2 -11   6   31.08   37.83
   3 -11   6   26.45   37.95
   4 -11   6   85.15   46.18
   5 -11   6  136.51   54.33
   6 -11   6  140.44   55.50
   7 -11   6   18.89   45.60
   8 -11   6   34.86   50.69
   9 -11   6   83.52   58.43
  10 -11   6  111.32   64.07
  12  10  -6   31.47   17.63
 -12 -10   6  -34.75   55.33
  11  10  -6  200.56   29.80
 -11 -10   6  228.61   56.78
  10  10  -6  318.48   38.41
 -10 -10   6  283.76   64.01
   9  10  -6  158.10   25.45
   8  10  -6   68.87   17.63
  -8 -10   6   90.82   44.04
   7  10  -6   20.64   11.69
  -7 -10   6   -0.79   35.54
   6  10  -6  445.06   48.45
  -6 -10   6  614.73   80.97
   5  10  -6  777.94   73.44
  -5 -10   6  870.60  102.80
   4  10  -6  479.34   47.19
  -4 -10   6  536.04   77.75
   3  10  -6  112.50   23.67
  -3 -10   6  143.72   44.62
   2  10  -6   80.89   13.12
  -2 -10   6  172.22   47.02
   1  10  -6  667.42   61.81
  -1 -10   6  769.89   89.48
   0  10  -6  984.27   83.81
   0 -10   6  899.69   83.13
   0 -10   6 1105.40  110.89
  -1  10  -6  615.51   50.71
   1 -10   6  620.94   80.45
   1 -10   6  538.01   50.07
   2 -10   6  220.11   52.50
   3 -10   6    1.23   34.81
   4 -10   6  455.22   73.79
   5 -10   6  791.64   98.07
   6 -10   6  485.73   81.42
   8 -10   6   88.83   49.49
   9 -10   6  321.50   69.81
  10 -10   6  323.62   77.09
  11 -10   6  291.68   79.22
 -13  -9   6  -28.02   56.46
  12   9  -6    1.69   15.92
 -12  -9   6   33.04   46.36
  11   9  -6   87.21   21.06
 -11  -9   6   84.47   46.57
  10   9  -6  260.51   30.56
 -10  -9   6  142.16   66.42
   9   9  -6  234.93   27.19
  -9  -9   6  107.75   46.66
   8   9  -6   34.79   13.81
  -8  -9   6   94.95   41.23
   7   9  -6   28.47   13.19
  -7  -9   6   34.18   35.73
   6   9  -6  221.50   26.77
  -6  -9   6  240.87   51.34
   5   9  -6  398.45   40.81
  -5  -9   6  460.00   69.08
   4   9  -6  288.00   29.64
  -4  -9   6  293.76   57.01
   3   9  -6   74.48   13.64
  -3  -9   6  116.31   38.75
   2   9  -6   41.09    8.93
  -2  -9   6   27.41   32.53
   1   9  -6  172.47   20.28
  -1  -9   6  294.39   51.82
   0   9  -6  152.05   14.80
   0  -9   6  120.25   13.64
   0  -9   6  153.89   42.70
   1  -9   6  186.35   18.30
   1  -9   6  260.22   49.77
   2  -9   6   34.90   31.90
   3  -9   6   56.83   34.97
   4  -9   6  241.19   55.06
   5  -9   6  447.97   70.53
   6  -9   6  354.91   67.89
   7  -9   6   24.29   38.71
   8  -9   6   21.01   43.11
   9  -9   6  122.71   51.40
  10  -9   6  267.58   68.09
  11  -9   6  132.08   60.28
  12  -9   6   76.10   57.27
 -13  -8   6   40.88   56.03
  12   8  -6    4.90   14.11
 -12  -8   6   42.74   47.46
  11   8  -6    2.73   12.67
 -11  -8   6   36.50   47.72
  10   8  -6   -5.98   11.91
 -10  -8   6   16.10   39.97
  -9  -8   6   39.16   36.22
   8   8  -6   42.17   12.28
  -8  -8   6   12.75   31.50
   7   8  -6    3.26   10.43
  -7  -8   6   12.24   30.72
   6   8  -6   46.60   11.47
  -6  -8   6   53.96   33.64
   5   8  -6   64.31   13.70
  -5  -8   6   96.51   36.93
   4   8  -6   21.09    8.69
  -4  -8   6   41.05   31.86
   3   8  -6   18.39    7.93
  -3  -8   6   49.36   32.56
   2   8  -6   -1.09    5.42
   1   8  -6   53.19    9.52
  -1  -8   6   71.28    8.14
   0   8  -6  110.61   13.00
   0  -8   6  153.05   44.08
   0  -8   6  120.48   12.45
  -1   8  -6    8.70    3.70
   1  -8   6    7.32    3.04
   1  -8   6   -2.69   27.64
   2  -8   6   14.64   30.56
   3  -8   6   23.15   30.73
   4  -8   6   17.64   30.99
   5  -8   6   62.66   35.53
   6  -8   6   16.98   32.70
   7  -8   6   12.83   33.85
   8  -8   6   24.57   36.50
   9  -8   6   18.12   47.21
  10  -8   6   15.59   44.71
  11  -8   6   12.67   49.64
  12  -8   6   13.82   53.84
  13  -8   6   -6.01   57.10
 -14  -7   6  161.41   81.16
 -14  -7   6  111.99   27.08
 -13  -7   6   17.43   56.88
  11   7  -6  241.75   33.47
 -11  -7   6  335.82   61.80
  10   7  -6  578.16   55.19
 -10  -7   6  556.50   81.42
   9   7  -6  410.48   43.44
  -9  -7   6  476.58   71.52
   8   7  -6   42.99   12.24
  -8  -7   6   66.07   33.28
   7   7  -6   30.29   12.12
  -7  -7   6   80.54   31.09
   6   7  -6  545.36   50.67
  -6  -7   6  541.87   73.28
   5   7  -6 1183.70   95.49
  -5  -7   6  971.93  114.47
   4   7  -6  982.71   87.35
  -4  -7   6 1020.96  105.06
   3   7  -6  148.35   18.66
  -3  -7   6  210.82   38.69
   2   7  -6   73.72   10.87
  -2  -7   6  130.10   34.40
   1   7  -6  592.60   51.25
  -1  -7   6  672.92   71.31
  -1  -7   6  543.34   50.23
   0   7  -6 1318.08  112.04
   0  -7   6 1300.32  111.53
   0  -7   6 1353.10  129.22
  -1   7  -6  718.12   64.40
   1  -7   6  759.92   83.50
   1  -7   6  791.82   64.30
   2  -7   6  119.14   36.35
   4  -7   6 1011.43  105.37
   5  -7   6 1013.63  106.44
   6  -7   6  441.68   64.64
   7  -7   6  133.68   39.36
   8  -7   6   52.69   36.08
   9  -7   6  465.62   74.86
  11  -7   6  235.67   62.14
  12  -7   6   61.09   48.93
  13  -7   6   40.08   56.03
 -14  -6   6  138.42   71.61
 -14  -6   6   80.68   23.88
 -13  -6   6    5.12   15.54
 -12  -6   6   -0.80   44.99
  11   6  -6  197.25   27.96
 -11  -6   6  247.60   58.15
 -10  -6   6  527.90   79.77
   9   6  -6  314.88   35.59
  -9  -6   6  410.56   61.28
   8   6  -6   25.58   10.91
  -8  -6   6   52.34   32.69
   7   6  -6   48.47   12.36
   6   6  -6  694.77   61.61
  -6  -6   6  663.55   75.53
   5   6  -6 1161.55   95.68
  -5  -6   6 1024.39  108.85
   4   6  -6  737.05   63.03
  -4  -6   6  678.14   78.26
   3   6  -6   54.18    9.52
  -3  -6   6   44.09   25.75
   2   6  -6  155.86   13.99
  -2  -6   6  103.12   11.87
   1   6  -6  892.90   78.95
  -1  -6   6  966.11   96.12
   0   6  -6 1497.98  137.19
   0  -6   6 1699.65  136.51
   0  -6   6 1666.26  151.12
   1  -6   6  946.47   98.81
   1  -6   6 1005.57   83.06
   2  -6   6  251.54   45.16
   3  -6   6   21.58   24.56
   4  -6   6  717.15   83.64
   5  -6   6  929.77   97.19
   6  -6   6  581.05   71.63
   7  -6   6   94.08   37.86
   8  -6   6   45.92   34.21
   9  -6   6  347.04   62.84
  10  -6   6  456.41   72.97
 -11   6  -6  204.07   21.86
  11  -6   6  237.26   62.81
 -12   6  -6   54.78   17.10
  12  -6   6   57.59   45.06
  13  -6   6   32.19   52.42
  14  -6   6  124.52   64.01
 -14  -5   6   61.81   66.40
 -13  -5   6   15.71   15.24
 -13  -5   6   13.08   52.79
 -12  -5   6   54.01   48.28
 -11  -5   6   19.19   40.34
  10   5  -6   13.67   10.31
 -10  -5   6   -8.44   32.26
   9   5  -6   -0.49    8.86
  -9  -5   6   44.00   30.67
   8   5  -6   54.42   13.52
  -8  -5   6   64.77   34.05
   7   5  -6   27.42   10.19
  -7  -5   6   24.63   25.55
   6   5  -6    4.64    7.22
  -6  -5   6   27.23   20.81
   5   5  -6   85.59   13.58
  -5  -5   6  129.00   28.50
   4   5  -6   12.99    6.00
  -4  -5   6   11.51   21.27
   3   5  -6    4.11    5.01
  -3  -5   6   29.86   22.27
   2   5  -6   22.88    5.91
  -2  -5   6   36.51   22.60
  -2  -5   6   26.93    4.75
   1   5  -6    7.55    3.99
  -1  -5   6    6.96    2.82
  -1  -5   6   35.70   24.24
   0  -5   6  242.80   38.49
   0  -5   6  206.14   18.76
   1  -5   6   24.31   19.80
   1  -5   6   48.04    5.36
   1  -5   6   37.06    4.42
   2  -5   6    9.38   20.98
   3  -5   6    8.48   19.66
   4  -5   6    7.09   18.84
   5  -5   6   75.54   25.89
   6  -5   6    8.76   20.91
   7  -5   6   11.11   24.61
   8  -5   6   62.12   36.24
  -9   5  -6    8.09    5.88
  -9   5  -6    0.68    4.49
   9  -5   6   15.49   29.83
 -10   5  -6   -0.31    7.16
 -10   5  -6    1.27    5.43
  10  -5   6  -12.94   35.21
 -11   5  -6    2.64    8.89
 -12   5  -6  -17.71   10.95
  12  -5   6    5.74   44.00
 -13   5  -6   27.05   20.86
  13  -5   6   -6.68   44.30
  14  -5   6  -20.40   52.55
 -15  -4   6  231.34   82.95
 -14  -4   6  112.65   25.76
 -13  -4   6   20.20   40.93
 -13  -4   6   54.77   18.35
 -12  -4   6   46.06   38.33
 -12  -4   6   62.22   16.65
 -11  -4   6  407.84   67.94
 -10  -4   6  713.44   84.69
   9   4  -6  177.75   22.89
  -9  -4   6  187.50   42.34
   8   4  -6    4.56    9.05
  -8  -4   6   55.32   28.51
   7   4  -6  161.04   21.30
  -7  -4   6  193.96   35.75
   6   4  -6  451.08   43.65
  -6  -4   6  490.10   55.21
   5   4  -6  727.88   61.48
  -5  -4   6  657.86   70.32
   4   4  -6 1513.44  123.50
   4   4  -6 1222.10  113.29
  -4  -4   6 1244.89  121.54
   3   4  -6  334.21   32.23
   3   4  -6  389.41   45.19
  -3  -4   6  331.07   31.37
  -3  -4   6  390.79   48.59
   2   4  -6  179.36   29.89
   2   4  -6  113.22   13.55
  -2  -4   6  111.79   12.49
  -2  -4   6  197.61   33.24
   1   4  -6 1185.51  103.27
   1   4  -6 1066.70   93.06
  -1  -4   6 1018.08   92.00
  -1  -4   6 1106.59  104.35
   0   4  -6 2549.30  230.07
   0  -4   6 2709.89  222.11
   0  -4   6 2590.42  231.64
   0  -4   6 2716.98  222.41
  -1   4  -6 1105.84  111.04
   1  -4   6 1243.54  101.72
   1  -4   6 1278.71  102.03
   1  -4   6 1180.62  112.78
   2  -4   6  218.18   36.32
   3  -4   6  316.67   42.39
   4  -4   6 1109.59  106.01
   5  -4   6  442.96   53.93
   6  -4   6  554.22   68.69
  -7   4  -6  152.08   15.08
  -7   4  -6  161.94   14.92
   7  -4   6  171.86   38.18
  -8   4  -6   -2.43    3.89
  -8   4  -6    6.66    4.81
   8  -4   6  -17.10   25.98
  -9   4  -6  104.57   13.22
  -9   4  -6  122.86   14.22
   9  -4   6  165.84   41.23
 -10   4  -6  552.95   48.37
  10  -4   6  516.61   75.14
 -11   4  -6  358.30   35.44
  11  -4   6  389.10   65.40
 -12   4  -6   46.92   13.11
  12  -4   6   48.48   43.35
 -13   4  -6   30.25   13.88
  13  -4   6   39.14   46.55
 -14   4  -6   61.51   18.36
 -15  -3   6  148.68   31.15
 -15  -3   6  314.90   71.58
 -14  -3   6  316.52   67.75
 -14  -3   6  223.99   34.83
 -13  -3   6   70.31   21.05
 -13  -3   6   62.64   41.84
 -12  -3   6   26.83   13.98
 -12  -3   6   89.98   42.31
 -11  -3   6  416.11   47.41
 -11  -3   6  542.78   69.48
  -9  -3   6  518.31   63.46
   8   3  -6  163.50   20.56
  -8  -3   6  171.04   33.58
   7   3  -6  136.58   18.54
  -7  -3   6  168.88   30.27
   6   3  -6 1126.47   98.46
  -6  -3   6 1142.67  105.19
   5   3  -6 1420.97  118.16
  -5  -3   6 1333.71  124.31
   4   3  -6 1297.45  103.96
  -4  -3   6 1126.59  110.19
   3   3  -6  222.26   33.09
   3   3  -6  227.87   22.23
  -3  -3   6  236.54   21.40
  -3  -3   6  233.26   39.19
   2   3  -6  470.49   48.00
  -2  -3   6  497.30   51.66
  -2  -3   6  351.33   36.42
   1   3  -6 2063.19  170.98
  -1  -3   6 1851.52  163.37
  -1  -3   6 1876.64  163.13
  -1  -3   6 1975.00  171.51
   0   3  -6 3962.39  337.12
   0  -3   6 3747.59  337.20
   0  -3   6 4129.13  330.72
   0  -3   6 3925.17  330.86
   1  -3   6 1803.09  172.07
   1  -3   6 2024.55  165.09
   1  -3   6 2045.74  164.87
  -2   3  -6  504.50   53.25
   2  -3   6  506.84   54.03
  -3   3  -6  142.07   31.98
   3  -3   6  167.62   29.57
   4  -3   6  769.36   76.38
   5  -3   6 1225.37  115.38
  -6   3  -6 1050.61   91.35
   6  -3   6 1124.40   91.30
   6  -3   6 1055.02  105.17
  -7   3  -6  122.61   12.40
  -8   3  -6  104.72   13.03
   8  -3   6  176.02   37.72
   9  -3   6  376.04   59.70
 -10   3  -6  744.73   60.76
  10  -3   6  591.47   84.25
 -11   3  -6  554.46   47.78
  11  -3   6  454.85   74.97
 -12   3  -6   65.91   13.71
  12  -3   6   60.49   66.31
 -13   3  -6   24.01   13.55
 -14   3  -6  174.69   23.52
 -15   3  -6  247.00   33.84
 -15  -2   6   35.99   20.76
 -15  -2   6   96.34   61.55
 -14  -2   6  -12.01   16.53
 -14  -2   6   53.25   46.32
 -13  -2   6   41.20   35.42
 -13  -2   6   13.22   14.90
 -12  -2   6   37.75   34.78
 -12  -2   6    7.21   13.45
 -11  -2   6  114.14   34.40
 -11  -2   6   82.30   17.25
 -10  -2   6  101.10   33.92
 -10  -2   6  117.04   18.63
  -9  -2   6  107.95   17.87
  -9  -2   6   94.01   29.17
  -8  -2   6   34.07   19.92
  -7  -2   6   56.40   18.29
  -6  -2   6  172.97   26.13
  -5  -2   6  128.65   22.88
   3   2  -6  124.32   23.97
  -3  -2   6  123.32   23.36
  -3  -2   6  119.24   12.64
  -3  -2   6  133.68   13.53
   2   2  -6   -1.55   11.29
  -2  -2   6   -0.43    2.63
  -2  -2   6    4.20    3.30
  -2  -2   6    9.01   13.88
   1   2  -6  145.37   24.43
  -1  -2   6  181.68   15.76
  -1  -2   6  183.78   15.59
  -1  -2   6  148.92   24.51
   0   2  -6   98.45   18.84
   0  -2   6  101.25    9.73
   0  -2   6  102.75    9.59
   0  -2   6  105.05   20.08
  -1   2  -6   58.90   14.55
   1  -2   6   92.31   16.18
  -2   2  -6   10.44    2.18
   2  -2   6   12.98    2.20
   2  -2   6   20.20   12.74
  -3   2  -6  114.26   21.80
  -3   2  -6   61.73    6.94
   3  -2   6   65.13    6.43
   3  -2   6   93.64   20.17
  -4   2  -6   44.25    5.30
   4  -2   6   37.73    4.61
   4  -2   6   46.92   19.10
  -5   2  -6   68.12    7.99
   5  -2   6   77.83    7.62
  -6   2  -6  207.66   20.29
   6  -2   6  237.48   20.15
   6  -2   6  229.69   39.18
  -7   2  -6  107.63   12.56
   7  -2   6  165.80   35.72
   7  -2   6  105.35   11.53
  -8   2  -6   -0.88    4.88
   8  -2   6   28.56   22.45
   8  -2   6    8.17    4.16
   9  -2   6   61.77   32.35
   9  -2   6   70.05    9.98
  10  -2   6  130.96   15.79
  10  -2   6  115.98   40.43
  11  -2   6  110.44   40.20
 -12   2  -6   13.72    9.92
 -13   2  -6   -5.34   10.94
 -14   2  -6   -7.60   12.38
 -15  -1   6   99.74   32.45
 -14  -1   6  140.22   26.55
 -14  -1   6  197.42   55.28
 -13  -1   6    7.34   14.29
 -13  -1   6   34.42   42.92
 -12  -1   6   35.82   38.68
 -12  -1   6   26.16   13.07
 -11  -1   6  239.50   30.70
 -10  -1   6  427.40   40.20
 -10  -1   6  374.94   55.69
  -9  -1   6  288.52   28.59
  -9  -1   6  240.45   42.57
  -8  -1   6   17.31    8.52
  -8  -1   6    9.34   18.03
  -7  -1   6   52.05   19.06
  -7  -1   6   66.27   11.21
  -7  -1   6   60.66   19.01
  -6  -1   6  631.62   56.20
  -6  -1   6  630.24   62.71
  -6  -1   6  638.93   60.87
  -5  -1   6  599.63   52.29
  -5  -1   6  584.21   56.55
  -4  -1   6 1076.31   90.80
  -4  -1   6 1084.17   94.72
  -4  -1   6 1012.61   90.22
   3   1  -6    3.04    9.07
  -3  -1   6    7.40    3.91
  -3  -1   6    8.49    3.50
  -3  -1   6   23.64   12.30
   2   1  -6  319.75   37.19
  -2  -1   6  388.35   33.50
  -2  -1   6  389.38   33.34
  -2  -1   6  436.48   38.74
   1   1  -6  918.61   82.02
   1   1  -6  862.37   78.29
  -1  -1   6  995.47   81.83
   0   1  -6 4234.09  380.30
   0   1  -6 4608.72  383.64
   0  -1   6 4529.43  380.55
   0  -1   6 4778.45  383.90
  -1   1  -6 1207.94  108.04
  -1   1  -6 1245.35  103.38
   1  -1   6 1279.21  103.50
   1  -1   6 1168.16  107.95
  -2   1  -6  348.63   31.76
  -2   1  -6  412.00   39.91
   2  -1   6  394.69   38.76
   2  -1   6  352.85   31.67
  -3   1  -6    0.44    2.23
  -3   1  -6   -7.76   12.59
   3  -1   6    3.63    1.94
   3  -1   6    9.45   11.55
  -4   1  -6 1003.71   87.62
  -4   1  -6 1015.34   97.32
   4  -1   6 1063.64   97.51
   4  -1   6 1059.38   87.36
  -5   1  -6  587.74   51.83
   5  -1   6  647.84   51.56
   5  -1   6  555.88   63.02
  -6   1  -6  690.84   58.53
   6  -1   6  733.44   58.20
   6  -1   6  580.15   70.60
  -7   1  -6   27.54    6.12
   7  -1   6   66.10   23.79
   7  -1   6   45.67    6.86
   8  -1   6   55.02   26.72
   8  -1   6   21.20    5.82
   9  -1   6  138.21   16.73
   9  -1   6  233.82   42.95
  10  -1   6  363.90   33.46
  10  -1   6  341.71   59.53
  11  -1   6  111.41   14.40
  12  -1   6    1.30    8.45
 -14   1  -6   62.70   15.77
 -15   1  -6   56.79   15.72
 -15   0   6  426.45   90.87
 -15   0   6  279.91   38.60
 -14   0   6  217.01   30.31
 -13   0   6   27.67   12.52
 -11   0   6  408.09   40.73
 -10   0   6 1049.64   92.85
  -9   0   6  981.82   86.68
  -8   0   6  142.46   18.51
  -8   0   6  133.96   27.71
  -7   0   6  224.59   23.20
  -6   0   6  958.23   88.27
  -6   0   6 1080.08   94.18
  -5   0   6 2275.66  184.72
  -5   0   6 1985.78  180.94
  -4   0   6 1742.60  146.89
  -4   0   6 1725.47  147.15
  -3   0   6 1364.90  110.99
  -3   0   6 1243.20  110.61
   2   0  -6  187.89   17.00
  -2   0   6  186.35   17.35
   1   0  -6  420.44   42.12
   1   0  -6  491.95   40.26
  -1   0   6  497.81   40.46
   0   0  -6 3319.36  266.26
   0   0  -6 2961.87  263.70
   0   0   6 3015.41  263.83
   0   0   6 3264.46  266.18
  -1   0  -6  260.19   23.11
   1   0   6  267.70   23.16
  -2   0  -6  169.60   21.98
  -2   0  -6  149.01   13.73
   2   0   6  145.16   13.61
  -3   0  -6  223.17   20.81
   3   0   6  246.52   20.67
  -4   0  -6 1311.31  114.48
  -4   0  -6 1137.66  105.42
   4   0   6 1219.93  105.19
   4   0   6 1346.46  114.30
  -5   0  -6 2322.83  195.73
   5   0   6 2212.69  204.85
   5   0   6 2418.63  195.41
  -6   0  -6  981.11   88.19
   6   0   6 1123.75   88.01
   6   0   6  983.03   99.59
  -7   0  -6  268.07   26.42
   7   0   6  314.38   26.29
   7   0   6  271.21   42.79
   8   0   6  119.42   31.69
   8   0   6   86.93   11.63
   9   0   6  696.17   62.93
   9   0   6  763.48   83.88
  10   0   6  901.04   79.63
  11   0   6  527.62   48.09
  12   0   6  100.71   15.10
  13   0   6   35.12   10.81
 -15   0  -6  170.64   25.35
 -15   1   6   51.22   20.05
 -14   1   6   57.13   17.59
 -13   1   6   38.49   14.66
 -12   1   6    7.69   11.04
 -11   1   6   92.42   16.82
 -10   1   6  268.79   29.13
  -9   1   6  364.38   35.77
  -8   1   6   47.38   10.49
  -8   1   6   41.09   18.50
  -7   1   6   45.19   18.91
  -7   1   6   41.97    8.48
  -6   1   6  262.62   25.48
  -5   1   6 1178.91  101.01
  -4   1   6  307.26   29.48
  -4   1   6  355.47   30.04
  -3   1   6   12.61    3.81
   2  -1  -6  380.28   33.06
  -2   1   6  377.63   33.29
   1  -1  -6  917.37   79.50
  -1   1   6  954.95   79.68
   0  -1  -6  821.03   72.39
   0  -1  -6  888.26   74.39
   0   1   6  812.02   72.47
   0   1   6  880.60   74.38
  -1  -1  -6 1496.47  133.13
  -1  -1  -6 1545.65  130.10
   1   1   6 1574.44  130.09
   1   1   6 1552.65  133.29
  -2  -1  -6  592.23   54.44
  -2  -1  -6  549.94   48.77
   2   1   6  534.25   55.23
   2   1   6  601.38   48.81
  -3  -1  -6   62.00    7.11
  -3  -1  -6   70.71   16.68
   3   1   6   63.51   16.05
   3   1   6   66.95    6.90
  -4  -1  -6  285.85   36.72
  -4  -1  -6  265.33   24.64
   4   1   6  287.32   36.12
   4   1   6  270.23   24.24
   5   1   6 1006.54   95.24
   5   1   6 1008.89   85.64
  -6  -1  -6  259.60   25.62
   6   1   6  270.99   40.11
   6   1   6  301.44   25.29
   7   1   6   90.14   10.74
   8   1   6   65.19    9.65
   9   1   6  345.57   32.26
  10   1   6  242.45   24.73
  11   1   6  181.72   20.62
  12   1   6   78.90   14.36
  13   1   6   -4.14    9.52
  14   1   6  101.07   19.16
 -15   2   6   22.07   16.68
 -14   2   6   25.45   15.14
 -13   2   6   37.60   14.31
 -12   2   6   17.36   11.33
 -11   2   6   45.80   13.44
 -10   2   6   92.17   15.36
  -9   2   6   89.53   14.31
  -8   2   6   55.73   12.45
  -8   2   6   50.22   20.63
  -7   2   6   19.26    7.30
  -7   2   6   32.93   16.64
  -6   2   6   97.91   12.95
  -5   2   6  108.67   12.79
   4  -2  -6  305.69   26.44
  -4   2   6  275.97   26.86
  -3   2   6  316.69   28.52
   2  -2  -6  121.63   11.95
  -2   2   6  122.10   12.24
   1  -2  -6   97.73    9.84
  -1   2   6   92.92    9.87
   0  -2  -6  322.77   30.09
   0  -2  -6  311.06   27.70
   0   2   6  306.72   27.69
  -1  -2  -6  161.41   14.59
  -1  -2  -6  149.11   19.79
   1   2   6  159.26   14.57
  -2  -2  -6  249.03   22.32
  -2  -2  -6  232.63   28.78
   2   2   6  264.39   22.25
  -3  -2  -6  380.47   43.15
  -3  -2  -6  349.80   31.94
   3   2   6  368.90   31.75
  -4  -2  -6  211.44   20.06
  -4  -2  -6  249.96   33.25
   4   2   6  193.72   19.06
  -5  -2  -6  341.47   32.26
   5   2   6  378.49   31.96
   6   2   6  138.37   13.91
   7   2   6   11.14    4.87
   8   2   6    9.50    5.70
   9   2   6   21.98   12.93
  10   2   6  187.08   21.84
  11   2   6   84.58   14.11
  12   2   6    3.13    9.51
  13   2   6   26.05   11.02
  14   2   6   20.50   12.07
  15   2   6   27.04   13.32
 -15   3   6  223.05   30.57
 -14   3   6  188.31   26.10
 -13   3   6   46.04   15.00
 -12   3   6   19.90   12.35
 -11   3   6  210.61   24.83
 -10   3   6  547.21   51.00
  -9   3   6  537.50   49.59
  -8   3   6  194.59   34.37
   7  -3  -6   67.10   19.87
  -7   3   6   75.19   12.24
  -7   3   6  107.22   23.06
  -6   3   6  808.02   70.52
  -5   3   6  771.02   67.07
   4  -3  -6  473.06   39.87
  -4   3   6  429.43   40.15
   3  -3  -6  269.15   25.12
  -3   3   6  271.25   25.04
   2  -3  -6  130.06   12.52
  -2   3   6  119.09   12.57
   1  -3  -6 1411.37  118.61
  -1   3   6 1387.28  118.70
   0  -3  -6 2181.80  184.88
   0  -3  -6 2203.79  187.67
  -1  -3  -6 1925.31  162.44
  -2  -3  -6  237.44   21.87
   2   3   6  248.55   21.85
  -3  -3  -6  172.86   17.90
   3   3   6  198.48   17.32
  -4  -3  -6  598.20   54.05
  -4  -3  -6  630.65   64.22
   4   3   6  638.96   53.67
  -5  -3  -6  649.42   56.81
   5   3   6  654.31   56.26
   6   3   6 1063.88   90.94
   7   3   6  237.48   22.61
   8   3   6  141.06   16.03
   9   3   6  880.01   76.83
  10   3   6  614.13   55.40
  11   3   6  366.44   35.60
  12   3   6  107.66   17.00
  14   3   6  141.23   21.82
  15   3   6  218.69   28.82
 -15   4   6  101.81   22.74
 -14   4   6   70.28   16.87
 -13   4   6    1.53   12.62
 -12   4   6    3.55   11.50
[truncated: 579,314 more chars]
