# Supplementary material for: Synthesis and Structures of Lead(II) Complexes with Substituted Derivatives of the Closo-Decaborate Anion with a Pendant N3 Group
Source: Molecules. 2023 Dec 13;28(24):8073. doi: 10.3390/molecules28248073 (PMC10746007; doi:10.3390/molecules28248073)
Supplement: Supplementary file 1 [file molecules-28-08073-s001.zip › 6.cif]

data_mo_22kub294_0m_a
_audit_creation_date               2023-11-13
_audit_creation_method
;
Olex2 1.5
(compiled 2023.08.24 svn.re1ec1418 for OlexSys, GUI svn.r6817)
;
_shelx_SHELXL_version_number       '2018/3'
_audit_contact_author_address      ?
_audit_contact_author_email        ?
_audit_contact_author_name         ''
_audit_contact_author_phone        ?
_publ_contact_author_id_orcid      ?
_publ_section_references
;
Bourhis, L.J., Dolomanov, O.V., Gildea, R.J., Howard, J.A.K., Puschmann, H.
 (2015). Acta Cryst. A71, 59-75.

Dolomanov, O.V., Bourhis, L.J., Gildea, R.J, Howard, J.A.K. & Puschmann, H.
 (2009), J. Appl. Cryst. 42, 339-341.

Sheldrick, G.M. (2015). Acta Cryst. C71, 3-8.
;
_chemical_name_common              ?
_chemical_name_systematic          ?
_chemical_formula_moiety           'C53 H51 B10 N13 O7 Pb2, 3(C2 H3 N)'
_chemical_formula_sum              'C59 H60 B10 N16 O7 Pb2'
_chemical_formula_weight           1627.71
_chemical_melting_point            ?
loop_
  _atom_type_symbol
  _atom_type_description
  _atom_type_scat_dispersion_real
  _atom_type_scat_dispersion_imag
  _atom_type_scat_source
 'C' 'C' 0.0033 0.0016 'International Tables Vol C Tables 4.2.6.8 and 6.1.1.4'
 'H' 'H' 0.0000 0.0000 'International Tables Vol C Tables 4.2.6.8 and 6.1.1.4'
 'B' 'B' 0.0013 0.0007 'International Tables Vol C Tables 4.2.6.8 and 6.1.1.4'
 'N' 'N' 0.0061 0.0033 'International Tables Vol C Tables 4.2.6.8 and 6.1.1.4'
 'O' 'O' 0.0106 0.0060 'International Tables Vol C Tables 4.2.6.8 and 6.1.1.4'
 'Pb' 'Pb' -3.3944 10.1111
 'International Tables Vol C Tables 4.2.6.8 and 6.1.1.4'

_shelx_space_group_comment
;
The symmetry employed for this shelxl refinement is uniquely defined
by the following loop, which should always be used as a source of
symmetry information in preference to the above space-group names.
They are only intended as comments.
;
_space_group_crystal_system        'triclinic'
_space_group_IT_number             2
_space_group_name_H-M_alt          'P -1'
_space_group_name_Hall             '-P 1'
loop_
  _space_group_symop_operation_xyz
 'x, y, z'
 '-x, -y, -z'

_cell_length_a                     9.377(3)
_cell_length_b                     17.981(6)
_cell_length_c                     19.298(10)
_cell_angle_alpha                  99.786(19)
_cell_angle_beta                   95.463(18)
_cell_angle_gamma                  97.987(9)
_cell_volume                       3152(2)
_cell_formula_units_Z              2
_cell_measurement_reflns_used      7147
_cell_measurement_temperature      100.00
_cell_measurement_theta_max        25.096
_cell_measurement_theta_min        2.158
_shelx_estimated_absorpt_T_max     0.948
_shelx_estimated_absorpt_T_min     0.813
_exptl_absorpt_coefficient_mu      5.402
_exptl_absorpt_correction_T_max    0.7452
_exptl_absorpt_correction_T_min    0.6032
_exptl_absorpt_correction_type     multi-scan
_exptl_absorpt_process_details
;
SADABS-2016/2 (Bruker,2016/2) was used for absorption correction.
wR2(int) was 0.0634 before and 0.0367 after correction.
The Ratio of minimum to maximum transmission is 0.8094.
The \l/2 correction factor is Not present.
;
_exptl_absorpt_special_details     ?
_exptl_crystal_colour              yellow
_exptl_crystal_colour_primary      yellow
_exptl_crystal_density_diffrn      1.715
_exptl_crystal_density_meas        ?
_exptl_crystal_density_method      ?
_exptl_crystal_description         plate
_exptl_crystal_F_000               1592
_exptl_crystal_size_max            0.04
_exptl_crystal_size_mid            0.04
_exptl_crystal_size_min            0.01
_exptl_transmission_factor_max     ?
_exptl_transmission_factor_min     ?
_diffrn_reflns_av_R_equivalents    0.0361
_diffrn_reflns_av_unetI/netI       0.0689
_diffrn_reflns_Laue_measured_fraction_full  0.977
_diffrn_reflns_Laue_measured_fraction_max  0.977
_diffrn_reflns_limit_h_max         11
_diffrn_reflns_limit_h_min         -11
_diffrn_reflns_limit_k_max         21
_diffrn_reflns_limit_k_min         -21
_diffrn_reflns_limit_l_max         23
_diffrn_reflns_limit_l_min         -22
_diffrn_reflns_number              18658
_diffrn_reflns_point_group_measured_fraction_full  0.977
_diffrn_reflns_point_group_measured_fraction_max  0.977
_diffrn_reflns_theta_full          25.103
_diffrn_reflns_theta_max           25.103
_diffrn_reflns_theta_min           2.158
_diffrn_ambient_temperature        100.00
_diffrn_detector_area_resol_mean   ?
_diffrn_measured_fraction_theta_full  0.977
_diffrn_measured_fraction_theta_max  0.977
_diffrn_measurement_device_type    'Bruker D8 Venture'
_diffrn_measurement_method         '\f and \w scans'
_diffrn_radiation_type             MoK\a
_diffrn_radiation_wavelength       0.71073
_diffrn_source                     ?
_reflns_Friedel_coverage           0.000
_reflns_Friedel_fraction_full      .
_reflns_Friedel_fraction_max       .
_reflns_number_gt                  8876
_reflns_number_total               10974
_reflns_special_details
;
 Reflections were merged by SHELXL according to the crystal
 class for the calculation of statistics and refinement.
 
 _reflns_Friedel_fraction is defined as the number of unique
 Friedel pairs measured divided by the number that would be
 possible theoretically, ignoring centric projections and
 systematic absences.
;
_reflns_threshold_expression       'I > 2\s(I)'
_computing_cell_refinement         'SAINT V8.40A (Bruker, 2019)'
_computing_data_collection         ?
_computing_data_reduction          'SAINT V8.40A (Bruker, 2019)'
_computing_molecular_graphics      'Olex2 1.5 (Dolomanov et al., 2009)'
_computing_publication_material    'Olex2 1.5 (Dolomanov et al., 2009)'
_computing_structure_refinement    'SHELXL 2018/3 (Sheldrick, 2015)'
_computing_structure_solution      'olex2.solve 1.5 (Bourhis et al., 2015)'
_refine_diff_density_max           3.101
_refine_diff_density_min           -1.331
_refine_diff_density_rms           0.171
_refine_ls_extinction_coef         .
_refine_ls_extinction_method       none
_refine_ls_goodness_of_fit_ref     1.074
_refine_ls_hydrogen_treatment      constr
_refine_ls_matrix_type             full
_refine_ls_number_parameters       838
_refine_ls_number_reflns           10974
_refine_ls_number_restraints       0
_refine_ls_R_factor_all            0.0687
_refine_ls_R_factor_gt             0.0517
_refine_ls_restrained_S_all        1.074
_refine_ls_shift/su_max            0.001
_refine_ls_shift/su_mean           0.000
_refine_ls_structure_factor_coef   Fsqd
_refine_ls_weighting_details      
 'w=1/[\s^2^(Fo^2^)+(0.0338P)^2^+23.7536P] where P=(Fo^2^+2Fc^2^)/3'
_refine_ls_weighting_scheme        calc
_refine_ls_wR_factor_gt            0.1057
_refine_ls_wR_factor_ref           0.1127
_refine_special_details            ?
_olex2_refinement_description
;
1. Uiso/Uaniso restraints and constraints
Uanis(C59) = Uanis(C58) = Uanis(N16)
2. Others
 Fixed X: H3(0.42842) H5(0.622841) H6A(0.46146) H7A(0.18931) H8A(0.327841)
 H9(0.61005)
 Fixed Y: H3(0.155241) H5(0.151701) H6A(0.318261) H7A(0.18521) H8A(0.18503)
 H9(0.313931)
 Fixed Z: H3(0.118071) H5(0.348741) H6A(0.189321) H7A(0.20206) H8A(0.365281)
 H9(0.350161)
3.a Secondary CH2 refined with riding coordinates:
 C1(H1A,H1B), C2(H2A,H2B), C3(H3A,H3B), C4(H4A,H4B), C5(H5A,H5B)
3.b Aromatic/amide H refined with riding coordinates:
 C6(H6), C7(H7), C8(H8), C10(H10), C11(H11), C13(H13), C14(H14), C15(H15),
 C18(H18), C19(H19), C20(H20), C22(H22), C23(H23), C25(H25), C26(H26), C27(H27),
  C30(H30), C31(H31), C32(H32), C34(H34), C35(H35), C37(H37), C38(H38),
 C39(H39), C42(H42), C43(H43), C44(H44), C46(H46), C47(H47), C49(H49), C50(H50),
  C51(H51)
3.c Idealised Me refined as rotating group:
 C55(H55A,H55B,H55C), C57(H57A,H57B,H57C), C59(H59A,H59B,H59C)
3.d Boron cage BH refined with riding coordinates:
 B1(H1), B4(H4), B10(H10A)
;
_atom_sites_solution_hydrogens     mixed
_atom_sites_solution_primary       iterative
_atom_sites_solution_secondary     ?
loop_
  _atom_site_label
  _atom_site_type_symbol
  _atom_site_fract_x
  _atom_site_fract_y
  _atom_site_fract_z
  _atom_site_U_iso_or_equiv
  _atom_site_adp_type
  _atom_site_occupancy
  _atom_site_site_symmetry_order
  _atom_site_calc_flag
  _atom_site_refinement_flags_posn
  _atom_site_refinement_flags_adp
  _atom_site_refinement_flags_occupancy
  _atom_site_disorder_assembly
  _atom_site_disorder_group
 Pb1 Pb 0.56129(3) 0.24535(2) 0.47227(2) 0.01739(10) Uani 1 1 d . . . . .
 O2 O 0.8435(6) 0.2472(3) 0.4904(3) 0.0255(15) Uani 1 1 d . . . . .
 O3 O 1.0131(7) 0.3340(4) 0.4700(4) 0.0350(17) Uani 1 1 d . . . . .
 O4 O 0.7975(7) 0.3619(3) 0.4853(3) 0.0262(15) Uani 1 1 d . . . . .
 N4 N 0.8866(8) 0.3153(5) 0.4824(4) 0.0260(18) Uani 1 1 d . . . . .
 N5 N 0.4396(8) 0.3626(4) 0.5160(4) 0.0181(16) Uani 1 1 d . . . . .
 N6 N 0.6273(8) 0.3042(4) 0.6032(4) 0.0179(16) Uani 1 1 d . . . . .
 N7 N 0.3489(7) 0.1805(4) 0.5294(4) 0.0175(16) Uani 1 1 d . . . . .
 N8 N 0.6020(8) 0.1217(4) 0.5216(4) 0.0192(16) Uani 1 1 d . . . . .
 C6 C 0.3463(9) 0.3906(5) 0.4747(5) 0.021(2) Uani 1 1 d . . . . .
 H6 H 0.308828 0.361169 0.429299 0.026 Uiso 1 1 calc R U . . .
 C7 C 0.3011(10) 0.4609(5) 0.4947(5) 0.024(2) Uani 1 1 d . . . . .
 H7 H 0.234519 0.478606 0.463518 0.029 Uiso 1 1 calc R U . . .
 C8 C 0.3528(9) 0.5036(5) 0.5591(5) 0.024(2) Uani 1 1 d . . . . .
 H8 H 0.325070 0.552272 0.573039 0.029 Uiso 1 1 calc R U . . .
 C9 C 0.4486(9) 0.4754(5) 0.6055(5) 0.0211(19) Uani 1 1 d . . . . .
 C10 C 0.5057(10) 0.5175(5) 0.6745(5) 0.025(2) Uani 1 1 d . . . . .
 H10 H 0.479607 0.566361 0.689675 0.030 Uiso 1 1 calc R U . . .
 C11 C 0.5960(10) 0.4894(5) 0.7183(4) 0.023(2) Uani 1 1 d . . . . .
 H11 H 0.632583 0.518403 0.763989 0.028 Uiso 1 1 calc R U . . .
 C12 C 0.6373(9) 0.4153(5) 0.6963(5) 0.0215(19) Uani 1 1 d . . . . .
 C13 C 0.7335(10) 0.3849(5) 0.7407(5) 0.026(2) Uani 1 1 d . . . . .
 H13 H 0.770738 0.411702 0.787026 0.032 Uiso 1 1 calc R U . . .
 C14 C 0.7716(10) 0.3154(5) 0.7148(5) 0.024(2) Uani 1 1 d . . . . .
 H14 H 0.834099 0.292724 0.743699 0.029 Uiso 1 1 calc R U . . .
 C15 C 0.7181(9) 0.2785(5) 0.6460(5) 0.022(2) Uani 1 1 d . . . . .
 H15 H 0.749280 0.231513 0.628865 0.027 Uiso 1 1 calc R U . . .
 C16 C 0.5869(9) 0.3729(5) 0.6276(4) 0.0173(18) Uani 1 1 d . . . . .
 C17 C 0.4892(9) 0.4032(5) 0.5818(4) 0.0187(19) Uani 1 1 d . . . . .
 C18 C 0.2202(10) 0.2041(5) 0.5297(5) 0.024(2) Uani 1 1 d . . . . .
 H18 H 0.199092 0.239736 0.500616 0.028 Uiso 1 1 calc R U . . .
 C19 C 0.1152(10) 0.1789(5) 0.5706(5) 0.027(2) Uani 1 1 d . . . . .
 H19 H 0.024269 0.196492 0.568383 0.033 Uiso 1 1 calc R U . . .
 C20 C 0.1442(10) 0.1288(5) 0.6137(5) 0.025(2) Uani 1 1 d . . . . .
 H20 H 0.073824 0.111214 0.641950 0.031 Uiso 1 1 calc R U . . .
 C21 C 0.2798(9) 0.1033(5) 0.6157(5) 0.022(2) Uani 1 1 d . . . . .
 C22 C 0.3177(10) 0.0503(5) 0.6589(5) 0.025(2) Uani 1 1 d . . . . .
 H22 H 0.253036 0.034860 0.690682 0.030 Uiso 1 1 calc R U . . .
 C23 C 0.4427(10) 0.0214(5) 0.6558(5) 0.027(2) Uani 1 1 d . . . . .
 H23 H 0.465391 -0.013534 0.685498 0.033 Uiso 1 1 calc R U . . .
 C24 C 0.5415(10) 0.0433(5) 0.6078(5) 0.023(2) Uani 1 1 d . . . . .
 C25 C 0.6681(10) 0.0119(5) 0.5991(5) 0.031(2) Uani 1 1 d . . . . .
 H25 H 0.691700 -0.025252 0.626020 0.037 Uiso 1 1 calc R U . . .
 C26 C 0.7586(10) 0.0340(5) 0.5524(5) 0.026(2) Uani 1 1 d . . . . .
 H26 H 0.843537 0.011793 0.545504 0.031 Uiso 1 1 calc R U . . .
 C27 C 0.7229(10) 0.0904(5) 0.5148(5) 0.025(2) Uani 1 1 d . . . . .
 H27 H 0.786893 0.107211 0.483321 0.030 Uiso 1 1 calc R U . . .
 C28 C 0.5115(9) 0.0988(4) 0.5669(5) 0.020(2) Uani 1 1 d . . . . .
 C29 C 0.3775(9) 0.1286(5) 0.5708(4) 0.0172(18) Uani 1 1 d . . . . .
 Pb2 Pb 0.23706(3) 0.25997(2) 0.08065(2) 0.01854(10) Uani 1 1 d . . . . .
 O5 O 0.2529(7) 0.4119(3) 0.1176(3) 0.0288(15) Uani 1 1 d . . . . .
 O6 O 0.0342(7) 0.3501(3) 0.1068(3) 0.0245(14) Uani 1 1 d . . . . .
 O7 O 0.0719(8) 0.4739(4) 0.1185(4) 0.0394(18) Uani 1 1 d . . . . .
 N9 N 0.1187(8) 0.4133(4) 0.1147(4) 0.0226(17) Uani 1 1 d . . . . .
 N10 N -0.0111(8) 0.1702(4) 0.0412(4) 0.0218(17) Uani 1 1 d . . . . .
 N11 N 0.2318(7) 0.1472(4) -0.0260(4) 0.0211(16) Uani 1 1 d . . . . .
 N12 N 0.1701(8) 0.3136(4) -0.0283(3) 0.0186(16) Uani 1 1 d . . . . .
 N13 N 0.4556(8) 0.3209(4) 0.0239(4) 0.0211(16) Uani 1 1 d . . . . .
 C30 C -0.1262(10) 0.1775(5) 0.0762(5) 0.025(2) Uani 1 1 d . . . . .
 H30 H -0.117521 0.218748 0.115126 0.031 Uiso 1 1 calc R U . . .
 C31 C -0.2568(10) 0.1287(5) 0.0593(5) 0.030(2) Uani 1 1 d . . . . .
 H31 H -0.334585 0.135624 0.086674 0.036 Uiso 1 1 calc R U . . .
 C32 C -0.2722(11) 0.0705(5) 0.0027(5) 0.030(2) Uani 1 1 d . . . . .
 H32 H -0.362965 0.037968 -0.011044 0.036 Uiso 1 1 calc R U . . .
 C33 C -0.1548(10) 0.0579(5) -0.0357(5) 0.023(2) Uani 1 1 d . . . . .
 C34 C -0.1612(11) -0.0016(5) -0.0953(5) 0.029(2) Uani 1 1 d . . . . .
 H34 H -0.249644 -0.035725 -0.110978 0.035 Uiso 1 1 calc R U . . .
 C35 C -0.0453(11) -0.0109(5) -0.1302(5) 0.028(2) Uani 1 1 d . . . . .
 H35 H -0.053093 -0.051451 -0.169581 0.033 Uiso 1 1 calc R U . . .
 C36 C 0.0887(11) 0.0393(5) -0.1086(5) 0.026(2) Uani 1 1 d . . . . .
 C37 C 0.2141(11) 0.0313(5) -0.1419(5) 0.029(2) Uani 1 1 d . . . . .
 H37 H 0.208594 -0.007860 -0.182399 0.035 Uiso 1 1 calc R U . . .
 C38 C 0.3427(11) 0.0774(5) -0.1183(5) 0.032(2) Uani 1 1 d . . . . .
 H38 H 0.427337 0.070572 -0.140441 0.039 Uiso 1 1 calc R U . . .
 C39 C 0.3450(11) 0.1363(5) -0.0590(5) 0.029(2) Uani 1 1 d . . . . .
 H39 H 0.433715 0.169880 -0.042321 0.035 Uiso 1 1 calc R U . . .
 C40 C 0.1037(10) 0.0999(4) -0.0503(4) 0.0190(19) Uani 1 1 d . . . . .
 C41 C -0.0221(10) 0.1097(5) -0.0138(5) 0.0207(19) Uani 1 1 d . . . . .
 C42 C 0.0316(10) 0.3093(5) -0.0540(4) 0.0208(19) Uani 1 1 d . . . . .
 H42 H -0.040484 0.278149 -0.035766 0.025 Uiso 1 1 calc R U . . .
 C43 C -0.0114(10) 0.3480(5) -0.1058(5) 0.026(2) Uani 1 1 d . . . . .
 H43 H -0.111334 0.343229 -0.122880 0.032 Uiso 1 1 calc R U . . .
 C44 C 0.0910(10) 0.3939(5) -0.1330(5) 0.024(2) Uani 1 1 d . . . . .
 H44 H 0.062325 0.421529 -0.168311 0.029 Uiso 1 1 calc R U . . .
 C45 C 0.2393(10) 0.3993(5) -0.1075(4) 0.0211(19) Uani 1 1 d . . . . .
 C46 C 0.3519(11) 0.4460(5) -0.1324(5) 0.026(2) Uani 1 1 d . . . . .
 H46 H 0.328500 0.473930 -0.168388 0.031 Uiso 1 1 calc R U . . .
 C47 C 0.4927(11) 0.4509(5) -0.1047(5) 0.032(2) Uani 1 1 d . . . . .
 H47 H 0.565972 0.483003 -0.121315 0.038 Uiso 1 1 calc R U . . .
 C48 C 0.5331(10) 0.4092(5) -0.0517(5) 0.024(2) Uani 1 1 d . . . . .
 C49 C 0.6764(10) 0.4142(6) -0.0214(5) 0.031(2) Uani 1 1 d . . . . .
 H49 H 0.752380 0.445844 -0.036728 0.038 Uiso 1 1 calc R U . . .
 C50 C 0.7058(10) 0.3745(6) 0.0289(5) 0.032(2) Uani 1 1 d . . . . .
 H50 H 0.803149 0.378186 0.049725 0.039 Uiso 1 1 calc R U . . .
 C51 C 0.5943(10) 0.3269(5) 0.0517(5) 0.026(2) Uani 1 1 d . . . . .
 H51 H 0.617783 0.298551 0.087290 0.031 Uiso 1 1 calc R U . . .
 C52 C 0.4240(9) 0.3620(5) -0.0264(4) 0.0201(19) Uani 1 1 d . . . . .
 C53 C 0.2742(9) 0.3579(5) -0.0541(4) 0.0203(19) Uani 1 1 d . . . . .
 O1 O 0.7500(7) 0.2524(4) 0.2164(3) 0.0337(16) Uani 1 1 d . . . . .
 N1 N 0.9247(12) 0.5966(7) 0.3078(6) 0.061(3) Uani 1 1 d . . . . .
 N2 N 0.8217(11) 0.6277(6) 0.3154(5) 0.043(2) Uani 1 1 d . . . . .
 N3 N 0.7238(14) 0.6587(7) 0.3149(6) 0.065(3) Uani 1 1 d . . . . .
 C1 C 0.8007(10) 0.3321(5) 0.2319(5) 0.033(2) Uani 1 1 d . . . . .
 H1A H 0.731000 0.358566 0.258320 0.040 Uiso 1 1 calc R U . . .
 H1B H 0.807374 0.351636 0.187153 0.040 Uiso 1 1 calc R U . . .
 C2 C 0.9504(10) 0.3496(6) 0.2763(6) 0.035(2) Uani 1 1 d . . . . .
 H2A H 0.943497 0.329534 0.320768 0.042 Uiso 1 1 calc R U . . .
 H2B H 1.019808 0.323097 0.249678 0.042 Uiso 1 1 calc R U . . .
 C3 C 1.0065(12) 0.4337(6) 0.2938(6) 0.040(3) Uani 1 1 d . . . . .
 H3A H 0.989660 0.456060 0.250869 0.048 Uiso 1 1 calc R U . . .
 H3B H 1.112496 0.441523 0.308249 0.048 Uiso 1 1 calc R U . . .
 C4 C 0.9350(12) 0.4749(6) 0.3524(6) 0.046(3) Uani 1 1 d . . . . .
 H4A H 0.960774 0.455775 0.396364 0.055 Uiso 1 1 calc R U . . .
 H4B H 0.828505 0.461677 0.340037 0.055 Uiso 1 1 calc R U . . .
 C5 C 0.9754(12) 0.5611(7) 0.3672(5) 0.042(3) Uani 1 1 d . . . . .
 H5A H 0.933146 0.582277 0.409926 0.050 Uiso 1 1 calc R U . . .
 H5B H 1.082230 0.574651 0.377400 0.050 Uiso 1 1 calc R U . . .
 B1 B 0.5604(12) 0.1259(6) 0.2205(5) 0.025(2) Uani 1 1 d . . . . .
 H1 H 0.621285 0.079337 0.199454 0.030 Uiso 1 1 calc R U . . .
 B2 B 0.6113(10) 0.2218(6) 0.2343(5) 0.020(2) Uani 1 1 d . . . . .
 B3 B 0.4489(12) 0.1714(6) 0.1772(5) 0.024(2) Uani 1 1 d . . . . .
 H3 H 0.428420 0.155241 0.118071 0.029 Uiso 1 1 d . U . . .
 B4 B 0.3949(11) 0.1191(6) 0.2469(5) 0.022(2) Uani 1 1 d . . . . .
 H4 H 0.331481 0.060898 0.244164 0.027 Uiso 1 1 calc R U . . .
 B5 B 0.5568(11) 0.1696(6) 0.3049(6) 0.023(2) Uani 1 1 d . . . . .
 H5 H 0.622841 0.151701 0.348741 0.028 Uiso 1 1 d . U . . .
 B6 B 0.4558(11) 0.2712(6) 0.2206(5) 0.020(2) Uani 1 1 d . . . . .
 H6A H 0.461460 0.318261 0.189321 0.024 Uiso 1 1 d . U . . .
 B7 B 0.3042(11) 0.1975(6) 0.2279(5) 0.023(2) Uani 1 1 d . . . . .
 H7A H 0.189310 0.185210 0.202060 0.028 Uiso 1 1 d . U . . .
 B8 B 0.3812(10) 0.1969(6) 0.3181(5) 0.019(2) Uani 1 1 d . . . . .
 H8A H 0.327841 0.185030 0.365281 0.023 Uiso 1 1 d . U . . .
 B9 B 0.5375(12) 0.2689(5) 0.3099(5) 0.022(2) Uani 1 1 d . . . . .
 H9 H 0.610050 0.313931 0.350161 0.026 Uiso 1 1 d . U . . .
 B10 B 0.3571(11) 0.2794(5) 0.2901(5) 0.021(2) Uani 1 1 d . . . . .
 H10A H 0.294968 0.325328 0.311343 0.025 Uiso 1 1 calc R U . . .
 N14 N 1.3077(14) 0.8016(8) 0.1168(7) 0.074(4) Uani 1 1 d . . . . .
 C54 C 1.2640(17) 0.8381(8) 0.1649(8) 0.063(4) Uani 1 1 d . . . . .
 C55 C 1.2062(18) 0.8805(7) 0.2249(7) 0.073(5) Uani 1 1 d . . . . .
 H55A H 1.100487 0.866050 0.219838 0.109 Uiso 1 1 calc R U . . .
 H55B H 1.230567 0.935495 0.225854 0.109 Uiso 1 1 calc R U . . .
 H55C H 1.248789 0.868311 0.269177 0.109 Uiso 1 1 calc R U . . .
 N15 N 0.8690(14) 0.7943(6) 0.2103(6) 0.067(3) Uani 1 1 d . . . . .
 C56 C 0.7410(16) 0.7777(7) 0.2136(7) 0.056(4) Uani 1 1 d . . . . .
 C57 C 0.5881(15) 0.7574(8) 0.2124(8) 0.072(4) Uani 1 1 d . . . . .
 H57A H 0.538276 0.768773 0.169389 0.108 Uiso 1 1 calc R U . . .
 H57B H 0.556332 0.786693 0.254152 0.108 Uiso 1 1 calc R U . . .
 H57C H 0.564577 0.702618 0.212862 0.108 Uiso 1 1 calc R U . . .
 N16 N -0.0193(11) -0.0363(6) 0.6661(7) 0.070(2) Uani 1 1 d . . . . .
 C58 C -0.0030(13) -0.1003(7) 0.6620(9) 0.070(2) Uani 1 1 d . . . . .
 C59 C 0.0196(13) -0.1747(7) 0.6704(8) 0.070(2) Uani 1 1 d . . . . .
 H59A H 0.040331 -0.203019 0.625380 0.105 Uiso 1 1 calc R U . . .
 H59B H -0.067681 -0.201591 0.684828 0.105 Uiso 1 1 calc R U . . .
 H59C H 0.101945 -0.171049 0.706804 0.105 Uiso 1 1 calc R U . . .

loop_
  _atom_site_aniso_label
  _atom_site_aniso_U_11
  _atom_site_aniso_U_22
  _atom_site_aniso_U_33
  _atom_site_aniso_U_23
  _atom_site_aniso_U_13
  _atom_site_aniso_U_12
 Pb1 0.01865(18) 0.01647(17) 0.01672(18) 0.00360(13) -0.00063(13) 0.00290(14)
 O2 0.024(3) 0.013(3) 0.045(4) 0.017(3) 0.004(3) 0.008(3)
 O3 0.013(3) 0.040(4) 0.053(5) 0.011(3) 0.005(3) 0.004(3)
 O4 0.024(3) 0.021(3) 0.033(4) 0.009(3) -0.006(3) 0.005(3)
 N4 0.016(4) 0.036(5) 0.025(4) 0.008(4) -0.003(3) 0.001(4)
 N5 0.024(4) 0.007(3) 0.022(4) 0.005(3) -0.003(3) 0.001(3)
 N6 0.021(4) 0.008(3) 0.025(4) 0.006(3) -0.002(3) 0.004(3)
 N7 0.018(4) 0.015(4) 0.020(4) 0.005(3) -0.004(3) 0.004(3)
 N8 0.018(4) 0.012(4) 0.026(4) 0.002(3) 0.003(3) 0.001(3)
 C6 0.024(5) 0.016(4) 0.022(5) 0.008(4) -0.009(4) 0.000(4)
 C7 0.021(5) 0.016(4) 0.042(6) 0.018(4) -0.002(4) 0.008(4)
 C8 0.022(5) 0.016(4) 0.039(6) 0.009(4) 0.004(4) 0.010(4)
 C9 0.012(4) 0.018(4) 0.034(5) 0.005(4) 0.003(4) 0.005(4)
 C10 0.029(5) 0.014(4) 0.031(5) -0.002(4) 0.003(4) 0.007(4)
 C11 0.030(5) 0.020(5) 0.015(5) -0.003(4) -0.002(4) -0.001(4)
 C12 0.022(5) 0.014(4) 0.029(5) 0.003(4) 0.005(4) 0.005(4)
 C13 0.035(5) 0.021(5) 0.019(5) 0.003(4) -0.015(4) 0.001(4)
 C14 0.026(5) 0.025(5) 0.020(5) 0.008(4) -0.008(4) 0.005(4)
 C15 0.022(5) 0.018(4) 0.029(5) 0.007(4) 0.002(4) 0.008(4)
 C16 0.016(4) 0.014(4) 0.023(5) 0.010(3) 0.000(3) -0.001(4)
 C17 0.015(4) 0.017(4) 0.024(5) 0.011(4) 0.000(3) -0.001(4)
 C18 0.032(5) 0.015(4) 0.025(5) 0.008(4) -0.004(4) 0.008(4)
 C19 0.020(5) 0.022(5) 0.040(6) 0.004(4) 0.003(4) 0.009(4)
 C20 0.029(5) 0.017(5) 0.025(5) 0.000(4) 0.002(4) -0.005(4)
 C21 0.020(5) 0.021(5) 0.023(5) 0.008(4) -0.004(4) -0.003(4)
 C22 0.027(5) 0.018(5) 0.030(5) 0.008(4) -0.002(4) 0.000(4)
 C23 0.035(6) 0.020(5) 0.028(5) 0.008(4) 0.000(4) 0.004(4)
 C24 0.026(5) 0.010(4) 0.030(5) 0.004(4) -0.004(4) 0.002(4)
 C25 0.031(6) 0.017(5) 0.043(6) 0.006(4) -0.004(5) 0.005(4)
 C26 0.017(5) 0.021(5) 0.036(6) 0.001(4) -0.006(4) 0.006(4)
 C27 0.025(5) 0.018(5) 0.026(5) -0.008(4) 0.000(4) 0.003(4)
 C28 0.023(5) 0.006(4) 0.027(5) 0.001(3) -0.005(4) -0.003(4)
 C29 0.020(4) 0.015(4) 0.015(4) 0.001(3) -0.006(3) 0.002(4)
 Pb2 0.01781(18) 0.01902(18) 0.01799(18) 0.00219(13) -0.00076(13) 0.00376(14)
 O5 0.020(3) 0.024(3) 0.037(4) -0.003(3) 0.000(3) -0.003(3)
 O6 0.025(3) 0.020(3) 0.025(3) -0.002(3) 0.002(3) 0.001(3)
 O7 0.045(5) 0.023(4) 0.050(5) -0.001(3) 0.002(4) 0.015(3)
 N9 0.025(4) 0.018(4) 0.024(4) 0.002(3) 0.002(3) 0.006(4)
 N10 0.025(4) 0.020(4) 0.019(4) 0.002(3) 0.001(3) 0.006(3)
 N11 0.013(4) 0.024(4) 0.027(4) 0.001(3) 0.002(3) 0.010(3)
 N12 0.021(4) 0.021(4) 0.011(4) -0.002(3) 0.001(3) 0.003(3)
 N13 0.018(4) 0.024(4) 0.020(4) -0.002(3) 0.000(3) 0.007(3)
 C30 0.022(5) 0.023(5) 0.032(5) 0.006(4) 0.008(4) 0.002(4)
 C31 0.021(5) 0.031(5) 0.039(6) 0.010(5) 0.008(4) 0.001(4)
 C32 0.028(5) 0.024(5) 0.038(6) 0.014(4) -0.004(4) -0.005(4)
 C33 0.033(5) 0.015(4) 0.022(5) 0.008(4) -0.001(4) -0.001(4)
 C34 0.041(6) 0.027(5) 0.016(5) 0.006(4) -0.001(4) -0.005(5)
 C35 0.049(6) 0.012(4) 0.019(5) -0.004(4) -0.006(4) 0.007(4)
 C36 0.037(6) 0.018(5) 0.024(5) 0.005(4) -0.002(4) 0.008(4)
 C37 0.036(6) 0.022(5) 0.028(5) -0.003(4) 0.007(4) 0.012(4)
 C38 0.039(6) 0.035(6) 0.027(5) 0.008(4) 0.010(4) 0.016(5)
 C39 0.027(5) 0.031(5) 0.031(6) 0.011(4) -0.003(4) 0.008(4)
 C40 0.036(5) 0.009(4) 0.015(4) 0.005(3) 0.001(4) 0.011(4)
 C41 0.027(5) 0.013(4) 0.024(5) 0.005(4) 0.002(4) 0.007(4)
 C42 0.024(5) 0.021(5) 0.017(5) 0.001(4) 0.001(4) 0.006(4)
 C43 0.022(5) 0.030(5) 0.025(5) -0.001(4) -0.004(4) 0.010(4)
 C44 0.034(5) 0.020(5) 0.020(5) 0.002(4) 0.006(4) 0.014(4)
 C45 0.029(5) 0.013(4) 0.020(5) 0.001(3) 0.005(4) 0.003(4)
 C46 0.042(6) 0.018(5) 0.021(5) 0.003(4) 0.013(4) 0.012(4)
 C47 0.034(6) 0.027(5) 0.031(6) -0.001(4) 0.012(4) -0.003(5)
 C48 0.027(5) 0.018(5) 0.026(5) -0.005(4) 0.007(4) 0.004(4)
 C49 0.022(5) 0.031(5) 0.035(6) -0.010(4) 0.018(4) -0.008(4)
 C50 0.021(5) 0.040(6) 0.032(6) -0.006(5) 0.006(4) 0.003(5)
 C51 0.021(5) 0.033(5) 0.025(5) 0.000(4) 0.001(4) 0.010(4)
 C52 0.018(4) 0.025(5) 0.016(4) -0.003(4) 0.006(3) 0.003(4)
 C53 0.025(5) 0.017(4) 0.016(4) -0.007(3) 0.005(4) 0.003(4)
 O1 0.028(4) 0.036(4) 0.034(4) -0.002(3) -0.002(3) 0.006(3)
 N1 0.064(7) 0.083(8) 0.054(7) 0.028(6) 0.024(6) 0.045(7)
 N2 0.038(6) 0.040(6) 0.050(6) 0.010(5) 0.015(5) 0.001(5)
 N3 0.069(8) 0.068(8) 0.070(8) 0.027(6) 0.021(6) 0.020(7)
 C1 0.027(5) 0.032(6) 0.044(6) 0.018(5) 0.001(5) 0.003(5)
 C2 0.019(5) 0.041(6) 0.049(7) 0.019(5) 0.001(4) 0.009(5)
 C3 0.038(6) 0.047(7) 0.034(6) 0.005(5) 0.001(5) 0.005(5)
 C4 0.038(6) 0.047(7) 0.046(7) 0.006(5) 0.003(5) -0.013(6)
 C5 0.033(6) 0.068(8) 0.022(5) 0.006(5) 0.003(4) 0.004(6)
 B1 0.034(6) 0.020(5) 0.020(5) 0.004(4) -0.003(4) 0.009(5)
 B2 0.009(5) 0.031(6) 0.019(5) 0.006(4) -0.004(4) 0.004(4)
 B3 0.028(6) 0.022(5) 0.017(5) -0.002(4) -0.006(4) -0.001(5)
 B4 0.026(6) 0.016(5) 0.023(6) 0.007(4) -0.010(4) 0.001(4)
 B5 0.024(5) 0.017(5) 0.031(6) 0.008(4) -0.001(4) 0.007(4)
 B6 0.024(5) 0.017(5) 0.019(5) 0.000(4) 0.000(4) 0.006(4)
 B7 0.021(5) 0.018(5) 0.024(6) -0.001(4) -0.004(4) -0.006(4)
 B8 0.010(5) 0.024(5) 0.023(5) 0.001(4) 0.005(4) 0.007(4)
 B9 0.033(6) 0.014(5) 0.020(5) 0.001(4) 0.002(4) 0.016(4)
 B10 0.018(5) 0.011(5) 0.031(6) -0.004(4) 0.003(4) 0.004(4)
 N14 0.064(8) 0.081(9) 0.073(9) 0.029(7) 0.001(7) -0.013(7)
 C54 0.072(10) 0.052(9) 0.061(10) 0.033(7) -0.017(8) -0.015(8)
 C55 0.117(13) 0.041(7) 0.050(9) 0.004(6) -0.013(8) -0.002(8)
 N15 0.072(9) 0.052(7) 0.071(8) -0.007(6) 0.016(7) 0.008(7)
 C56 0.072(10) 0.038(7) 0.048(8) -0.005(6) -0.023(7) 0.010(7)
 C57 0.074(11) 0.052(8) 0.081(11) 0.000(7) -0.004(8) 0.005(8)
 N16 0.030(4) 0.049(4) 0.138(7) 0.046(5) -0.005(4) 0.005(3)
 C58 0.030(4) 0.049(4) 0.138(7) 0.046(5) -0.005(4) 0.005(3)
 C59 0.030(4) 0.049(4) 0.138(7) 0.046(5) -0.005(4) 0.005(3)

_geom_special_details
;
 All esds (except the esd in the dihedral angle between two l.s. planes)
 are estimated using the full covariance matrix.  The cell esds are taken
 into account individually in the estimation of esds in distances, angles
 and torsion angles; correlations between esds in cell parameters are only
 used when they are defined by crystal symmetry.  An approximate (isotropic)
 treatment of cell esds is used for estimating esds involving l.s. planes.
;
loop_
  _geom_bond_atom_site_label_1
  _geom_bond_atom_site_label_2
  _geom_bond_distance
  _geom_bond_site_symmetry_2
  _geom_bond_publ_flag
 Pb1 O2 2.631(6) . ?
 Pb1 O4 2.791(6) . ?
 Pb1 N5 2.590(7) . ?
 Pb1 N6 2.549(7) . ?
 Pb1 N7 2.598(7) . ?
 Pb1 N8 2.624(7) . ?
 Pb1 B5 3.280(11) . ?
 Pb1 H5 2.8317(11) . ?
 Pb1 B8 3.197(10) . ?
 Pb1 H8A 2.8195(10) . ?
 Pb1 B9 3.224(10) . ?
 Pb1 H9 2.8843(12) . ?
 O2 N4 1.275(9) . ?
 O3 N4 1.244(9) . ?
 O4 N4 1.262(10) . ?
 N5 C6 1.335(10) . ?
 N5 C17 1.356(10) . ?
 N6 C15 1.314(10) . ?
 N6 C16 1.363(11) . ?
 N7 C18 1.333(11) . ?
 N7 C29 1.366(10) . ?
 N8 C27 1.340(11) . ?
 N8 C28 1.350(11) . ?
 C6 H6 0.9500 . ?
 C6 C7 1.393(12) . ?
 C7 H7 0.9500 . ?
 C7 C8 1.351(13) . ?
 C8 H8 0.9500 . ?
 C8 C9 1.412(12) . ?
 C9 C10 1.428(12) . ?
 C9 C17 1.417(12) . ?
 C10 H10 0.9500 . ?
 C10 C11 1.348(12) . ?
 C11 H11 0.9500 . ?
 C11 C12 1.445(12) . ?
 C12 C13 1.413(12) . ?
 C12 C16 1.413(12) . ?
 C13 H13 0.9500 . ?
 C13 C14 1.371(13) . ?
 C14 H14 0.9500 . ?
 C14 C15 1.391(12) . ?
 C15 H15 0.9500 . ?
 C16 C17 1.438(11) . ?
 C18 H18 0.9500 . ?
 C18 C19 1.393(13) . ?
 C19 H19 0.9500 . ?
 C19 C20 1.363(13) . ?
 C20 H20 0.9500 . ?
 C20 C21 1.409(13) . ?
 C21 C22 1.428(12) . ?
 C21 C29 1.402(12) . ?
 C22 H22 0.9500 . ?
 C22 C23 1.349(13) . ?
 C23 H23 0.9500 . ?
 C23 C24 1.435(13) . ?
 C24 C25 1.396(13) . ?
 C24 C28 1.415(12) . ?
 C25 H25 0.9500 . ?
 C25 C26 1.366(13) . ?
 C26 H26 0.9500 . ?
 C26 C27 1.401(13) . ?
 C27 H27 0.9500 . ?
 C28 C29 1.437(12) . ?
 Pb2 O5 2.683(6) . ?
 Pb2 O6 2.695(6) . ?
 Pb2 N10 2.608(7) . ?
 Pb2 N11 2.624(7) . ?
 Pb2 N12 2.520(7) . ?
 Pb2 N13 2.610(7) . ?
 Pb2 B3 3.338(11) . ?
 Pb2 H3 2.9056(8) . ?
 Pb2 B6 3.192(10) . ?
 Pb2 H6A 2.7792(10) . ?
 Pb2 B7 3.268(10) . ?
 Pb2 H7A 2.9327(12) . ?
 O5 N9 1.259(9) . ?
 O6 N9 1.270(9) . ?
 O7 N9 1.222(10) . ?
 N10 C30 1.336(11) . ?
 N10 C41 1.370(11) . ?
 N11 C39 1.309(12) . ?
 N11 C40 1.364(11) . ?
 N12 C42 1.333(11) . ?
 N12 C53 1.359(10) . ?
 N13 C51 1.342(11) . ?
 N13 C52 1.351(11) . ?
 C30 H30 0.9500 . ?
 C30 C31 1.381(12) . ?
 C31 H31 0.9500 . ?
 C31 C32 1.360(14) . ?
 C32 H32 0.9500 . ?
 C32 C33 1.407(14) . ?
 C33 C34 1.422(13) . ?
 C33 C41 1.428(12) . ?
 C34 H34 0.9500 . ?
 C34 C35 1.346(14) . ?
 C35 H35 0.9500 . ?
 C35 C36 1.423(13) . ?
 C36 C37 1.406(13) . ?
 C36 C40 1.409(12) . ?
 C37 H37 0.9500 . ?
 C37 C38 1.356(13) . ?
 C38 H38 0.9500 . ?
 C38 C39 1.417(13) . ?
 C39 H39 0.9500 . ?
 C40 C41 1.446(12) . ?
 C42 H42 0.9500 . ?
 C42 C43 1.372(12) . ?
 C43 H43 0.9500 . ?
 C43 C44 1.378(12) . ?
 C44 H44 0.9500 . ?
 C44 C45 1.414(12) . ?
 C45 C46 1.428(12) . ?
 C45 C53 1.410(12) . ?
 C46 H46 0.9500 . ?
 C46 C47 1.362(13) . ?
 C47 H47 0.9500 . ?
 C47 C48 1.421(13) . ?
 C48 C49 1.398(13) . ?
 C48 C52 1.413(12) . ?
 C49 H49 0.9500 . ?
 C49 C50 1.331(14) . ?
 C50 H50 0.9500 . ?
 C50 C51 1.408(13) . ?
 C51 H51 0.9500 . ?
 C52 C53 1.442(12) . ?
 O1 C1 1.417(11) . ?
 O1 B2 1.437(11) . ?
 N1 N2 1.190(14) . ?
 N1 C5 1.476(14) . ?
 N2 N3 1.139(14) . ?
 C1 H1A 0.9900 . ?
 C1 H1B 0.9900 . ?
 C1 C2 1.536(13) . ?
 C2 H2A 0.9900 . ?
 C2 H2B 0.9900 . ?
 C2 C3 1.500(14) . ?
 C3 H3A 0.9900 . ?
 C3 H3B 0.9900 . ?
 C3 C4 1.507(15) . ?
 C4 H4A 0.9900 . ?
 C4 H4B 0.9900 . ?
 C4 C5 1.515(15) . ?
 C5 H5A 0.9900 . ?
 C5 H5B 0.9900 . ?
 B1 H1 1.1200 . ?
 B1 B2 1.692(14) . ?
 B1 B3 1.662(15) . ?
 B1 B4 1.674(16) . ?
 B1 B5 1.688(15) . ?
 B2 B3 1.820(13) . ?
 B2 B5 1.852(14) . ?
 B2 B6 1.830(14) . ?
 B2 B9 1.805(14) . ?
 B3 H3 1.120(10) . ?
 B3 B4 1.837(14) . ?
 B3 B6 1.836(14) . ?
 B3 B7 1.815(16) . ?
 B4 H4 1.1200 . ?
 B4 B5 1.824(13) . ?
 B4 B7 1.815(15) . ?
 B4 B8 1.814(14) . ?
 B5 H5 1.119(10) . ?
 B5 B8 1.811(14) . ?
 B5 B9 1.808(14) . ?
 B6 H6A 1.119(10) . ?
 B6 B7 1.837(13) . ?
 B6 B9 1.827(14) . ?
 B6 B10 1.699(14) . ?
 B7 H7A 1.119(10) . ?
 B7 B8 1.821(14) . ?
 B7 B10 1.713(13) . ?
 B8 H8A 1.118(10) . ?
 B8 B9 1.853(14) . ?
 B8 B10 1.697(14) . ?
 B9 H9 1.120(10) . ?
 B9 B10 1.741(14) . ?
 B10 H10A 1.1200 . ?
 N14 C54 1.183(19) . ?
 C54 C55 1.47(2) . ?
 C55 H55A 0.9800 . ?
 C55 H55B 0.9800 . ?
 C55 H55C 0.9800 . ?
 N15 C56 1.206(17) . ?
 C56 C57 1.427(19) . ?
 C57 H57A 0.9800 . ?
 C57 H57B 0.9800 . ?
 C57 H57C 0.9800 . ?
 N16 C58 1.174(15) . ?
 C58 C59 1.417(16) . ?
 C59 H59A 0.9800 . ?
 C59 H59B 0.9800 . ?
 C59 H59C 0.9800 . ?

loop_
  _geom_angle_atom_site_label_1
  _geom_angle_atom_site_label_2
  _geom_angle_atom_site_label_3
  _geom_angle
  _geom_angle_site_symmetry_1
  _geom_angle_site_symmetry_3
  _geom_angle_publ_flag
 O2 Pb1 O4 47.35(18) . . ?
 O2 Pb1 B5 89.1(2) . . ?
 O2 Pb1 H5 74.82(14) . . ?
 O2 Pb1 B8 121.0(2) . . ?
 O2 Pb1 H8A 137.53(14) . . ?
 O2 Pb1 B9 97.0(2) . . ?
 O2 Pb1 H9 86.29(13) . . ?
 O4 Pb1 B5 99.0(2) . . ?
 O4 Pb1 H5 97.94(14) . . ?
 O4 Pb1 B8 115.1(2) . . ?
 O4 Pb1 H8A 133.34(12) . . ?
 O4 Pb1 B9 81.7(2) . . ?
 O4 Pb1 H9 62.11(12) . . ?
 N5 Pb1 O2 123.2(2) . . ?
 N5 Pb1 O4 80.1(2) . . ?
 N5 Pb1 N7 79.8(2) . . ?
 N5 Pb1 N8 134.2(2) . . ?
 N5 Pb1 B5 124.0(2) . . ?
 N5 Pb1 H5 143.11(15) . . ?
 N5 Pb1 B8 97.3(2) . . ?
 N5 Pb1 H8A 91.67(15) . . ?
 N5 Pb1 B9 94.3(2) . . ?
 N5 Pb1 H9 85.95(15) . . ?
 N6 Pb1 O2 77.7(2) . . ?
 N6 Pb1 O4 71.8(2) . . ?
 N6 Pb1 N5 64.8(2) . . ?
 N6 Pb1 N7 77.5(2) . . ?
 N6 Pb1 N8 80.9(2) . . ?
 N6 Pb1 B5 166.8(2) . . ?
 N6 Pb1 H5 149.74(16) . . ?
 N6 Pb1 B8 160.3(2) . . ?
 N6 Pb1 H8A 144.06(16) . . ?
 N6 Pb1 B9 148.3(2) . . ?
 N6 Pb1 H9 128.88(14) . . ?
 N7 Pb1 O2 132.69(19) . . ?
 N7 Pb1 O4 148.3(2) . . ?
 N7 Pb1 N8 63.2(2) . . ?
 N7 Pb1 B5 112.5(2) . . ?
 N7 Pb1 H5 112.85(15) . . ?
 N7 Pb1 B8 91.6(2) . . ?
 N7 Pb1 H8A 71.50(15) . . ?
 N7 Pb1 B9 124.1(2) . . ?
 N7 Pb1 H9 139.80(14) . . ?
 N8 Pb1 O2 73.51(19) . . ?
 N8 Pb1 O4 118.18(19) . . ?
 N8 Pb1 B5 95.9(2) . . ?
 N8 Pb1 H5 79.37(16) . . ?
 N8 Pb1 B8 109.1(2) . . ?
 N8 Pb1 H8A 100.43(15) . . ?
 N8 Pb1 B9 128.1(2) . . ?
 N8 Pb1 H9 139.81(16) . . ?
 H5 Pb1 B5 19.36(18) . . ?
 H5 Pb1 B8 49.86(18) . . ?
 H5 Pb1 B9 49.43(18) . . ?
 H5 Pb1 H9 61.71(3) . . ?
 B8 Pb1 B5 32.4(2) . . ?
 B8 Pb1 B9 33.5(2) . . ?
 H8A Pb1 B5 49.03(18) . . ?
 H8A Pb1 H5 62.83(3) . . ?
 H8A Pb1 B8 20.19(17) . . ?
 H8A Pb1 B9 53.02(19) . . ?
 H8A Pb1 H9 71.59(3) . . ?
 B9 Pb1 B5 32.3(2) . . ?
 H9 Pb1 B5 48.49(17) . . ?
 H9 Pb1 B8 53.09(17) . . ?
 H9 Pb1 B9 20.16(18) . . ?
 N4 O2 Pb1 99.5(5) . . ?
 N4 O4 Pb1 92.3(4) . . ?
 O3 N4 O2 119.9(8) . . ?
 O3 N4 O4 121.4(7) . . ?
 O4 N4 O2 118.7(7) . . ?
 C6 N5 Pb1 123.8(6) . . ?
 C6 N5 C17 118.5(7) . . ?
 C17 N5 Pb1 117.1(5) . . ?
 C15 N6 Pb1 123.3(6) . . ?
 C15 N6 C16 117.2(7) . . ?
 C16 N6 Pb1 118.6(5) . . ?
 C18 N7 Pb1 123.0(5) . . ?
 C18 N7 C29 117.9(7) . . ?
 C29 N7 Pb1 118.2(5) . . ?
 C27 N8 Pb1 122.3(6) . . ?
 C27 N8 C28 119.0(8) . . ?
 C28 N8 Pb1 117.3(6) . . ?
 N5 C6 H6 118.4 . . ?
 N5 C6 C7 123.3(8) . . ?
 C7 C6 H6 118.4 . . ?
 C6 C7 H7 120.4 . . ?
 C8 C7 C6 119.3(8) . . ?
 C8 C7 H7 120.4 . . ?
 C7 C8 H8 120.2 . . ?
 C7 C8 C9 119.5(8) . . ?
 C9 C8 H8 120.2 . . ?
 C8 C9 C10 122.0(8) . . ?
 C8 C9 C17 118.2(8) . . ?
 C17 C9 C10 119.8(8) . . ?
 C9 C10 H10 119.4 . . ?
 C11 C10 C9 121.3(8) . . ?
 C11 C10 H10 119.4 . . ?
 C10 C11 H11 119.8 . . ?
 C10 C11 C12 120.3(8) . . ?
 C12 C11 H11 119.8 . . ?
 C13 C12 C11 121.6(8) . . ?
 C13 C12 C16 118.2(8) . . ?
 C16 C12 C11 120.1(8) . . ?
 C12 C13 H13 121.0 . . ?
 C14 C13 C12 118.0(8) . . ?
 C14 C13 H13 121.0 . . ?
 C13 C14 H14 120.2 . . ?
 C13 C14 C15 119.5(8) . . ?
 C15 C14 H14 120.2 . . ?
 N6 C15 C14 124.5(9) . . ?
 N6 C15 H15 117.7 . . ?
 C14 C15 H15 117.7 . . ?
 N6 C16 C12 122.5(7) . . ?
 N6 C16 C17 118.6(7) . . ?
 C12 C16 C17 118.9(8) . . ?
 N5 C17 C9 121.2(7) . . ?
 N5 C17 C16 119.2(8) . . ?
 C9 C17 C16 119.6(8) . . ?
 N7 C18 H18 118.4 . . ?
 N7 C18 C19 123.2(8) . . ?
 C19 C18 H18 118.4 . . ?
 C18 C19 H19 120.3 . . ?
 C20 C19 C18 119.4(9) . . ?
 C20 C19 H19 120.3 . . ?
 C19 C20 H20 120.4 . . ?
 C19 C20 C21 119.2(9) . . ?
 C21 C20 H20 120.4 . . ?
 C20 C21 C22 122.5(8) . . ?
 C29 C21 C20 118.1(8) . . ?
 C29 C21 C22 119.3(9) . . ?
 C21 C22 H22 119.1 . . ?
 C23 C22 C21 121.9(9) . . ?
 C23 C22 H22 119.1 . . ?
 C22 C23 H23 120.0 . . ?
 C22 C23 C24 120.0(9) . . ?
 C24 C23 H23 120.0 . . ?
 C25 C24 C23 122.7(8) . . ?
 C25 C24 C28 117.5(9) . . ?
 C28 C24 C23 119.7(9) . . ?
 C24 C25 H25 119.6 . . ?
 C26 C25 C24 120.8(9) . . ?
 C26 C25 H25 119.6 . . ?
 C25 C26 H26 120.9 . . ?
 C25 C26 C27 118.3(9) . . ?
 C27 C26 H26 120.9 . . ?
 N8 C27 C26 122.6(9) . . ?
 N8 C27 H27 118.7 . . ?
 C26 C27 H27 118.7 . . ?
 N8 C28 C24 121.8(9) . . ?
 N8 C28 C29 119.0(8) . . ?
 C24 C28 C29 119.1(8) . . ?
 N7 C29 C21 122.0(8) . . ?
 N7 C29 C28 118.2(8) . . ?
 C21 C29 C28 119.8(8) . . ?
 O5 Pb2 O6 47.51(18) . . ?
 O5 Pb2 B3 118.6(2) . . ?
 O5 Pb2 H3 132.27(13) . . ?
 O5 Pb2 B6 86.4(2) . . ?
 O5 Pb2 H6A 69.77(13) . . ?
 O5 Pb2 B7 106.1(2) . . ?
 O5 Pb2 H7A 110.84(14) . . ?
 O6 Pb2 B3 135.5(2) . . ?
 O6 Pb2 H3 153.30(13) . . ?
 O6 Pb2 B6 110.3(2) . . ?
 O6 Pb2 H6A 104.14(12) . . ?
 O6 Pb2 B7 104.6(2) . . ?
 O6 Pb2 H7A 93.49(13) . . ?
 N10 Pb2 O5 121.6(2) . . ?
 N10 Pb2 O6 74.8(2) . . ?
 N10 Pb2 N11 64.0(2) . . ?
 N10 Pb2 N13 139.1(2) . . ?
 N10 Pb2 B3 107.9(2) . . ?
 N10 Pb2 H3 102.54(16) . . ?
 N10 Pb2 B6 127.9(2) . . ?
 N10 Pb2 H6A 146.50(15) . . ?
 N10 Pb2 B7 94.9(2) . . ?
 N10 Pb2 H7A 75.99(16) . . ?
 N11 Pb2 O5 144.3(2) . . ?
 N11 Pb2 O6 128.4(2) . . ?
 N11 Pb2 B3 87.8(2) . . ?
 N11 Pb2 H3 69.39(16) . . ?
 N11 Pb2 B6 119.1(2) . . ?
 N11 Pb2 H6A 127.43(15) . . ?
 N11 Pb2 B7 108.4(2) . . ?
 N11 Pb2 H7A 104.66(16) . . ?
 N12 Pb2 O5 71.1(2) . . ?
 N12 Pb2 O6 70.8(2) . . ?
 N12 Pb2 N10 83.8(2) . . ?
 N12 Pb2 N11 75.0(2) . . ?
 N12 Pb2 N13 64.7(2) . . ?
 N12 Pb2 B3 152.7(3) . . ?
 N12 Pb2 H3 135.86(17) . . ?
 N12 Pb2 B6 148.1(2) . . ?
 N12 Pb2 H6A 128.22(15) . . ?
 N12 Pb2 B7 175.4(3) . . ?
 N12 Pb2 H7A 157.19(16) . . ?
 N13 Pb2 O5 73.7(2) . . ?
 N13 Pb2 O6 114.7(2) . . ?
 N13 Pb2 N11 82.3(2) . . ?
 N13 Pb2 B3 92.4(2) . . ?
 N13 Pb2 H3 85.11(16) . . ?
 N13 Pb2 B6 87.8(2) . . ?
 N13 Pb2 H6A 72.68(15) . . ?
 N13 Pb2 B7 118.4(2) . . ?
 N13 Pb2 H7A 138.10(16) . . ?
 H3 Pb2 B3 19.10(18) . . ?
 H3 Pb2 B6 49.88(18) . . ?
 H3 Pb2 B7 48.7(2) . . ?
 H3 Pb2 H7A 60.594(18) . . ?
 B6 Pb2 B3 32.6(2) . . ?
 B6 Pb2 B7 33.0(2) . . ?
 H6A Pb2 B3 49.19(17) . . ?
 H6A Pb2 H3 63.16(2) . . ?
 H6A Pb2 B6 20.11(17) . . ?
 H6A Pb2 B7 52.37(16) . . ?
 H6A Pb2 H7A 70.63(3) . . ?
 B7 Pb2 B3 31.9(3) . . ?
 H7A Pb2 B3 47.71(19) . . ?
 H7A Pb2 B6 52.26(18) . . ?
 H7A Pb2 B7 19.87(17) . . ?
 N9 O5 Pb2 97.3(5) . . ?
 N9 O6 Pb2 96.4(5) . . ?
 O5 N9 O6 117.9(7) . . ?
 O7 N9 O5 120.7(7) . . ?
 O7 N9 O6 121.4(8) . . ?
 C30 N10 Pb2 122.2(6) . . ?
 C30 N10 C41 118.2(8) . . ?
 C41 N10 Pb2 119.4(6) . . ?
 C39 N11 Pb2 123.0(6) . . ?
 C39 N11 C40 118.5(8) . . ?
 C40 N11 Pb2 118.5(6) . . ?
 C42 N12 Pb2 120.8(5) . . ?
 C42 N12 C53 119.1(8) . . ?
 C53 N12 Pb2 119.2(5) . . ?
 C51 N13 Pb2 123.2(6) . . ?
 C51 N13 C52 118.7(8) . . ?
 C52 N13 Pb2 116.6(5) . . ?
 N10 C30 H30 118.0 . . ?
 N10 C30 C31 123.9(9) . . ?
 C31 C30 H30 118.0 . . ?
 C30 C31 H31 120.6 . . ?
 C32 C31 C30 118.8(9) . . ?
 C32 C31 H31 120.6 . . ?
 C31 C32 H32 119.7 . . ?
 C31 C32 C33 120.6(9) . . ?
 C33 C32 H32 119.7 . . ?
 C32 C33 C34 124.3(8) . . ?
 C32 C33 C41 117.3(8) . . ?
 C34 C33 C41 118.5(9) . . ?
 C33 C34 H34 119.2 . . ?
 C35 C34 C33 121.7(9) . . ?
 C35 C34 H34 119.2 . . ?
 C34 C35 H35 119.6 . . ?
 C34 C35 C36 120.8(9) . . ?
 C36 C35 H35 119.6 . . ?
 C37 C36 C35 123.3(9) . . ?
 C37 C36 C40 115.8(8) . . ?
 C40 C36 C35 120.9(9) . . ?
 C36 C37 H37 118.9 . . ?
 C38 C37 C36 122.2(9) . . ?
 C38 C37 H37 118.9 . . ?
 C37 C38 H38 121.5 . . ?
 C37 C38 C39 117.0(9) . . ?
 C39 C38 H38 121.5 . . ?
 N11 C39 C38 123.7(9) . . ?
 N11 C39 H39 118.2 . . ?
 C38 C39 H39 118.2 . . ?
 N11 C40 C36 122.7(8) . . ?
 N11 C40 C41 119.5(7) . . ?
 C36 C40 C41 117.7(8) . . ?
 N10 C41 C33 121.2(8) . . ?
 N10 C41 C40 118.5(8) . . ?
 C33 C41 C40 120.4(8) . . ?
 N12 C42 H42 118.6 . . ?
 N12 C42 C43 122.8(8) . . ?
 C43 C42 H42 118.6 . . ?
 C42 C43 H43 120.2 . . ?
 C42 C43 C44 119.7(9) . . ?
 C44 C43 H43 120.2 . . ?
 C43 C44 H44 120.4 . . ?
 C43 C44 C45 119.2(8) . . ?
 C45 C44 H44 120.4 . . ?
 C44 C45 C46 122.7(8) . . ?
 C53 C45 C44 117.5(8) . . ?
 C53 C45 C46 119.8(8) . . ?
 C45 C46 H46 119.8 . . ?
 C47 C46 C45 120.3(9) . . ?
 C47 C46 H46 119.8 . . ?
 C46 C47 H47 119.1 . . ?
 C46 C47 C48 121.8(9) . . ?
 C48 C47 H47 119.1 . . ?
 C49 C48 C47 122.9(9) . . ?
 C49 C48 C52 117.9(9) . . ?
 C52 C48 C47 119.1(9) . . ?
 C48 C49 H49 120.2 . . ?
 C50 C49 C48 119.6(9) . . ?
 C50 C49 H49 120.2 . . ?
 C49 C50 H50 119.6 . . ?
 C49 C50 C51 120.7(9) . . ?
 C51 C50 H50 119.6 . . ?
 N13 C51 C50 121.2(9) . . ?
 N13 C51 H51 119.4 . . ?
 C50 C51 H51 119.4 . . ?
 N13 C52 C48 121.9(8) . . ?
 N13 C52 C53 118.5(7) . . ?
 C48 C52 C53 119.6(8) . . ?
 N12 C53 C45 121.6(8) . . ?
 N12 C53 C52 119.0(8) . . ?
 C45 C53 C52 119.4(8) . . ?
 C1 O1 B2 120.8(8) . . ?
 N2 N1 C5 115.8(10) . . ?
 N3 N2 N1 172.1(13) . . ?
 O1 C1 H1A 109.5 . . ?
 O1 C1 H1B 109.5 . . ?
 O1 C1 C2 110.7(8) . . ?
 H1A C1 H1B 108.1 . . ?
 C2 C1 H1A 109.5 . . ?
 C2 C1 H1B 109.5 . . ?
 C1 C2 H2A 109.2 . . ?
 C1 C2 H2B 109.2 . . ?
 H2A C2 H2B 107.9 . . ?
 C3 C2 C1 111.9(8) . . ?
 C3 C2 H2A 109.2 . . ?
 C3 C2 H2B 109.2 . . ?
 C2 C3 H3A 109.1 . . ?
 C2 C3 H3B 109.1 . . ?
 C2 C3 C4 112.6(9) . . ?
 H3A C3 H3B 107.8 . . ?
 C4 C3 H3A 109.1 . . ?
 C4 C3 H3B 109.1 . . ?
 C3 C4 H4A 108.5 . . ?
 C3 C4 H4B 108.5 . . ?
 C3 C4 C5 115.0(9) . . ?
 H4A C4 H4B 107.5 . . ?
 C5 C4 H4A 108.5 . . ?
 C5 C4 H4B 108.5 . . ?
 N1 C5 C4 113.1(9) . . ?
 N1 C5 H5A 109.0 . . ?
 N1 C5 H5B 109.0 . . ?
 C4 C5 H5A 109.0 . . ?
 C4 C5 H5B 109.0 . . ?
 H5A C5 H5B 107.8 . . ?
 B2 B1 H1 129.4 . . ?
 B3 B1 H1 129.6 . . ?
 B3 B1 B2 65.7(6) . . ?
 B3 B1 B4 66.8(7) . . ?
 B3 B1 B5 100.7(8) . . ?
 B4 B1 H1 129.2 . . ?
 B4 B1 B2 101.5(8) . . ?
 B4 B1 B5 65.7(6) . . ?
 B5 B1 H1 129.7 . . ?
 B5 B1 B2 66.5(6) . . ?
 O1 B2 B1 119.2(8) . . ?
 O1 B2 B3 130.0(8) . . ?
 O1 B2 B5 132.8(7) . . ?
 O1 B2 B6 119.7(8) . . ?
 O1 B2 B9 120.8(7) . . ?
 B1 B2 B3 56.4(6) . . ?
 B1 B2 B5 56.7(6) . . ?
 B1 B2 B6 111.6(7) . . ?
 B1 B2 B9 111.4(7) . . ?
 B3 B2 B5 89.3(6) . . ?
 B3 B2 B6 60.4(5) . . ?
 B6 B2 B5 101.0(7) . . ?
 B9 B2 B3 102.4(7) . . ?
 B9 B2 B5 59.2(5) . . ?
 B9 B2 B6 60.3(6) . . ?
 Pb2 B3 H3 58.1(5) . . ?
 B1 B3 Pb2 176.1(7) . . ?
 B1 B3 B2 57.9(6) . . ?
 B1 B3 H3 118.4(9) . . ?
 B1 B3 B4 56.9(6) . . ?
 B1 B3 B6 112.7(7) . . ?
 B1 B3 B7 112.0(8) . . ?
 B2 B3 Pb2 122.4(6) . . ?
 B2 B3 H3 130.1(9) . . ?
 B2 B3 B4 90.9(6) . . ?
 B2 B3 B6 60.1(5) . . ?
 B4 B3 Pb2 126.4(6) . . ?
 B4 B3 H3 131.2(8) . . ?
 B6 B3 Pb2 69.4(5) . . ?
 B6 B3 H3 120.0(8) . . ?
 B6 B3 B4 102.0(7) . . ?
 B7 B3 Pb2 71.9(5) . . ?
 B7 B3 B2 102.7(7) . . ?
 B7 B3 H3 120.3(8) . . ?
 B7 B3 B4 59.6(6) . . ?
 B7 B3 B6 60.4(6) . . ?
 B1 B4 B3 56.3(6) . . ?
 B1 B4 H4 118.7 . . ?
 B1 B4 B5 57.5(6) . . ?
 B1 B4 B7 111.4(7) . . ?
 B1 B4 B8 112.1(7) . . ?
 B3 B4 H4 131.7 . . ?
 B5 B4 B3 89.6(6) . . ?
 B5 B4 H4 130.9 . . ?
 B7 B4 B3 59.6(6) . . ?
 B7 B4 H4 120.6 . . ?
 B7 B4 B5 101.8(6) . . ?
 B8 B4 B3 101.4(7) . . ?
 B8 B4 H4 120.5 . . ?
 B8 B4 B5 59.7(5) . . ?
 B8 B4 B7 60.2(6) . . ?
 Pb1 B5 H5 57.1(5) . . ?
 B1 B5 Pb1 176.1(6) . . ?
 B1 B5 B2 56.9(6) . . ?
 B1 B5 B4 56.8(6) . . ?
 B1 B5 H5 119.1(9) . . ?
 B1 B5 B8 111.6(7) . . ?
 B1 B5 B9 111.4(7) . . ?
 B2 B5 Pb1 125.8(5) . . ?
 B2 B5 H5 131.3(8) . . ?
 B4 B5 Pb1 124.5(6) . . ?
 B4 B5 B2 90.3(6) . . ?
 B4 B5 H5 130.6(8) . . ?
 B8 B5 Pb1 71.2(5) . . ?
 B8 B5 B2 102.0(7) . . ?
 B8 B5 B4 59.9(6) . . ?
 B8 B5 H5 120.1(9) . . ?
 B9 B5 Pb1 72.2(5) . . ?
 B9 B5 B2 59.1(6) . . ?
 B9 B5 B4 103.2(7) . . ?
 B9 B5 H5 119.9(8) . . ?
 B9 B5 B8 61.6(6) . . ?
 Pb2 B6 H6A 58.6(4) . . ?
 B2 B6 Pb2 129.4(5) . . ?
 B2 B6 B3 59.5(6) . . ?
 B2 B6 H6A 120.7(8) . . ?
 B2 B6 B7 101.5(7) . . ?
 B3 B6 Pb2 78.1(4) . . ?
 B3 B6 H6A 121.1(8) . . ?
 B3 B6 B7 59.2(6) . . ?
 B7 B6 Pb2 75.8(4) . . ?
 B7 B6 H6A 130.8(8) . . ?
 B9 B6 Pb2 165.0(6) . . ?
 B9 B6 B2 59.1(5) . . ?
 B9 B6 B3 100.9(7) . . ?
 B9 B6 H6A 131.0(8) . . ?
 B9 B6 B7 90.8(6) . . ?
 B10 B6 Pb2 107.2(6) . . ?
 B10 B6 B2 113.4(7) . . ?
 B10 B6 B3 112.5(7) . . ?
 B10 B6 H6A 117.1(8) . . ?
 B10 B6 B7 57.8(5) . . ?
 B10 B6 B9 59.0(6) . . ?
 Pb2 B7 H7A 62.9(5) . . ?
 B3 B7 Pb2 76.2(5) . . ?
 B3 B7 B4 60.8(6) . . ?
 B3 B7 B6 60.4(6) . . ?
 B3 B7 H7A 119.8(8) . . ?
 B3 B7 B8 102.0(7) . . ?
 B4 B7 Pb2 131.3(6) . . ?
 B4 B7 B6 102.9(7) . . ?
 B4 B7 H7A 119.5(8) . . ?
 B4 B7 B8 59.9(6) . . ?
 B6 B7 Pb2 71.2(4) . . ?
 B6 B7 H7A 131.1(9) . . ?
 B8 B7 Pb2 159.2(5) . . ?
 B8 B7 B6 89.7(6) . . ?
 B8 B7 H7A 131.3(9) . . ?
 B10 B7 Pb2 103.8(6) . . ?
 B10 B7 B3 112.8(7) . . ?
 B10 B7 B4 112.9(7) . . ?
 B10 B7 B6 57.0(5) . . ?
 B10 B7 H7A 118.2(9) . . ?
 B10 B7 B8 57.3(6) . . ?
 Pb1 B8 H8A 60.5(4) . . ?
 B4 B8 Pb1 129.4(6) . . ?
 B4 B8 B7 59.9(6) . . ?
 B4 B8 H8A 120.2(8) . . ?
 B4 B8 B9 101.8(7) . . ?
 B5 B8 Pb1 76.3(5) . . ?
 B5 B8 B4 60.4(6) . . ?
 B5 B8 B7 102.1(7) . . ?
 B5 B8 H8A 120.4(8) . . ?
 B5 B8 B9 59.1(5) . . ?
 B7 B8 Pb1 162.9(6) . . ?
 B7 B8 H8A 130.8(8) . . ?
 B7 B8 B9 90.5(6) . . ?
 B9 B8 Pb1 74.0(4) . . ?
 B9 B8 H8A 131.1(8) . . ?
 B10 B8 Pb1 106.4(5) . . ?
 B10 B8 B4 113.7(7) . . ?
 B10 B8 B5 113.4(7) . . ?
 B10 B8 B7 58.2(6) . . ?
 B10 B8 H8A 116.8(8) . . ?
 B10 B8 B9 58.5(5) . . ?
 Pb1 B9 H9 62.5(5) . . ?
 B2 B9 Pb1 131.0(6) . . ?
 B2 B9 B5 61.7(6) . . ?
 B2 B9 B6 60.5(5) . . ?
 B2 B9 B8 102.2(6) . . ?
 B2 B9 H9 119.3(8) . . ?
 B5 B9 Pb1 75.6(5) . . ?
 B5 B9 B6 102.9(7) . . ?
 B5 B9 B8 59.3(5) . . ?
 B5 B9 H9 119.8(8) . . ?
 B6 B9 Pb1 159.4(6) . . ?
 B6 B9 B8 89.0(6) . . ?
 B6 B9 H9 131.1(8) . . ?
 B8 B9 Pb1 72.4(4) . . ?
 B8 B9 H9 131.9(8) . . ?
 B10 B9 Pb1 104.1(6) . . ?
 B10 B9 B2 112.6(7) . . ?
 B10 B9 B5 111.5(7) . . ?
 B10 B9 B6 56.8(6) . . ?
 B10 B9 B8 56.2(6) . . ?
 B10 B9 H9 119.0(8) . . ?
 B6 B10 B7 65.1(6) . . ?
 B6 B10 B9 64.1(6) . . ?
 B6 B10 H10A 130.7 . . ?
 B7 B10 B9 98.1(7) . . ?
 B7 B10 H10A 130.9 . . ?
 B8 B10 B6 98.8(7) . . ?
 B8 B10 B7 64.5(6) . . ?
 B8 B10 B9 65.2(6) . . ?
 B8 B10 H10A 130.5 . . ?
 B9 B10 H10A 131.0 . . ?
 N14 C54 C55 177.6(14) . . ?
 C54 C55 H55A 109.5 . . ?
 C54 C55 H55B 109.5 . . ?
 C54 C55 H55C 109.5 . . ?
 H55A C55 H55B 109.5 . . ?
 H55A C55 H55C 109.5 . . ?
 H55B C55 H55C 109.5 . . ?
 N15 C56 C57 176.1(14) . . ?
 C56 C57 H57A 109.5 . . ?
 C56 C57 H57B 109.5 . . ?
 C56 C57 H57C 109.5 . . ?
 H57A C57 H57B 109.5 . . ?
 H57A C57 H57C 109.5 . . ?
 H57B C57 H57C 109.5 . . ?
 N16 C58 C59 169.8(18) . . ?
 C58 C59 H59A 109.5 . . ?
 C58 C59 H59B 109.5 . . ?
 C58 C59 H59C 109.5 . . ?
 H59A C59 H59B 109.5 . . ?
 H59A C59 H59C 109.5 . . ?
 H59B C59 H59C 109.5 . . ?

loop_
  _geom_torsion_atom_site_label_1
  _geom_torsion_atom_site_label_2
  _geom_torsion_atom_site_label_3
  _geom_torsion_atom_site_label_4
  _geom_torsion
  _geom_torsion_site_symmetry_1
  _geom_torsion_site_symmetry_2
  _geom_torsion_site_symmetry_3
  _geom_torsion_site_symmetry_4
  _geom_torsion_publ_flag
 Pb1 O2 N4 O3 -162.7(6) . . . . ?
 Pb1 O2 N4 O4 15.4(8) . . . . ?
 Pb1 O4 N4 O2 -14.3(7) . . . . ?
 Pb1 O4 N4 O3 163.7(7) . . . . ?
 Pb1 N5 C6 C7 -168.3(6) . . . . ?
 Pb1 N5 C17 C9 168.6(6) . . . . ?
 Pb1 N5 C17 C16 -10.2(9) . . . . ?
 Pb1 N6 C15 C14 170.7(7) . . . . ?
 Pb1 N6 C16 C12 -170.1(6) . . . . ?
 Pb1 N6 C16 C17 10.0(9) . . . . ?
 Pb1 N7 C18 C19 -168.3(6) . . . . ?
 Pb1 N7 C29 C21 165.9(6) . . . . ?
 Pb1 N7 C29 C28 -14.9(9) . . . . ?
 Pb1 N8 C27 C26 167.2(6) . . . . ?
 Pb1 N8 C28 C24 -166.5(6) . . . . ?
 Pb1 N8 C28 C29 16.9(9) . . . . ?
 Pb1 B5 B8 B4 -152.8(5) . . . . ?
 Pb1 B5 B8 B7 162.6(6) . . . . ?
 Pb1 B5 B8 B9 79.4(4) . . . . ?
 Pb1 B5 B8 B10 102.2(7) . . . . ?
 Pb1 B5 B9 B2 155.3(5) . . . . ?
 Pb1 B5 B9 B6 -158.9(6) . . . . ?
 Pb1 B5 B9 B8 -77.9(5) . . . . ?
 Pb1 B5 B9 B10 -99.8(7) . . . . ?
 Pb1 B8 B9 B2 129.5(6) . . . . ?
 Pb1 B8 B9 B5 83.3(5) . . . . ?
 Pb1 B8 B9 B6 -171.0(5) . . . . ?
 Pb1 B8 B9 B10 -121.3(5) . . . . ?
 Pb1 B8 B10 B6 115.0(5) . . . . ?
 Pb1 B8 B10 B7 171.9(6) . . . . ?
 Pb1 B8 B10 B9 58.9(5) . . . . ?
 Pb1 B9 B10 B6 -171.4(6) . . . . ?
 Pb1 B9 B10 B7 -114.2(6) . . . . ?
 Pb1 B9 B10 B8 -57.1(5) . . . . ?
 N5 C6 C7 C8 -0.1(14) . . . . ?
 N6 C16 C17 N5 0.4(11) . . . . ?
 N6 C16 C17 C9 -178.5(7) . . . . ?
 N7 C18 C19 C20 1.2(14) . . . . ?
 N8 C28 C29 N7 -1.5(11) . . . . ?
 N8 C28 C29 C21 177.7(7) . . . . ?
 C6 N5 C17 C9 -2.7(12) . . . . ?
 C6 N5 C17 C16 178.4(7) . . . . ?
 C6 C7 C8 C9 -1.7(13) . . . . ?
 C7 C8 C9 C10 -179.4(9) . . . . ?
 C7 C8 C9 C17 1.3(13) . . . . ?
 C8 C9 C10 C11 179.4(8) . . . . ?
 C8 C9 C17 N5 1.0(12) . . . . ?
 C8 C9 C17 C16 179.8(7) . . . . ?
 C9 C10 C11 C12 0.1(14) . . . . ?
 C10 C9 C17 N5 -178.4(8) . . . . ?
 C10 C9 C17 C16 0.4(12) . . . . ?
 C10 C11 C12 C13 178.9(9) . . . . ?
 C10 C11 C12 C16 2.0(13) . . . . ?
 C11 C12 C13 C14 -177.6(9) . . . . ?
 C11 C12 C16 N6 177.3(8) . . . . ?
 C11 C12 C16 C17 -2.8(12) . . . . ?
 C12 C13 C14 C15 1.6(14) . . . . ?
 C12 C16 C17 N5 -179.5(7) . . . . ?
 C12 C16 C17 C9 1.6(12) . . . . ?
 C13 C12 C16 N6 0.3(13) . . . . ?
 C13 C12 C16 C17 -179.8(8) . . . . ?
 C13 C14 C15 N6 -2.5(14) . . . . ?
 C15 N6 C16 C12 -0.9(12) . . . . ?
 C15 N6 C16 C17 179.2(7) . . . . ?
 C16 N6 C15 C14 2.0(13) . . . . ?
 C16 C12 C13 C14 -0.6(13) . . . . ?
 C17 N5 C6 C7 2.4(13) . . . . ?
 C17 C9 C10 C11 -1.3(13) . . . . ?
 C18 N7 C29 C21 -3.6(12) . . . . ?
 C18 N7 C29 C28 175.5(7) . . . . ?
 C18 C19 C20 C21 -0.2(13) . . . . ?
 C19 C20 C21 C22 -179.3(8) . . . . ?
 C19 C20 C21 C29 -2.5(12) . . . . ?
 C20 C21 C22 C23 174.2(8) . . . . ?
 C20 C21 C29 N7 4.6(12) . . . . ?
 C20 C21 C29 C28 -174.6(7) . . . . ?
 C21 C22 C23 C24 -0.5(14) . . . . ?
 C22 C21 C29 N7 -178.6(7) . . . . ?
 C22 C21 C29 C28 2.3(12) . . . . ?
 C22 C23 C24 C25 -176.0(8) . . . . ?
 C22 C23 C24 C28 3.9(13) . . . . ?
 C23 C24 C25 C26 179.5(8) . . . . ?
 C23 C24 C28 N8 179.4(8) . . . . ?
 C23 C24 C28 C29 -4.0(12) . . . . ?
 C24 C25 C26 C27 1.6(13) . . . . ?
 C24 C28 C29 N7 -178.2(7) . . . . ?
 C24 C28 C29 C21 1.0(12) . . . . ?
 C25 C24 C28 N8 -0.7(12) . . . . ?
 C25 C24 C28 C29 175.9(8) . . . . ?
 C25 C26 C27 N8 -1.9(13) . . . . ?
 C27 N8 C28 C24 0.5(12) . . . . ?
 C27 N8 C28 C29 -176.1(7) . . . . ?
 C28 N8 C27 C26 0.8(12) . . . . ?
 C28 C24 C25 C26 -0.4(13) . . . . ?
 C29 N7 C18 C19 0.7(12) . . . . ?
 C29 C21 C22 C23 -2.5(13) . . . . ?
 Pb2 O5 N9 O6 9.3(7) . . . . ?
 Pb2 O5 N9 O7 -169.9(7) . . . . ?
 Pb2 O6 N9 O5 -9.2(7) . . . . ?
 Pb2 O6 N9 O7 169.9(7) . . . . ?
 Pb2 N10 C30 C31 -176.5(7) . . . . ?
 Pb2 N10 C41 C33 178.2(6) . . . . ?
 Pb2 N10 C41 C40 -2.8(10) . . . . ?
 Pb2 N11 C39 C38 -177.6(7) . . . . ?
 Pb2 N11 C40 C36 177.9(6) . . . . ?
 Pb2 N11 C40 C41 -4.4(10) . . . . ?
 Pb2 N12 C42 C43 169.2(7) . . . . ?
 Pb2 N12 C53 C45 -169.7(6) . . . . ?
 Pb2 N12 C53 C52 10.9(10) . . . . ?
 Pb2 N13 C51 C50 -165.8(7) . . . . ?
 Pb2 N13 C52 C48 168.1(6) . . . . ?
 Pb2 N13 C52 C53 -11.1(10) . . . . ?
 Pb2 B3 B4 B1 177.5(8) . . . . ?
 Pb2 B3 B4 B5 -132.4(6) . . . . ?
 Pb2 B3 B4 B7 -28.4(6) . . . . ?
 Pb2 B3 B4 B8 -73.5(7) . . . . ?
 Pb2 B3 B6 B2 -151.3(5) . . . . ?
 Pb2 B3 B6 B7 80.4(5) . . . . ?
 Pb2 B3 B6 B9 164.7(6) . . . . ?
 Pb2 B3 B6 B10 103.9(7) . . . . ?
 Pb2 B3 B7 B4 156.3(5) . . . . ?
 Pb2 B3 B7 B6 -76.0(4) . . . . ?
 Pb2 B3 B7 B8 -158.7(6) . . . . ?
 Pb2 B3 B7 B10 -99.3(7) . . . . ?
 Pb2 B6 B7 B3 84.5(5) . . . . ?
 Pb2 B6 B7 B4 129.6(6) . . . . ?
 Pb2 B6 B7 B8 -171.5(6) . . . . ?
 Pb2 B6 B7 B10 -121.3(6) . . . . ?
 Pb2 B6 B9 Pb1 -1(4) . . . . ?
 Pb2 B6 B9 B2 129(2) . . . . ?
 Pb2 B6 B9 B5 82(2) . . . . ?
 Pb2 B6 B9 B8 24(2) . . . . ?
 Pb2 B6 B9 B10 -25(2) . . . . ?
 Pb2 B6 B10 B7 60.1(5) . . . . ?
 Pb2 B6 B10 B8 116.6(5) . . . . ?
 Pb2 B6 B10 B9 173.4(6) . . . . ?
 Pb2 B7 B8 Pb1 -1(4) . . . . ?
 Pb2 B7 B8 B4 -128.3(18) . . . . ?
 Pb2 B7 B8 B5 -83.4(18) . . . . ?
 Pb2 B7 B8 B9 -24.9(19) . . . . ?
 Pb2 B7 B8 B10 26.8(17) . . . . ?
 Pb2 B7 B10 B6 -56.4(5) . . . . ?
 Pb2 B7 B10 B8 -170.5(6) . . . . ?
 Pb2 B7 B10 B9 -112.9(6) . . . . ?
 N10 C30 C31 C32 -1.6(15) . . . . ?
 N11 C40 C41 N10 4.8(12) . . . . ?
 N11 C40 C41 C33 -176.2(8) . . . . ?
 N12 C42 C43 C44 -0.3(14) . . . . ?
 N13 C52 C53 N12 0.6(12) . . . . ?
 N13 C52 C53 C45 -178.8(8) . . . . ?
 C30 N10 C41 C33 3.2(12) . . . . ?
 C30 N10 C41 C40 -177.9(8) . . . . ?
 C30 C31 C32 C33 3.1(14) . . . . ?
 C31 C32 C33 C34 179.8(9) . . . . ?
 C31 C32 C33 C41 -1.5(13) . . . . ?
 C32 C33 C34 C35 179.9(9) . . . . ?
 C32 C33 C41 N10 -1.7(12) . . . . ?
 C32 C33 C41 C40 179.4(8) . . . . ?
 C33 C34 C35 C36 -0.4(14) . . . . ?
 C34 C33 C41 N10 177.0(8) . . . . ?
 C34 C33 C41 C40 -1.9(12) . . . . ?
 C34 C35 C36 C37 178.4(9) . . . . ?
 C34 C35 C36 C40 0.2(14) . . . . ?
 C35 C36 C37 C38 -176.5(9) . . . . ?
 C35 C36 C40 N11 177.0(8) . . . . ?
 C35 C36 C40 C41 -0.8(12) . . . . ?
 C36 C37 C38 C39 -1.7(14) . . . . ?
 C36 C40 C41 N10 -177.3(8) . . . . ?
 C36 C40 C41 C33 1.7(12) . . . . ?
 C37 C36 C40 N11 -1.4(13) . . . . ?
 C37 C36 C40 C41 -179.1(8) . . . . ?
 C37 C38 C39 N11 1.2(14) . . . . ?
 C39 N11 C40 C36 1.0(12) . . . . ?
 C39 N11 C40 C41 178.7(8) . . . . ?
 C40 N11 C39 C38 -0.9(14) . . . . ?
 C40 C36 C37 C38 1.8(14) . . . . ?
 C41 N10 C30 C31 -1.5(14) . . . . ?
 C41 C33 C34 C35 1.3(14) . . . . ?
 C42 N12 C53 C45 -0.3(12) . . . . ?
 C42 N12 C53 C52 -179.6(8) . . . . ?
 C42 C43 C44 C45 0.9(13) . . . . ?
 C43 C44 C45 C46 -179.4(8) . . . . ?
 C43 C44 C45 C53 -1.2(13) . . . . ?
 C44 C45 C46 C47 178.2(9) . . . . ?
 C44 C45 C53 N12 0.9(12) . . . . ?
 C44 C45 C53 C52 -179.8(8) . . . . ?
 C45 C46 C47 C48 1.1(14) . . . . ?
 C46 C45 C53 N12 179.1(8) . . . . ?
 C46 C45 C53 C52 -1.5(12) . . . . ?
 C46 C47 C48 C49 -178.7(9) . . . . ?
 C46 C47 C48 C52 -0.7(14) . . . . ?
 C47 C48 C49 C50 178.8(9) . . . . ?
 C47 C48 C52 N13 179.9(8) . . . . ?
 C47 C48 C52 C53 -0.8(13) . . . . ?
 C48 C49 C50 C51 0.5(15) . . . . ?
 C48 C52 C53 N12 -178.7(8) . . . . ?
 C48 C52 C53 C45 1.9(12) . . . . ?
 C49 C48 C52 N13 -1.9(13) . . . . ?
 C49 C48 C52 C53 177.3(8) . . . . ?
 C49 C50 C51 N13 -0.7(15) . . . . ?
 C51 N13 C52 C48 1.8(13) . . . . ?
 C51 N13 C52 C53 -177.5(8) . . . . ?
 C52 N13 C51 C50 -0.4(13) . . . . ?
 C52 C48 C49 C50 0.8(14) . . . . ?
 C53 N12 C42 C43 -0.1(13) . . . . ?
 C53 C45 C46 C47 0.0(13) . . . . ?
 O1 C1 C2 C3 -179.7(8) . . . . ?
 O1 B2 B3 Pb2 -73.4(12) . . . . ?
 O1 B2 B3 B1 102.0(11) . . . . ?
 O1 B2 B3 B4 151.1(10) . . . . ?
 O1 B2 B3 B6 -105.5(11) . . . . ?
 O1 B2 B3 B7 -150.0(10) . . . . ?
 O1 B2 B5 Pb1 75.7(12) . . . . ?
 O1 B2 B5 B1 -100.8(12) . . . . ?
 O1 B2 B5 B4 -149.7(10) . . . . ?
 O1 B2 B5 B8 151.1(10) . . . . ?
 O1 B2 B5 B9 105.1(11) . . . . ?
 O1 B2 B6 Pb2 84.4(9) . . . . ?
 O1 B2 B6 B3 121.8(9) . . . . ?
 O1 B2 B6 B7 165.3(7) . . . . ?
 O1 B2 B6 B9 -110.7(9) . . . . ?
 O1 B2 B6 B10 -134.9(8) . . . . ?
 O1 B2 B9 Pb1 -92.0(10) . . . . ?
 O1 B2 B9 B5 -124.5(9) . . . . ?
 O1 B2 B9 B6 109.0(9) . . . . ?
 O1 B2 B9 B8 -169.2(8) . . . . ?
 O1 B2 B9 B10 132.5(8) . . . . ?
 N2 N1 C5 C4 104.3(13) . . . . ?
 C1 O1 B2 B1 -175.4(8) . . . . ?
 C1 O1 B2 B3 115.6(11) . . . . ?
 C1 O1 B2 B5 -105.3(11) . . . . ?
 C1 O1 B2 B6 40.8(11) . . . . ?
 C1 O1 B2 B9 -30.3(12) . . . . ?
 C1 C2 C3 C4 76.8(12) . . . . ?
 C2 C3 C4 C5 -173.8(9) . . . . ?
 C3 C4 C5 N1 65.6(13) . . . . ?
 B1 B2 B3 Pb2 -175.4(8) . . . . ?
 B1 B2 B3 B4 49.1(7) . . . . ?
 B1 B2 B3 B6 152.5(8) . . . . ?
 B1 B2 B3 B7 108.1(8) . . . . ?
 B1 B2 B5 Pb1 176.5(8) . . . . ?
 B1 B2 B5 B4 -48.9(6) . . . . ?
 B1 B2 B5 B8 -108.1(8) . . . . ?
 B1 B2 B5 B9 -154.1(8) . . . . ?
 B1 B2 B6 Pb2 -61.8(9) . . . . ?
 B1 B2 B6 B3 -24.4(7) . . . . ?
 B1 B2 B6 B7 19.1(9) . . . . ?
 B1 B2 B6 B9 103.1(8) . . . . ?
 B1 B2 B6 B10 78.8(9) . . . . ?
 B1 B2 B9 Pb1 55.5(10) . . . . ?
 B1 B2 B9 B5 23.1(7) . . . . ?
 B1 B2 B9 B6 -103.5(7) . . . . ?
 B1 B2 B9 B8 -21.7(9) . . . . ?
 B1 B2 B9 B10 -80.0(9) . . . . ?
 B1 B3 B4 B5 50.1(6) . . . . ?
 B1 B3 B4 B7 154.2(7) . . . . ?
 B1 B3 B4 B8 109.1(7) . . . . ?
 B1 B3 B6 Pb2 176.4(7) . . . . ?
 B1 B3 B6 B2 25.1(7) . . . . ?
 B1 B3 B6 B7 -103.2(9) . . . . ?
 B1 B3 B6 B9 -18.9(10) . . . . ?
 B1 B3 B6 B10 -79.7(10) . . . . ?
 B1 B3 B7 Pb2 -179.5(7) . . . . ?
 B1 B3 B7 B4 -23.2(7) . . . . ?
 B1 B3 B7 B6 104.5(8) . . . . ?
 B1 B3 B7 B8 21.8(9) . . . . ?
 B1 B3 B7 B10 81.2(9) . . . . ?
 B1 B4 B5 Pb1 -175.6(7) . . . . ?
 B1 B4 B5 B2 49.0(6) . . . . ?
 B1 B4 B5 B8 152.7(8) . . . . ?
 B1 B4 B5 B9 107.2(8) . . . . ?
 B1 B4 B7 Pb2 54.2(9) . . . . ?
 B1 B4 B7 B3 22.9(7) . . . . ?
 B1 B4 B7 B6 -22.0(9) . . . . ?
 B1 B4 B7 B8 -104.0(8) . . . . ?
 B1 B4 B7 B10 -81.4(9) . . . . ?
 B1 B4 B8 Pb1 -59.8(9) . . . . ?
 B1 B4 B8 B5 -24.7(7) . . . . ?
 B1 B4 B8 B7 102.8(8) . . . . ?
 B1 B4 B8 B9 19.1(9) . . . . ?
 B1 B4 B8 B10 79.8(9) . . . . ?
 B1 B5 B8 Pb1 177.2(7) . . . . ?
 B1 B5 B8 B4 24.4(7) . . . . ?
 B1 B5 B8 B7 -20.3(9) . . . . ?
 B1 B5 B8 B9 -103.5(8) . . . . ?
 B1 B5 B8 B10 -80.6(9) . . . . ?
 B1 B5 B9 Pb1 -178.4(7) . . . . ?
 B1 B5 B9 B2 -23.1(7) . . . . ?
 B1 B5 B9 B6 22.7(10) . . . . ?
 B1 B5 B9 B8 103.7(8) . . . . ?
 B1 B5 B9 B10 81.8(9) . . . . ?
 B2 O1 C1 C2 125.0(9) . . . . ?
 B2 B1 B3 B4 -115.5(7) . . . . ?
 B2 B1 B3 B6 -25.7(7) . . . . ?
 B2 B1 B3 B7 -91.6(7) . . . . ?
 B2 B1 B4 B3 57.1(6) . . . . ?
 B2 B1 B4 B5 -57.4(6) . . . . ?
 B2 B1 B4 B7 33.3(9) . . . . ?
 B2 B1 B4 B8 -32.1(9) . . . . ?
 B2 B1 B5 B4 115.8(7) . . . . ?
 B2 B1 B5 B8 90.5(7) . . . . ?
 B2 B1 B5 B9 23.7(7) . . . . ?
 B2 B3 B4 B1 -49.9(6) . . . . ?
 B2 B3 B4 B5 0.3(7) . . . . ?
 B2 B3 B4 B7 104.3(7) . . . . ?
 B2 B3 B4 B8 59.2(7) . . . . ?
 B2 B3 B6 Pb2 151.3(5) . . . . ?
 B2 B3 B6 B7 -128.3(7) . . . . ?
 B2 B3 B6 B9 -43.9(6) . . . . ?
 B2 B3 B6 B10 -104.8(8) . . . . ?
 B2 B3 B7 Pb2 120.3(6) . . . . ?
 B2 B3 B7 B4 -83.4(7) . . . . ?
 B2 B3 B7 B6 44.2(6) . . . . ?
 B2 B3 B7 B8 -38.4(8) . . . . ?
 B2 B3 B7 B10 20.9(10) . . . . ?
 B2 B5 B8 Pb1 -124.0(5) . . . . ?
 B2 B5 B8 B4 83.2(7) . . . . ?
 B2 B5 B8 B7 38.6(8) . . . . ?
 B2 B5 B8 B9 -44.6(6) . . . . ?
 B2 B5 B8 B10 -21.7(9) . . . . ?
 B2 B5 B9 Pb1 -155.3(5) . . . . ?
 B2 B5 B9 B6 45.8(6) . . . . ?
 B2 B5 B9 B8 126.8(7) . . . . ?
 B2 B5 B9 B10 104.9(8) . . . . ?
 B2 B6 B7 Pb2 -128.1(6) . . . . ?
 B2 B6 B7 B3 -43.7(6) . . . . ?
 B2 B6 B7 B4 1.5(8) . . . . ?
 B2 B6 B7 B8 60.4(7) . . . . ?
 B2 B6 B7 B10 110.6(7) . . . . ?
 B2 B6 B9 Pb1 -129.7(16) . . . . ?
 B2 B6 B9 B5 -46.5(6) . . . . ?
 B2 B6 B9 B8 -104.7(6) . . . . ?
 B2 B6 B9 B10 -153.9(7) . . . . ?
 B2 B6 B10 B7 -89.1(8) . . . . ?
 B2 B6 B10 B8 -32.6(8) . . . . ?
 B2 B6 B10 B9 24.3(7) . . . . ?
 B2 B9 B10 B6 -24.5(7) . . . . ?
 B2 B9 B10 B7 32.8(9) . . . . ?
 B2 B9 B10 B8 89.8(8) . . . . ?
 B3 B1 B2 O1 -120.9(9) . . . . ?
 B3 B1 B2 B5 114.8(8) . . . . ?
 B3 B1 B2 B6 25.6(7) . . . . ?
 B3 B1 B2 B9 91.0(8) . . . . ?
 B3 B1 B4 B5 -114.5(7) . . . . ?
 B3 B1 B4 B7 -23.8(7) . . . . ?
 B3 B1 B4 B8 -89.2(8) . . . . ?
 B3 B1 B5 B2 -57.4(6) . . . . ?
 B3 B1 B5 B4 58.4(7) . . . . ?
 B3 B1 B5 B8 33.1(9) . . . . ?
 B3 B1 B5 B9 -33.7(9) . . . . ?
 B3 B2 B5 Pb1 -134.3(6) . . . . ?
 B3 B2 B5 B1 49.1(6) . . . . ?
 B3 B2 B5 B4 0.2(7) . . . . ?
 B3 B2 B5 B8 -58.9(7) . . . . ?
 B3 B2 B5 B9 -105.0(7) . . . . ?
 B3 B2 B6 Pb2 -37.4(7) . . . . ?
 B3 B2 B6 B7 43.5(6) . . . . ?
 B3 B2 B6 B9 127.5(7) . . . . ?
 B3 B2 B6 B10 103.2(8) . . . . ?
 B3 B2 B9 Pb1 114.0(7) . . . . ?
 B3 B2 B9 B5 81.6(7) . . . . ?
 B3 B2 B9 B6 -45.0(6) . . . . ?
 B3 B2 B9 B8 36.8(8) . . . . ?
 B3 B2 B9 B10 -21.5(9) . . . . ?
 B3 B4 B5 Pb1 135.2(6) . . . . ?
 B3 B4 B5 B1 -49.2(6) . . . . ?
 B3 B4 B5 B2 -0.2(7) . . . . ?
 B3 B4 B5 B8 103.5(7) . . . . ?
 B3 B4 B5 B9 58.0(8) . . . . ?
 B3 B4 B7 Pb2 31.3(6) . . . . ?
 B3 B4 B7 B6 -44.9(6) . . . . ?
 B3 B4 B7 B8 -126.9(6) . . . . ?
 B3 B4 B7 B10 -104.3(8) . . . . ?
 B3 B4 B8 Pb1 -117.8(7) . . . . ?
 B3 B4 B8 B5 -82.7(7) . . . . ?
 B3 B4 B8 B7 44.7(6) . . . . ?
 B3 B4 B8 B9 -38.9(8) . . . . ?
 B3 B4 B8 B10 21.7(9) . . . . ?
 B3 B6 B7 Pb2 -84.5(5) . . . . ?
 B3 B6 B7 B4 45.1(6) . . . . ?
 B3 B6 B7 B8 104.1(7) . . . . ?
 B3 B6 B7 B10 154.2(8) . . . . ?
 B3 B6 B9 Pb1 -85.5(17) . . . . ?
 B3 B6 B9 B2 44.2(6) . . . . ?
 B3 B6 B9 B5 -2.4(8) . . . . ?
 B3 B6 B9 B8 -60.5(7) . . . . ?
 B3 B6 B9 B10 -109.8(7) . . . . ?
 B3 B6 B10 B7 -23.8(7) . . . . ?
 B3 B6 B10 B8 32.7(9) . . . . ?
 B3 B6 B10 B9 89.5(8) . . . . ?
 B3 B7 B8 Pb1 82(2) . . . . ?
 B3 B7 B8 B4 -45.6(6) . . . . ?
 B3 B7 B8 B5 -0.6(8) . . . . ?
 B3 B7 B8 B9 57.8(7) . . . . ?
 B3 B7 B8 B10 109.5(7) . . . . ?
 B3 B7 B10 B6 24.2(7) . . . . ?
 B3 B7 B10 B8 -89.9(8) . . . . ?
 B3 B7 B10 B9 -32.4(9) . . . . ?
 B4 B1 B2 O1 -178.7(7) . . . . ?
 B4 B1 B2 B3 -57.8(7) . . . . ?
 B4 B1 B2 B5 56.9(6) . . . . ?
 B4 B1 B2 B6 -32.3(9) . . . . ?
 B4 B1 B2 B9 33.1(9) . . . . ?
 B4 B1 B3 B2 115.5(7) . . . . ?
 B4 B1 B3 B6 89.8(8) . . . . ?
 B4 B1 B3 B7 23.9(7) . . . . ?
 B4 B1 B5 B2 -115.8(7) . . . . ?
 B4 B1 B5 B8 -25.2(7) . . . . ?
 B4 B1 B5 B9 -92.0(8) . . . . ?
 B4 B3 B6 Pb2 -124.7(6) . . . . ?
 B4 B3 B6 B2 84.0(7) . . . . ?
 B4 B3 B6 B7 -44.3(6) . . . . ?
 B4 B3 B6 B9 40.1(8) . . . . ?
 B4 B3 B6 B10 -20.8(9) . . . . ?
 B4 B3 B7 Pb2 -156.3(5) . . . . ?
 B4 B3 B7 B6 127.7(7) . . . . ?
 B4 B3 B7 B8 45.0(6) . . . . ?
 B4 B3 B7 B10 104.4(8) . . . . ?
 B4 B5 B8 Pb1 152.8(5) . . . . ?
 B4 B5 B8 B7 -44.6(6) . . . . ?
 B4 B5 B8 B9 -127.8(7) . . . . ?
 B4 B5 B8 B10 -105.0(8) . . . . ?
 B4 B5 B9 Pb1 122.4(6) . . . . ?
 B4 B5 B9 B2 -82.3(7) . . . . ?
 B4 B5 B9 B6 -36.4(9) . . . . ?
 B4 B5 B9 B8 44.6(6) . . . . ?
 B4 B5 B9 B10 22.7(9) . . . . ?
 B4 B7 B8 Pb1 128(2) . . . . ?
 B4 B7 B8 B5 44.9(6) . . . . ?
 B4 B7 B8 B9 103.4(7) . . . . ?
 B4 B7 B8 B10 155.1(8) . . . . ?
 B4 B7 B10 B6 90.8(8) . . . . ?
 B4 B7 B10 B8 -23.3(7) . . . . ?
 B4 B7 B10 B9 34.3(9) . . . . ?
 B4 B8 B9 Pb1 -127.9(6) . . . . ?
 B4 B8 B9 B2 1.6(8) . . . . ?
 B4 B8 B9 B5 -44.6(6) . . . . ?
 B4 B8 B9 B6 61.1(7) . . . . ?
 B4 B8 B9 B10 110.8(7) . . . . ?
 B4 B8 B10 B6 -33.5(9) . . . . ?
 B4 B8 B10 B7 23.5(7) . . . . ?
 B4 B8 B10 B9 -89.6(8) . . . . ?
 B5 B1 B2 O1 124.4(9) . . . . ?
 B5 B1 B2 B3 -114.8(8) . . . . ?
 B5 B1 B2 B6 -89.2(8) . . . . ?
 B5 B1 B2 B9 -23.8(7) . . . . ?
 B5 B1 B3 B2 57.9(6) . . . . ?
 B5 B1 B3 B4 -57.6(6) . . . . ?
 B5 B1 B3 B6 32.2(9) . . . . ?
 B5 B1 B3 B7 -33.7(9) . . . . ?
 B5 B1 B4 B3 114.5(7) . . . . ?
 B5 B1 B4 B7 90.7(7) . . . . ?
 B5 B1 B4 B8 25.3(7) . . . . ?
 B5 B2 B3 Pb2 135.3(6) . . . . ?
 B5 B2 B3 B1 -49.4(7) . . . . ?
 B5 B2 B3 B4 -0.2(7) . . . . ?
 B5 B2 B3 B6 103.2(7) . . . . ?
 B5 B2 B3 B7 58.7(7) . . . . ?
 B5 B2 B6 Pb2 -120.2(6) . . . . ?
 B5 B2 B6 B3 -82.8(7) . . . . ?
 B5 B2 B6 B7 -39.3(7) . . . . ?
 B5 B2 B6 B9 44.7(6) . . . . ?
 B5 B2 B6 B10 20.5(8) . . . . ?
 B5 B2 B9 Pb1 32.5(6) . . . . ?
 B5 B2 B9 B6 -126.5(7) . . . . ?
 B5 B2 B9 B8 -44.8(6) . . . . ?
 B5 B2 B9 B10 -103.0(8) . . . . ?
 B5 B4 B7 Pb2 113.7(7) . . . . ?
 B5 B4 B7 B3 82.4(7) . . . . ?
 B5 B4 B7 B6 37.5(8) . . . . ?
 B5 B4 B7 B8 -44.5(6) . . . . ?
 B5 B4 B7 B10 -21.8(10) . . . . ?
 B5 B4 B8 Pb1 -35.1(6) . . . . ?
 B5 B4 B8 B7 127.4(7) . . . . ?
 B5 B4 B8 B9 43.8(6) . . . . ?
 B5 B4 B8 B10 104.4(8) . . . . ?
 B5 B8 B9 Pb1 -83.3(5) . . . . ?
 B5 B8 B9 B2 46.1(6) . . . . ?
 B5 B8 B9 B6 105.6(7) . . . . ?
 B5 B8 B9 B10 155.3(8) . . . . ?
 B5 B8 B10 B6 33.1(9) . . . . ?
 B5 B8 B10 B7 90.0(8) . . . . ?
 B5 B8 B10 B9 -23.0(7) . . . . ?
 B5 B9 B10 B6 -91.6(8) . . . . ?
 B5 B9 B10 B7 -34.4(9) . . . . ?
 B5 B9 B10 B8 22.7(7) . . . . ?
 B6 B2 B3 Pb2 32.1(6) . . . . ?
 B6 B2 B3 B1 -152.5(8) . . . . ?
 B6 B2 B3 B4 -103.4(7) . . . . ?
 B6 B2 B3 B7 -44.4(6) . . . . ?
 B6 B2 B5 Pb1 -74.7(7) . . . . ?
 B6 B2 B5 B1 108.7(7) . . . . ?
 B6 B2 B5 B4 59.9(7) . . . . ?
 B6 B2 B5 B8 0.7(8) . . . . ?
 B6 B2 B5 B9 -45.4(6) . . . . ?
 B6 B2 B9 Pb1 159.0(8) . . . . ?
 B6 B2 B9 B5 126.5(7) . . . . ?
 B6 B2 B9 B8 81.8(7) . . . . ?
 B6 B2 B9 B10 23.5(7) . . . . ?
 B6 B3 B4 B1 -109.4(7) . . . . ?
 B6 B3 B4 B5 -59.3(7) . . . . ?
 B6 B3 B4 B7 44.7(6) . . . . ?
 B6 B3 B4 B8 -0.4(8) . . . . ?
 B6 B3 B7 Pb2 76.0(4) . . . . ?
 B6 B3 B7 B4 -127.7(7) . . . . ?
 B6 B3 B7 B8 -82.7(6) . . . . ?
 B6 B3 B7 B10 -23.3(7) . . . . ?
 B6 B7 B8 Pb1 23(2) . . . . ?
 B6 B7 B8 B4 -105.1(7) . . . . ?
 B6 B7 B8 B5 -60.2(7) . . . . ?
 B6 B7 B8 B9 -1.7(7) . . . . ?
 B6 B7 B8 B10 50.0(6) . . . . ?
 B6 B7 B10 B8 -114.1(7) . . . . ?
 B6 B7 B10 B9 -56.6(6) . . . . ?
 B6 B9 B10 B7 57.3(6) . . . . ?
 B6 B9 B10 B8 114.3(7) . . . . ?
 B7 B3 B4 B1 -154.2(7) . . . . ?
 B7 B3 B4 B5 -104.0(7) . . . . ?
 B7 B3 B4 B8 -45.1(6) . . . . ?
 B7 B3 B6 Pb2 -80.4(5) . . . . ?
 B7 B3 B6 B2 128.3(7) . . . . ?
 B7 B3 B6 B9 84.3(7) . . . . ?
 B7 B3 B6 B10 23.5(7) . . . . ?
 B7 B4 B5 Pb1 76.5(7) . . . . ?
 B7 B4 B5 B1 -107.9(8) . . . . ?
 B7 B4 B5 B2 -59.0(8) . . . . ?
 B7 B4 B5 B8 44.8(6) . . . . ?
 B7 B4 B5 B9 -0.8(9) . . . . ?
 B7 B4 B8 Pb1 -162.5(7) . . . . ?
 B7 B4 B8 B5 -127.4(7) . . . . ?
 B7 B4 B8 B9 -83.6(7) . . . . ?
 B7 B4 B8 B10 -23.0(7) . . . . ?
 B7 B6 B9 Pb1 -26.8(18) . . . . ?
 B7 B6 B9 B2 102.9(7) . . . . ?
 B7 B6 B9 B5 56.4(8) . . . . ?
 B7 B6 B9 B8 -1.7(7) . . . . ?
 B7 B6 B9 B10 -51.0(6) . . . . ?
 B7 B6 B10 B8 56.5(6) . . . . ?
 B7 B6 B10 B9 113.4(7) . . . . ?
 B7 B8 B9 Pb1 172.8(6) . . . . ?
 B7 B8 B9 B2 -57.8(7) . . . . ?
 B7 B8 B9 B5 -103.9(7) . . . . ?
 B7 B8 B9 B6 1.7(7) . . . . ?
 B7 B8 B9 B10 51.4(6) . . . . ?
 B7 B8 B10 B6 -56.9(6) . . . . ?
 B7 B8 B10 B9 -113.0(7) . . . . ?
 B8 B4 B5 Pb1 31.7(6) . . . . ?
 B8 B4 B5 B1 -152.7(8) . . . . ?
 B8 B4 B5 B2 -103.7(7) . . . . ?
 B8 B4 B5 B9 -45.5(7) . . . . ?
 B8 B4 B7 Pb2 158.2(7) . . . . ?
 B8 B4 B7 B3 126.9(6) . . . . ?
 B8 B4 B7 B6 82.0(6) . . . . ?
 B8 B4 B7 B10 22.6(7) . . . . ?
 B8 B5 B9 Pb1 77.9(5) . . . . ?
 B8 B5 B9 B2 -126.8(7) . . . . ?
 B8 B5 B9 B6 -81.0(7) . . . . ?
 B8 B5 B9 B10 -21.9(7) . . . . ?
 B8 B7 B10 B6 114.1(7) . . . . ?
 B8 B7 B10 B9 57.6(6) . . . . ?
 B8 B9 B10 B6 -114.3(7) . . . . ?
 B8 B9 B10 B7 -57.1(6) . . . . ?
 B9 B2 B3 Pb2 77.0(7) . . . . ?
 B9 B2 B3 B1 -107.6(8) . . . . ?
 B9 B2 B3 B4 -58.5(7) . . . . ?
 B9 B2 B3 B6 44.9(6) . . . . ?
 B9 B2 B3 B7 0.5(8) . . . . ?
 B9 B2 B5 Pb1 -29.4(6) . . . . ?
 B9 B2 B5 B1 154.1(8) . . . . ?
 B9 B2 B5 B4 105.2(7) . . . . ?
 B9 B2 B5 B8 46.0(6) . . . . ?
 B9 B2 B6 Pb2 -164.9(7) . . . . ?
 B9 B2 B6 B3 -127.5(7) . . . . ?
 B9 B2 B6 B7 -84.0(7) . . . . ?
 B9 B2 B6 B10 -24.3(7) . . . . ?
 B9 B5 B8 Pb1 -79.4(4) . . . . ?
 B9 B5 B8 B4 127.8(7) . . . . ?
 B9 B5 B8 B7 83.2(7) . . . . ?
 B9 B5 B8 B10 22.8(7) . . . . ?
 B9 B6 B7 Pb2 173.3(6) . . . . ?
 B9 B6 B7 B3 -102.3(7) . . . . ?
 B9 B6 B7 B4 -57.2(7) . . . . ?
 B9 B6 B7 B8 1.8(7) . . . . ?
 B9 B6 B7 B10 51.9(6) . . . . ?
 B9 B6 B10 B7 -113.4(7) . . . . ?
 B9 B6 B10 B8 -56.9(6) . . . . ?
 B9 B8 B10 B6 56.1(6) . . . . ?
 B9 B8 B10 B7 113.0(7) . . . . ?
 B10 B6 B7 Pb2 121.3(6) . . . . ?
 B10 B6 B7 B3 -154.2(8) . . . . ?
 B10 B6 B7 B4 -109.1(8) . . . . ?
 B10 B6 B7 B8 -50.2(6) . . . . ?
 B10 B6 B9 Pb1 24.2(16) . . . . ?
 B10 B6 B9 B2 153.9(7) . . . . ?
 B10 B6 B9 B5 107.4(8) . . . . ?
 B10 B6 B9 B8 49.3(6) . . . . ?
 B10 B7 B8 Pb1 -27(2) . . . . ?
 B10 B7 B8 B4 -155.1(8) . . . . ?
 B10 B7 B8 B5 -110.2(7) . . . . ?
 B10 B7 B8 B9 -51.7(6) . . . . ?
 B10 B8 B9 Pb1 121.3(5) . . . . ?
 B10 B8 B9 B2 -109.2(7) . . . . ?
 B10 B8 B9 B5 -155.3(8) . . . . ?
 B10 B8 B9 B6 -49.7(6) . . . . ?

_shelx_res_file
;
TITL mo_22kub294_0m_a.res in P-1
    mo_22kub294_0m_a.res
    created by SHELXL-2018/3 at 14:56:08 on 13-Nov-2023
REM Old TITL mo_22kub294_0m in P-1
REM SHELXT solution in P-1
REM R1 0.087, Rweak 0.010, Alpha 0.122, Orientation as input
REM Formula found by SHELXT: C62 B5 N19 O7 Pb1
CELL 0.71073 9.377 17.9813 19.2979 99.786 95.463 97.987
ZERR 2 0.0032 0.0055 0.0101 0.019 0.018 0.009
LATT 1
SFAC C H B N O Pb
UNIT 118 120 20 32 14 4
EADP C59 C58 N16

L.S. 10
PLAN  1
SIZE 0.01 0.04 0.04
TEMP -173.15
CONF
BIND H3 Pb2
BIND O4 Pb1
BIND B9 Pb1
BIND H8a Pb1
BIND B5 Pb1
BIND H7a Pb2
BIND H9 Pb1
BIND H5 Pb1
BIND B8 Pb1
BIND Pb2 B3
BIND Pb2 B7
BIND Pb2 B6
BIND Pb2 H6a
LIST 6
MORE -1
BOND $H
fmap 2
acta
OMIT 0 -1 1
OMIT 0 1 1
REM <olex2.extras>
REM <HklSrc "%.\\mo_22kub294_0m_a.hkl">
REM </olex2.extras>

WGHT    0.033800   23.753601
FVAR       0.20928
PB1   6    0.561294    0.245345    0.472268    11.00000    0.01865    0.01647 =
         0.01672    0.00360   -0.00063    0.00290
O2    5    0.843513    0.247177    0.490359    11.00000    0.02442    0.01295 =
         0.04479    0.01728    0.00376    0.00800
O3    5    1.013061    0.333995    0.470021    11.00000    0.01316    0.03988 =
         0.05295    0.01092    0.00452    0.00414
O4    5    0.797474    0.361930    0.485300    11.00000    0.02412    0.02106 =
         0.03326    0.00866   -0.00611    0.00494
N4    4    0.886554    0.315300    0.482350    11.00000    0.01615    0.03617 =
         0.02469    0.00840   -0.00274    0.00135
N5    4    0.439575    0.362592    0.515972    11.00000    0.02448    0.00685 =
         0.02208    0.00451   -0.00337    0.00121
N6    4    0.627305    0.304233    0.603193    11.00000    0.02120    0.00834 =
         0.02451    0.00586   -0.00244    0.00358
N7    4    0.348893    0.180530    0.529418    11.00000    0.01775    0.01472 =
         0.01975    0.00466   -0.00423    0.00449
N8    4    0.602016    0.121659    0.521573    11.00000    0.01821    0.01223 =
         0.02645    0.00250    0.00271    0.00116
C6    1    0.346279    0.390621    0.474669    11.00000    0.02374    0.01629 =
         0.02246    0.00792   -0.00876    0.00008
AFIX  43
H6    2    0.308828    0.361169    0.429299    11.00000   -1.20000
AFIX   0
C7    1    0.301051    0.460900    0.494742    11.00000    0.02053    0.01564 =
         0.04164    0.01779   -0.00200    0.00758
AFIX  43
H7    2    0.234519    0.478606    0.463518    11.00000   -1.20000
AFIX   0
C8    1    0.352846    0.503608    0.559109    11.00000    0.02160    0.01633 =
         0.03890    0.00905    0.00411    0.00956
AFIX  43
H8    2    0.325070    0.552272    0.573039    11.00000   -1.20000
AFIX   0
C9    1    0.448576    0.475358    0.605516    11.00000    0.01164    0.01764 =
         0.03446    0.00455    0.00276    0.00471
C10   1    0.505701    0.517540    0.674456    11.00000    0.02863    0.01354 =
         0.03121   -0.00177    0.00254    0.00729
AFIX  43
H10   2    0.479607    0.566361    0.689675    11.00000   -1.20000
AFIX   0
C11   1    0.595961    0.489381    0.718344    11.00000    0.02999    0.01962 =
         0.01528   -0.00329   -0.00177   -0.00095
AFIX  43
H11   2    0.632583    0.518403    0.763989    11.00000   -1.20000
AFIX   0
C12   1    0.637274    0.415265    0.696292    11.00000    0.02234    0.01418 =
         0.02855    0.00297    0.00494    0.00497
C13   1    0.733508    0.384852    0.740657    11.00000    0.03460    0.02055 =
         0.01928    0.00314   -0.01538    0.00093
AFIX  43
H13   2    0.770738    0.411702    0.787026    11.00000   -1.20000
AFIX   0
C14   1    0.771601    0.315447    0.714832    11.00000    0.02645    0.02478 =
         0.02016    0.00813   -0.00775    0.00503
AFIX  43
H14   2    0.834099    0.292724    0.743699    11.00000   -1.20000
AFIX   0
C15   1    0.718065    0.278537    0.646042    11.00000    0.02202    0.01782 =
         0.02931    0.00665    0.00227    0.00818
AFIX  43
H15   2    0.749280    0.231513    0.628865    11.00000   -1.20000
AFIX   0
C16   1    0.586919    0.372899    0.627642    11.00000    0.01619    0.01397 =
         0.02274    0.00993   -0.00038   -0.00055
C17   1    0.489165    0.403195    0.581773    11.00000    0.01535    0.01733 =
         0.02431    0.01061    0.00019   -0.00104
C18   1    0.220233    0.204055    0.529699    11.00000    0.03183    0.01523 =
         0.02519    0.00754   -0.00358    0.00840
AFIX  43
H18   2    0.199092    0.239736    0.500616    11.00000   -1.20000
AFIX   0
C19   1    0.115242    0.178882    0.570555    11.00000    0.01974    0.02250 =
         0.03993    0.00356    0.00326    0.00897
AFIX  43
H19   2    0.024269    0.196492    0.568383    11.00000   -1.20000
AFIX   0
C20   1    0.144185    0.128780    0.613656    11.00000    0.02932    0.01720 =
         0.02533   -0.00011    0.00172   -0.00544
AFIX  43
H20   2    0.073824    0.111214    0.641950    11.00000   -1.20000
AFIX   0
C21   1    0.279808    0.103348    0.615735    11.00000    0.01982    0.02064 =
         0.02315    0.00767   -0.00435   -0.00336
C22   1    0.317710    0.050261    0.658901    11.00000    0.02706    0.01832 =
         0.02962    0.00792   -0.00167   -0.00033
AFIX  43
H22   2    0.253036    0.034860    0.690682    11.00000   -1.20000
AFIX   0
C23   1    0.442731    0.021359    0.655833    11.00000    0.03517    0.01994 =
         0.02758    0.00798   -0.00026    0.00440
AFIX  43
H23   2    0.465391   -0.013534    0.685498    11.00000   -1.20000
AFIX   0
C24   1    0.541477    0.043280    0.607806    11.00000    0.02592    0.00998 =
         0.02976    0.00368   -0.00436    0.00159
C25   1    0.668148    0.011922    0.599109    11.00000    0.03130    0.01710 =
         0.04264    0.00590   -0.00433    0.00471
AFIX  43
H25   2    0.691700   -0.025252    0.626020    11.00000   -1.20000
AFIX   0
C26   1    0.758613    0.034048    0.552375    11.00000    0.01659    0.02113 =
         0.03647    0.00133   -0.00600    0.00600
AFIX  43
H26   2    0.843537    0.011793    0.545504    11.00000   -1.20000
AFIX   0
C27   1    0.722881    0.090435    0.514828    11.00000    0.02484    0.01808 =
         0.02649   -0.00764   -0.00044    0.00319
AFIX  43
H27   2    0.786893    0.107211    0.483321    11.00000   -1.20000
AFIX   0
C28   1    0.511512    0.098776    0.566901    11.00000    0.02303    0.00646 =
         0.02723    0.00068   -0.00532   -0.00329
C29   1    0.377482    0.128584    0.570844    11.00000    0.01995    0.01450 =
         0.01450    0.00073   -0.00631    0.00219
PB2   6    0.237056    0.259972    0.080646    11.00000    0.01781    0.01902 =
         0.01799    0.00219   -0.00076    0.00376
O5    5    0.252937    0.411889    0.117580    11.00000    0.02044    0.02368 =
         0.03656   -0.00327    0.00023   -0.00263
O6    5    0.034182    0.350111    0.106842    11.00000    0.02535    0.02004 =
         0.02504   -0.00208    0.00221    0.00115
O7    5    0.071922    0.473864    0.118505    11.00000    0.04512    0.02274 =
         0.04969   -0.00071    0.00155    0.01523
N9    4    0.118716    0.413342    0.114698    11.00000    0.02528    0.01842 =
         0.02407    0.00200    0.00230    0.00595
N10   4   -0.011103    0.170163    0.041241    11.00000    0.02531    0.02036 =
         0.01946    0.00205    0.00139    0.00613
N11   4    0.231838    0.147162   -0.026008    11.00000    0.01274    0.02434 =
         0.02680    0.00096    0.00189    0.01011
N12   4    0.170094    0.313594   -0.028311    11.00000    0.02138    0.02109 =
         0.01124   -0.00194    0.00086    0.00294
N13   4    0.455587    0.320920    0.023879    11.00000    0.01779    0.02381 =
         0.02025   -0.00245    0.00008    0.00749
C30   1   -0.126162    0.177483    0.076248    11.00000    0.02230    0.02278 =
         0.03203    0.00592    0.00792    0.00193
AFIX  43
H30   2   -0.117521    0.218748    0.115126    11.00000   -1.20000
AFIX   0
C31   1   -0.256830    0.128674    0.059300    11.00000    0.02076    0.03140 =
         0.03887    0.01018    0.00773    0.00069
AFIX  43
H31   2   -0.334585    0.135624    0.086674    11.00000   -1.20000
AFIX   0
C32   1   -0.272173    0.070456    0.002689    11.00000    0.02819    0.02374 =
         0.03793    0.01407   -0.00375   -0.00467
AFIX  43
H32   2   -0.362965    0.037968   -0.011044    11.00000   -1.20000
AFIX   0
C33   1   -0.154789    0.057916   -0.035716    11.00000    0.03299    0.01453 =
         0.02152    0.00783   -0.00128   -0.00063
C34   1   -0.161245   -0.001619   -0.095332    11.00000    0.04109    0.02683 =
         0.01629    0.00621   -0.00092   -0.00522
AFIX  43
H34   2   -0.249644   -0.035725   -0.110978    11.00000   -1.20000
AFIX   0
C35   1   -0.045326   -0.010878   -0.130152    11.00000    0.04857    0.01162 =
         0.01941   -0.00380   -0.00572    0.00739
AFIX  43
H35   2   -0.053093   -0.051451   -0.169581    11.00000   -1.20000
AFIX   0
C36   1    0.088697    0.039338   -0.108646    11.00000    0.03718    0.01807 =
         0.02449    0.00474   -0.00173    0.00842
C37   1    0.214098    0.031263   -0.141947    11.00000    0.03610    0.02205 =
         0.02814   -0.00301    0.00665    0.01211
AFIX  43
H37   2    0.208594   -0.007860   -0.182399    11.00000   -1.20000
AFIX   0
C38   1    0.342662    0.077432   -0.118279    11.00000    0.03938    0.03458 =
         0.02728    0.00769    0.01008    0.01618
AFIX  43
H38   2    0.427337    0.070572   -0.140441    11.00000   -1.20000
AFIX   0
C39   1    0.345039    0.136346   -0.059030    11.00000    0.02739    0.03118 =
         0.03094    0.01074   -0.00261    0.00820
AFIX  43
H39   2    0.433715    0.169880   -0.042321    11.00000   -1.20000
AFIX   0
C40   1    0.103676    0.099905   -0.050263    11.00000    0.03557    0.00916 =
         0.01513    0.00481    0.00094    0.01121
C41   1   -0.022067    0.109680   -0.013773    11.00000    0.02665    0.01297 =
         0.02436    0.00548    0.00219    0.00744
C42   1    0.031566    0.309323   -0.054049    11.00000    0.02378    0.02115 =
         0.01693    0.00084    0.00085    0.00605
AFIX  43
H42   2   -0.040484    0.278149   -0.035766    11.00000   -1.20000
AFIX   0
C43   1   -0.011435    0.348025   -0.105821    11.00000    0.02228    0.03005 =
         0.02512   -0.00091   -0.00395    0.00980
AFIX  43
H43   2   -0.111334    0.343229   -0.122880    11.00000   -1.20000
AFIX   0
C44   1    0.090986    0.393881   -0.132953    11.00000    0.03407    0.02018 =
         0.01974    0.00240    0.00559    0.01352
AFIX  43
H44   2    0.062325    0.421529   -0.168311    11.00000   -1.20000
AFIX   0
C45   1    0.239270    0.399292   -0.107533    11.00000    0.02937    0.01310 =
         0.02037    0.00134    0.00452    0.00301
C46   1    0.351920    0.446049   -0.132376    11.00000    0.04228    0.01830 =
         0.02131    0.00320    0.01332    0.01182
AFIX  43
H46   2    0.328500    0.473930   -0.168388    11.00000   -1.20000
AFIX   0
C47   1    0.492731    0.450879   -0.104715    11.00000    0.03426    0.02702 =
         0.03137   -0.00056    0.01245   -0.00309
AFIX  43
H47   2    0.565972    0.483003   -0.121315    11.00000   -1.20000
AFIX   0
C48   1    0.533071    0.409163   -0.051691    11.00000    0.02665    0.01827 =
         0.02566   -0.00461    0.00667    0.00379
C49   1    0.676415    0.414210   -0.021437    11.00000    0.02198    0.03061 =
         0.03527   -0.00966    0.01803   -0.00821
AFIX  43
H49   2    0.752380    0.445844   -0.036728    11.00000   -1.20000
AFIX   0
C50   1    0.705845    0.374452    0.028901    11.00000    0.02106    0.03957 =
         0.03197   -0.00630    0.00595    0.00324
AFIX  43
H50   2    0.803149    0.378186    0.049725    11.00000   -1.20000
AFIX   0
C51   1    0.594341    0.326895    0.051654    11.00000    0.02065    0.03282 =
         0.02452   -0.00003    0.00117    0.01034
AFIX  43
H51   2    0.617783    0.298551    0.087290    11.00000   -1.20000
AFIX   0
C52   1    0.423992    0.362032   -0.026418    11.00000    0.01771    0.02474 =
         0.01609   -0.00329    0.00646    0.00279
C53   1    0.274154    0.357936   -0.054072    11.00000    0.02471    0.01690 =
         0.01609   -0.00662    0.00505    0.00285
O1    5    0.750012    0.252406    0.216441    11.00000    0.02750    0.03575 =
         0.03387   -0.00211   -0.00236    0.00584
N1    4    0.924721    0.596632    0.307779    11.00000    0.06380    0.08288 =
         0.05448    0.02835    0.02424    0.04460
N2    4    0.821727    0.627678    0.315425    11.00000    0.03845    0.03999 =
         0.05011    0.01009    0.01493    0.00118
N3    4    0.723762    0.658719    0.314917    11.00000    0.06900    0.06764 =
         0.06985    0.02713    0.02099    0.02023
C1    1    0.800716    0.332145    0.231918    11.00000    0.02674    0.03154 =
         0.04436    0.01810    0.00085    0.00315
AFIX  23
H1A   2    0.731000    0.358566    0.258320    11.00000   -1.20000
H1B   2    0.807374    0.351636    0.187153    11.00000   -1.20000
AFIX   0
C2    1    0.950429    0.349570    0.276287    11.00000    0.01900    0.04108 =
         0.04892    0.01887    0.00073    0.00908
AFIX  23
H2A   2    0.943497    0.329534    0.320768    11.00000   -1.20000
H2B   2    1.019808    0.323097    0.249678    11.00000   -1.20000
AFIX   0
C3    1    1.006511    0.433682    0.293823    11.00000    0.03774    0.04739 =
         0.03424    0.00549    0.00079    0.00534
AFIX  23
H3A   2    0.989660    0.456060    0.250869    11.00000   -1.20000
H3B   2    1.112496    0.441523    0.308249    11.00000   -1.20000
AFIX   0
C4    1    0.935017    0.474859    0.352363    11.00000    0.03824    0.04699 =
         0.04608    0.00629    0.00346   -0.01288
AFIX  23
H4A   2    0.960774    0.455775    0.396364    11.00000   -1.20000
H4B   2    0.828505    0.461677    0.340037    11.00000   -1.20000
AFIX   0
C5    1    0.975396    0.561081    0.367177    11.00000    0.03324    0.06800 =
         0.02243    0.00634    0.00301    0.00364
AFIX  23
H5A   2    0.933146    0.582277    0.409926    11.00000   -1.20000
H5B   2    1.082230    0.574651    0.377400    11.00000   -1.20000
AFIX   0
B1    3    0.560447    0.125945    0.220529    11.00000    0.03429    0.01993 =
         0.02029    0.00407   -0.00293    0.00943
AFIX 153
H1    2    0.621285    0.079337    0.199454    11.00000   -1.20000
AFIX   0
B2    3    0.611267    0.221824    0.234324    11.00000    0.00893    0.03132 =
         0.01861    0.00572   -0.00385    0.00409
B3    3    0.448921    0.171412    0.177233    11.00000    0.02777    0.02244 =
         0.01675   -0.00213   -0.00565   -0.00051
H3    2   10.428420   10.155241   10.118071    11.00000   -1.20000
B4    3    0.394930    0.119105    0.246901    11.00000    0.02579    0.01628 =
         0.02291    0.00689   -0.00994    0.00122
AFIX 153
H4    2    0.331481    0.060898    0.244164    11.00000   -1.20000
AFIX   0
B5    3    0.556824    0.169556    0.304854    11.00000    0.02351    0.01660 =
         0.03124    0.00787   -0.00139    0.00670
H5    2   10.622841   10.151701   10.348741    11.00000   -1.20000
B6    3    0.455812    0.271174    0.220605    11.00000    0.02369    0.01658 =
         0.01862    0.00017    0.00030    0.00590
H6A   2   10.461460   10.318261   10.189321    11.00000   -1.20000
B7    3    0.304219    0.197524    0.227946    11.00000    0.02150    0.01829 =
         0.02379   -0.00103   -0.00429   -0.00587
H7A   2   10.189310   10.185210   10.202060    11.00000   -1.20000
B8    3    0.381220    0.196931    0.318062    11.00000    0.01024    0.02409 =
         0.02350    0.00145    0.00520    0.00665
H8A   2   10.327841   10.185030   10.365281    11.00000   -1.20000
B9    3    0.537499    0.268915    0.309876    11.00000    0.03345    0.01439 =
         0.02015    0.00069    0.00231    0.01597
H9    2   10.610050   10.313931   10.350161    11.00000   -1.20000
B10   3    0.357137    0.279373    0.290142    11.00000    0.01798    0.01101 =
         0.03089   -0.00414    0.00322    0.00401
AFIX 153
H10A  2    0.294968    0.325328    0.311343    11.00000   -1.20000
AFIX   0

N14   4    1.307709    0.801584    0.116809    11.00000    0.06433    0.08067 =
         0.07286    0.02865    0.00089   -0.01300
C54   1    1.264037    0.838111    0.164859    11.00000    0.07162    0.05160 =
         0.06068    0.03330   -0.01699   -0.01530
C55   1    1.206164    0.880513    0.224920    11.00000    0.11729    0.04075 =
         0.04988    0.00369   -0.01286   -0.00241
AFIX 137
H55A  2    1.100487    0.866050    0.219838    11.00000   -1.50000
H55B  2    1.230567    0.935495    0.225854    11.00000   -1.50000
H55C  2    1.248789    0.868311    0.269177    11.00000   -1.50000
AFIX   0

N15   4    0.868994    0.794322    0.210345    11.00000    0.07235    0.05187 =
         0.07149   -0.00686    0.01623    0.00823
C56   1    0.741014    0.777721    0.213646    11.00000    0.07215    0.03769 =
         0.04750   -0.00529   -0.02289    0.01037
C57   1    0.588075    0.757357    0.212416    11.00000    0.07423    0.05166 =
         0.08083   -0.00042   -0.00396    0.00496
AFIX 137
H57A  2    0.538276    0.768773    0.169389    11.00000   -1.50000
H57B  2    0.556332    0.786693    0.254152    11.00000   -1.50000
H57C  2    0.564577    0.702618    0.212862    11.00000   -1.50000
AFIX   0

N16   4   -0.019327   -0.036267    0.666068    11.00000    0.02970    0.04874 =
         0.13769    0.04591   -0.00461    0.00489
C58   1   -0.003045   -0.100340    0.661987    11.00000    0.02970    0.04874 =
         0.13769    0.04591   -0.00461    0.00489
C59   1    0.019636   -0.174733    0.670398    11.00000    0.02970    0.04874 =
         0.13769    0.04591   -0.00461    0.00489
AFIX 137
H59A  2    0.040331   -0.203019    0.625380    11.00000   -1.50000
H59B  2   -0.067681   -0.201591    0.684828    11.00000   -1.50000
H59C  2    0.101945   -0.171049    0.706804    11.00000   -1.50000
AFIX   0
HKLF 4


REM  mo_22kub294_0m_a.res in P-1
REM wR2 = 0.1127, GooF = S = 1.074, Restrained GooF = 1.074 for all data
REM R1 = 0.0517 for 8876 Fo > 4sig(Fo) and 0.0687 for all 10974 data
REM 838 parameters refined using 0 restraints

END

WGHT      0.0338     23.7537

REM Highest difference peak  3.101,  deepest hole -1.331,  1-sigma level  0.171
Q1    1   0.7261  0.3365  0.1222  11.00000  0.05    3.10
;
_shelx_res_checksum                19795
_shelx_hkl_file
;
   1   0   0 1105.06   37.87
   1   0   0 1141.65   36.88
  -2   0   0   57.59    6.73
   2   0   0   52.78    6.31
   2   0   0   45.71    7.59
  -3   0   0   10.52    5.03
   3   0   0   14.93    7.34
   3   0   0   13.94    4.74
  -4   0   0 1410.87   52.65
   4   0   0 1400.23   56.43
   4   0   0 1389.82   51.92
  -5   0   0  446.50   24.31
   5   0   0  464.79   28.36
   5   0   0  427.73   23.06
  -6   0   0 1022.24   44.55
   6   0   0  983.84   43.31
   6   0   0 1023.28   50.00
  -7   0   0  189.61   21.00
  -8   0   0   26.08   11.60
   8   0   0    6.83   11.30
  -9   0   0  609.10   37.13
   9   0   0  683.53   43.71
 -10   0   0  380.17   30.18
  10   0   0  353.39   35.34
  11  -1   0   -4.87   14.25
 -11   1   0   -7.54    9.26
  10  -1   0   29.50   14.45
 -10   1   0   -6.33   11.79
   9  -1   0  339.01   31.67
  -9   1   0  314.65   26.55
   8  -1   0  151.63   24.05
  -8   1   0  154.71   20.44
   7  -1   0  294.93   29.18
  -7   1   0  226.81   20.05
   6  -1   0  749.99   40.69
  -6   1   0  749.52   37.01
   5  -1   0   10.89    6.04
   4  -1   0  282.45   17.40
   4  -1   0  276.00   20.05
  -4   1   0  313.71   19.03
   3  -1   0 1891.66   66.09
  -3   1   0 1905.42   66.55
   2  -1   0  225.21   12.54
  -2   1   0  229.96   12.58
   1  -1   0  629.37   22.73
  -1   1   0  636.69   22.78
  -1  -1   0  415.69   14.24
  -1  -1   0  427.85   16.59
   1   1   0  411.43   16.47
   1   1   0  402.56   14.22
  -2  -1   0 1201.71   44.06
  -2  -1   0 1178.67   40.74
   2   1   0 1209.60   44.21
   2   1   0 1217.79   40.75
  -3  -1   0 1696.52   59.55
  -3  -1   0 1781.29   64.37
   3   1   0 1695.69   63.94
   3   1   0 1799.64   59.69
  -4  -1   0  588.20   26.72
   4   1   0  586.79   25.94
   4   1   0  599.53   31.19
   5   1   0   34.41   10.29
   5   1   0   31.72    7.98
  -6  -1   0  504.68   27.04
   6   1   0  553.32   34.39
   6   1   0  510.48   26.55
  -7  -1   0  559.35   30.93
   7   1   0  548.60   35.34
  -8  -1   0  147.67   18.54
   8   1   0  180.27   25.66
   9   1   0  260.53   33.81
 -10  -1   0    3.72   10.82
  10   1   0   44.40   15.87
  11  -2   0   52.10   20.00
 -11   2   0   34.57   15.11
  10  -2   0  303.39   32.73
 -10   2   0  303.81   27.15
   9  -2   0  830.08   49.95
  -9   2   0  757.94   44.32
   8  -2   0   41.52   13.90
  -8   2   0   44.73   14.06
   7  -2   0  206.16   25.75
  -7   2   0  261.88   21.55
   6  -2   0 1490.56   64.24
  -6   2   0 1385.85   59.56
   5  -2   0 1688.72   65.96
  -5   2   0 1814.93   68.15
  -4   2   0  316.26   20.14
   3  -2   0  486.95   23.02
  -3   2   0  472.14   25.31
   2  -2   0  107.76    8.94
  -2   2   0   94.04    8.94
   1  -2   0  640.76   23.92
  -1   2   0  645.30   23.93
   0  -2   0 4260.84  146.24
   0   2   0 5101.66  144.97
  -1  -2   0  880.17   31.91
   1   2   0  878.85   31.96
  -2  -2   0  464.48   17.53
  -2  -2   0  488.71   22.17
   2   2   0  472.45   22.08
   2   2   0  480.47   17.63
  -3  -2   0  409.29   21.99
  -3  -2   0  416.10   17.67
   3   2   0  404.24   17.49
   3   2   0  388.05   22.00
  -4  -2   0  548.61   24.05
  -4  -2   0  596.91   30.41
   4   2   0  536.67   29.79
   4   2   0  518.87   23.41
  -5  -2   0   68.35    9.64
   5   2   0   85.44   14.78
   5   2   0   82.65   10.39
  -6  -2   0  822.71   35.99
   6   2   0  754.83   41.28
   6   2   0  803.99   34.74
  -7  -2   0   69.97   12.37
   7   2   0   72.79   16.36
  -8  -2   0    3.10    7.91
   8   2   0   12.17   13.32
  -9  -2   0  317.73   24.43
   9   2   0  307.55   30.20
  10   2   0  440.44   48.70
  11  -3   0   43.29   18.35
 -11   3   0  -13.78   11.15
  10  -3   0   34.83   18.04
 -10   3   0    3.45   11.43
   9  -3   0  155.93   26.24
  -9   3   0  223.00   27.63
   8  -3   0   50.03   16.69
  -8   3   0   55.27   14.47
   7  -3   0  345.80   28.45
  -7   3   0  425.49   29.09
  -6   3   0  813.67   40.72
  -5   3   0   41.29   11.40
   4  -3   0   37.73    8.27
  -4   3   0   57.76   11.20
   3  -3   0 2945.87   99.05
  -3   3   0 2882.33   99.33
   2  -3   0  774.38   31.48
  -2   3   0  804.53   31.84
   1  -3   0   46.56    6.06
  -1   3   0   46.31    6.21
   0  -3   0  138.09    8.97
   0  -3   0  161.61    7.39
   0   3   0  158.12    7.52
   0   3   0  120.61    8.91
  -1  -3   0  460.04   20.25
  -2  -3   0   56.15    8.94
   2   3   0   48.28    7.96
   2   3   0   42.57    3.44
  -3  -3   0 3732.09  125.03
  -3  -3   0 3421.04  112.85
   3   3   0 3545.85  112.95
   3   3   0 3562.36  121.17
  -4  -3   0  448.31   20.70
  -4  -3   0  488.26   27.65
   4   3   0  492.19   28.47
   4   3   0  472.20   20.35
   5   3   0   34.88   10.78
   5   3   0   47.84    7.86
  -6  -3   0  463.35   24.03
   6   3   0  447.30   30.29
  -7  -3   0  354.05   22.54
   7   3   0  415.07   22.02
   7   3   0  329.31   28.71
   8   3   0   68.91   17.32
   9   3   0  156.67   25.13
   9   3   0  212.97   18.98
  10   3   0   24.51   14.95
  11  -4   0   49.87   19.25
 -11   4   0   45.56   16.76
  10  -4   0  291.12   37.12
 -10   4   0  229.80   29.09
   9  -4   0  513.25   39.83
  -9   4   0  470.72   34.18
   8  -4   0   75.28   17.57
  -8   4   0   43.64   13.46
  -7   4   0  100.93   17.09
  -6   4   0  845.94   43.04
  -5   4   0  418.91   26.35
   4  -4   0  224.56   16.83
  -4   4   0  206.41   17.64
   3  -4   0  638.53   29.25
  -3   4   0  642.26   30.07
   2  -4   0   90.15   10.09
  -2   4   0   96.37   10.99
   1  -4   0 1849.76   61.92
   1  -4   0 1801.12   62.61
  -1   4   0 1821.06   62.05
   0  -4   0 1232.04   39.34
   0  -4   0 1112.65   42.24
   0   4   0 1213.01   39.63
   0   4   0 1085.22   42.34
  -1  -4   0  583.72   18.82
  -1  -4   0  584.10   25.23
   1   4   0  574.24   25.15
   1   4   0  543.78   19.02
  -2  -4   0    6.17    4.52
   2   4   0    4.97    4.39
  -3  -4   0  507.30   26.33
   3   4   0  452.62   25.90
   3   4   0  490.00   17.90
   3   4   0  495.74   18.16
   4   4   0  332.74   15.17
   4   4   0  324.69   15.35
   4   4   0  339.52   24.31
   5   4   0   18.83   10.48
   5   4   0   19.81    5.20
   6   4   0  626.42   37.59
   6   4   0  697.48   29.07
   7   4   0    7.50    6.87
   7   4   0   -0.10    6.07
   7   4   0   12.00   10.19
   8   4   0   69.37   18.58
   8   4   0   49.05    9.44
   9   4   0  417.79   26.42
   9   4   0  372.10   34.84
  10   4   0  570.61   32.22
  10   4   0  465.05   40.91
  11  -5   0   40.76   19.88
 -11   5   0   46.90   22.32
  10  -5   0   54.24   20.15
 -10   5   0   19.83   13.84
   9  -5   0  159.93   28.63
  -9   5   0  189.17   27.07
  -8   5   0  282.55   26.63
  -7   5   0  359.85   29.35
  -6   5   0  989.78   48.37
  -5   5   0   36.01   11.43
   4  -5   0  207.63   17.48
  -4   5   0  214.72   18.63
   3  -5   0 2157.47   78.68
  -3   5   0 2251.71   79.90
   2  -5   0  988.96   38.91
  -2   5   0  961.38   41.51
   1  -5   0  376.74   18.71
   1  -5   0  353.08   17.34
  -1   5   0  375.29   18.83
  -1   5   0  356.78   17.90
   0  -5   0    9.45    3.17
   0  -5   0    4.40    4.36
   0   5   0   11.13    4.78
   0   5   0    5.29    3.18
  -1  -5   0  210.16    8.46
  -1  -5   0  196.74   14.11
   1   5   0  202.08   14.16
   1   5   0  202.67    8.92
   2   5   0  429.70   23.20
  -3  -5   0 1775.10   67.87
   3   5   0 1785.82   68.78
   4   5   0  682.40   25.21
   4   5   0  727.36   25.69
   4   5   0  731.74   37.31
   5   5   0   27.87   10.12
   5   5   0   39.56    5.81
   5   5   0   45.76    6.33
   6   5   0  419.62   21.03
   6   5   0  408.80   19.76
   6   5   0  414.01   30.51
   7   5   0  596.68   27.38
   7   5   0  569.51   38.50
   8   5   0   -1.05    7.09
   8   5   0   18.35   10.49
   8   5   0    9.13    6.35
   9   5   0   57.39   11.18
   9   5   0   79.09   20.25
  10   5   0    3.49    8.33
  10   5   0   23.18   14.62
  11  -6   0   52.35   21.09
 -11   6   0   26.50   16.80
  10  -6   0  208.82   34.25
 -10   6   0  185.15   27.01
  -9   6   0  555.93   40.54
  -8   6   0   56.65   14.61
  -6   6   0 1034.49   51.14
  -5   6   0  172.80   20.43
  -4   6   0  252.28   20.74
   3  -6   0  680.68   32.16
  -3   6   0  691.84   33.48
   2  -6   0  369.56   20.74
   2  -6   0  429.52   22.27
  -2   6   0  394.01   21.51
   1  -6   0  563.64   26.61
   1  -6   0  583.68   24.82
  -1   6   0  574.53   25.46
  -1   6   0  586.17   27.22
   0  -6   0 1682.53   54.06
   0  -6   0 1511.79   58.56
   0   6   0 1565.76   59.29
   0   6   0 1617.46   54.74
  -1  -6   0 1355.21   51.90
  -1  -6   0 1314.84   43.29
   1   6   0 1315.94   43.94
   1   6   0 1324.74   51.66
  -2  -6   0  137.41   13.14
   2   6   0  135.52   13.81
   3   6   0  134.25   17.31
   4   6   0  719.80   38.25
   5   6   0    2.67    2.55
   5   6   0   -4.13    6.58
   5   6   0   10.54    3.57
   6   6   0  623.15   38.23
   6   6   0  621.69   24.92
   6   6   0  636.33   25.03
   7   6   0   53.79   14.44
   7   6   0   44.86    7.27
   8   6   0   11.01   12.71
   8   6   0    8.26    7.66
   8   6   0   16.97    7.09
   9   6   0  120.99   24.44
   9   6   0  166.01   14.98
   9   6   0  182.47   17.83
  10   6   0  304.09   39.25
  10   6   0  349.09   22.29
  10  -7   0   58.45   22.96
 -10   7   0   47.04   18.60
  -9   7   0   61.38   16.58
  -8   7   0  545.85   38.56
  -7   7   0  316.91   28.25
  -6   7   0  790.52   43.55
  -5   7   0   75.48   15.45
  -4   7   0  152.79   18.96
   3  -7   0 1511.51   59.38
  -3   7   0 1517.44   60.30
   2  -7   0 1704.20   65.43
  -2   7   0 1802.51   65.09
   1  -7   0   62.10   10.17
   1  -7   0   40.57    7.46
  -1   7   0   53.78    9.62
  -1   7   0   39.12    9.14
   0  -7   0   19.08    6.54
   0  -7   0    9.53    3.93
   0   7   0   13.12    4.82
   0   7   0   12.11    6.28
  -1  -7   0  171.46   15.20
  -1  -7   0  213.16    9.85
   1   7   0  196.92   10.47
  -2  -7   0  143.05   17.03
   2   7   0  153.82   15.32
   3   7   0 1629.53   66.38
   4   7   0  421.74   28.79
   5   7   0   21.40   10.22
   6   7   0  307.34   26.81
   7   7   0 1061.40   37.25
   7   7   0 1006.75   55.11
   7   7   0 1005.11   37.15
   8   7   0    5.41    6.35
   8   7   0  -13.06    7.71
   9   7   0  216.54   33.69
   9   7   0  256.75   16.52
  -9   8   0  364.86   32.68
  -8   8   0  229.06   28.91
  -6   8   0  655.38   39.82
  -5   8   0  883.04   45.41
  -4   8   0   61.40   13.93
   3  -8   0  619.66   34.99
   3  -8   0  707.08   37.71
  -3   8   0  711.48   34.98
   2  -8   0   17.56    6.17
   2  -8   0   18.30    7.41
  -2   8   0    6.08    6.95
   1  -8   0  271.03   16.89
   1  -8   0  272.09   19.58
  -1   8   0  361.61   21.96
  -1   8   0  282.20   17.90
   0  -8   0 2477.41   92.90
   0  -8   0 2677.47   86.58
   0   8   0 2611.39   87.47
   0   8   0 2678.40   94.94
  -1  -8   0 1822.56   60.21
  -1  -8   0 1803.81   70.32
   1   8   0 1830.28   61.14
   1   8   0 1887.50   71.54
   2   8   0  166.35   16.53
   3   8   0  146.12   18.90
   4   8   0  628.47   35.23
   5   8   0   25.26   11.67
   6   8   0 1083.69   56.16
   7   8   0  186.12   26.87
   8   8   0   32.00   12.55
   9   8   0  104.25   22.84
 -10   9   0   61.38   20.71
  -9   9   0   61.91   16.69
  -8   9   0  295.85   29.61
  -7   9   0   73.32   17.74
  -6   9   0  744.80   43.94
  -5   9   0   18.31   10.94
  -4   9   0  105.46   17.98
  -3   9   0 1077.53   48.04
   2  -9   0 1008.24   41.62
  -2   9   0  945.10   42.41
   1  -9   0   70.27   10.62
  -1   9   0   83.03   12.75
  -1   9   0  124.93   15.98
   0  -9   0   19.91    5.30
   0   9   0   41.22    9.73
   0   9   0   10.55    5.45
  -1  -9   0   95.73    7.17
   1   9   0   99.58   14.92
   1   9   0  105.42    8.32
   2   9   0   50.44   12.19
   3   9   0 1072.05   51.57
   5   9   0   67.46   15.96
   6   9   0  148.34   25.41
   7   9   0  549.11   39.99
   8   9   0   32.08   14.94
   9   9   0  225.40   34.41
 -10  10   0   92.80   21.15
  -9  10   0  477.07   39.35
  -8  10   0  418.68   37.01
  -6  10   0  427.93   33.94
  -4  10   0  156.65   20.65
  -3  10   0  231.76   20.15
   2 -10   0  145.71   16.53
  -2  10   0  119.68   16.30
   1 -10   0    0.13    4.18
  -1  10   0    9.99    6.60
  -1  10   0    9.82    6.97
   0 -10   0 1350.82   49.70
   0  10   0 1481.96   60.06
   0  10   0 1324.83   51.23
  -1 -10   0  872.75   31.88
   1  10   0  916.39   44.11
   1  10   0  828.29   32.72
   2  10   0  139.16   19.20
   3  10   0   83.15   15.91
   4  10   0  763.71   42.64
   5  10   0   18.68   11.07
   6  10   0  474.80   35.92
   7  10   0  187.11   28.86
   8  10   0   21.55   12.51
 -10  11   0   36.91   18.69
  -8  11   0  170.45   27.92
  -7  11   0  174.70   28.01
  -6  11   0  481.53   37.18
  -5  11   0   21.14   11.95
  -4  11   0   12.84   11.57
  -3  11   0 1612.08   66.57
  -2  11   0  526.55   29.86
   1 -11   0   31.76    7.82
  -1  11   0   49.02   12.80
  -1  11   0   33.59    9.19
   0 -11   0   18.77    5.32
   0  11   0   40.04   11.92
   0  11   0   41.69    8.25
  -1 -11   0  134.91    9.56
   1  11   0  181.51   22.96
   1  11   0  143.96   10.92
   2  11   0   26.17    9.70
   3  11   0  729.07   42.13
   4  11   0  636.89   38.65
   5  11   0    4.60   10.39
   6  11   0  196.86   28.51
   7  11   0  340.55   32.42
   8  11   0   22.72   17.45
 -10  12   0   83.67   23.45
  -9  12   0  555.51   44.59
  -8  12   0   46.69   18.36
  -7  12   0   33.18   16.53
  -6  12   0  256.92   31.90
  -5  12   0  504.34   35.44
  -4  12   0   31.62   13.19
  -3  12   0  204.64   19.66
  -2  12   0   14.09    9.47
   1 -12   0   30.36    7.72
  -1  12   0   39.86   10.38
  -1  12   0   20.00    9.42
   0  12   0 1121.98   45.42
   0  12   0 1163.76   53.39
  -1 -12   0  768.26   30.06
   1  12   0  831.61   32.10
   1  12   0  723.73   49.77
  -2 -12   0   82.18    5.96
   2  12   0  101.67   18.23
   3  12   0   60.53   14.94
   4  12   0  545.41   37.01
   5  12   0    4.75   11.37
   6  12   0  266.52   33.64
   7  12   0  248.87   33.28
   8  12   0   26.10   14.10
  -9  13   0   18.12   19.12
  -8  13   0  494.63   40.76
  -7  13   0   45.92   18.60
  -6  13   0  451.85   36.54
  -5  13   0    6.88   14.44
  -4  13   0   10.82   10.69
  -3  13   0  885.04   45.85
  -2  13   0 1005.87   47.06
  -1  13   0   11.55    9.20
  -1  13   0   10.32    7.99
   0 -13   0  182.52   13.20
   0  13   0  193.70   23.93
   0  13   0  176.19   15.23
  -1 -13   0  129.92    9.83
   1  13   0   94.72   17.39
  -2 -13   0   11.83    3.23
   2  13   0    3.71    7.76
   3  13   0  447.00   32.97
   4  13   0  424.87   33.96
   5  13   0   10.52   12.31
   6  13   0   40.98   16.40
   7  13   0  332.28   41.94
  -9  14   0  479.68   44.27
  -8  14   0  109.34   26.71
  -7  14   0   37.93   17.30
  -6  14   0  399.87   34.39
  -5  14   0  474.12   36.09
  -4  14   0   29.15   13.47
  -3  14   0  338.77   27.32
  -2  14   0   -4.24    7.51
  -1  14   0   50.40   13.40
  -1  14   0   62.46   11.89
   0 -14   0 1085.09   43.45
   0  14   0 1108.04   45.84
   0  14   0 1140.77   55.52
  -1 -14   0  798.20   31.74
   1  14   0  797.47   33.19
   1  14   0  779.30   45.21
  -2 -14   0   66.70    6.53
   2  14   0   54.42   15.21
   2  14   0   59.06    6.77
   3  14   0   20.72   10.66
   4  14   0  306.69   29.43
   5  14   0   39.72   14.07
   6  14   0  204.04   29.36
   7  14   0  181.25   28.97
  -9  15   0   42.89   20.44
  -8  15   0  269.04   37.28
  -7  15   0   36.21   15.28
  -6  15   0  406.59   35.86
  -5  15   0   42.42   16.32
  -4  15   0    7.40   12.20
  -3  15   0  432.05   31.80
  -2  15   0  740.33   40.18
  -1  15   0   31.56   10.41
  -1  15   0   38.50   13.07
   0 -15   0   47.46    8.77
   0  15   0   41.46   13.13
   0  15   0   53.10   11.26
  -1 -15   0   80.11   10.35
   1  15   0   62.13   15.69
   1  15   0   77.29    9.50
  -2 -15   0  159.53    9.45
   2  15   0  173.17   25.19
   3  15   0  366.43   32.49
   4  15   0  459.01   37.54
   5  15   0   93.75   21.86
   6  15   0   43.57   18.80
  -8  16   0  140.10   27.52
  -6  16   0   50.12   18.63
  -5  16   0  822.95   49.33
  -4  16   0  101.71   21.74
  -3  16   0  152.57   22.65
  -2  16   0   22.55   12.02
  -1  16   0   34.21   13.27
  -1  16   0   22.39   10.61
   0  16   0  512.57   27.43
   0  16   0  461.45   35.65
  -1 -16   0  861.23   37.73
   1  16   0  853.05   35.72
   1  16   0  896.08   51.76
   2  16   0    7.20   11.80
   3  16   0   36.02   15.38
   5  16   0   -8.79   10.94
  -7  17   0   71.25   20.48
  -6  17   0  291.59   36.08
  -5  17   0   52.55   15.00
  -4  17   0   25.33   14.90
  -3  17   0  215.30   25.72
  -2  17   0  938.00   48.49
  -1  17   0   24.69   12.88
  -1  17   0   28.67   11.18
   0  17   0    4.72   10.68
   0  17   0   19.68    7.86
  -1 -17   0   26.39    6.75
   1  17   0   28.02    8.68
   1  17   0   12.28   12.01
   2  17   0   77.29   19.18
   4  17   0  267.74   34.47
   5  17   0   20.20   13.53
  -7  18   0   29.46   19.32
  -5  18   0  613.45   44.32
  -4  18   0   39.00   15.06
  -3  18   0  204.60   26.65
  -2  18   0   -1.54   10.11
  -1  18   0   30.14   11.11
  -1  18   0   19.62   12.25
   0  18   0  346.79   23.24
   0  18   0  313.49   31.62
  -1 -18   0  475.40   23.19
   1  18   0  500.06   24.97
   1  18   0  461.70   39.02
   2  18   0   11.14   11.39
   3  18   0   20.51   13.83
   4  18   0  207.22   34.89
  -6  19   0  212.02   29.89
  -5  19   0   27.15   17.17
  -4  19   0    0.44   12.50
  -3  19   0  165.49   24.44
  -2  19   0  535.02   35.29
  -1  19   0   -7.89   10.21
  -1  19   0   29.14   24.18
   0  19   0   85.33   21.16
   0  19   0   31.19   11.00
   1  19   0  147.26   28.26
   1  19   0  146.30   14.98
   2  19   0   29.98   16.40
   3  19   0  323.52   35.12
  -4  20   0   32.86   16.60
  -3  20   0   95.72   20.05
  -2  20   0    6.64   10.66
  -1  20   0   49.82   12.90
  -1  20   0   36.15   14.14
   0  20   0  127.65   24.55
   0  20   0  153.94   18.60
   1  20   0  340.17   34.04
  -2  21   0  328.01   29.59
  -1  21   0   21.89   11.82
   0  21  -1  205.75   31.99
  -1  21  -1  233.88   23.00
  -2  21  -1    3.90   11.94
  -3  21  -1    4.34   13.40
   2  20  -1  362.33   35.67
   1  20  -1   33.02   15.80
  -1 -20   1   22.65    8.53
   0  20  -1   24.84   13.70
   0  20  -1   16.13   10.36
  -1  20  -1  360.86   35.16
  -1  20  -1  438.06   29.63
  -2  20  -1   82.34   18.05
  -3  20  -1   97.75   17.71
  -4  20  -1  147.43   25.61
   3  19  -1   25.86   13.74
   2  19  -1   12.07   13.83
   1  19  -1  252.28   34.65
   0  19  -1  255.05   19.90
  -1  19  -1  588.72   34.20
  -1  19  -1  603.60   43.08
  -2  19  -1   25.59   11.34
  -3  19  -1   11.37   12.88
  -4  19  -1  393.10   34.81
  -5  19  -1  180.63   28.57
  -6  19  -1   17.55   14.64
   4  18  -1   71.78   21.52
   3  18  -1  210.22   31.83
   1  18  -1   32.36   13.85
  -1 -18   1   18.09    7.46
   0  18  -1   24.30   11.07
   0  18  -1   39.58   15.31
  -1  18  -1  327.22   30.90
  -1  18  -1  356.42   25.54
  -2  18  -1  223.19   25.36
  -3  18  -1   21.99   13.35
  -4  18  -1  150.78   25.91
  -5  18  -1   10.28   13.76
  -7  18  -1  596.85   47.59
   5  17  -1  656.44   48.99
   4  17  -1  188.96   30.18
   3  17  -1   15.98   13.12
   2  17  -1  158.97   26.27
   1  17  -1   91.37   11.39
   1  17  -1   47.98   14.14
  -1 -17   1   75.32   10.13
   0  17  -1   90.53   20.25
   0  17  -1  109.49   13.81
  -1  17  -1  663.13   34.83
  -1  17  -1  625.88   41.97
  -3  17  -1   29.98   15.14
  -4  17  -1  193.45   28.32
  -5  17  -1  154.40   26.17
  -6  17  -1   54.35   18.50
  -7  17  -1  -15.70   12.34
   5  16  -1   -5.10   10.68
   4  16  -1   99.07   24.88
   3  16  -1  141.91   24.75
   2  16  -1  774.41   47.88
   1  16  -1   60.15   15.32
   1  16  -1   54.60    9.19
   0  16  -1   31.98    9.90
   0  16  -1   38.93   13.24
  -1  16  -1  242.74   25.83
  -1  16  -1  220.69   20.71
  -2  16  -1  403.40   29.07
  -3  16  -1   80.75   17.65
  -4  16  -1  403.39   33.96
  -5  16  -1   32.46   13.28
  -6  16  -1    3.82   12.31
  -8  16  -1  167.76   30.32
   6  15  -1   98.08   21.18
   4  15  -1  170.95   25.97
   3  15  -1   13.96   10.90
   2  15  -1  180.04   26.50
   1  15  -1  215.00   27.92
   1  15  -1  207.26   13.97
  -1 -15   1  203.89   13.14
   0  15  -1  266.30   18.46
   0  15  -1  217.73   23.58
   0 -15   1  234.84   16.31
  -1  15  -1  475.82   28.39
  -1  15  -1  468.41   33.38
  -2  15  -1   27.22   11.10
  -3  15  -1   68.43   16.97
  -4  15  -1  985.79   53.12
  -5  15  -1  584.57   40.32
  -6  15  -1    7.63   12.21
  -7  15  -1   -8.87    9.94
  -8  15  -1   85.85   22.92
  -9  15  -1   18.44   16.32
   7  14  -1  124.12   25.36
   6  14  -1   58.60   20.26
   5  14  -1   28.62   13.48
   4  14  -1   53.09   16.05
   3  14  -1   65.60   17.78
   2  14  -1  848.50   47.76
   1  14  -1  210.99   14.45
   1  14  -1  238.00   23.44
  -1 -14   1  183.60   12.83
   0  14  -1   19.92    9.42
   0  14  -1    9.89    7.61
   0 -14   1    7.31    6.09
  -1  14  -1  397.59   29.67
  -1  14  -1  389.76   25.19
  -2  14  -1  375.46   26.10
  -3  14  -1   71.54   16.12
  -4  14  -1  413.21   32.33
  -5  14  -1   40.25   15.60
  -7  14  -1  900.99   55.11
  -8  14  -1  314.05   41.03
  -9  14  -1   42.75   19.05
   7  13  -1   57.04   18.67
   6  13  -1   94.82   21.67
   5  13  -1  579.49   40.58
   4  13  -1  318.61   28.34
   3  13  -1    0.06    8.86
   2  13  -1  103.26   17.46
   1  13  -1  507.58   27.96
   1  13  -1  489.20   32.47
  -1 -13   1  523.70   22.22
   0  13  -1    5.76    8.33
   0  13  -1   -4.42    5.45
   0 -13   1   12.06    5.35
  -1  13  -1 1163.59   49.18
  -2  13  -1   36.77   11.97
  -3  13  -1   33.68   13.42
  -4  13  -1  715.98   41.96
  -5  13  -1  801.46   48.18
  -6  13  -1   29.68   14.60
  -7  13  -1   75.61   19.81
  -8  13  -1   82.17   20.71
  -9  13  -1   10.86   15.65
   8  12  -1  361.46   38.00
   7  12  -1  154.35   26.59
   6  12  -1   48.48   14.31
   5  12  -1   -8.47    8.56
   4  12  -1  187.59   25.23
   3  12  -1  193.28   25.35
   2  12  -1  802.27   43.15
   1  12  -1  220.76   20.62
   1  12  -1  215.43   13.43
  -1 -12   1  220.57   12.42
   0  12  -1  109.30   13.65
   0 -12   1  137.90   13.15
  -1  12  -1  386.75   24.00
  -1  12  -1  381.22   26.60
   1 -12   1  405.83   22.76
  -2  12  -1 1195.24   52.27
  -3  12  -1   48.73   12.46
  -4  12  -1  379.48   29.22
  -5  12  -1   90.55   18.92
  -6  12  -1   50.51   16.92
  -7  12  -1  587.12   42.66
  -8  12  -1  556.53   43.32
  -9  12  -1   13.81   15.60
 -10  12  -1    8.79   16.87
   8  11  -1    6.75   12.64
   7  11  -1   -2.78   11.24
   6  11  -1   18.01   14.63
   5  11  -1  741.33   44.57
   4  11  -1  640.04   39.24
   3  11  -1   12.59    9.05
   2  11  -1   75.58   14.39
   1  11  -1  653.76   27.61
   1  11  -1  732.57   39.42
  -1 -11   1  718.02   27.17
   0  11  -1   46.98    8.91
   0  11  -1   29.94    9.80
   0 -11   1   22.08    6.11
  -1  11  -1  965.42   41.76
  -1  11  -1 1030.32   47.57
   1 -11   1  932.85   40.03
  -2  11  -1  451.12   27.06
  -3  11  -1  108.98   17.38
  -4  11  -1  673.80   38.99
  -5  11  -1 1012.24   52.46
  -6  11  -1   74.28   18.08
  -7  11  -1   45.86   16.77
  -8  11  -1  212.63   30.11
 -10  11  -1  287.31   38.14
   8  10  -1  578.61   44.01
   7  10  -1  504.66   39.60
   6  10  -1   26.32   13.58
   5  10  -1   10.47    9.28
   4  10  -1  231.55   22.00
   3  10  -1  169.39   18.05
   2  10  -1  866.13   44.00
   1  10  -1  104.20    8.87
   1  10  -1  133.22   17.44
  -1 -10   1  109.95    8.28
   0  10  -1   70.04   13.88
  -1  10  -1  515.12   29.98
  -1  10  -1  470.54   26.14
   1 -10   1  521.64   24.98
  -2  10  -1 1793.25   69.47
   2 -10   1 1815.36   68.38
  -3  10  -1   -7.54    6.78
  -4  10  -1  534.80   32.76
  -6  10  -1  102.71   19.01
  -7  10  -1 1162.10   60.82
  -8  10  -1  923.35   55.04
  -9  10  -1   12.64   14.62
 -10  10  -1  -31.71    9.83
   9   9  -1   48.10   19.49
   8   9  -1   48.22   19.28
   7   9  -1    2.50    8.87
   6   9  -1   37.64   14.67
   5   9  -1 1207.59   58.45
   3   9  -1   58.62   12.40
   2   9  -1  479.73   29.43
   1   9  -1 1483.21   51.37
   1   9  -1 1540.58   62.41
  -1  -9   1 1509.03   50.76
   0   9  -1    0.75    4.94
   0   9  -1   12.23    6.80
   0  -9   1    6.48    3.81
  -1   9  -1 1855.75   70.96
  -1   9  -1 1836.97   66.63
   1  -9   1 1753.39   69.35
   1  -9   1 1816.32   65.49
  -2   9  -1  171.20   16.21
   2  -9   1  128.78   12.81
   2  -9   1  160.20   16.26
  -3   9  -1   26.28    9.66
  -4   9  -1 1007.07   48.49
  -5   9  -1 1130.55   54.34
  -6   9  -1    4.66   10.46
  -7   9  -1  322.53   29.69
  -8   9  -1  117.32   20.64
  -9   9  -1   23.56   12.85
 -10   9  -1  192.68   29.95
   9   8  -1    6.98   12.36
   8   8  -1  573.89   42.52
   7   8  -1  227.24   29.57
   6   8  -1   15.06   10.42
   5   8  -1   34.35   11.66
   4   8  -1  565.44   33.02
   3   8  -1  328.21   24.20
   2   8  -1 1560.95   63.36
   1   8  -1  493.11   19.95
   1   8  -1  509.37   28.11
  -1  -8   1  487.45   19.22
  -1  -8   1  519.30   27.63
   0   8  -1  209.88   17.44
   0   8  -1  200.69   13.79
   0  -8   1  202.72   12.79
   0  -8   1  201.60   16.48
  -1   8  -1 1590.60   58.08
  -1   8  -1 1594.01   61.56
   1  -8   1 1512.06   60.15
   1  -8   1 1571.96   57.41
  -2   8  -1 2228.43   78.58
   2  -8   1 2106.58   78.57
   2  -8   1 2099.14   77.06
  -3   8  -1    2.89    7.65
   3  -8   1    5.46    5.30
   3  -8   1    7.02    7.61
  -4   8  -1  526.23   31.84
  -5   8  -1   28.73   10.91
  -7   8  -1  688.68   42.67
  -8   8  -1  816.29   48.90
  -9   8  -1   38.98   15.85
   9   7  -1   40.82   15.84
   9   7  -1   30.32    7.98
   8   7  -1  112.29   10.72
   8   7  -1  107.00   20.97
   8   7  -1  112.90   11.26
   7   7  -1  151.13   10.50
   7   7  -1  193.64   25.69
   6   7  -1   28.74   12.07
   5   7  -1  879.17   51.01
   4   7  -1  533.63   32.86
   3   7  -1  145.86   15.92
   2   7  -1   68.94   12.63
  -2  -7   1   64.55   11.12
   1   7  -1 2718.61   87.66
   1   7  -1 2790.17   97.24
  -1  -7   1 2741.51   87.23
   0   7  -1  192.64   15.56
   0   7  -1  196.64   12.12
   0  -7   1  210.13   11.74
  -1   7  -1 2111.23   74.66
  -1   7  -1 2054.09   71.96
   1  -7   1 2005.89   73.80
   1  -7   1 2015.38   71.10
  -2   7  -1  520.28   26.12
   2  -7   1  469.67   27.69
  -3   7  -1   35.00   10.23
   3  -7   1   18.05    7.99
  -4   7  -1 1326.30   57.07
  -5   7  -1  949.72   46.83
  -6   7  -1  120.51   19.19
  -8   7  -1   34.76   13.62
  -9   7  -1   22.28   13.31
 -10   7  -1  299.88   36.77
  10  -7   1  234.76   33.66
  10   6  -1   10.82    9.61
  10   6  -1   15.81   15.46
   9   6  -1    6.73   11.71
   9   6  -1    8.16   10.45
   9   6  -1    9.27    7.41
   8   6  -1  610.30   41.98
   8   6  -1  595.88   27.24
   7   6  -1  685.76   43.81
   7   6  -1  778.57   38.19
   7   6  -1  733.02   29.64
   6   6  -1   47.12    6.52
   6   6  -1   51.90    6.37
   6   6  -1   53.79   14.19
   5   6  -1   -0.30    6.36
   5   6  -1    9.62    3.02
   5   6  -1    8.28    2.90
   4   6  -1  148.88   18.47
   3   6  -1   47.92   10.37
   2   6  -1 1646.95   62.49
  -2  -6   1 1591.94   61.76
   1   6  -1  398.13   21.24
   1   6  -1  343.84   14.11
  -1  -6   1  359.13   13.78
  -1  -6   1  371.37   20.32
   0   6  -1   85.68    8.82
   0   6  -1   74.32   10.35
   0  -6   1   94.58    9.76
   0  -6   1   84.96    7.44
  -1   6  -1  633.53   27.86
  -1   6  -1  731.85   32.83
   1  -6   1  606.57   27.08
   1  -6   1  669.33   29.05
  -2   6  -1 3467.90  118.95
   2  -6   1 3601.01  119.03
   2  -6   1 3561.68  118.81
  -3   6  -1  162.96   15.38
   3  -6   1  131.81   13.43
  -4   6  -1  563.54   31.65
  -5   6  -1  175.79   21.68
  -7   6  -1  615.01   38.40
  -8   6  -1  775.89   45.50
  -9   6  -1    0.26   13.75
   9  -6   1   13.61   15.27
 -10   6  -1   12.89   14.13
  10  -6   1   31.20   16.66
 -11   6  -1  139.40   25.86
  10   5  -1  234.37   19.63
  10   5  -1  178.34   29.21
   9   5  -1   76.30   11.83
   9   5  -1   63.96   17.89
   8   5  -1  309.13   19.81
   8   5  -1  375.62   31.20
   8   5  -1  362.96   20.87
   7   5  -1  146.50   23.53
   7   5  -1  113.24   11.03
   7   5  -1  138.44   12.17
   6   5  -1   -1.82    7.35
   6   5  -1    0.33    4.21
   5   5  -1 1509.85   65.50
   5   5  -1 1468.24   50.61
   4   5  -1 1379.74   46.45
   4   5  -1 1444.05   46.93
   4   5  -1 1424.54   60.20
   3   5  -1   58.10   11.27
  -3  -5   1   50.41    9.77
   2   5  -1   75.86   11.65
  -2  -5   1   67.25   12.00
   1   5  -1 1208.63   40.13
  -1  -5   1 1284.73   47.39
   0   5  -1   99.51    7.45
   0   5  -1   92.21    8.99
   0  -5   1   91.29    8.96
   0  -5   1  100.16    7.32
  -1   5  -1 2420.08   85.53
  -1   5  -1 2690.92   87.12
   1  -5   1 2487.18   85.57
   1  -5   1 2691.37   86.87
  -2   5  -1  432.65   22.89
   2  -5   1  440.13   22.02
  -3   5  -1   47.79   10.23
   3  -5   1   57.91   10.19
  -4   5  -1  624.28   33.02
   4  -5   1  630.41   32.00
  -5   5  -1 1372.85   58.96
  -6   5  -1  109.83   17.35
  -8   5  -1   16.69   12.31
  -9   5  -1   54.29   17.70
   9  -5   1   52.40   19.11
 -10   5  -1  274.05   31.92
  10  -5   1  207.24   30.42
 -11   5  -1  265.39   34.54
  11  -5   1  258.74   37.35
  10   4  -1    5.17   10.13
  10   4  -1   -8.19   13.24
   9   4  -1   36.58   11.12
   9   4  -1   41.88   17.43
   8   4  -1  734.58   45.77
   7   4  -1  893.70   49.09
   7   4  -1  893.51   37.31
  -7  -4   1  926.70   39.17
   6   4  -1    7.01    4.60
   6   4  -1    4.31    8.71
  -6  -4   1    8.88    5.78
   5   4  -1   65.83   14.49
   5   4  -1   65.09    7.67
  -5  -4   1   50.92    7.67
   4   4  -1  304.75   13.90
   4   4  -1  329.53   23.25
  -4  -4   1  313.98   14.71
   3   4  -1   73.24    4.82
   3   4  -1  105.28   13.91
  -3  -4   1   71.68    5.44
  -3  -4   1   97.67   13.59
   2   4  -1  938.42   38.49
  -2  -4   1  934.47   38.12
   1   4  -1  734.56   29.95
  -1  -4   1  728.27   29.72
   0   4  -1  482.51   18.40
   0   4  -1  465.11   20.68
   0  -4   1  480.54   18.44
   0  -4   1  450.71   20.33
  -1   4  -1 1397.92   48.96
  -1   4  -1 1402.61   49.24
   1  -4   1 1416.34   49.08
   1  -4   1 1362.42   48.82
  -2   4  -1 2256.20   77.86
   2  -4   1 2249.36   77.53
  -3   4  -1   89.75   12.15
   3  -4   1  102.86   11.54
  -4   4  -1  151.36   15.51
   4  -4   1  166.04   14.91
  -5   4  -1   11.00    7.53
  -6   4  -1   83.78   14.97
  -7   4  -1  740.06   41.12
  -8   4  -1  702.42   40.81
   8  -4   1  613.97   42.48
  -9   4  -1   58.77   14.60
   9  -4   1   48.17   17.55
 -10   4  -1   33.22   14.98
  10  -4   1    4.74   12.03
 -11   4  -1  128.58   22.89
  11  -4   1   79.00   23.04
  10   3  -1  427.95   39.16
   9   3  -1    9.86   12.04
  -9  -3   1   19.74    9.14
   8   3  -1  115.64   22.34
  -8  -3   1   97.27   13.69
   7   3  -1   70.89   16.10
   7   3  -1   61.60   10.24
  -7  -3   1   37.94    9.76
   6   3  -1   18.06    9.46
  -6  -3   1   17.52    7.31
   5   3  -1 1261.85   57.50
   5   3  -1 1285.76   47.32
  -5  -3   1 1342.04   50.55
   4   3  -1 1554.61   61.88
   4   3  -1 1468.70   51.96
  -4  -3   1 1543.59   52.99
  -4  -3   1 1490.95   60.79
   3   3  -1  117.72    7.59
   3   3  -1  123.15   14.57
  -3  -3   1  136.97    8.98
   2   3  -1   15.11    6.06
  -2  -3   1   14.91    5.64
  -2  -3   1   10.64    2.35
  -1  -3   1 2970.39   97.18
   0   3  -1  810.78   30.86
   0   3  -1  893.65   29.26
   0  -3   1  900.98   29.40
   0  -3   1  811.33   30.71
  -1   3  -1  675.45   26.27
   1  -3   1  692.20   25.65
   1  -3   1  667.21   26.07
  -2   3  -1  982.22   38.57
   2  -3   1 1024.93   38.44
  -3   3  -1    3.45    5.01
   3  -3   1   15.66    5.45
  -4   3  -1  459.23   25.88
   4  -3   1  430.44   23.99
  -5   3  -1 1293.33   54.30
  -6   3  -1  338.70   24.41
  -7   3  -1   62.69   13.78
   7  -3   1   50.20   13.74
  -8   3  -1   10.23   10.13
   8  -3   1    3.63   11.56
  -9   3  -1  431.70   33.80
   9  -3   1  429.96   36.04
 -10   3  -1  174.96   25.04
  10  -3   1  154.72   24.70
 -11   3  -1  268.69   30.66
  11  -3   1  257.94   35.75
 -10  -2   1   12.50   10.49
   9   2  -1    8.59   10.83
  -9  -2   1   -1.08    9.85
   8   2  -1  272.62   27.46
  -8  -2   1  277.45   22.43
   7   2  -1  561.71   36.92
  -7  -2   1  624.93   31.20
   6   2  -1   28.09   10.05
   5   2  -1   29.14   10.61
   5   2  -1   44.01    7.37
   4   2  -1  933.99   35.62
   4   2  -1  929.64   43.14
  -4  -2   1  959.96   36.58
  -4  -2   1  932.70   42.71
   3   2  -1   55.14   10.35
   3   2  -1   63.50    6.26
  -3  -2   1   44.08    8.60
  -3  -2   1   72.51    7.10
   2   2  -1 4006.38  132.06
   2   2  -1 3999.14  126.21
  -2  -2   1 4113.99  132.07
  -2  -2   1 4085.40  126.65
   1   2  -1  538.35   22.13
   1   2  -1  592.37   18.31
  -1  -2   1  559.50   18.13
   0   2  -1   46.62    3.86
   0   2  -1   54.16    3.50
   0  -2   1   43.33    3.80
  -1   2  -1 1036.28   36.77
   1  -2   1 1077.80   36.99
  -2   2  -1 1239.94   45.02
   2  -2   1 1241.40   44.83
   3  -2   1  540.36   24.93
  -4   2  -1  688.93   32.52
   4  -2   1  729.56   35.71
  -5   2  -1   79.51   13.01
   5  -2   1   92.85   12.96
  -6   2  -1   40.42    9.76
   6  -2   1   35.83   11.83
  -7   2  -1  584.37   33.43
   7  -2   1  594.96   36.17
  -8   2  -1 1193.28   56.29
   8  -2   1 1196.39   59.97
  -9   2  -1   14.10   13.45
   9  -2   1   42.08   14.71
 -10   2  -1    0.49   10.51
  10  -2   1    9.81   13.41
 -11   2  -1  185.20   26.40
  11  -2   1  142.29   27.17
  10   1  -1  422.78   38.60
 -10  -1   1  475.69   32.13
   9   1  -1   10.10   11.59
   8   1  -1  144.21   22.65
  -8  -1   1  152.86   20.21
   7   1  -1   89.30   16.93
  -7  -1   1   61.38   11.63
   6   1  -1 -328.29  349.92
   5   1  -1  886.05   43.03
   5   1  -1  867.76   35.85
  -5  -1   1  832.05   36.49
   4   1  -1 2431.88   82.79
   4   1  -1 2487.10   89.93
  -4  -1   1 2442.15   83.79
   3   1  -1   91.73    7.94
   3   1  -1   76.08   10.97
  -3  -1   1   79.40    8.15
   2   1  -1  542.31   23.51
   2   1  -1  507.54   19.36
  -2  -1   1  508.76   23.12
  -2  -1   1  490.89   19.56
   1   1  -1 1619.47   53.69
   1   1  -1 1617.91   50.82
  -1  -1   1 1619.98   53.65
  -1  -1   1 1599.04   50.85
   0   1  -1   -9.83   10.81
  -1   1  -1 2948.57   91.96
   1  -1   1 2829.72   91.76
  -2   1  -1  101.49    8.42
   2  -1   1  109.63    8.65
  -3   1  -1   37.64    7.35
   3  -1   1   37.88    6.79
  -4   1  -1 1065.80   42.72
   4  -1   1 1029.69   41.87
   4  -1   1 1031.57   44.52
  -5   1  -1 2851.33  101.42
   5  -1   1 2974.88  105.28
   5  -1   1 2845.57  100.98
  -6   1  -1  212.87   18.52
   6  -1   1  191.07   21.08
  -7   1  -1  226.10   20.37
   7  -1   1  203.68   22.33
  -8   1  -1   85.04   15.76
   8  -1   1   78.34   17.70
  -9   1  -1  177.29   23.02
   9  -1   1  228.88   30.32
 -10   1  -1  105.23   19.22
  10  -1   1  126.40   23.61
  11   0  -1  133.25   26.32
 -11   0   1  164.67   23.42
  10   0  -1    2.46   10.71
 -10   0   1   18.18   12.62
   9   0  -1   40.79   15.39
  -9   0   1   13.41   11.97
   8   0  -1  490.55   35.49
  -8   0   1  490.58   31.15
   7   0  -1  923.36   49.57
  -7   0   1 1008.48   45.36
   6   0  -1    0.74  253.64
  -6   0   1  153.72  218.80
   5   0  -1   49.93   12.41
   4   0  -1  835.94   34.67
   4   0  -1  877.43   40.15
  -4   0   1  848.80   35.77
   3   0  -1  325.69   16.38
   3   0  -1  380.23   23.62
  -3   0   1  316.55   16.76
   2   0  -1 3243.74  105.66
  -2   0   1 3376.85  106.04
   1   0  -1 2821.75   87.86
  -1   0   1 2776.47   87.84
  -1   0  -1 1761.55   56.50
  -1   0  -1 1731.12   56.75
   1   0   1 1769.39   56.56
   1   0   1 1766.25   56.83
  -2   0  -1 2185.88   71.97
   2   0   1 2171.32   73.45
   2   0   1 2193.79   71.99
  -3   0  -1  672.23   27.25
   3   0   1  653.74   29.48
   3   0   1  622.15   26.78
  -4   0  -1  537.31   26.07
   4   0   1  581.58   29.72
   4   0   1  550.91   25.76
  -5   0  -1   63.40   10.93
   5   0   1   69.28   10.78
   5   0   1   69.58   13.07
  -6   0  -1  275.54   19.88
   6   0   1  251.94   23.32
  -7   0  -1  161.90   19.40
   7   0   1  178.12   26.17
  -8   0  -1  756.70   40.27
   8   0   1  767.75   45.54
  -9   0  -1  182.22   23.02
   9   0   1  110.83   21.62
  10   0   1   18.85   13.28
  11  -1  -1  168.89   28.70
 -11   1   1  143.13   22.29
  10  -1  -1  419.43   37.63
 -10   1   1  427.09   32.96
   9  -1  -1    8.72   13.39
  -9   1   1   22.25   11.88
   8  -1  -1  173.03   25.64
  -8   1   1  204.34   20.77
   7  -1  -1   26.45   17.87
  -7   1   1   12.93    7.62
   6  -1  -1  211.96   21.53
   5  -1  -1 1234.54   54.79
   5  -1  -1 1191.98   48.43
  -5   1   1 1229.93   49.91
   4  -1  -1 3378.08  111.91
  -4   1   1 3284.96  112.44
   3  -1  -1   54.13    8.46
  -3   1   1   61.28    9.11
   2  -1  -1   91.50    7.67
  -2   1   1   92.68    7.78
   1  -1  -1 3237.30  102.61
  -1   1   1 3273.83  102.75
   0  -1  -1    5.65   14.64
  -1  -1  -1  603.79   22.31
  -1  -1  -1  617.30   20.74
   1   1   1  574.71   20.45
   1   1   1  620.76   22.40
  -2  -1  -1   28.61    6.24
  -2  -1  -1   20.27    4.09
   2   1   1   25.99    4.39
   2   1   1   20.60    5.65
  -3  -1  -1   19.77    7.03
  -3  -1  -1   13.61    4.25
   3   1   1   24.35    9.37
   3   1   1   25.38    5.50
  -4  -1  -1  406.78   22.57
   4   1   1  359.48   19.21
   4   1   1  403.77   24.40
  -5  -1  -1 2557.30   88.59
   5   1   1 2491.33   94.58
  -6  -1  -1  361.79   21.61
   6   1   1  288.05   23.67
   6   1   1  323.22   19.99
  -7  -1  -1    3.98    7.49
   7   1   1   18.42   11.07
  -8  -1  -1   33.23   11.19
   8   1   1   43.20   14.68
   9   1   1  207.73   29.01
  10   1   1   32.05   16.58
  10   1   1   41.34   11.70
  11  -2  -1  195.43   32.63
 -11   2   1  123.00   22.84
  10  -2  -1   49.63   17.77
 -10   2   1   46.51   14.62
   9  -2  -1   26.83   15.50
  -9   2   1   16.87   12.05
   8  -2  -1  334.68   29.58
  -8   2   1  372.23   34.39
  -7   2   1  978.88   46.84
   6  -2  -1  268.08  281.40
  -6   2   1  174.35  268.49
   5  -2  -1  107.88   14.15
  -5   2   1  151.34   17.24
  -4   2   1 1057.71   43.57
   3  -2  -1   73.50    9.86
  -3   2   1  115.90   16.07
   2  -2  -1  269.30   14.21
  -2   2   1  257.54   14.33
   1  -2  -1 1307.10   44.11
  -1   2   1 1311.58   44.27
   0  -2  -1    2.11    2.43
   0  -2  -1    0.89    1.35
   0   2   1    1.72    1.95
   0   2   1    2.21    1.50
  -1  -2  -1  163.30    9.34
  -1  -2  -1  140.47    6.85
   1   2   1  147.73    6.55
   1   2   1  161.06    9.36
  -2  -2  -1 1876.91   63.84
   2   2   1 1783.69   59.30
   2   2   1 1831.38   59.60
   2   2   1 1832.55   63.94
  -3  -2  -1 1553.58   57.61
   3   2   1 1509.35   52.37
   3   2   1 1524.58   57.58
  -4  -2  -1  432.43   25.64
  -4  -2  -1  387.32   19.75
   4   2   1  438.08   25.79
   4   2   1  427.02   20.02
  -5  -2  -1    3.22    4.25
   5   2   1   -0.46    7.51
   5   2   1    2.13    5.03
  -6  -2  -1  149.73   16.19
   6   2   1  121.32   13.73
   6   2   1   99.08   17.10
  -7  -2  -1   80.75   13.62
   7   2   1   84.01   17.52
   8   2   1  851.96   49.14
   9   2   1  160.75   24.40
   9   2   1  155.84   19.02
  10   2   1   19.08   13.81
  10   2   1  -19.89    8.89
  11  -3  -1   95.47   24.16
 -11   3   1  109.89   22.59
  10  -3  -1  410.24   38.45
 -10   3   1  401.88   32.51
   9  -3  -1   22.35   15.80
  -9   3   1   30.94   14.62
   8  -3  -1   44.63   14.76
  -8   3   1   41.94   13.87
  -7   3   1   76.50   15.08
   6  -3  -1 -115.13  234.87
  -6   3   1   96.71  266.90
  -5   3   1  793.70   38.34
   4  -3  -1 1772.99   66.45
  -4   3   1 1822.29   67.46
   3  -3  -1   82.88   10.88
  -3   3   1   91.80   11.77
   2  -3  -1   47.74    7.36
  -2   3   1   33.79    6.67
   1  -3  -1 3112.79   99.16
  -1   3   1 3053.04   99.29
   0  -3  -1 2861.05   94.62
   0  -3  -1 2893.23   91.90
   0   3   1 2955.88   94.99
   0   3   1 2930.61   92.03
  -1  -3  -1  229.99   13.11
  -1  -3  -1  229.56    9.05
   1   3   1  222.73    9.04
   1   3   1  231.29   13.02
  -2  -3  -1  945.81   36.64
   2   3   1  960.25   37.08
   2   3   1  894.87   30.56
   2   3   1  881.28   31.05
  -3  -3  -1  168.49   15.36
   3   3   1  150.26    9.60
   3   3   1  172.88   14.49
   3   3   1  176.14    9.50
  -4  -3  -1  507.31   28.90
   4   3   1  562.68   29.90
   4   3   1  506.68   22.45
   4   3   1  517.99   22.56
   5   3   1 1571.10   58.01
   5   3   1 1454.27   63.85
   5   3   1 1511.02   54.96
   6   3   1  601.74   36.29
   6   3   1  686.12   30.33
   6   3   1  666.49   29.72
   7   3   1   -2.93    9.46
   7   3   1    1.52    6.30
   7   3   1   22.07    7.65
   8   3   1    6.72    8.03
   8   3   1   -3.36   10.12
   9   3   1   49.06   18.07
   9   3   1   36.34   11.15
  10   3   1  -10.15   16.96
  10   3   1   14.15    9.83
  11  -4  -1  144.63   30.05
 -11   4   1   94.27   20.91
  10  -4  -1  114.36   25.70
 -10   4   1  117.01   22.06
   9  -4  -1   16.45   14.49
  -9   4   1   -1.85   11.37
   8  -4  -1  221.17   28.67
  -8   4   1  214.25   25.65
  -7   4   1  885.17   46.04
   6  -4  -1  111.57  232.26
  -6   4   1  220.67  292.58
  -5   4   1   80.02   13.63
   4  -4  -1  279.83   18.87
  -4   4   1  292.33   20.57
   3  -4  -1  274.40   17.33
  -3   4   1  246.04   17.13
   2  -4  -1  592.99   24.99
  -2   4   1  517.20   24.61
   1  -4  -1 3693.43  125.21
   1  -4  -1 3932.41  123.76
  -1   4   1 3946.27  124.21
   0  -4  -1  236.23   10.82
   0  -4  -1  212.70   13.45
   0   4   1  227.44   13.94
   0   4   1  252.78   11.24
  -1  -4  -1   30.26    3.25
  -1  -4  -1   24.99    6.06
   1   4   1   20.08    5.63
   1   4   1   27.15    3.13
  -2  -4  -1 2195.91   70.88
  -2  -4  -1 2262.68   78.69
   2   4   1 2234.71   78.90
   2   4   1 2269.48   70.78
  -3  -4  -1  343.66   21.08
   3   4   1  341.29   14.07
   3   4   1  329.51   21.41
   3   4   1  345.86   14.70
   4   4   1   26.88    9.63
   4   4   1   23.08    4.56
   4   4   1   33.09    5.82
   5   4   1   10.13    4.49
   5   4   1   10.31    4.54
   5   4   1    5.43    8.52
   6   4   1   68.49    9.95
   6   4   1   80.12   10.70
   6   4   1   53.78   13.69
   7   4   1  254.56   30.24
   7   4   1  198.67   15.54
   7   4   1  220.50   16.07
   8   4   1 1005.39   42.24
   8   4   1  859.76   51.88
   9   4   1  205.00   28.14
   9   4   1  256.59   20.54
  10   4   1    1.13   12.61
  10   4   1    8.57   11.00
  11  -5  -1   97.68   26.97
 -11   5   1  135.88   32.20
  10  -5  -1  518.51   43.29
 -10   5   1  505.58   38.82
   9  -5  -1   23.32   15.98
  -9   5   1   82.94   18.85
  -8   5   1  169.63   24.60
  -7   5   1   32.78   12.99
  -5   5   1  239.66   20.83
   4  -5  -1 1336.14   54.46
  -4   5   1 1366.54   55.68
   3  -5  -1  214.11   16.32
  -3   5   1  227.41   17.41
   2  -5  -1   40.10    7.69
  -2   5   1   28.89    6.83
   1  -5  -1 1070.04   42.15
   1  -5  -1 1104.61   40.11
  -1   5   1 1138.08   43.08
  -1   5   1 1083.04   40.62
   0  -5  -1  446.11   18.01
   0  -5  -1  410.68   21.34
   0   5   1  464.22   18.62
   0   5   1  457.63   22.58
  -1  -5  -1 1111.09   44.68
  -1  -5  -1 1138.26   38.12
   1   5   1 1186.84   38.57
   1   5   1 1179.83   45.24
  -2  -5  -1  899.88   30.95
   2   5   1  960.93   31.06
   2   5   1  970.27   40.16
  -3  -5  -1   33.55    9.19
   3   5   1   37.47    9.64
   3   5   1   33.46    4.40
   3   5   1   32.14    3.99
   4   5   1   15.27    3.83
   4   5   1    3.12    6.44
   4   5   1   11.53    4.14
   5   5   1 1540.32   64.97
   5   5   1 1397.39   50.62
   5   5   1 1481.92   51.56
   6   5   1  621.31   38.72
   6   5   1  664.19   31.85
   6   5   1  651.14   27.65
   7   5   1   26.45   13.40
   7   5   1   47.48    8.15
   7   5   1   62.08    8.80
   8   5   1    0.75    6.76
   8   5   1   -1.69    5.41
   8   5   1    4.80    9.94
   9   5   1  224.53   31.26
   9   5   1  251.60   18.89
  10   5   1   19.68   10.33
  10   5   1   -0.23   13.79
  11  -6  -1  110.41   28.29
 -11   6   1  100.67   23.16
  10  -6  -1   46.16   22.24
 -10   6   1   60.57   18.87
  -9   6   1   58.39   18.07
  -8   6   1  351.25   30.06
  -7   6   1 1287.74   60.99
  -5   6   1   16.23    8.60
  -4   6   1   74.17   13.90
   3  -6  -1  113.65   13.89
  -3   6   1  102.20   13.86
   2  -6  -1 1158.95   45.72
   2  -6  -1 1224.57   54.27
  -2   6   1 1185.00   46.53
   1  -6  -1 2202.68   77.30
   1  -6  -1 2204.60   74.22
  -1   6   1 2181.40   77.76
  -1   6   1 2149.67   74.76
   0  -6  -1  280.18   17.73
   0  -6  -1  290.89   13.87
   0   6   1  317.50   15.00
   0   6   1  306.13   18.74
  -1  -6  -1   15.11    3.30
   1   6   1   12.74    5.96
   1   6   1   15.01    3.80
  -2  -6  -1 2039.34   74.94
  -2  -6  -1 2008.09   64.43
   2   6   1 2064.73   64.61
   2   6   1 2014.05   75.44
   3   6   1  996.83   45.45
   4   6   1   24.82    3.80
   4   6   1   25.55    3.86
   4   6   1   24.04    9.75
   5   6   1   14.52    4.34
   5   6   1   10.08    8.11
   5   6   1   20.33    4.03
   6   6   1   60.55    7.31
   6   6   1   52.39   14.87
   6   6   1   54.56    7.70
   7   6   1  126.21   12.44
   7   6   1  117.25    9.97
   7   6   1  119.06   21.14
   8   6   1  939.30   52.98
   8   6   1  960.62   37.89
   8   6   1  838.22   36.89
   9   6   1  164.84   14.78
   9   6   1  141.95   25.62
 -10   7   1  846.68   52.74
  -9   7   1  321.17   30.67
  -8   7   1  138.34   23.33
  -7   7   1   26.70   12.78
  -6   7   1   93.65   16.63
  -5   7   1  195.46   22.54
  -4   7   1 2574.57   95.15
   3  -7  -1  606.77   30.87
  -3   7   1  639.23   32.20
   2  -7  -1   97.85   12.50
   2  -7  -1   90.62   12.32
  -2   7   1   78.30   11.92
   1  -7  -1  992.24   38.96
   1  -7  -1 1011.63   42.59
  -1   7   1 1029.40   43.30
  -1   7   1 1046.64   42.78
   0  -7  -1  959.69   41.95
   0  -7  -1 1022.48   36.76
   0   7   1  996.00   43.19
   0   7   1 1037.99   37.74
  -1  -7  -1   14.21    6.84
  -1  -7  -1   18.83    3.74
   1   7   1   17.64    4.03
   1   7   1   25.36    8.15
  -2  -7  -1 1331.44   43.32
  -2  -7  -1 1307.60   54.79
   2   7   1 1296.89   43.59
   2   7   1 1408.62   55.74
   3   7   1   36.21   10.41
   4   7   1   11.72    7.53
   5   7   1 1203.38   67.30
   6   7   1  618.25   23.80
   6   7   1  638.20   39.44
   6   7   1  618.13   24.09
   7   7   1   43.94    7.71
   7   7   1   50.66    7.43
   7   7   1   47.87   16.16
   8   7   1   -1.21    6.76
   8   7   1   -3.45   11.00
   8   7   1   10.56    6.86
   9   7   1  256.49   35.68
   9   7   1  266.76   17.78
  -9   8   1   16.84   13.47
  -8   8   1  303.17   35.67
  -7   8   1 1697.61   76.31
  -6   8   1  165.89   24.33
  -5   8   1   40.44   14.26
  -4   8   1  264.46   21.45
  -3   8   1  218.65   18.53
   2  -8  -1  390.00   21.67
   2  -8  -1  393.02   24.06
  -2   8   1  361.48   22.23
   1  -8  -1 2713.20   98.15
   1  -8  -1 2757.47   93.31
  -1   8   1 2707.58   94.47
  -1   8   1 2859.88   99.54
   0  -8  -1  198.18   16.78
   0  -8  -1  192.12   12.08
   0   8   1  203.95   13.27
   0   8   1  229.27   18.47
  -1  -8  -1  289.18   13.36
   1   8   1  284.69   14.22
   1   8   1  312.35   21.62
  -2  -8  -1 1365.36   44.50
   2   8   1 1324.89   57.13
   2   8   1 1373.36   45.10
   3   8   1 1670.02   69.47
   4   8   1  124.32   18.09
   5   8   1  154.14   21.62
   6   8   1  178.19   25.75
   7   8   1   48.60   13.62
   8   8   1  491.02   39.46
   9   8   1  189.85   30.61
 -10   9   1  551.70   45.31
  -9   9   1  188.95   28.44
  -8   9   1  253.85   29.88
  -7   9   1   34.78   15.29
  -6   9   1  424.02   32.22
  -5   9   1  306.29   25.94
  -4   9   1 1783.94   72.66
  -3   9   1  341.11   23.27
   2  -9  -1   81.24   11.52
  -2   9   1   86.51   12.82
  -1   9   1  335.40   22.95
  -1   9   1  310.88   19.52
   0  -9  -1  993.45   38.40
   0   9   1 1065.28   47.34
  -1  -9  -1  317.22   14.98
   1   9   1  342.59   16.41
   1   9   1  347.74   24.18
  -2  -9  -1  399.77   15.42
   2   9   1  380.34   16.03
   2   9   1  398.98   26.54
   3   9   1    9.45    6.47
   4   9   1   12.39    8.24
   5   9   1  682.49   40.69
   6   9   1  383.96   31.54
   7   9   1    2.27   10.85
   8   9   1    6.15   13.25
   9   9   1   52.13   19.90
 -10  10   1  130.34   23.62
  -9  10   1   18.00   13.97
  -8  10   1  241.51   31.98
  -7  10   1  990.43   54.74
  -6  10   1  297.30   28.54
  -5  10   1  108.83   25.48
  -4  10   1  118.25   18.62
  -3  10   1  220.68   19.63
   2 -10  -1  161.24   18.76
  -2  10   1  147.12   17.48
   1 -10  -1  270.45   16.69
  -1  10   1  272.38   21.74
  -1  10   1  276.34   18.52
   0 -10  -1  170.47   11.91
   0  10   1  186.21   13.66
   0  10   1  214.02   19.86
  -1 -10  -1  111.02    8.43
   1  10   1  125.55    9.92
   1  10   1  147.73   19.69
  -2 -10  -1 1351.88   45.99
   2  10   1 1455.58   62.49
   2  10   1 1371.31   46.79
   3  10   1 1013.67   51.48
   4  10   1    8.37    8.20
   5  10   1  141.92   22.18
   6  10   1   95.17   19.00
   7  10   1   25.24   11.11
   8  10   1  477.87   40.72
 -10  11   1  522.41   43.54
  -8  11   1  150.08   24.99
  -7  11   1    9.64   13.39
  -6  11   1  112.28   20.59
  -5  11   1   56.96   15.83
  -4  11   1 1827.88   76.19
  -3  11   1  273.51   21.82
  -2  11   1   61.21   12.35
   1 -11  -1  302.01   18.62
  -1  11   1  373.73   26.62
  -1  11   1  315.03   20.67
   0 -11  -1 1075.86   40.87
   0  11   1 1101.84   51.45
   0  11   1  985.07   41.73
  -1 -11  -1   86.43    7.90
   1  11   1   79.14   14.59
   1  11   1   75.87    9.64
  -2 -11  -1  410.34   16.30
   2  11   1  387.59   16.89
   2  11   1  379.93   30.63
   3  11   1    9.71    8.69
   4  11   1   44.58   13.41
   5  11   1  746.44   44.71
   6  11   1  596.41   41.65
   7  11   1   19.72   13.81
   8  11   1    3.36   12.59
 -10  12   1   96.53   22.85
  -9  12   1   73.93   21.99
  -8  12   1   60.55   20.70
  -7  12   1  659.25   46.18
  -6  12   1  212.06   28.10
  -5  12   1    8.17   11.13
  -3  12   1  649.34   36.25
  -2  12   1  131.31   17.15
   1 -12  -1  692.72   32.16
  -1  12   1  714.01   34.07
  -1  12   1  726.41   38.93
   0 -12  -1  119.25   10.83
   0  12   1  141.21   19.41
   0  12   1  106.67   13.04
  -1 -12  -1   18.17    4.31
   1  12   1   11.30    9.86
  -2 -12  -1  772.02   27.69
   2  12   1  736.08   41.89
   2  12   1  750.16   28.48
   3  12   1  653.57   39.39
   4  12   1    7.53    9.52
   5  12   1   31.77   14.45
   6  12   1   26.11   13.66
   7  12   1   -8.49   10.29
  -9  13   1  248.97   34.56
  -8  13   1   44.60   15.83
  -7  13   1   -9.32   13.28
  -6  13   1   22.88   15.74
  -5  13   1  111.97   21.58
  -4  13   1 1217.74   58.20
  -3  13   1  216.01   21.48
  -2  13   1   79.51   14.72
  -1  13   1  273.91   19.88
  -1  13   1  249.25   22.82
   0 -13  -1  711.11   31.23
   0  13   1  727.44   33.68
   0  13   1  760.89   41.68
  -1 -13  -1   99.09    9.07
   1  13   1   92.64   17.35
   1  13   1   82.96   11.21
  -2 -13  -1  136.31    9.05
   2  13   1  130.56   20.35
   2  13   1  150.84    9.73
   3  13   1    0.60    9.41
   4  13   1   -3.93    9.97
   5  13   1  422.93   35.07
   6  13   1  507.24   43.00
   7  13   1    1.69   13.26
  -9  14   1  -10.83   15.21
  -8  14   1   11.91   15.48
  -7  14   1  727.92   49.55
  -6  14   1  323.33   31.76
  -5  14   1   25.31   15.64
  -4  14   1   23.03   11.90
  -3  14   1  574.83   40.63
  -2  14   1    6.66    9.23
  -1  14   1  574.62   36.81
  -1  14   1  604.08   32.11
   0 -14  -1  359.13   20.50
   0  14   1  393.43   23.46
   0  14   1  347.39   28.90
  -1 -14  -1  110.77    9.85
   1  14   1  101.16   18.36
   1  14   1  113.35   12.36
  -2 -14  -1  315.65   14.66
   2  14   1  306.02   27.97
   2  14   1  314.59   15.32
   3  14   1  696.64   43.99
   4  14   1   33.20   14.12
   5  14   1   41.47   15.98
   6  14   1   40.23   16.88
  -8  15   1   32.65   19.08
  -7  15   1   13.36   15.73
  -6  15   1  120.49   23.57
  -5  15   1   32.14   15.78
  -4  15   1 1277.91   61.69
  -3  15   1  522.13   34.27
  -2  15   1    9.88    9.41
  -1  15   1  268.42   21.46
  -1  15   1  193.58   26.22
   0  15   1  645.27   32.10
   0  15   1  651.37   41.85
  -1 -15  -1   92.77   12.03
   1  15   1   87.78   19.60
   1  15   1   87.99   11.29
  -2 -15  -1  357.59   16.53
   2  15   1  362.33   31.62
   2  15   1  365.39   17.12
   3  15   1   15.21   10.39
   4  15   1   24.57   11.77
   5  15   1  398.78   36.00
   6  15   1  429.83   40.04
  -8  16   1   34.06   19.05
  -7  16   1  325.39   48.90
  -6  16   1  320.64   32.96
  -5  16   1    9.36   10.57
  -4  16   1  147.23   24.43
  -3  16   1  441.17   32.05
  -2  16   1    4.75    9.91
  -1  16   1  476.26   29.68
  -1  16   1  474.21   35.47
   0  16   1  160.53   25.73
   0  16   1  150.68   17.16
  -1 -16  -1   12.25    5.96
   1  16   1   17.70   11.60
   1  16   1   11.60    6.31
  -2 -16  -1  250.36   13.45
   2  16   1  281.00   14.58
   2  16   1  294.48   28.97
   3  16   1  507.81   38.65
   4  16   1   -8.30   11.68
   5  16   1   68.89   21.13
  -7  17   1   46.10   17.81
  -6  17   1  251.38   33.44
  -5  17   1   14.58   12.56
  -4  17   1  514.10   37.78
  -3  17   1  393.44   31.48
  -2  17   1   40.70   12.72
  -1  17   1  215.60   28.81
  -1  17   1  266.89   22.84
   0  17   1  416.69   33.95
   0  17   1  429.98   26.09
  -1 -17  -1    8.18    6.14
   1  17   1   20.11   12.57
   1  17   1    2.00    6.93
   2  17   1  184.80   11.71
   2  17   1  203.48   28.98
   3  17   1   15.00   13.62
   4  17   1   18.65   14.63
  -7  18   1  464.13   43.55
  -6  18   1  186.82   45.79
  -5  18   1    3.67   12.96
  -4  18   1   20.82   14.17
  -3  18   1  148.17   23.78
  -2  18   1    9.43    9.48
  -1  18   1  475.35   30.63
  -1  18   1  471.03   37.56
   0  18   1  114.23   23.66
   0  18   1  113.98   15.99
  -1 -18  -1    5.21    6.28
   1  18   1   22.81    7.71
   1  18   1   35.39   18.11
   2  18   1  337.42   33.81
   3  18   1  550.35   44.48
   4  18   1   71.32   21.17
  -6  19   1   95.29   22.97
  -5  19   1   -1.12   16.41
  -4  19   1  257.38   30.93
  -3  19   1  145.57   23.04
  -2  19   1   28.32   13.36
  -1  19   1   61.78   17.09
   0  19   1  347.96   24.41
   0  19   1  330.55   32.86
   1  19   1   -2.55    8.31
   1  19   1    0.17   10.99
   2  19   1  124.45   23.80
  -4  20   1   10.93   15.80
  -3  20   1   85.59   17.99
  -2  20   1   18.38   12.43
  -1  20   1  332.97   26.12
   0  20   1   73.12   21.91
   0  20   1  111.76   16.16
   1  20   1    0.17   11.40
   1  20   1   -6.38    7.75
   0  21  -2    9.09   14.32
  -1  21  -2   -0.09   12.08
  -1  21  -2   11.75   12.14
  -2  21  -2  211.42   26.00
  -3  21  -2  456.20   36.43
   2  20  -2    2.12   12.85
   1  20  -2  207.50   33.03
  -1 -20   2  159.91   15.44
   0  20  -2  779.31   52.45
  -1  20  -2   64.25   16.54
  -1  20  -2  102.08   22.72
  -2  20  -2   -5.82   11.05
  -3  20  -2   20.69   11.84
  -4  20  -2   26.94   17.32
   3  19  -2  480.75   40.99
   2  19  -2   70.43   20.16
   1  19  -2  206.82   31.34
  -1 -19   2  214.70   16.62
   0  19  -2   14.28   13.69
   0  19  -2   -2.28    8.35
  -1  19  -2   18.84   10.28
  -1  19  -2   35.24   15.04
  -2  19  -2  202.05   24.16
  -3  19  -2  601.91   39.72
  -4  19  -2   51.06   19.25
  -5  19  -2   -4.97   13.63
  -6  19  -2  223.63   32.10
   4  18  -2  309.53   40.14
   3  18  -2  125.41   25.43
   2  18  -2   23.61   14.44
   1  18  -2  358.80   31.94
  -1 -18   2  402.04   20.98
  -1 -18   2  326.63   18.81
   0  18  -2  891.09   51.90
   0  18  -2  804.71   38.43
  -1  18  -2  175.92   26.45
  -1  18  -2  201.97   20.21
  -2  18  -2   86.71   17.21
  -3  18  -2  116.29   20.75
  -4  18  -2  106.57   21.95
  -5  18  -2  230.60   30.24
  -6  18  -2  418.31   62.28
  -7  18  -2   61.35   20.69
   5  17  -2   11.27   15.28
   4  17  -2   58.98   19.26
   3  17  -2  547.55   41.87
   2  17  -2   30.71   15.58
   1  17  -2   15.90   12.69
  -1 -17   2    9.32   10.39
   0  17  -2   44.98    9.64
   0  17  -2   41.65   15.60
  -1  17  -2   25.16   12.46
  -1  17  -2   27.23    9.50
  -3  17  -2  840.00   46.42
  -4  17  -2    8.51   14.56
  -5  17  -2   43.69   16.33
  -6  17  -2  197.14   28.73
  -7  17  -2  174.69   29.08
   6  16  -2  329.80   35.51
   5  16  -2   63.45   19.91
   4  16  -2  187.28   28.67
   3  16  -2  113.65   22.35
   2  16  -2    2.07   10.17
   1  16  -2  118.62   21.60
  -1 -16   2  133.82   13.29
   0  16  -2 1014.69   42.17
   0  16  -2  915.86   51.86
  -1  16  -2   99.60   17.80
  -1  16  -2  131.05   22.65
  -2  16  -2   39.59   13.05
  -3  16  -2   97.38   18.82
  -4  16  -2   81.53   18.07
  -5  16  -2  324.73   30.60
  -6  16  -2  315.80   31.30
  -8  16  -2   42.78   18.75
   6  15  -2  190.04   29.06
   4  15  -2   84.74   20.17
   3  15  -2  575.89   39.89
   2  15  -2  235.62   25.16
   1  15  -2  229.93   24.41
  -1 -15   2  233.45   14.19
   0  15  -2   17.88    8.18
   0  15  -2   21.98   11.87
   0 -15   2   24.31    7.70
  -1  15  -2   55.42   13.00
  -1  15  -2   80.38   17.00
  -2  15  -2  201.76   20.47
  -3  15  -2 1252.17   58.72
  -4  15  -2  211.39   27.80
  -5  15  -2   42.48   13.93
  -6  15  -2  228.25   29.51
  -7  15  -2  221.59   31.54
  -8  15  -2  131.19   25.20
   7  14  -2   16.58   16.71
   6  14  -2  306.65   37.29
   5  14  -2   29.37   14.70
   4  14  -2  189.91   27.89
   3  14  -2  121.84   20.05
   2  14  -2   51.21   13.72
   1  14  -2  194.71   20.68
   1  14  -2  148.30   13.12
  -1 -14   2  165.92   11.89
   0  14  -2 1703.17   63.10
   0  14  -2 1714.66   73.48
   0 -14   2 1640.04   61.39
  -1  14  -2  272.32   24.45
  -1  14  -2  260.89   20.45
  -2  14  -2   15.49    8.43
  -3  14  -2   61.03   15.78
  -4  14  -2  137.07   22.59
  -5  14  -2   49.33   16.68
  -6  14  -2  425.71   34.71
  -7  14  -2  126.93   24.73
  -8  14  -2  102.83   22.67
  -9  14  -2  373.00   43.45
   7  13  -2  157.15   27.13
   6  13  -2  364.79   34.94
   5  13  -2    3.54    9.51
   4  13  -2  151.22   23.64
   3  13  -2  895.39   48.88
   2  13  -2  249.42   23.78
   1  13  -2  349.01   19.14
   1  13  -2  382.36   27.84
  -1 -13   2  371.55   17.50
   0  13  -2  155.94   13.43
   0 -13   2  122.15   11.40
  -1  13  -2  194.29   16.92
  -1  13  -2  205.43   19.97
  -2  13  -2  148.12   18.28
  -3  13  -2 1621.27   68.84
  -4  13  -2  364.67   29.02
  -5  13  -2  111.77   21.22
  -6  13  -2  502.75   37.73
  -7  13  -2  322.43   32.68
  -8  13  -2   77.40   19.70
  -9  13  -2  202.64   30.84
   8  12  -2   23.13   17.21
   7  12  -2    8.53   13.59
   6  12  -2  243.57   31.57
   5  12  -2  190.57   26.54
   4  12  -2  133.66   20.90
   3  12  -2  271.25   24.54
   2  12  -2   38.27   11.44
   1  12  -2    9.99    4.97
   1  12  -2   10.93    7.16
   0  12  -2 1799.76   76.41
   0  12  -2 1962.46   69.62
   0 -12   2 2038.28   72.16
  -1  12  -2  595.59   34.88
  -1  12  -2  704.86   32.84
   1 -12   2  666.21   31.66
  -2  12  -2   25.75    9.83
  -3  12  -2  106.38   17.19
  -4  12  -2  472.18   32.65
  -5  12  -2    6.26    9.61
  -6  12  -2  684.38   44.41
  -7  12  -2  136.02   25.33
  -8  12  -2   52.65   16.02
  -9  12  -2  171.62   28.38
 -10  12  -2  347.43   41.96
   8  11  -2   92.81   21.64
   7  11  -2  127.97   23.82
   6  11  -2  522.40   38.75
   5  11  -2   10.08   10.43
   4  11  -2   59.41   15.37
   3  11  -2  858.35   44.56
   2  11  -2  501.28   30.98
   1  11  -2   71.37   15.12
   1  11  -2   48.15    7.61
  -1 -11   2   59.61    7.39
   0  11  -2    7.15    5.50
   0  11  -2    4.35    7.99
   0 -11   2    9.03    4.77
  -1  11  -2  388.23   26.21
  -1  11  -2  366.76   22.15
   1 -11   2  370.94   21.38
  -2  11  -2  205.97   17.57
  -3  11  -2 1537.50   64.30
  -4  11  -2  386.88   28.49
  -5  11  -2   91.69   17.71
  -6  11  -2  535.87   37.96
  -7  11  -2  557.59   41.66
  -8  11  -2    2.91   12.13
 -10  11  -2    1.52   13.15
   9  10  -2  343.36   36.23
   8  10  -2   78.13   21.14
   7  10  -2   74.87   17.48
   6  10  -2  241.52   30.29
   5  10  -2  279.82   26.45
   4  10  -2  134.51   20.08
   3  10  -2  383.68   26.76
   2  10  -2   15.77    9.30
   1  10  -2   60.27    7.78
   1  10  -2  114.19   16.87
  -1 -10   2   57.76    7.38
   0  10  -2 1856.04   75.16
   0 -10   2 1977.69   67.22
  -1  10  -2  523.15   26.69
  -1  10  -2  523.02   29.90
   1 -10   2  517.49   25.52
  -2  10  -2  139.57   16.84
   2 -10   2  134.93   15.83
  -3  10  -2   64.54   13.58
  -4  10  -2  530.33   32.30
  -6  10  -2 1241.31   61.22
  -7  10  -2  153.52   24.35
  -8  10  -2   37.15   16.36
  -9  10  -2  335.95   39.00
 -10  10  -2  253.16   35.45
   9   9  -2   67.59   21.66
   8   9  -2   93.33   21.73
   7   9  -2  275.65   30.20
   6   9  -2  353.15   30.95
   5   9  -2   17.19    9.98
   4   9  -2   60.68   15.80
   3   9  -2 1217.38   55.68
   2   9  -2  239.70   20.58
   1   9  -2  126.00    9.09
   1   9  -2  153.13   15.33
  -1  -9   2  129.58    8.74
   0   9  -2  172.10   16.46
   0   9  -2  217.83   13.60
   0  -9   2  163.07   15.26
   0  -9   2  202.02   12.45
  -1   9  -2  255.26   18.84
  -1   9  -2  236.86   16.79
   1  -9   2  226.26   17.78
   1  -9   2  238.88   16.11
  -2   9  -2   89.66   13.34
   2  -9   2   81.43   11.83
   2  -9   2   68.55   11.21
  -3   9  -2 1547.84   63.02
  -4   9  -2  793.30   41.39
  -5   9  -2   49.29   13.11
  -6   9  -2   98.44   17.72
  -7   9  -2  431.02   34.19
  -8   9  -2   49.91   15.97
  -9   9  -2  276.68   34.40
 -10   9  -2   -8.64   12.72
   9   8  -2  483.18   40.03
   8   8  -2   36.28   16.07
   7   8  -2   23.10   12.62
   6   8  -2  179.10   24.55
   5   8  -2  455.45   37.79
   4   8  -2   42.54   12.49
   3   8  -2   77.52   14.78
   2   8  -2    1.12    5.68
   1   8  -2  181.83    9.92
   1   8  -2  189.55   16.48
  -1  -8   2  144.44    9.53
  -1  -8   2  200.22   16.64
   0   8  -2 3319.34  114.87
   0   8  -2 3448.81  108.66
   0  -8   2 3026.57  113.11
   0  -8   2 3425.68  108.81
  -1   8  -2 1432.54   53.17
  -1   8  -2 1458.84   56.02
   1  -8   2 1395.60   52.92
   1  -8   2 1356.51   54.76
  -2   8  -2  144.75   16.25
   2  -8   2  144.19   13.46
   2  -8   2  174.01   14.40
  -3   8  -2  201.56   18.20
   3  -8   2  200.32   16.44
  -4   8  -2  640.01   35.44
  -5   8  -2   12.17    9.32
  -6   8  -2  918.20   48.78
  -7   8  -2   98.31   20.03
  -8   8  -2   35.00   14.68
  -9   8  -2  235.10   31.75
 -10   8  -2  312.76   47.76
  10  -8   2  390.75   38.04
   9   7  -2  145.14   16.83
   9   7  -2  142.35   12.88
   9   7  -2  140.28   26.26
   8   7  -2  228.92   14.35
   8   7  -2  240.14   32.16
   8   7  -2  252.64   14.29
   7   7  -2  349.94   15.98
   7   7  -2  367.12   16.24
   7   7  -2  391.87   32.51
   6   7  -2  303.04   27.68
   5   7  -2   30.42   12.45
   4   7  -2   70.98   13.54
   3   7  -2 1207.00   52.92
   2   7  -2 1363.51   55.29
  -2  -7   2 1340.10   54.49
   1   7  -2   20.66    7.14
  -1  -7   2   16.35    6.72
  -1  -7   2   19.70    3.92
   0   7  -2  313.64   15.47
   0   7  -2  293.26   18.82
   0  -7   2  297.96   15.27
   0  -7   2  290.27   17.77
  -1   7  -2  220.74   15.38
   1  -7   2  212.63   14.03
   1  -7   2  204.59   14.60
  -2   7  -2   28.26    8.49
   2  -7   2   31.58    7.66
  -3   7  -2 2151.71   79.65
   3  -7   2 2104.32   78.62
  -4   7  -2 1122.91   50.49
  -5   7  -2   26.82   10.07
  -6   7  -2   96.19   18.55
  -7   7  -2 1127.41   56.49
  -8   7  -2   28.44   14.10
  -9   7  -2  264.60   32.72
 -10   7  -2    5.04   13.33
  10  -7   2   21.22   18.54
  10   6  -2   42.75   11.94
  10   6  -2   48.06   19.04
   9   6  -2  342.91   23.15
   9   6  -2  398.04   22.20
   9   6  -2  390.30   34.74
   8   6  -2  141.49   12.74
   8   6  -2  129.75   24.34
   7   6  -2   13.17    5.97
   7   6  -2    8.52    6.77
   7   6  -2   34.50   13.55
   6   6  -2  538.36   35.73
   6   6  -2  518.04   21.32
   5   6  -2  438.91   16.80
   5   6  -2  419.78   28.49
   4   6  -2   87.19   15.46
   3   6  -2  783.24  249.57
   2   6  -2  318.50   20.38
  -2  -6   2  330.90   20.66
   1   6  -2  313.83   18.30
  -1  -6   2  282.12   11.96
  -1  -6   2  276.84   12.35
  -1  -6   2  312.38   18.25
   0   6  -2 2414.38   77.59
   0  -6   2 2232.43   80.63
   0  -6   2 2384.76   77.73
  -1   6  -2  844.89   34.78
  -1   6  -2  799.75   33.12
   1  -6   2  815.50   33.15
   1  -6   2  858.79   34.24
  -2   6  -2   25.83    7.14
   2  -6   2   21.06    6.09
   2  -6   2   24.32    6.54
  -3   6  -2  103.05   13.93
   3  -6   2  119.36   14.69
  -4   6  -2  837.52   40.33
  -5   6  -2   26.20    9.64
  -6   6  -2 1281.46   58.74
  -7   6  -2  515.57   34.49
  -8   6  -2   29.38   13.30
  -9   6  -2   80.39   20.10
   9  -6   2  127.28   24.40
 -10   6  -2  449.00   36.28
  10  -6   2  476.01   41.01
  10   5  -2    9.56   12.64
  10   5  -2   -4.51    9.64
   9   5  -2    5.26    7.00
   9   5  -2    3.21   12.87
   8   5  -2  192.83   15.70
   8   5  -2  253.75   27.61
   7   5  -2  134.95   21.56
   7   5  -2  123.38   11.68
  -7  -5   2  144.69   13.16
   6   5  -2  827.86   45.45
   6   5  -2  876.87   33.16
  -6  -5   2  847.83   34.30
   5   5  -2   89.35    8.42
   5   5  -2  173.89   18.59
  -5  -5   2  100.92   10.21
   4   5  -2   10.24    4.18
   4   5  -2   30.35    9.63
  -4  -5   2  -14.65    4.92
   3   5  -2 1770.00   68.47
  -3  -5   2 1764.89   67.73
   2   5  -2 2553.65   90.06
  -2  -5   2 2586.03   90.13
   1   5  -2   49.29   10.08
  -1  -5   2   30.87    3.23
  -1  -5   2   54.03    8.63
  -1  -5   2   45.01    4.46
   0   5  -2    8.36    4.62
   0   5  -2   12.63    3.59
   0  -5   2    3.97    3.98
   0  -5   2   10.39    3.89
  -1   5  -2   14.45    5.20
  -1   5  -2   23.21    5.77
   1  -5   2   13.84    5.21
   1  -5   2   17.97    4.72
  -2   5  -2   19.51    5.94
   2  -5   2   16.70    5.74
  -3   5  -2 2399.74   87.19
   3  -5   2 2489.78   86.84
  -4   5  -2 1858.08   73.04
   4  -5   2 1957.08   72.97
  -5   5  -2   47.17   12.13
  -6   5  -2  217.19   20.86
  -7   5  -2 1404.51   63.77
  -8   5  -2   -4.93    9.32
   8  -5   2    5.82   12.83
  -9   5  -2  282.94   28.02
   9  -5   2  275.27   29.29
 -10   5  -2   84.39   18.27
  10  -5   2   58.72   19.11
  10   4  -2   59.01   18.30
   9   4  -2  400.00   34.88
  -9  -4   2  380.24   24.89
   8   4  -2  349.86   31.38
  -8  -4   2  354.44   23.12
   7   4  -2   62.12   14.33
  -7  -4   2   30.76    9.30
   6   4  -2  389.17   19.35
   6   4  -2  337.18   28.50
  -6  -4   2  407.18   20.96
   5   4  -2  713.79   38.88
   5   4  -2  669.83   27.16
  -5  -4   2  684.23   28.35
   4   4  -2   73.21   13.62
   4   4  -2   58.00    6.58
  -4  -4   2   58.33    7.39
   3   4  -2  702.47   24.01
   3   4  -2  679.52   33.35
  -3  -4   2  676.94   24.65
  -3  -4   2  724.17   33.74
   2   4  -2  651.68   28.89
  -2  -4   2  590.13   27.76
   1   4  -2   32.21    6.41
  -1  -4   2   28.25    2.78
  -1  -4   2   22.63    5.91
  -1  -4   2   24.75    3.61
   0   4  -2 1119.55   41.81
   0   4  -2 1236.01   40.10
   0  -4   2 1097.90   41.55
   0  -4   2 1221.52   40.27
  -1   4  -2 3842.35  123.97
  -1   4  -2 3809.88  123.20
   1  -4   2 3853.09  123.19
   1  -4   2 3864.08  124.14
  -2   4  -2    5.45    4.77
   2  -4   2    7.34    4.73
  -3   4  -2  103.79   13.16
   3  -4   2   69.79   11.64
  -4   4  -2  724.13   34.91
   4  -4   2  707.34   33.80
  -5   4  -2   60.24   12.02
  -6   4  -2  746.43   39.31
  -7   4  -2  400.09   33.12
   7  -4   2  341.11   29.06
  -8   4  -2   17.82   12.72
   8  -4   2   47.52   15.45
  -9   4  -2  122.95   21.77
   9  -4   2  152.77   24.49
 -10   4  -2  667.37   44.04
  10  -4   2  666.34   46.98
  10   3  -2   21.24   16.03
 -10  -3   2    9.90   13.53
   9   3  -2   28.56   13.83
  -9  -3   2   29.11   10.57
   8   3  -2  336.33   29.69
  -8  -3   2  312.87   21.77
   7   3  -2    5.09    6.11
   7   3  -2    0.08    8.40
  -7  -3   2    7.16    7.54
   6   3  -2  710.87   39.74
  -6  -3   2  723.24   32.33
   5   3  -2   58.80    8.67
   5   3  -2  100.73   16.64
  -5  -3   2   62.71   10.69
   4   3  -2   15.44    5.73
  -4  -3   2   -1.92    5.68
  -4  -3   2   28.23    7.98
   3   3  -2 3103.61  108.33
   3   3  -2 3104.94   99.37
  -3  -3   2 3177.37  100.15
   2   3  -2 4502.80  146.92
   2   3  -2 4531.80  139.44
  -2  -3   2 4430.94  139.61
  -2  -3   2 4540.30  146.92
   1   3  -2  508.45   21.70
  -1  -3   2  518.33   17.50
  -1  -3   2  503.46   21.55
   0   3  -2   24.25    4.10
   0  -3   2   20.30    3.62
   0  -3   2   25.26    4.40
   0  -3   2   20.51    3.58
  -1   3  -2  335.76   16.14
   1  -3   2  364.05   15.10
   1  -3   2  348.03   16.19
  -2   3  -2   87.86   10.09
   2  -3   2   83.04    9.51
  -3   3  -2 1947.03   70.26
   3  -3   2 1962.41   70.02
  -4   3  -2 1314.63   52.91
   4  -3   2 1312.30   52.31
  -5   3  -2    2.93    6.01
  -6   3  -2  284.90   22.78
   6  -3   2  278.25   24.38
  -7   3  -2 1348.18   58.86
   7  -3   2 1163.77   57.53
  -8   3  -2  187.82   22.90
   8  -3   2  117.48   21.42
  -9   3  -2  376.98   31.85
   9  -3   2  400.21   34.01
 -10   3  -2   46.69   15.23
  10  -3   2   42.69   16.54
 -11   3  -2   11.78   13.20
 -10  -2   2   -5.56   10.41
   9   2  -2  493.13   38.03
  -9  -2   2  492.86   31.33
   8   2  -2  558.22   38.22
  -8  -2   2  532.01   31.09
   7   2  -2   42.67   12.59
   6   2  -2  401.51   28.60
   6   2  -2  382.74   21.64
  -6  -2   2  407.54   22.94
   5   2  -2 1314.99   56.51
   5   2  -2 1210.69   46.08
  -5  -2   2 1194.95   47.17
   4   2  -2   -0.75    4.51
   4   2  -2   10.70    7.75
  -4  -2   2  -15.33    4.85
   3   2  -2  795.87   36.41
   3   2  -2  829.80   30.02
  -3  -2   2  822.79   30.54
  -3  -2   2  839.82   36.54
   2   2  -2  133.54   11.09
   2   2  -2  133.97    7.08
  -2  -2   2  142.36   10.75
  -2  -2   2  120.78    6.93
   1   2  -2   70.55    4.34
   1   2  -2   73.49    6.71
  -1  -2   2   64.82    4.19
  -1  -2   2   82.19    7.00
   0   2  -2 2387.22   75.76
   0   2  -2 2400.73   75.72
   0  -2   2 2373.17   75.64
   0  -2   2 2390.53   75.64
  -1   2  -2  702.10   26.49
   1  -2   2  710.94   26.55
  -2   2  -2  150.15   11.09
   2  -2   2  188.88   11.91
  -3   2  -2   53.82    8.66
   3  -2   2   58.69    8.89
  -4   2  -2  698.50   32.93
   4  -2   2  698.97   32.31
  -5   2  -2   85.21   13.23
   5  -2   2   82.49   14.06
   5  -2   2   63.41   10.66
  -6   2  -2  662.31   35.86
   6  -2   2  764.79   39.91
  -7   2  -2  389.64   27.46
   7  -2   2  392.55   29.72
  -8   2  -2   84.89   17.08
   8  -2   2  108.73   20.97
  -9   2  -2  235.37   28.40
   9  -2   2  210.43   27.76
 -10   2  -2  586.35   38.07
  10  -2   2  553.55   41.96
  10   1  -2   23.09   18.28
 -10  -1   2   14.51   12.45
   9   1  -2  179.34   27.86
   8   1  -2  924.92   52.51
  -8  -1   2 1042.78   47.08
   7   1  -2    9.74    9.13
  -7  -1   2    8.11    7.32
   6   1  -2 1743.18   72.04
   6   1  -2 1546.98   60.60
  -6  -1   2 1608.01   62.44
   5   1  -2   -6.14    5.71
   5   1  -2   23.67    9.53
  -5  -1   2   10.83    6.17
   4   1  -2   -4.14    6.00
   4   1  -2   33.95    9.92
  -4  -1   2  -13.69    6.48
   3   1  -2  958.05   40.20
   3   1  -2  938.16   34.57
  -3  -1   2  937.65   35.00
   2   1  -2 4645.38  152.93
   2   1  -2 4791.06  148.52
  -2  -1   2 4772.77  148.64
   1   1  -2   27.61    3.30
   1   1  -2   23.63    4.48
  -1  -1   2   29.10    3.33
  -1  -1   2   29.68    5.17
   0   1  -2  710.27   22.56
   0   1  -2  681.19   23.61
   0  -1   2  693.25   23.65
   1  -1   2  686.94   24.88
   1  -1   2  657.57   24.77
  -2   1  -2  136.74    9.67
   2  -1   2  131.08    9.63
  -3   1  -2 2149.59   74.95
   3  -1   2 2202.94   75.73
   3  -1   2 2127.98   74.65
  -4   1  -2 1400.39   54.72
   4  -1   2 1431.41   57.25
   4  -1   2 1464.84   56.54
  -5   1  -2   62.59   11.47
   5  -1   2   59.73   10.72
   5  -1   2  104.46   14.69
  -6   1  -2   75.06   12.54
   6  -1   2   68.23   14.56
  -7   1  -2  806.88   39.96
   7  -1   2  703.99   40.83
   8  -1   2   75.06   17.76
  -9   1  -2  177.34   22.12
   9  -1   2  135.49   23.52
  10  -1   2   45.26   15.92
  11   0  -2   55.06   20.27
 -11   0   2   57.95   17.53
  10   0  -2   15.11   13.51
 -10   0   2    8.62   10.78
   9   0  -2  748.55   48.65
  -9   0   2  786.77   42.27
   8   0  -2  200.11   26.09
  -8   0   2  204.97   23.29
   7   0  -2  131.49   20.31
  -7   0   2  123.59   16.72
   6   0  -2  327.34   26.45
   6   0  -2  326.96   20.71
  -6   0   2  333.07   22.02
   5   0  -2 1627.44   61.05
   5   0  -2 1716.79   68.50
  -5   0   2 1626.46   62.30
   4   0  -2   -4.91    5.40
   4   0  -2    8.62    7.21
  -4   0   2    2.28    6.20
   3   0  -2  431.98   19.42
  -3   0   2  415.62   19.58
   2   0  -2  197.29   10.40
  -2   0   2  185.42   10.40
   1   0  -2   17.38    3.00
  -1   0   2   20.87    3.20
   0   0   2 4704.42  146.09
  -1   0  -2 2394.58   79.21
  -1   0  -2 2528.11   78.62
   1   0   2 2528.00   78.61
   1   0   2 2477.44   79.34
  -2   0  -2  168.18   11.09
   2   0   2  175.74   10.61
   2   0   2  187.49   11.18
   2   0   2  181.21   10.65
  -3   0  -2   52.29    7.94
   3   0   2   63.61    9.59
   3   0   2   55.94    7.68
  -4   0  -2  622.74   28.95
   4   0   2  606.28   28.61
   4   0   2  692.16   32.29
  -5   0  -2  421.87   23.77
   5   0   2  415.22   23.12
   5   0   2  456.10   27.20
  -6   0  -2  236.70   19.20
   6   0   2  227.47   20.96
  -7   0  -2  251.66   21.61
   7   0   2  242.42   23.29
  -8   0  -2   -0.90    8.60
   8   0   2    4.05   10.73
   9   0   2  123.52   23.51
  10   0   2  607.75   35.74
  10   0   2  498.65   40.45
  11  -1  -2  229.72   33.74
 -11   1   2  157.29   24.21
  10  -1  -2    0.89   14.38
 -10   1   2   -3.16   11.74
   9  -1  -2   37.68   16.23
  -9   1   2   50.87   14.20
   8  -1  -2  246.70   27.28
  -8   1   2  245.90   22.93
   7  -1  -2   32.53   12.60
  -7   1   2   25.24    8.80
   6  -1  -2 1269.82   58.89
  -6   1   2 1236.52   52.93
   5  -1  -2  141.19   15.50
   5  -1  -2  188.37   19.19
  -5   1   2  152.40   15.13
   4  -1  -2   33.24    8.50
  -4   1   2   35.17    9.09
   3  -1  -2 1440.85   51.25
  -3   1   2 1416.13   51.60
   2  -1  -2 2010.53   69.16
  -2   1   2 2158.62   69.70
   1  -1  -2   85.11    6.00
  -1   1   2   96.35    6.48
   0  -1  -2  371.45   14.17
   0  -1  -2  354.93   14.13
   0   1   2  389.39   14.40
   0   1   2  383.76   14.28
  -1  -1  -2   15.19    3.37
  -1  -1  -2   12.21    2.63
   1   1   2    9.41    3.21
   1   1   2   15.47    3.09
  -2  -1  -2  465.95   20.49
   2   1   2  450.26   19.01
   2   1   2  442.90   18.82
   2   1   2  485.11   20.83
  -3  -1  -2 2403.63   83.28
   3   1   2 2463.26   80.71
   3   1   2 2335.88   80.29
  -4  -1  -2 1125.74   47.80
   4   1   2 1149.68   43.95
   4   1   2 1124.24   47.68
  -5  -1  -2   37.63    7.98
   5   1   2   37.52   10.51
   5   1   2   48.81    9.03
  -6  -1  -2   70.50   11.72
   6   1   2   68.07   13.90
   6   1   2   80.96   12.79
   8   1   2  127.14   22.41
   9   1   2  186.72   19.32
   9   1   2  218.50   28.84
  10   1   2   25.16   15.33
  10   1   2   29.10   12.83
  11  -2  -2   54.93   22.12
 -11   2   2   44.48   16.00
  10  -2  -2   -6.33   14.91
 -10   2   2   -0.84   10.57
   9  -2  -2  693.93   47.05
  -9   2   2  727.33   42.09
   8  -2  -2  285.18   28.99
  -8   2   2  300.05   28.84
  -6   2   2  230.53   20.25
   5  -2  -2 2081.62   77.21
  -5   2   2 2135.65   78.69
   4  -2  -2  123.71   12.43
  -4   2   2  135.06   15.12
   3  -2  -2 1209.69   45.57
  -3   2   2 1224.45   48.87
   2  -2  -2   58.71    7.55
  -2   2   2   66.76    7.92
   1  -2  -2  284.29   12.89
  -1   2   2  264.74   12.76
   0  -2  -2  992.42   32.78
   0  -2  -2  942.56   33.84
   0   2   2  927.68   33.91
   0   2   2  986.06   32.82
  -1  -2  -2 2316.84   73.50
  -1  -2  -2 2131.39   70.70
   1   2   2 2174.20   73.15
   1   2   2 2254.96   70.96
  -2  -2  -2 1075.79   39.97
  -2  -2  -2 1057.98   36.64
   2   2   2 1077.34   40.12
   2   2   2 1028.60   36.26
  -3  -2  -2    1.50    5.24
   3   2   2   10.49    3.83
   3   2   2   -1.60    4.30
   3   2   2    7.75    4.06
  -4  -2  -2  609.07   31.48
   4   2   2  620.19   27.46
   4   2   2  638.11   27.51
   4   2   2  655.83   32.65
   5   2   2  361.69   21.53
   5   2   2  389.92   25.58
   5   2   2  332.24   19.41
   6   2   2  198.41   16.18
   6   2   2  228.65   16.78
   6   2   2  222.97   21.06
   7   2   2  353.75   22.86
   7   2   2  311.79   27.39
   8   2   2   10.67   10.97
   8   2   2   10.08    8.67
   9   2   2   35.93   11.05
   9   2   2   84.84   20.64
  10   2   2  509.19   41.23
  10   2   2  546.62   33.86
  11  -3  -2  397.44   40.04
 -11   3   2  242.01   30.61
  10  -3  -2  -12.11   14.71
 -10   3   2   33.95   14.77
   9  -3  -2    8.71   14.44
  -9   3   2   -3.76   11.02
   8  -3  -2  438.18   35.64
  -8   3   2  412.95   31.08
  -7   3   2   17.76   10.57
  -6   3   2  786.13   39.87
  -5   3   2  198.14   18.38
   4  -3  -2   19.22    7.54
  -4   3   2    2.28    7.46
   3  -3  -2 1252.18   48.51
  -3   3   2 1319.19   49.18
   2  -3  -2 1870.22   64.22
  -2   3   2 1847.20   64.46
   1  -3  -2    6.70    3.55
  -1   3   2    9.19    3.74
   0  -3  -2  377.11   15.21
   0  -3  -2  366.03   17.13
   0   3   2  364.09   15.19
   0   3   2  372.82   17.33
  -1  -3  -2  834.18   28.67
  -1  -3  -2  820.26   32.13
   1   3   2  844.31   28.74
   1   3   2  818.84   32.24
  -2  -3  -2   83.14    5.75
  -2  -3  -2   90.39    8.99
   2   3   2   82.01   10.48
   2   3   2   76.98    5.82
  -3  -3  -2 1604.54   62.02
   3   3   2 1562.94   58.70
   3   3   2 1534.73   52.56
   3   3   2 1433.60   51.40
  -4  -3  -2 1655.90   65.58
   4   3   2 1698.09   66.49
   4   3   2 1677.05   58.70
   4   3   2 1685.94   59.14
   5   3   2   20.00    6.43
   5   3   2    6.02    5.51
   5   3   2    6.63    7.96
   6   3   2  111.81   13.54
   6   3   2   80.28   11.54
   6   3   2   84.45   16.30
   7   3   2  554.61   37.00
   7   3   2  626.96   30.43
   8   3   2  179.21   17.76
   8   3   2  202.50   28.06
   9   3   2  133.06   24.41
   9   3   2  152.58   19.40
  10   3   2   33.41   12.50
  11  -4  -2  110.32   28.61
 -11   4   2   88.77   20.58
  10  -4  -2    3.36   16.24
 -10   4   2   -5.82   11.71
   9  -4  -2  415.97   37.84
  -9   4   2  465.82   34.77
  -8   4   2  512.10   35.60
  -6   4   2  217.35   23.91
  -5   4   2 1759.91   69.67
   4  -4  -2  506.17   26.36
  -4   4   2  475.53   26.98
  -3   4   2  561.21   27.13
   2  -4  -2  144.26   11.06
   1  -4  -2 1042.93   40.68
   1  -4  -2 1094.63   39.09
  -1   4   2 1091.99   39.22
   0  -4  -2   82.55    6.36
   0  -4  -2   74.81    8.99
   0   4   2   76.01    6.52
   0   4   2   84.23    8.27
  -1  -4  -2  203.64    9.35
  -1  -4  -2  195.65   12.90
   1   4   2  188.50    9.40
   1   4   2  194.42   13.15
  -2  -4  -2  123.41   10.94
  -2  -4  -2  108.31    6.70
   2   4   2  112.14   11.02
   2   4   2  103.43    6.73
  -3  -4  -2  149.13   14.21
   3   4   2  139.23    8.55
   3   4   2  162.19   14.55
   3   4   2  150.64    9.59
   4   4   2  328.19   16.54
   4   4   2  335.81   15.92
   4   4   2  338.61   23.11
   5   4   2  384.53   19.37
   5   4   2  358.27   26.43
   6   4   2  209.66   16.37
   6   4   2  221.17   22.13
   6   4   2  223.72   15.30
   7   4   2  292.18   19.25
   7   4   2  311.43   28.00
   7   4   2  296.95   19.22
   8   4   2   -1.21   11.82
   8   4   2   19.50    8.40
   9   4   2  101.26   15.38
   9   4   2  115.40   22.09
  10   4   2  489.40   30.76
  10   4   2  601.45   44.50
  11  -5  -2  338.12   44.75
 -11   5   2  342.05   45.95
  10  -5  -2   19.72   16.30
 -10   5   2    9.61   14.25
   9  -5  -2   -1.47   14.43
  -9   5   2   12.10   13.67
  -8   5   2  439.86   33.08
  -7   5   2    8.23   10.60
  -6   5   2  892.28   44.94
  -5   5   2  334.33   23.86
   4  -5  -2   44.33    8.96
  -4   5   2   30.12   10.40
   3  -5  -2 1501.67   57.62
  -3   5   2 1561.52   58.81
   2  -5  -2 2718.33   93.93
  -2   5   2 2844.97   94.78
   1  -5  -2 1291.63   49.15
   1  -5  -2 1346.42   46.96
  -1   5   2 1276.68   47.01
   0  -5  -2  227.30   14.75
   0  -5  -2  242.19   11.64
   0   5   2  199.27   11.51
   0   5   2  231.36   16.90
  -1  -5  -2  157.97   12.65
  -1  -5  -2  162.43    8.59
   1   5   2  168.51    8.94
   1   5   2  161.06   13.26
  -2  -5  -2  266.70   11.89
  -2  -5  -2  296.91   18.44
   2   5   2  278.43   12.17
   2   5   2  287.08   18.52
  -3  -5  -2  586.04   30.38
   3   5   2  588.33   22.59
   3   5   2  593.93   22.19
   3   5   2  579.86   30.72
   4   5   2 1815.21   70.02
   4   5   2 1693.56   58.17
   4   5   2 1633.95   57.18
   5   5   2  124.59   17.82
   5   5   2  125.05   10.09
   5   5   2  121.61    9.35
   6   5   2   -5.74    4.67
   6   5   2   -2.57    4.81
   6   5   2    6.35    9.23
   7   5   2  540.61   36.29
   7   5   2  443.21   23.87
   7   5   2  465.86   23.59
   8   5   2  306.94   29.83
   8   5   2  352.38   20.67
   9   5   2   19.44    8.94
   9   5   2   31.52   16.49
  10   5   2  102.09   22.70
  10   5   2   82.98   13.97
  11  -6  -2  114.74   27.29
 -11   6   2   84.04   23.19
  10  -6  -2    6.78   17.08
 -10   6   2   41.55   14.99
  -9   6   2  256.85   31.94
  -8   6   2  592.29   39.35
  -6   6   2  152.21   20.85
  -5   6   2  739.96   38.63
  -4   6   2  207.47   18.72
   3  -6  -2 2105.52   75.99
  -3   6   2 2078.59   76.79
   2  -6  -2  295.17   18.45
   2  -6  -2  286.01   17.12
  -2   6   2  296.48   18.13
   1  -6  -2  146.04   12.39
   1  -6  -2  126.97   10.33
  -1   6   2  112.74   11.64
  -1   6   2  145.13   12.84
   0  -6  -2  407.51   21.65
   0  -6  -2  370.13   17.29
   0   6   2  401.95   18.09
   0   6   2  406.00   22.34
  -1  -6  -2 3877.05  131.18
  -1  -6  -2 3897.09  123.48
   1   6   2 3935.98  131.94
   1   6   2 3881.05  123.82
  -2  -6  -2  100.63   13.66
  -2  -6  -2   75.84    5.78
   2   6   2   87.53   13.42
   2   6   2   83.10    6.07
   3   6   2   44.01   10.84
   3   6   2   49.03    5.36
   4   6   2  795.95   28.75
   4   6   2  784.62   40.57
   4   6   2  783.53   29.54
   5   6   2  484.26   19.95
   5   6   2  447.36   20.37
   5   6   2  453.74   30.16
   6   6   2   91.07   10.01
   6   6   2  101.01   18.95
   7   6   2  292.92   28.46
   7   6   2  273.32   16.90
   8   6   2   24.31    9.42
   8   6   2   27.02    8.07
   8   6   2   22.72   14.71
   9   6   2   12.88   15.41
   9   6   2   16.71    8.81
 -10   7   2   33.39   17.18
  -9   7   2  152.20   25.17
  -8   7   2  817.73   48.37
  -7   7   2  113.28   19.66
  -6   7   2  521.67   42.19
  -5   7   2  384.59   27.22
  -4   7   2   33.09   10.56
   3  -7  -2  834.61   37.34
  -3   7   2  825.93   38.33
   2  -7  -2 2629.49   91.38
   2  -7  -2 2679.91   94.66
  -2   7   2 2608.87   92.15
   1  -7  -2  578.71   29.05
   1  -7  -2  570.63   25.61
  -1   7   2  570.06   26.13
  -1   7   2  599.38   29.80
   0  -7  -2  158.83   10.24
   0  -7  -2  118.85   12.70
   0   7   2  144.55   14.17
   0   7   2  135.56   10.41
  -1  -7  -2  107.14    7.69
  -1  -7  -2  117.88   14.47
   1   7   2  118.19    8.43
   1   7   2  129.04   15.66
  -2  -7  -2  590.30   22.08
   2   7   2  583.06   31.68
   2   7   2  603.31   22.47
   3   7   2  585.54   21.27
   3   7   2  561.18   32.62
   4   7   2 1733.85   71.67
   4   7   2 1678.65   55.53
   4   7   2 1682.91   56.24
   5   7   2  203.32   10.75
   5   7   2  195.41   11.24
   6   7   2   62.96    7.97
   6   7   2   47.83   13.84
   6   7   2   47.09    6.54
   7   7   2  676.65   43.70
   7   7   2  621.87   27.06
   8   7   2  284.79   30.53
   8   7   2  310.58   17.86
   9   7   2   -3.34    7.49
   9   7   2   12.18   15.96
  -9   8   2  535.12   40.29
  -8   8   2  551.09   40.53
  -5   8   2 1107.73   52.72
  -4   8   2  311.15   23.50
  -3   8   2  311.12   21.62
   2  -8  -2   60.22    9.66
  -2   8   2   70.03   11.50
   1  -8  -2  175.00   15.28
   1  -8  -2  187.15   12.87
  -1   8   2  194.27   17.14
  -1   8   2  152.24   13.35
   0  -8  -2  226.19   13.28
   0  -8  -2  220.78   17.72
   0   8   2  216.07   14.56
   0   8   2  215.78   18.09
  -1  -8  -2 2184.04   73.02
   1   8   2 2239.12   74.00
   1   8   2 2212.17   83.62
  -2  -8  -2  152.35    8.62
   2   8   2  167.60   20.11
   2   8   2  156.48    9.22
  -3  -8  -2   23.42    3.67
   3   8   2   24.00    9.25
   3   8   2   26.52    3.98
   4   8   2  358.95   25.98
   5   8   2  180.30   23.84
   6   8   2  215.57   26.73
   7   8   2  300.89   14.93
   7   8   2  322.83   14.97
   7   8   2  333.89   30.79
   8   8   2   28.70   13.08
   8   8   2   31.59    6.52
   8   8   2   25.01    7.24
   9   8   2   10.57   13.75
 -10   9   2    2.47   16.51
  -9   9   2   19.78   16.12
  -8   9   2  242.57   30.88
  -7   9   2   44.22   14.38
  -6   9   2  307.52   28.13
  -5   9   2  235.98   22.33
  -4   9   2   54.34   13.12
  -3   9   2  309.53   22.33
   2  -9  -2 2251.50   80.62
  -2   9   2 2228.03   81.98
   1  -9  -2  547.95   25.95
  -1   9   2  583.27   32.26
  -1   9   2  539.69   26.95
   0  -9  -2   88.40   10.05
   0   9   2  103.77   15.41
   0   9   2   96.28   11.07
  -1  -9  -2   94.58    7.75
   1   9   2  112.16   16.16
   1   9   2  107.32    8.88
  -2  -9  -2  403.48   17.06
   2   9   2  488.94   29.56
   2   9   2  396.56   17.62
  -3  -9  -2  120.39    7.06
   3   9   2  112.99   17.30
   4   9   2 1165.84   55.31
   5   9   2   18.21   10.87
   6   9   2   10.24    9.45
   7   9   2  353.96   31.95
   8   9   2  315.29   40.81
 -10  10   2  127.27   26.35
  -9  10   2  177.13   30.13
  -8  10   2  279.21   32.25
  -7  10   2   12.13   11.30
  -6  10   2  104.75   20.58
  -5  10   2 1185.42   56.34
  -4  10   2  281.35   24.02
  -3  10   2   96.63   15.04
  -2  10   2   15.02    8.13
   1 -10  -2   51.06    8.97
  -1  10   2   44.60   11.82
  -1  10   2   50.54   10.09
   0 -10  -2  401.72   19.71
   0  10   2  409.15   27.16
   0  10   2  404.44   21.30
  -1 -10  -2 1991.39   67.27
   1  10   2 2013.54   80.28
   1  10   2 1969.75   68.55
  -2 -10  -2  337.61   14.93
   2  10   2  329.30   24.38
   2  10   2  337.33   15.66
   4  10   2  163.06   22.68
   5  10   2  294.12   26.68
   6  10   2  126.92   21.45
   7  10   2  384.27   35.11
   8  10   2  -15.28   11.72
 -10  11   2  124.04   26.20
  -8  11   2  352.51   33.37
  -7  11   2  128.83   23.68
  -6  11   2  274.50   31.42
  -5  11   2  379.82   29.79
  -4  11   2    1.94    8.64
  -3  11   2  227.09   20.33
  -2  11   2 1596.67   64.24
   1 -11  -2  770.13   34.91
  -1  11   2  891.03   44.47
  -1  11   2  834.04   37.66
   0 -11  -2   24.24    5.66
   0  11   2   28.93    7.36
   0  11   2   38.52   12.11
  -1 -11  -2   84.76    8.37
   1  11   2   90.79   11.51
   1  11   2  102.13   16.73
  -2 -11  -2  558.73   22.30
   2  11   2  564.86   23.20
   3  11   2   77.13   15.75
   4  11   2 1069.38   54.99
   5  11   2  208.25   27.68
   6  11   2    2.08   12.48
   7  11   2  333.16   34.55
   8  11   2  237.59   34.37
 -10  12   2   54.99   19.21
  -9  12   2  159.75   28.07
  -8  12   2  379.57   42.97
  -7  12   2   25.52   13.85
  -6  12   2   46.12   14.77
  -5  12   2 1019.88   53.43
  -4  12   2  455.63   35.13
  -3  12   2   66.64   13.96
  -2  12   2  168.36   17.13
  -1  12   2  165.75   15.10
  -1  12   2  137.53   19.39
   0 -12  -2   94.75    9.77
   0  12   2  118.35   14.34
  -1 -12  -2 1217.99   45.57
   1  12   2 1311.81   48.02
   1  12   2 1229.94   58.54
  -2 -12  -2  423.58   17.88
   2  12   2  370.50   29.18
   2  12   2  416.08   18.99
   3  12   2   22.61   10.89
   4  12   2   89.66   19.72
   5  12   2  415.34   34.20
   6  12   2   19.19   11.60
   7  12   2  315.88   39.55
  -9  13   2   28.74   18.56
  -8  13   2  382.30   37.31
  -7  13   2  209.71   30.06
  -6  13   2  239.63   31.98
  -5  13   2  234.19   27.64
  -4  13   2    6.05    9.16
  -3  13   2  146.06   20.52
  -2  13   2 1495.98   62.73
  -1  13   2  483.36   33.40
  -1  13   2  518.75   29.00
   0 -13  -2   50.25    7.89
   0  13   2   34.25    9.21
   0  13   2   26.38   11.43
  -1 -13  -2    4.96    5.51
   1  13   2    4.28    5.60
   1  13   2    5.05    8.85
  -2 -13  -2  136.98    9.16
   2  13   2  135.60   10.36
   2  13   2  146.54   23.02
   3  13   2   68.35   16.76
   4  13   2  591.68   40.18
   5  13   2  172.17   26.49
   7  13   2  235.69   34.20
  -9  14   2   61.24   23.49
  -8  14   2  334.72   40.31
  -7  14   2   57.43   18.69
  -6  14   2   20.18   15.57
  -5  14   2  635.65   42.10
  -4  14   2  550.41   36.61
  -2  14   2  194.76   22.25
  -1  14   2   76.84   16.67
  -1  14   2   92.89   15.06
   0 -14  -2   71.89   11.26
   0  14   2   51.22   10.32
   0  14   2   59.36   14.82
  -1 -14  -2  785.68   32.59
   1  14   2  837.23   47.03
   1  14   2  816.93   34.86
  -2 -14  -2  612.91   25.12
   2  14   2  634.99   26.16
   2  14   2  640.52   41.18
   3  14   2   22.07   10.96
   4  14   2   54.00   17.56
   5  14   2  330.85   31.47
   6  14   2   32.56   16.54
  -8  15   2  312.99   40.04
  -7  15   2  193.51   29.54
  -6  15   2   33.67   17.16
  -5  15   2  423.48   34.94
  -4  15   2   10.68   11.28
  -3  15   2  200.63   24.96
  -2  15   2  805.36   42.35
  -1  15   2  376.46   25.46
  -1  15   2  350.30   29.89
   0  15   2   -0.42    9.17
   0  15   2    8.30    7.30
  -1 -15  -2   12.25    5.66
   1  15   2    9.65    5.94
   1  15   2   18.26   11.73
  -2 -15  -2  308.94   15.84
   2  15   2  315.77   17.25
   2  15   2  317.72   29.93
   3  15   2   71.10   19.69
   4  15   2  512.16   39.56
   5  15   2  129.44   24.96
   6  15   2  -30.29    9.57
  -8  16   2  366.48   43.17
  -7  16   2   -9.04   12.63
  -6  16   2   13.87   14.96
  -5  16   2  350.17   31.86
  -4  16   2  812.55   47.66
  -3  16   2  127.90   20.50
  -1  16   2   74.94   17.92
  -1  16   2   69.27   12.96
   0  16   2   70.61   18.19
   0  16   2  102.71   14.52
  -1 -16  -2  747.70   32.58
   1  16   2  780.21   34.55
   1  16   2  785.69   47.53
  -2 -16  -2  192.01   12.26
   2  16   2  211.18   22.42
   2  16   2  170.67   27.08
   3  16   2   27.00   15.56
   4  16   2   11.89   13.47
   5  16   2  195.22   31.77
  -7  17   2  395.72   37.78
  -6  17   2  180.14   29.48
  -5  17   2  209.13   27.93
  -4  17   2    1.17   12.57
  -3  17   2   27.85   11.52
  -2  17   2  602.95   37.01
  -1  17   2  344.87   30.74
  -1  17   2  373.53   27.11
   0  17   2    6.70    7.94
   0  17   2   14.96   12.15
  -1 -17  -2   19.77    6.74
   1  17   2   36.22    8.40
   1  17   2   33.23   13.74
  -2 -17  -2  153.80   10.90
   2  17   2  151.68   25.96
   3  17   2   24.77   13.04
   4  17   2  209.17   34.42
  -7  18   2   64.74   20.46
  -6  18   2   30.08   17.46
  -5  18   2  341.09   32.82
  -4  18   2  497.80   37.99
  -3  18   2   15.56   12.77
  -2  18   2   77.91   17.02
  -1  18   2   40.74   14.68
  -1  18   2   25.63   13.34
   0  18   2   68.86   19.38
   0  18   2   67.17   14.12
   1  18   2  475.96   25.62
   1  18   2  412.70   57.26
   2  18   2  187.73   30.55
   3  18   2   18.23   14.83
  -6  19   2   34.52   16.80
  -5  19   2  123.68   24.35
  -4  19   2  -28.56   10.07
  -3  19   2   -6.75    9.06
  -2  19   2  392.05   30.92
  -1  19   2  368.89   29.66
   0  19   2    5.84    9.94
   0  19   2   -2.50   11.48
   1  19   2    3.76    7.09
   1  19   2   19.15   16.09
   2  19   2  145.52   27.45
  -4  20   2  213.30   28.75
  -3  20   2   74.21   17.64
  -2  20   2   38.27   13.50
  -1  20   2   25.88   11.79
   0  20   2   14.50   10.84
   0  20   2   -7.22   12.52
   1  20   2  353.10   23.44
   1  20   2  384.72   37.73
   0  21  -3   12.96   12.91
   0 -21   3   19.50   10.16
  -1  21  -3  189.01   29.22
  -2  21  -3   98.06   19.03
  -3  21  -3  -22.41   10.89
   2  20  -3  341.95   36.60
   1  20  -3  354.73   35.75
  -1 -20   3  387.89   21.70
   0  20  -3   45.98   14.66
   0 -20   3   15.95    9.47
  -1  20  -3   88.83   22.09
  -1  20  -3   88.54   18.79
  -2  20  -3  358.22   28.28
  -3  20  -3    4.77   11.84
  -4  20  -3   83.64   21.66
   3  19  -3   51.69   18.91
   2  19  -3   15.12   13.77
  -1 -19   3  315.73   19.49
   0  19  -3   17.28   13.48
  -1  19  -3  529.51   39.42
  -1  19  -3  516.64   31.19
  -2  19  -3  103.04   17.87
  -3  19  -3    8.91   12.29
  -4  19  -3  148.10   25.83
  -5  19  -3  421.55   37.92
  -6  19  -3   50.91   17.61
   4  18  -3  -15.52   10.67
   3  18  -3    0.97   11.73
   2  18  -3  401.77   35.30
   1  18  -3   93.42   22.43
  -1 -18   3  129.60   12.97
  -1 -18   3  107.90   11.52
   0  18  -3   28.67   13.48
  -1  18  -3   41.36   15.66
  -1  18  -3   18.13    9.78
  -2  18  -3  399.19   29.28
  -3  18  -3   86.41   19.11
  -4  18  -3   70.18   19.93
  -5  18  -3   23.98   15.98
  -7  18  -3  116.04   26.36
   5  17  -3  421.16   38.12
   4  17  -3  738.36   49.87
   3  17  -3   27.65   14.18
   2  17  -3    3.95   11.15
   1  17  -3  276.60   28.09
  -1 -17   3  259.63   17.52
   0  17  -3   76.80   11.59
   0  17  -3   60.56   17.34
  -1  17  -3  392.18   32.09
  -1  17  -3  366.08   24.82
  -3  17  -3   -1.88   11.41
  -4  17  -3  214.70   29.26
  -5  17  -3  426.20   35.61
  -6  17  -3  132.67   25.48
  -7  17  -3  163.33   29.62
   6  16  -3   43.27   18.95
   5  16  -3  -13.48   11.17
   4  16  -3  111.06   21.60
   3  16  -3  119.66   23.58
   2  16  -3  403.90   32.78
   1  16  -3  527.68   36.63
  -1 -16   3  456.84   26.56
  -1 -16   3  470.13   23.46
   0  16  -3   29.21    7.92
   0  16  -3    7.94    9.96
  -1  16  -3  114.14   20.42
  -1  16  -3  146.07   18.91
  -2  16  -3  666.48   37.37
  -3  16  -3  208.16   26.59
  -4  16  -3  294.38   29.32
  -5  16  -3    4.17   11.87
  -6  16  -3   74.77   18.22
  -8  16  -3  482.51   42.30
   6  15  -3    0.43   11.38
   5  15  -3  215.53   35.99
   4  15  -3  586.69   41.78
   3  15  -3    5.04    9.88
   2  15  -3   21.75   11.91
   1  15  -3  401.57   31.50
  -1 -15   3  388.85   20.36
  -1 -15   3  410.69   19.54
   0  15  -3  137.27   13.87
   0  15  -3  120.65   19.57
   0 -15   3  150.48   13.69
  -1  15  -3  555.66   31.63
  -1  15  -3  606.36   37.74
  -2  15  -3   90.93   16.36
  -3  15  -3   57.26   14.16
  -4  15  -3   30.16   14.52
  -5  15  -3  945.60   52.81
  -6  15  -3  135.21   24.27
  -7  15  -3   12.35   13.63
  -8  15  -3    9.03   12.03
   7  14  -3  421.86   38.34
   6  14  -3   16.76   13.72
   5  14  -3  107.84   22.08
   4  14  -3   88.27   18.95
   3  14  -3   49.56   13.39
   2  14  -3  299.87   26.73
   1  14  -3  894.67   48.13
  -1 -14   3  911.11   36.64
  -1 -14   3  966.69   35.98
   0  14  -3   68.23   11.68
   0  14  -3   64.47   15.36
   0 -14   3   56.68    9.43
  -1  14  -3  170.59   23.20
  -1  14  -3  168.63   16.74
  -2  14  -3  597.70   33.09
  -3  14  -3  379.63   27.99
  -4  14  -3  269.01   25.85
  -5  14  -3   48.91   15.73
  -6  14  -3   31.86   15.23
  -7  14  -3  159.96   26.30
  -8  14  -3  806.32   53.07
  -9  14  -3  126.80   28.85
   7  13  -3   15.87   13.54
   6  13  -3   17.14   12.75
   5  13  -3  248.80   30.78
   4  13  -3  624.87   40.40
   3  13  -3   20.10   10.76
   2  13  -3   31.89   10.97
   1  13  -3  359.91   26.90
  -1 -13   3  377.26   17.97
   0  13  -3  334.33   19.58
   0  13  -3  313.52   24.41
   0 -13   3  341.55   18.99
  -1  13  -3  422.15   24.51
  -1  13  -3  389.60   28.02
  -2  13  -3  245.12   20.18
  -3  13  -3   55.72   13.17
  -4  13  -3  267.79   25.17
  -5  13  -3 2085.00   88.93
  -6  13  -3  691.48   44.23
  -7  13  -3   20.67   15.54
  -8  13  -3   37.15   15.00
  -9  13  -3  137.33   28.03
   8  12  -3  108.70   26.84
   7  12  -3  513.51   46.57
   6  12  -3   77.24   19.58
   5  12  -3  128.92   21.71
   4  12  -3   70.62   16.84
   3  12  -3  180.13   23.55
   2  12  -3  244.94   23.01
   1  12  -3  986.04   47.87
  -1 -12   3  985.40   36.43
  -1 -12   3  957.28   36.76
   0  12  -3  279.33   17.49
   0  12  -3  256.55   21.56
  -1  12  -3   27.28    8.90
  -1  12  -3   34.38   10.49
   1 -12   3   42.97    9.72
  -2  12  -3 1234.14   52.81
  -3  12  -3  315.14   24.06
  -4  12  -3  188.12   36.02
  -5  12  -3   87.96   18.48
  -6  12  -3   60.31   16.04
  -7  12  -3  311.79   31.31
  -8  12  -3  742.47   50.27
  -9  12  -3  183.45   29.24
   8  11  -3   29.79   15.17
   7  11  -3    9.87   15.11
   6  11  -3   54.32   16.02
   5  11  -3  309.89   27.79
   4  11  -3  688.00   40.93
   3  11  -3   23.98    9.36
   2  11  -3   29.84    9.92
   1  11  -3 1450.69   61.66
  -1 -11   3 1332.59   48.73
  -1 -11   3 1411.50   49.25
   0  11  -3  894.79   43.98
   0  11  -3  896.29   36.24
   0 -11   3  869.52   36.10
  -1  11  -3  221.62   16.68
  -1  11  -3  249.63   20.78
   1 -11   3  209.86   15.96
  -2  11  -3  311.56   21.50
  -3  11  -3   52.57   12.83
  -4  11  -3   84.89   16.38
  -5  11  -3 1234.53   59.37
  -6  11  -3  127.93   21.96
  -7  11  -3   78.36   18.56
  -8  11  -3    0.06   11.58
  -9  11  -3   97.39   24.18
 -10  11  -3   39.62   17.30
   9  10  -3    9.55   12.54
   8  10  -3  220.53   32.32
   7  10  -3  683.65   45.67
   6  10  -3   74.63   17.13
   5  10  -3  157.31   22.72
   4  10  -3   86.84   16.72
   3  10  -3   44.52   10.70
   2  10  -3  621.53   35.41
   1  10  -3 2288.32   83.84
  -1 -10   3 2019.64   70.95
  -1 -10   3 2113.56   70.98
   0  10  -3  113.06   10.72
   0  10  -3  131.17   16.94
   0 -10   3  120.01   10.78
  -1  10  -3   32.04    8.52
  -1  10  -3   25.76    7.87
   1 -10   3   26.30    7.58
  -2  10  -3 1645.30   63.70
   2 -10   3 1596.21   63.52
  -3  10  -3  514.92   30.51
  -4  10  -3  115.23   18.01
  -5  10  -3  332.20   27.49
  -6  10  -3   46.92   14.52
  -7  10  -3  120.12   22.70
  -8  10  -3  694.56   46.94
  -9  10  -3  286.04   36.92
 -10  10  -3   10.54   15.92
   9   9  -3   32.25   17.53
   8   9  -3  101.02   23.84
   7   9  -3   15.89   11.93
   6   9  -3   30.80   12.14
   5   9  -3  282.51   25.20
   4   9  -3 1666.85   74.99
   3   9  -3   21.91    8.32
   2   9  -3   10.19    6.99
   1   9  -3  800.22   38.65
  -1  -9   3  743.29   29.55
  -1  -9   3  820.74   29.53
   0   9  -3  365.59   18.20
   0   9  -3  326.48   22.26
   0  -9   3  303.99   20.66
   0  -9   3  341.26   17.97
  -1   9  -3  853.51   39.02
  -1   9  -3  822.36   36.12
   1  -9   3  883.06   39.69
   1  -9   3  816.49   37.79
  -2   9  -3  901.32   39.97
   2  -9   3  866.49   39.49
   2  -9   3  925.91   40.00
  -3   9  -3   26.21    9.36
   3  -9   3   42.39    9.60
  -4   9  -3  258.83   22.37
  -5   9  -3 1067.04   52.09
  -6   9  -3  445.91   32.84
  -7   9  -3  143.17   22.96
  -8   9  -3   27.55   13.55
  -9   9  -3  134.93   23.32
 -10   9  -3   11.53   17.07
   9   8  -3   -9.33   10.77
   8   8  -3  131.74   23.11
   7   8  -3  622.23   41.60
   6   8  -3   97.99   18.86
   5   8  -3   19.96   11.03
   4   8  -3  112.32   17.56
   3   8  -3  168.03   17.18
   2   8  -3  535.77   29.77
   1   8  -3 2068.53   74.48
  -1  -8   3 1935.94   73.19
  -1  -8   3 1872.17   65.07
  -1  -8   3 1964.18   64.56
   0   8  -3  584.16   24.27
   0   8  -3  518.35   27.84
   0  -8   3  555.98   24.42
   0  -8   3  479.56   26.54
  -1   8  -3   10.20    5.99
  -1   8  -3   13.13    6.45
   1  -8   3   22.94    7.13
   1  -8   3    7.40    5.59
  -2   8  -3 1943.44   74.16
   2  -8   3 2097.89   74.59
   2  -8   3 2046.35   74.44
  -3   8  -3 1072.26   46.96
   3  -8   3 1041.84   44.84
  -4   8  -3  128.09   17.46
  -5   8  -3  435.85   30.05
  -6   8  -3   50.47   15.27
  -7   8  -3   22.85   12.02
  -8   8  -3 1057.74   57.94
  -9   8  -3  306.98   35.46
 -10   8  -3    8.91   13.69
  10  -8   3   -1.29   16.05
   9   7  -3  110.94   12.68
   9   7  -3  161.64   28.79
   9   7  -3  117.97   12.08
   8   7  -3   64.76    8.68
   8   7  -3  103.77   22.37
   8   7  -3   54.27    8.28
   7   7  -3    8.49    4.50
   7   7  -3    8.17    4.28
   7   7  -3   12.18   11.21
   6   7  -3   89.51   17.88
   5   7  -3  258.81   27.75
   4   7  -3 1437.65   62.89
   3   7  -3  463.51   28.12
   2   7  -3  104.63   14.29
  -2  -7   3  105.31   14.06
   1   7  -3 1150.80   46.42
  -1  -7   3 1139.88   38.63
  -1  -7   3 1098.99   39.27
  -1  -7   3 1121.71   45.82
   0   7  -3  718.54   28.47
   0   7  -3  718.65   32.34
   0  -7   3  725.89   28.94
   0  -7   3  692.67   31.47
  -1   7  -3  294.63   17.73
  -1   7  -3  265.08   16.57
   1  -7   3  317.67   17.78
   1  -7   3  291.36   17.03
  -2   7  -3 1507.16   58.00
   2  -7   3 1529.06   58.12
   2  -7   3 1512.72   56.68
  -3   7  -3   20.89    7.62
   3  -7   3   19.53    7.57
   3  -7   3   17.73    7.19
  -4   7  -3  118.79   15.77
  -5   7  -3 1061.79   50.32
  -7   7  -3   56.02   15.53
  -8   7  -3   -4.47    9.97
  -9   7  -3   61.52   17.16
   9  -7   3   35.52   17.32
 -10   7  -3   -6.81   11.24
  10  -7   3  -17.23   14.64
  10   6  -3  137.50   16.62
  10   6  -3  116.74   22.51
   9   6  -3   17.60   10.58
   9   6  -3   33.29    9.11
   9   6  -3   54.26   19.02
   8   6  -3   91.57   21.97
   7   6  -3 1155.78   43.07
   7   6  -3 1205.57   61.06
  -7  -6   3 1172.14   54.95
   6   6  -3  236.53   12.35
   6   6  -3  231.81   22.97
  -6  -6   3  229.86   13.66
   5   6  -3   15.06    4.28
   5   6  -3   28.83   10.81
  -5  -6   3    2.51    5.14
   4   6  -3   94.84   16.64
   3   6  -3  439.28   26.44
   2   6  -3  652.26   31.52
  -2  -6   3  625.44   21.29
  -2  -6   3  636.81   30.82
   1   6  -3 3518.60  114.93
  -1  -6   3 3332.59  107.72
  -1  -6   3 3307.48  106.90
  -1  -6   3 3414.26  114.21
   0   6  -3  533.12   25.59
   0  -6   3  584.93   23.39
   0  -6   3  544.55   25.03
  -1   6  -3  240.87   14.79
  -1   6  -3  266.93   15.18
   1  -6   3  232.99   14.45
   1  -6   3  221.33   14.51
  -2   6  -3 1284.56   50.91
   2  -6   3 1348.94   51.18
   2  -6   3 1299.25   49.01
  -3   6  -3 2162.87   80.47
   3  -6   3 2223.87   80.39
  -4   6  -3  111.95   15.63
  -5   6  -3  342.96   25.07
  -6   6  -3   65.57   14.85
  -7   6  -3   13.34    9.66
  -8   6  -3  571.08   38.53
  -9   6  -3  260.52   26.84
   9  -6   3  286.93   35.12
 -10   6  -3  -14.66   13.53
  10  -6   3   40.03   17.05
  10   5  -3  425.46   39.10
   9   5  -3   83.54   19.70
  -9  -5   3  126.03   14.78
   8   5  -3   25.78   13.11
   8   5  -3   29.85    8.86
  -8  -5   3   26.37    8.73
   7   5  -3   30.93   11.76
   7   5  -3   26.12   11.31
  -7  -5   3   24.27    7.86
   6   5  -3  216.69   30.12
   6   5  -3  195.91   13.19
  -6  -5   3  179.84   22.94
   5   5  -3  227.42   21.40
   5   5  -3  196.41   11.40
  -5  -5   3  159.81   11.97
   4   5  -3  845.67   29.76
   4   5  -3  839.32   42.36
  -4  -5   3  871.48   30.82
   3   5  -3  382.77   14.30
   3   5  -3  358.65   23.71
  -3  -5   3  414.13   24.26
  -3  -5   3  375.07   14.70
   2   5  -3   30.11    3.29
   2   5  -3   28.76    7.64
  -2  -5   3   27.40    3.24
  -2  -5   3   29.64    7.64
   1   5  -3   42.67    7.60
  -1  -5   3   52.11    4.45
  -1  -5   3   62.45    8.42
  -1  -5   3   56.65    5.04
   0   5  -3  376.23   18.51
   0  -5   3  334.67   17.48
   0  -5   3  384.37   16.99
   0  -5   3  413.12   16.93
  -1   5  -3  268.50   15.27
  -1   5  -3  289.50   15.05
   1  -5   3  287.32   14.87
   1  -5   3  272.55   15.14
  -2   5  -3  675.51   30.29
   2  -5   3  675.68   27.95
   2  -5   3  675.63   30.17
  -3   5  -3  207.45   16.54
   3  -5   3  206.06   16.28
  -4   5  -3  189.77   17.52
  -5   5  -3 1875.11   74.94
  -6   5  -3 1014.97   49.53
  -7   5  -3   33.37   11.47
  -8   5  -3   -2.05   10.55
   8  -5   3   -6.87    8.52
  -9   5  -3  196.81   26.84
   9  -5   3  152.12   24.51
 -10   5  -3    6.88   12.53
  10  -5   3   41.85   17.79
  10   4  -3  108.87   22.01
 -10  -4   3  118.56   16.74
   9   4  -3   47.36   15.35
  -9  -4   3   30.89   11.41
   8   4  -3  166.83   25.65
  -8  -4   3  133.51   16.99
   7   4  -3 1640.64   60.66
   7   4  -3 1779.23   75.80
  -7  -4   3 1578.44   62.15
   6   4  -3  577.44   25.60
   6   4  -3  609.18   51.37
  -6  -4   3  571.77   27.16
   5   4  -3  115.95   17.72
   5   4  -3   72.98    8.99
  -5  -4   3   79.30   10.30
   4   4  -3  144.28    8.90
   4   4  -3  103.99   16.73
  -4  -4   3  161.38    9.94
   3   4  -3 1192.67   39.85
   3   4  -3 1197.72   49.66
  -3  -4   3 1252.34   50.04
  -3  -4   3 1148.30   40.23
   2   4  -3    4.08    4.40
   2   4  -3   13.66    2.86
  -2  -4   3   12.99    2.74
  -2  -4   3   15.65    5.92
   1   4  -3 1313.12   46.26
   1   4  -3 1224.78   41.36
  -1  -4   3 1232.85   41.18
  -1  -4   3 1239.51   45.65
   0   4  -3 1238.95   44.11
   0  -4   3 1235.53   43.83
   0  -4   3 1225.06   42.93
   0  -4   3 1307.86   43.43
  -1   4  -3  400.22   17.69
  -1   4  -3  405.87   19.31
   1  -4   3  409.77   19.29
   1  -4   3  452.79   18.19
   2  -4   3  793.85   33.06
  -3   4  -3 2826.50   98.53
   3  -4   3 2830.15   98.42
  -4   4  -3   79.96   12.86
   4  -4   3   83.19   12.53
  -5   4  -3  255.79   20.75
  -6   4  -3   75.86   14.08
  -7   4  -3   26.70   15.16
   7  -4   3   37.68   13.40
  -8   4  -3  499.77   35.86
   8  -4   3  613.03   38.71
  -9   4  -3  311.42   29.49
   9  -4   3  417.63   34.57
 -10   4  -3   30.45   15.31
  10  -4   3   37.64   17.22
  10   3  -3  385.33   35.29
 -10  -3   3  312.48   28.23
   9   3  -3  170.31   26.94
  -9  -3   3  164.83   19.36
   8   3  -3  192.03   27.95
  -8  -3   3  189.73   17.97
   7   3  -3   88.03   11.75
   7   3  -3   78.77   17.56
  -7  -3   3  107.84   14.56
   6   3  -3  174.41   15.59
   6   3  -3  179.52   19.35
  -6  -3   3  203.76   15.47
   5   3  -3    3.16    7.78
   5   3  -3    7.16    5.32
  -5  -3   3   14.43    7.13
   4   3  -3 1895.29   73.77
   4   3  -3 1854.41   63.25
  -4  -3   3 1847.21   64.05
  -4  -3   3 1897.43   73.87
   3   3  -3 1884.71   70.53
   3   3  -3 1894.20   62.17
  -3  -3   3 1908.73   74.49
  -3  -3   3 1877.38   62.49
   2   3  -3  832.86   28.79
   2   3  -3  833.56   34.60
  -2  -3   3  820.12   34.43
  -2  -3   3  860.37   28.98
   1   3  -3 1267.82   44.02
   1   3  -3 1176.40   40.40
  -1  -3   3 1233.62   40.54
  -1  -3   3 1228.26   43.87
   0   3  -3 2364.74   75.84
   0   3  -3 2339.26   75.59
   0  -3   3 2356.67   75.63
   0  -3   3 2296.50   75.47
   1  -3   3 1648.20   57.02
   1  -3   3 1693.07   57.24
   1  -3   3 1643.01   54.39
  -2   3  -3  171.07   12.43
   2  -3   3  181.28   12.45
  -3   3  -3   52.70    9.68
   3  -3   3   49.68    9.14
  -4   3  -3  119.93   14.72
   4  -3   3  111.83   14.23
  -5   3  -3  944.55   43.50
  -6   3  -3  734.06   38.31
   6  -3   3  718.94   37.74
  -7   3  -3   21.71   11.20
   7  -3   3    5.36    8.78
  -8   3  -3   18.68   12.59
   8  -3   3   36.84   14.31
  -9   3  -3  518.08   37.23
   9  -3   3  570.70   40.56
  10  -3   3  -29.21   10.80
  10   2  -3  149.88   29.29
 -10  -2   3  137.14   20.35
   9   2  -3    9.61   11.91
  -9  -2   3    2.73   10.00
   8   2  -3   76.69   17.51
  -8  -2   3   69.50   14.29
   7   2  -3 1722.88   76.47
  -7  -2   3 1768.70   67.95
   6   2  -3  417.64   29.56
   6   2  -3  460.98   23.71
  -6  -2   3  489.58   25.49
   5   2  -3   66.89   13.50
   4   2  -3   41.50    6.52
   4   2  -3   18.35    9.70
  -4  -2   3   39.00    7.00
   3   2  -3  306.29   19.37
   3   2  -3  280.32   13.48
  -3  -2   3  263.96   13.89
  -3  -2   3  327.83   19.75
   2   2  -3 2462.41   87.37
   2   2  -3 2602.69   82.42
  -2  -2   3 2657.56   82.70
  -2  -2   3 2560.27   87.64
   1   2  -3 2624.59   83.07
   1   2  -3 2611.44   85.31
  -1  -2   3 2622.51   82.99
  -1  -2   3 2586.20   85.41
   0   2  -3  248.12   11.18
   0   2  -3  255.08   10.44
   0  -2   3  239.72   11.17
   0  -2   3  264.48   10.58
   1  -2   3  160.19   10.09
   2  -2   3  719.43   29.42
  -3   2  -3 2632.71   91.07
   3  -2   3 2662.90   90.90
  -4   2  -3  223.02   16.65
   4  -2   3  211.61   16.25
   4  -2   3  243.45   17.90
  -5   2  -3  494.01   28.04
   5  -2   3  530.27   29.61
  -6   2  -3  201.57   19.12
   6  -2   3  224.21   19.97
  -7   2  -3   35.12   11.37
   7  -2   3    4.47    9.42
  -8   2  -3  635.79   37.81
   8  -2   3  602.34   39.01
   9  -2   3  595.45   41.79
  10  -2   3   14.17   12.91
  10  -2   3    1.78   12.33
 -10  -1   3  361.35   29.35
   9   1  -3  545.30   40.42
   8   1  -3   80.74   17.32
  -8  -1   3  102.63   15.96
   7   1  -3   10.21    9.26
  -7  -1   3   -2.17    6.95
   6   1  -3  266.31  265.00
  -6  -1   3  240.41  292.58
   5   1  -3   25.24   10.66
  -5  -1   3   19.45    5.58
   4   1  -3 2361.12   78.99
   4   1  -3 2263.86   86.14
   3   1  -3  518.63   22.08
   3   1  -3  549.19   27.43
  -3  -1   3  530.48   22.51
   2   1  -3  591.49   22.01
   2   1  -3  575.52   25.72
  -2  -1   3  539.23   21.81
   1   1  -3   36.23    4.43
   1   1  -3   42.20    6.31
  -1  -1   3   27.93    4.12
   0   1  -3  409.82   14.06
   0  -1   3  398.56   15.91
  -1   1  -3  860.62   31.62
   1  -1   3  886.78   31.85
   1  -1   3  891.83   28.90
   2  -1   3  416.79   17.90
   2  -1   3  411.39   19.28
   2  -1   3  408.20   19.05
   3  -1   3   27.95    6.63
   3  -1   3   19.40    5.87
  -4   1  -3   59.65   10.24
   4  -1   3   44.09   10.42
   4  -1   3   48.78    9.20
  -5   1  -3  713.66   34.77
   5  -1   3  707.75   34.24
   5  -1   3  783.80   37.63
  -6   1  -3 1151.15   49.52
   6  -1   3 1056.03   49.45
  -7   1  -3   18.68    9.69
   7  -1   3   16.38   10.31
   8  -1   3   36.49   14.41
   9  -1   3  223.53   25.94
   9  -1   3  273.64   34.07
  10  -1   3   18.72   15.14
  10  -1   3   39.26   13.73
  11   0  -3   50.90   21.36
 -11   0   3   15.84   14.11
  10   0  -3  111.64   24.98
 -10   0   3  149.18   21.72
   9   0  -3   20.89   14.32
  -9   0   3   -9.33   10.31
   8   0  -3   33.39   14.94
  -8   0   3   42.35   12.77
   7   0  -3  587.07   37.38
  -7   0   3  584.23   32.33
   6   0  -3 1056.20   51.45
  -6   0   3  973.27   43.84
   5   0  -3  191.24   19.41
   5   0  -3  127.73   12.09
  -5   0   3  175.72   15.47
   4   0  -3  134.19   10.88
   4   0  -3  149.02   18.86
  -4   0   3  130.69   11.60
   3   0  -3  431.39   19.70
  -3   0   3  416.19   19.78
   2   0  -3  249.50   12.67
  -2   0   3  268.09   13.19
   1   0  -3 1277.49   44.10
  -1   0   3 1352.83   44.42
   0   0   3  284.98   12.43
  -1   0  -3  135.48    8.18
  -1   0  -3  150.43    7.27
   1   0   3  131.05    8.29
   1   0   3  149.46    7.10
  -2   0  -3  483.04   20.26
   2   0   3  471.49   20.59
   2   0   3  467.69   20.03
   2   0   3  460.45   20.36
   3   0   3 3002.23  102.88
   3   0   3 3083.74  102.08
   3   0   3 3105.04  102.68
   4   0   3   10.65    5.64
   4   0   3   13.27    6.42
   4   0   3   11.91    6.99
   5   0   3  393.22   22.80
   5   0   3  379.89   25.06
   6   0   3    9.67    7.46
   7   0   3   38.25   13.36
   8   0   3  429.62   32.30
   8   0   3  421.23   28.71
   9   0   3  548.54   39.56
   9   0   3  646.73   37.05
  10   0   3   22.26   15.00
  10   0   3   13.32    9.98
  11  -1  -3   11.80   15.78
 -11   1   3   -1.21   12.30
  10  -1  -3  302.10   32.95
 -10   1   3  258.11   26.34
   9  -1  -3  327.91   31.15
  -9   1   3  262.58   25.57
   8  -1  -3   22.07   13.76
  -8   1   3    5.42   10.85
   7  -1  -3  104.31   19.19
  -7   1   3   87.17   15.18
   6  -1  -3  271.09   24.99
   5  -1  -3    1.76    5.22
  -5   1   3   -0.54    5.92
   4  -1  -3 3087.10  108.57
  -4   1   3 3178.19  106.64
   3  -1  -3 1242.80   45.82
   2  -1  -3   23.58    4.76
  -2   1   3   33.77    5.74
   1  -1  -3  282.46   13.28
  -1   1   3  300.80   13.53
   0  -1  -3  680.30   24.39
   0  -1  -3  649.92   23.66
   0   1   3  659.82   24.26
  -1  -1  -3   19.91    3.82
  -1  -1  -3   12.29    3.49
   1   1   3   12.53    3.51
   1   1   3   14.47    3.57
  -2  -1  -3 1345.40   47.54
  -2  -1  -3 1421.81   48.83
   2   1   3 1415.18   48.85
   2   1   3 1322.21   47.34
  -3  -1  -3   49.05    8.54
   3   1   3   37.48    6.86
   3   1   3   49.08    9.78
   3   1   3   27.35    6.08
  -4  -1  -3   79.63   12.65
   4   1   3   70.21    9.97
   4   1   3   66.69    9.93
   4   1   3   72.39   12.25
   5   1   3  847.75   40.97
   5   1   3  826.76   36.22
   5   1   3  787.27   35.82
   6   1   3 1759.26   65.33
   6   1   3 1600.88   68.58
   7   1   3   46.92   11.53
   7   1   3   23.30   14.90
   8   1   3   35.34   12.92
   8   1   3   26.97   10.21
   9   1   3   91.26   19.38
   9   1   3   66.17   15.32
  10   1   3  100.92   17.90
  10   1   3   88.68   19.57
  11  -2  -3   12.68   18.18
 -11   2   3   36.19   15.43
  10  -2  -3  135.54   25.98
 -10   2   3  106.14   19.40
   9  -2  -3   32.24   13.92
  -9   2   3    5.43   11.96
   8  -2  -3   15.24   13.29
  -8   2   3   12.74   10.12
   7  -2  -3  927.39   51.22
  -7   2   3 1061.24   48.87
  -6   2   3 1148.67   50.66
   5  -2  -3   33.85    8.38
  -5   2   3   35.29   10.21
   4  -2  -3   24.92    6.85
  -4   2   3   26.20    7.66
   3  -2  -3  915.93   35.77
  -3   2   3  861.96   35.84
   2  -2  -3   65.69    8.18
  -2   2   3   54.80    7.57
   1  -2  -3 2007.11   66.66
   0  -2  -3 2784.82   89.86
   0  -2  -3 2741.83   89.05
   0   2   3 2822.19   89.16
   0   2   3 2740.49   89.91
  -1  -2  -3  183.44    9.58
  -1  -2  -3  179.37   10.64
   1   2   3  185.50   10.63
   1   2   3  181.95    9.66
  -2  -2  -3  855.73   33.13
  -2  -2  -3  806.56   30.60
   2   2   3  884.52   33.62
   2   2   3  814.49   30.59
  -3  -2  -3 2211.95   78.33
   3   2   3 2281.41   78.98
   3   2   3 2267.25   75.29
   3   2   3 2121.21   74.28
  -4  -2  -3   14.66    7.49
   4   2   3   11.36    5.25
   4   2   3    7.95    6.68
   4   2   3   27.97    7.06
   5   2   3  198.10   14.67
   5   2   3  159.81   13.85
   5   2   3  181.97   18.40
   6   2   3   57.18   12.88
   6   2   3   62.56   11.01
   6   2   3   50.72    9.03
   7   2   3   15.56    8.44
   7   2   3    5.72   10.38
   8   2   3  362.53   25.08
   8   2   3  319.15   29.23
   9   2   3  544.62   40.08
  10   2   3   33.55   13.36
  10   2   3   33.85   15.38
  11  -3  -3   10.89   18.42
 -11   3   3   -4.10   11.80
  10  -3  -3  319.49   34.65
 -10   3   3  329.41   30.40
   9  -3  -3  460.98   38.55
  -9   3   3  451.62   34.48
   8  -3  -3   19.25   14.86
  -8   3   3   11.75   10.51
  -7   3   3   40.32   12.32
   6  -3  -3  -44.32  348.51
  -6   3   3   67.03  218.21
  -5   3   3   73.43   12.71
   4  -3  -3 1116.90   45.29
  -4   3   3 1099.42   45.81
   3  -3  -3 1578.89   57.63
  -3   3   3 1568.12   58.05
   2  -3  -3    5.29    3.79
  -2   3   3    4.69    4.07
   1  -3  -3 1605.15   55.17
  -1   3   3 1613.82   55.53
   0  -3  -3 4441.15  140.95
   0  -3  -3 4495.03  142.99
   0   3   3 4362.26  141.08
   0   3   3 4535.54  143.30
  -1  -3  -3 1755.35   58.96
  -1  -3  -3 1813.01   61.94
   1   3   3 1774.22   59.02
   1   3   3 1798.11   61.98
  -2  -3  -3  977.37   37.72
  -2  -3  -3  872.61   33.20
   2   3   3  982.50   38.21
   2   3   3  933.39   33.47
  -3  -3  -3   24.92    8.09
   3   3   3   16.31    4.49
   3   3   3   18.09    7.34
   3   3   3   16.33    5.05
  -4  -3  -3    5.44    6.16
   4   3   3   -0.38    4.75
   4   3   3    5.83    6.75
   5   3   3  350.89   22.07
   5   3   3  372.68   19.88
   5   3   3  335.81   25.21
   6   3   3 1389.93   62.81
   6   3   3 1480.86   56.08
   6   3   3 1460.27   55.96
   7   3   3   48.79   12.44
   7   3   3   32.32    9.46
   8   3   3   13.22    8.51
   8   3   3    6.73   11.80
   9   3   3   55.99   17.70
   9   3   3   64.00   12.87
  10   3   3  109.22   16.46
  11  -4  -3   22.42   19.75
 -11   4   3  -16.18   11.42
  10  -4  -3  154.66   28.36
 -10   4   3  182.66   27.76
   9  -4  -3   22.64   17.29
  -9   4   3   22.80   12.87
  -8   4   3   28.76   13.76
  -7   4   3 1332.43   65.56
  -6   4   3  685.66   37.30
  -5   4   3    3.43    6.92
   4  -4  -3   12.56    5.85
  -4   4   3   30.80    7.99
   3  -4  -3 1536.01   57.50
  -3   4   3 1543.00   57.91
   2  -4  -3   93.32    9.25
  -2   4   3  102.36    9.61
   1  -4  -3 5236.25  166.81
   1  -4  -3 5284.85  169.00
  -1   4   3 5200.63  167.08
   0  -4  -3  995.13   38.00
   0  -4  -3  951.32   34.80
   0   4   3  959.52   37.98
   0   4   3  968.70   35.12
  -1  -4  -3 1147.26   38.86
  -1  -4  -3 1083.88   42.53
   1   4   3 1090.86   42.92
   1   4   3 1117.36   38.75
  -2  -4  -3  486.05   24.06
  -2  -4  -3  465.56   19.15
   2   4   3  476.58   19.44
   2   4   3  500.02   24.64
  -3  -4  -3 2691.82   92.91
   3   4   3 2561.44   85.27
   3   4   3 2584.04   93.07
   4   4   3  313.44   16.07
   4   4   3  321.87   17.02
   4   4   3  342.48   23.09
   5   4   3  191.99   13.76
   5   4   3  161.95   17.49
   5   4   3  194.78   13.18
   6   4   3    1.29    5.36
   6   4   3    6.60    8.68
   6   4   3    5.75    5.46
   7   4   3   89.18   18.51
   7   4   3  102.99   13.51
   8   4   3  339.61   23.11
   8   4   3  369.54   31.84
   9   4   3  641.66   33.50
   9   4   3  601.42   43.09
  10   4   3   -4.53   15.36
  11  -5  -3   22.55   20.95
 -11   5   3    6.03   17.63
  10  -5  -3  530.18   44.03
 -10   5   3  470.98   39.48
  -9   5   3  354.51   32.13
  -8   5   3   24.47   13.73
  -7   5   3  187.86   23.61
  -6   5   3  284.25   23.94
  -5   5   3   54.10   12.00
  -4   5   3 1008.93   44.37
   3  -5  -3 2657.61   92.20
  -3   5   3 2615.73   92.68
   2  -5  -3    7.93    4.39
  -2   5   3    2.75    4.24
   1  -5  -3   65.40    9.33
   1  -5  -3   64.87    8.16
  -1   5   3   51.15    8.63
   0  -5  -3 2366.82   78.04
   0  -5  -3 2361.23   82.00
   0   5   3 2436.60   82.85
   0   5   3 2262.19   78.03
  -1  -5  -3   85.55   10.55
  -1  -5  -3   75.88    6.56
   1   5   3   72.25   10.70
   1   5   3   77.56    7.87
  -2  -5  -3 1497.23   51.81
  -2  -5  -3 1544.81   58.77
   2   5   3 1575.04   59.23
   2   5   3 1538.48   51.94
  -3  -5  -3  239.02   12.84
  -3  -5  -3  266.68   18.88
   3   5   3  267.74   19.61
   3   5   3  251.82   12.83
   4   5   3    6.74    7.17
   4   5   3    2.35    4.01
   4   5   3    5.08    3.54
   5   5   3  431.65   20.91
   5   5   3  400.35   27.25
   5   5   3  416.57   21.02
   6   5   3 1384.25   60.84
   6   5   3 1197.14   59.15
   6   5   3 1248.67   47.87
   7   5   3   85.69   11.33
   7   5   3   82.02   18.86
   7   5   3  102.40   12.65
   8   5   3   44.91   16.43
   8   5   3   48.15   10.18
   9   5   3  152.33   26.79
   9   5   3  158.03   17.84
  11  -6  -3  -18.23   15.59
 -11   6   3  -24.75   12.98
  10  -6  -3  297.54   46.53
 -10   6   3  299.80   35.12
  -9   6   3  -11.20   10.64
  -8   6   3   37.56   14.17
  -7   6   3 1135.29   56.05
  -6   6   3 1386.70   61.94
  -5   6   3   14.89    8.40
  -4   6   3   83.76   13.67
   3  -6  -3  212.32   16.37
  -3   6   3  282.83   19.08
   2  -6  -3  239.02   15.67
   2  -6  -3  261.99   17.50
  -2   6   3  227.67   15.81
   1  -6  -3 2812.71  100.45
   1  -6  -3 2737.81   92.82
  -1   6   3 2767.58   93.39
   0  -6  -3  797.24   43.02
   0  -6  -3  879.27   32.93
   0   6   3  883.35   37.97
   0   6   3  863.46   33.26
  -1  -6  -3   13.21    6.19
  -1  -6  -3   18.45    4.40
   1   6   3   16.97    6.71
   1   6   3   17.91    4.51
  -2  -6  -3  205.30   16.68
  -2  -6  -3  223.22   11.40
   2   6   3  243.01   18.33
   2   6   3  224.21   11.70
  -3  -6  -3 2262.89   74.21
   3   6   3 2218.09   84.63
   3   6   3 2253.61   73.86
   4   6   3  102.69    8.00
   4   6   3   98.78    8.92
   4   6   3  112.51   16.88
   5   6   3  134.96   18.85
   5   6   3  148.94   10.27
   5   6   3  151.52   11.71
   6   6   3   71.42   16.17
   6   6   3   84.11    9.89
   6   6   3   84.93   10.68
   7   6   3  247.02   14.98
   7   6   3  192.04   27.20
   7   6   3  185.52   15.19
   8   6   3  321.71   18.93
   8   6   3  257.06   20.04
   8   6   3  298.18   30.13
   9   6   3  597.02   43.88
   9   6   3  557.74   29.13
 -10   7   3  332.54   38.85
  -9   7   3  705.66   45.64
  -8   7   3   40.75   15.81
  -7   7   3  211.04   26.94
  -6   7   3  150.64   32.76
  -5   7   3  110.87   16.27
  -4   7   3 1228.51   53.15
  -3   7   3 1524.16   60.19
   2  -7  -3  176.17   13.96
   2  -7  -3  158.73   14.96
  -2   7   3  182.60   14.79
   1  -7  -3  130.96   13.64
   1  -7  -3  137.53   10.92
  -1   7   3  136.64   16.38
  -1   7   3  108.11   11.03
   0  -7  -3 2151.78   80.03
   0  -7  -3 2151.65   74.14
   0   7   3 2274.11   81.53
  -1  -7  -3  118.77   12.98
  -1  -7  -3  116.13    8.13
   1   7   3   79.75    8.09
   1   7   3  140.52   16.84
  -2  -7  -3  451.27   18.92
   2   7   3  460.79   26.99
   2   7   3  446.99   19.11
  -3  -7  -3  359.29   16.41
   3   7   3  412.66   26.28
   3   7   3  385.30   16.48
   4   7   3   60.72    6.19
   4   7   3   60.08    7.14
   4   7   3   42.21   11.12
   5   7   3  368.39   17.03
   5   7   3  377.36   17.92
   6   7   3  383.98   30.46
   6   7   3  406.38   26.63
   6   7   3  403.93   19.52
   7   7   3  100.28   11.36
   7   7   3   99.56   10.55
   7   7   3   77.12   19.66
   8   7   3   22.94    6.94
   8   7   3   13.29    8.93
   8   7   3   34.69   16.52
   9   7   3  210.53   17.53
   9   7   3  134.41   26.47
 -10   8   3  224.98   42.24
  -9   8   3    6.39   13.82
  -8   8   3   24.31   12.82
  -7   8   3  612.68   40.80
  -6   8   3 1492.42   69.76
  -5   8   3  174.03   23.49
  -4   8   3   40.37   11.18
  -3   8   3  548.30   30.05
   2  -8  -3  340.88   20.80
  -2   8   3  426.26   23.42
   1  -8  -3  488.47   23.36
  -1   8   3  480.11   24.04
  -1   8   3  449.04   27.12
   0  -8  -3  924.53   35.49
   0   8   3  906.49   42.20
   0   8   3  892.50   36.05
  -1  -8  -3   30.10    5.61
   1   8   3   27.69    5.99
   1   8   3   27.15    9.47
  -2  -8  -3  456.16   19.66
   2   8   3  513.42   29.85
   2   8   3  481.59   20.27
  -3  -8  -3 1288.85   44.77
   3   8   3 1234.02   44.45
   3   8   3 1409.33   58.87
   4   8   3  356.25   16.78
   4   8   3  403.45   16.69
   4   8   3  400.31   27.78
   5   8   3  226.13   12.76
   5   8   3  262.06   12.55
   5   8   3  234.18   23.79
   6   8   3   56.96    7.80
   6   8   3   55.18    6.98
   6   8   3   40.86   14.64
   7   8   3   33.90    6.80
   7   8   3   30.71   14.86
   7   8   3   23.74    6.88
   8   8   3   64.97   10.82
   8   8   3   59.65   19.97
   9   8   3  336.31   19.27
   9   8   3  285.90   36.86
 -10   9   3  163.92   29.30
  -9   9   3  294.53   35.87
  -8   9   3   17.17   12.75
  -7   9   3  112.37   20.39
  -6   9   3   38.63   13.77
  -5   9   3  110.02   21.33
  -4   9   3 1195.39   54.28
  -3   9   3  776.74   38.22
   2  -9  -3   60.43   13.53
  -2   9   3   68.17   11.56
   1  -9  -3  282.29   17.33
  -1   9   3  316.13   22.49
  -1   9   3  269.90   18.12
   0  -9  -3 1732.54   62.80
   0   9   3 1880.02   72.62
   0   9   3 1754.26   63.92
  -1  -9  -3   54.66    7.23
   1   9   3   37.60    9.26
   1   9   3   48.56   11.95
  -2  -9  -3  332.09   15.46
   2   9   3  340.89   16.33
   2   9   3  322.73   24.68
  -3  -9  -3  165.11    9.67
   3   9   3  179.97   18.67
   3   9   3  169.96    9.85
   4   9   3   33.11    4.92
   4   9   3   28.17    5.25
   4   9   3   49.63   12.69
   5   9   3  101.81   18.57
   6   9   3  545.37   38.19
   7   9   3  110.52   21.43
   8   9   3    5.08   17.11
 -10  10   3  121.87   27.01
  -9  10   3   -9.44   14.13
  -8  10   3    7.22   13.46
  -7  10   3  434.36   34.62
  -6  10   3 1097.03   55.83
  -5  10   3   95.84   17.86
  -4  10   3   23.95   10.04
  -3  10   3 1060.60   48.29
  -2  10   3  166.16   15.78
   1 -10  -3  338.96   19.37
  -1  10   3  369.10   25.83
  -1  10   3  315.76   20.62
   0 -10  -3  823.06   35.20
   0  10   3  930.67   44.84
   0  10   3  882.28   36.66
  -1 -10  -3   16.89    4.56
   1  10   3   16.06    8.93
   1  10   3   19.93    5.38
  -2 -10  -3  366.09   16.62
   2  10   3  339.91   25.79
   2  10   3  355.68   17.45
  -3 -10  -3 1494.49   49.03
   3  10   3 1409.74   48.90
   3  10   3 1385.46   63.91
   4  10   3  224.54   23.35
   5  10   3  178.03   24.58
   6  10   3   55.10   15.91
   7  10   3  152.03   26.04
   8  10   3   49.14   19.76
 -10  11   3   46.54   20.15
  -9  11   3  576.83   49.75
  -8  11   3   -8.40    8.18
  -7  11   3   21.34   12.88
  -6  11   3   67.50   16.84
  -5  11   3  113.55   21.26
  -4  11   3  393.87   29.15
  -3  11   3  733.65   38.65
  -2  11   3   84.60   13.87
   1 -11  -3  102.98   15.41
  -1  11   3   91.06   15.38
  -1  11   3  118.21   14.67
   0 -11  -3  999.74   40.23
   0  11   3 1064.10   42.45
   0  11   3  984.92   48.43
  -1 -11  -3  247.05   14.22
   1  11   3  207.28   20.35
   1  11   3  232.15   14.90
  -2 -11  -3   94.58    8.37
   2  11   3   96.20   17.08
   2  11   3  108.99    9.56
  -3 -11  -3  116.69    8.32
   3  11   3  119.85   19.40
   3  11   3  117.63    8.33
   4  11   3   14.66   10.97
   5  11   3  146.94   22.99
   6  11   3 1043.60   57.89
   7  11   3  135.31   28.30
   8  11   3  -12.92   11.79
  -9  12   3   -0.17   14.58
  -8  12   3   39.15   17.55
  -7  12   3  463.79   37.97
  -6  12   3  655.37   42.73
  -5  12   3   55.45   15.45
  -4  12   3   25.70   11.46
  -3  12   3  515.54   32.23
  -2  12   3  397.49   26.00
  -1  12   3  412.50   37.22
  -1  12   3  460.40   26.40
   0 -12  -3  346.37   19.51
   0  12   3  347.39   27.01
   0  12   3  396.32   21.99
   1  12   3   94.53   11.66
   1  12   3  102.68   18.11
  -2 -12  -3   91.27    9.21
   2  12   3   86.68   16.41
  -3 -12  -3 1298.42   44.57
   3  12   3 1305.06   62.55
   4  12   3  284.03   26.57
   5  12   3  111.95   21.74
   6  12   3    9.00   11.77
   7  12   3   90.54   22.18
  -9  13   3  412.80   40.62
  -7  13   3   25.33   14.95
  -6  13   3  -10.77    9.68
  -5  13   3  210.64   27.48
  -4  13   3  197.01   25.49
  -3  13   3  543.14   33.68
  -2  13   3  217.78   20.90
  -1  13   3   69.02   12.54
  -1  13   3   57.17   14.72
   0 -13  -3  893.67   38.03
   0  13   3  862.33   47.34
   0  13   3  962.61   40.98
  -1 -13  -3  344.03   18.31
   1  13   3  347.64   28.11
   1  13   3  352.76   20.70
  -2 -13  -3   88.42    9.33
   2  13   3   79.24   18.03
  -3 -13  -3  315.92   14.67
   3  13   3  363.86   29.49
   4  13   3   -0.93    9.51
   5  13   3   16.38   13.09
   7  13   3  150.41   27.69
  -9  14   3    8.18   17.38
  -8  14   3  124.59   25.20
  -7  14   3  150.34   24.79
  -6  14   3 1080.86   59.45
  -5  14   3  107.45   20.32
  -4  14   3   20.29   11.30
  -3  14   3  448.46   31.36
  -2  14   3  153.21   19.55
  -1  14   3  121.49   20.54
  -1  14   3  124.81   16.38
   0  14   3  507.70   34.98
   0  14   3  547.98   28.99
  -1 -14  -3   34.66    7.70
   1  14   3   31.55    8.50
   1  14   3   29.64   11.79
  -2 -14  -3   80.42    8.68
   2  14   3   78.36    9.29
   2  14   3   63.94   16.59
   3  14   3  632.53   42.26
   4  14   3  234.91   31.02
   5  14   3    1.17   12.00
   6  14   3    8.34   12.91
  -8  15   3   87.27   23.21
  -7  15   3   53.71   19.18
  -6  15   3   37.47   16.42
  -5  15   3  105.20   20.25
  -4  15   3  308.97   28.17
  -3  15   3  910.13   47.39
  -2  15   3   37.65   12.06
  -1  15   3  104.09   20.88
  -1  15   3   99.87   16.21
   0  15   3  314.07   21.76
   0  15   3  257.55   26.81
  -1 -15  -3  508.46   24.83
   1  15   3  480.52   36.54
   1  15   3  543.72   26.75
  -2 -15  -3  184.95   12.38
   2  15   3  199.61   27.82
   2  15   3  176.23   13.52
   3  15   3   66.74   17.58
   4  15   3   25.22   12.71
   5  15   3   28.20   13.14
  -8  16   3   13.16   17.78
  -7  16   3  137.11   25.87
  -6  16   3  660.04   45.66
  -5  16   3   50.20   15.94
  -4  16   3   13.28   13.02
  -3  16   3  124.51   21.58
  -2  16   3  129.87   19.93
  -1  16   3   58.19   16.12
  -1  16   3   76.41   14.96
   0  16   3  333.38   30.05
   0  16   3  318.54   22.43
  -1 -16  -3   85.73   11.29
   1  16   3   88.39   13.19
   1  16   3   85.44   18.43
  -2 -16  -3   37.46    6.65
   2  16   3   50.03    8.47
   2  16   3   72.99   17.68
   3  16   3  426.41   37.34
   4  16   3  136.12   25.22
   5  16   3    6.94   15.52
  -7  17   3   68.81   21.62
  -6  17   3   55.67   17.57
  -5  17   3   88.01   20.98
  -4  17   3  183.41   26.70
  -3  17   3 1046.39   54.53
  -2  17   3   99.55   18.65
  -1  17   3   28.12   15.41
  -1  17   3   47.54   11.96
   0  17   3  405.68   34.15
   0  17   3  424.11   26.89
   1  17   3  264.50   19.05
   1  17   3  276.28   34.87
  -2 -17  -3  -15.39    7.63
   2  17   3   -4.65    6.04
   2  17   3   12.83   14.97
   3  17   3   32.89   16.39
   4  17   3   39.11   17.35
  -6  18   3  479.49   41.35
  -5  18   3   78.26   20.09
  -4  18   3   -0.21   12.97
  -3  18   3  115.90   20.30
  -2  18   3  294.83   26.73
  -1  18   3  105.44   17.40
   0  18   3  316.34   24.64
   1  18   3   -8.17    7.41
   1  18   3    4.57   11.17
   2  18   3    5.80    7.81
   2  18   3    6.55   13.00
   3  18   3  403.16   37.26
  -5  19   3  103.28   37.62
  -4  19   3   25.12   14.79
  -3  19   3  325.91   28.52
  -2  19   3   38.34   15.18
  -1  19   3    2.76   12.30
   0  19   3  268.02   23.54
   0  19   3  298.82   32.44
   1  19   3  377.57   35.69
   1  19   3  330.46   22.25
   2  19   3   26.34   17.49
  -4  20   3   17.75   13.15
  -3  20   3   44.17   18.28
  -2  20   3  191.08   25.93
  -1  20   3  -27.86    9.40
   0  20   3  245.99   34.69
   0  20   3  297.49   24.62
   0  21  -4    2.39   14.56
   0 -21   4   22.07    9.40
  -1  21  -4   25.88   15.41
   1 -21   4   32.77   13.09
  -3  21  -4  429.20   33.49
   2  20  -4   -2.78   10.82
   1  20  -4    4.81   13.45
  -1 -20   4  -19.12    6.28
   0  20  -4  301.40   37.24
   0 -20   4  260.31   20.90
  -2  20  -4    1.32   10.04
  -3  20  -4   -1.19   12.31
  -4  20  -4  127.10   23.78
   3  19  -4  304.91   38.11
   2  19  -4  367.47   35.42
   1  19  -4   -2.61   11.33
  -1 -19   4   17.11    7.35
   0  19  -4   27.29   12.85
   0 -19   4   23.99    8.91
  -1  19  -4   14.67   14.91
  -2  19  -4  -12.88    8.72
  -3  19  -4  444.19   33.35
  -4  19  -4  265.16   32.39
  -5  19  -4    0.09   13.56
  -6  19  -4   41.64   17.54
   4  18  -4   51.83   17.80
   3  18  -4  290.79   31.07
   2  18  -4    0.86   11.07
   1  18  -4   40.28   16.73
  -1 -18   4   39.42    8.46
   0  18  -4  491.76   37.62
   0 -18   4  509.10   27.67
  -1  18  -4  726.90   36.94
  -1  18  -4  676.96   45.28
  -2  18  -4    7.83    9.65
  -3  18  -4    8.38   12.36
  -4  18  -4  318.74   30.08
  -5  18  -4   27.21   15.43
  -7  18  -4  310.84   38.72
   5  17  -4   74.23   21.21
   4  17  -4   43.92   15.92
   3  17  -4  323.26   32.68
   2  17  -4  419.47   35.13
   1  17  -4   10.45   10.42
  -1 -17   4   17.86    6.43
  -1 -17   4    2.20    6.04
   0  17  -4   90.61   19.31
   0 -17   4   78.61   13.50
  -1  17  -4    2.58    7.63
  -1  17  -4    0.44   10.51
  -2  17  -4   12.29   11.95
  -3  17  -4  373.37   30.44
  -4  17  -4  409.62   34.51
  -5  17  -4   23.85   13.83
  -6  17  -4   81.36   21.82
  -7  17  -4  340.98   39.75
   6  16  -4  165.72   29.69
   5  16  -4  322.40   33.15
   4  16  -4   29.35   12.71
   3  16  -4  254.56   26.83
   2  16  -4   11.83   11.03
   1  16  -4   12.24    9.91
  -1 -16   4    1.68    5.18
   0  16  -4  933.72   50.67
  -1  16  -4  875.56   40.22
  -1  16  -4  766.39   46.06
  -2  16  -4   13.85   10.11
  -3  16  -4   12.63   12.94
  -4  16  -4  322.20   30.13
  -5  16  -4   69.95   17.58
  -6  16  -4  343.77   33.28
  -7  16  -4  366.44   46.21
  -8  16  -4   12.93   16.00
   6  15  -4  280.16   36.61
   5  15  -4   90.13   18.70
   4  15  -4   33.31   13.87
   3  15  -4  229.17   24.08
   2  15  -4  705.25   42.85
  -2 -15   4  630.82   24.16
   1  15  -4   23.84   10.35
  -1 -15   4   16.03    6.04
  -1 -15   4    8.69    5.62
   0  15  -4  174.67   24.40
   0 -15   4  136.05   13.63
  -1  15  -4   70.42   15.75
  -1  15  -4   60.77   12.87
  -2  15  -4   11.56    9.35
  -3  15  -4  325.85   26.95
  -4  15  -4  372.57   30.40
  -5  15  -4   18.48   12.88
  -6  15  -4   50.90   16.14
  -7  15  -4  272.75   34.02
  -8  15  -4  105.59   24.27
   7  14  -4   14.18   13.77
   6  14  -4   77.11   20.88
   5  14  -4  522.16   39.29
   4  14  -4   34.61   14.75
   3  14  -4  323.56   28.26
   2  14  -4   38.29   13.50
  -2 -14   4   31.20    4.63
   1  14  -4   45.76   12.87
  -1 -14   4   26.23    6.85
  -1 -14   4   28.09    6.45
   0  14  -4  589.63   37.14
   0 -14   4  712.98   31.15
  -1  14  -4 1124.29   48.40
  -1  14  -4 1133.03   54.55
  -2  14  -4   84.60   15.32
  -3  14  -4   13.80    8.41
  -4  14  -4  235.16   28.45
  -5  14  -4   82.55   18.62
  -6  14  -4  218.57   28.91
  -7  14  -4  378.88   34.87
  -8  14  -4   24.96   17.04
  -9  14  -4   16.54   16.65
   7  13  -4   13.71   13.79
   6  13  -4  502.12   38.97
   5  13  -4  177.04   26.18
   4  13  -4   24.21   12.49
   3  13  -4  270.11   26.06
   2  13  -4 1006.69   50.50
  -2 -13   4  944.12   33.80
  -2 -13   4  993.12   34.20
   1  13  -4  160.90   23.85
  -1 -13   4  156.72   11.81
  -1 -13   4  151.25   11.33
   0  13  -4  250.82   21.95
   0 -13   4  287.16   17.55
  -1  13  -4   49.94   12.12
  -1  13  -4   65.00   11.66
  -2  13  -4  170.62   20.10
  -3  13  -4  630.06   36.26
  -4  13  -4 1551.11   69.27
  -5  13  -4  488.06   36.16
  -6  13  -4  318.81   30.61
  -7  13  -4  147.40   26.43
  -8  13  -4  128.69   32.32
  -9  13  -4  156.63   26.22
   8  12  -4  197.14   30.44
   7  12  -4   32.01   16.86
   6  12  -4   20.07   12.66
   5  12  -4  596.14   40.03
   4  12  -4   49.94   14.89
   3  12  -4  399.11   29.39
  -2 -12   4   60.33    5.79
  -2 -12   4   68.74    6.13
   1  12  -4   84.74   14.84
  -1 -12   4   98.66    9.48
   0  12  -4 1127.04   52.22
   0 -12   4 1185.67   46.24
  -1  12  -4 1305.58   58.26
  -1  12  -4 1483.80   56.05
   1 -12   4 1367.72   55.54
  -2  12  -4  224.17   19.46
  -3  12  -4   80.87   14.75
  -5  12  -4   88.61   18.24
  -6  12  -4  310.85   29.85
  -7  12  -4  225.65   31.21
  -8  12  -4   36.77   16.82
  -9  12  -4   46.36   18.43
   8  11  -4  133.24   26.43
   7  11  -4   -4.86    9.80
   6  11  -4  439.03   35.96
   5  11  -4  194.31   26.28
   4  11  -4   31.07   11.45
   3  11  -4  505.53   33.07
   2  11  -4 1122.91   51.70
  -2 -11   4 1165.02   38.32
  -2 -11   4 1084.90   38.14
   1  11  -4  393.71   27.02
  -1 -11   4  378.20   18.44
  -1 -11   4  351.78   17.38
   0  11  -4  130.60   17.45
   0 -11   4  114.87   11.44
  -1  11  -4   49.84   11.57
  -1  11  -4   29.40    8.49
   1 -11   4   54.55    9.60
  -2  11  -4    4.97    5.76
  -3  11  -4  517.81   31.56
  -4  11  -4 1041.46   51.07
  -5  11  -4   42.88   13.09
  -6  11  -4   75.34   17.93
  -7  11  -4  547.16   40.11
  -9  11  -4   93.66   23.39
 -10  11  -4   59.40   19.35
   9  10  -4  274.34   36.79
   8  10  -4  227.22   33.13
   7  10  -4   25.11   12.40
   6  10  -4   72.61   17.07
   5  10  -4  555.44   37.06
   4  10  -4   46.49   13.16
   3  10  -4  450.58   29.46
   2  10  -4  176.05   18.85
  -2 -10   4  190.10    9.14
  -2 -10   4  176.49    9.31
   1  10  -4   24.98    8.63
  -1 -10   4   11.29    5.20
  -1 -10   4    9.58    3.99
   0  10  -4 1067.36   47.81
   0 -10   4 1055.84   41.71
  -1  10  -4 1148.76   47.11
  -1  10  -4 1211.34   50.82
   1 -10   4 1155.32   47.28
  -2  10  -4   91.23   13.16
   2 -10   4   85.82   14.45
  -3  10  -4   19.22    9.01
  -4  10  -4  292.27   24.38
  -5  10  -4  382.97   29.81
  -6  10  -4  292.17   27.58
  -7  10  -4  418.58   34.28
  -8  10  -4   24.38   15.08
  -9  10  -4   50.94   19.17
 -10  10  -4  460.13   41.02
   9   9  -4    8.61   11.43
   8   9  -4  187.80   29.93
   7   9  -4    1.39    9.28
   6   9  -4  429.97   33.52
   5   9  -4  356.75   28.72
   4   9  -4   22.52    9.07
   3   9  -4  370.66   26.18
   2   9  -4 1039.89   47.16
  -2  -9   4  962.41   34.45
  -2  -9   4 1002.52   33.82
   1   9  -4  553.02   30.10
  -1  -9   4  501.08   22.84
  -1  -9   4  563.48   22.16
   0   9  -4  310.91   21.16
   0  -9   4  293.52   19.68
   0  -9   4  297.20   16.74
   0  -9   4  316.62   17.56
  -1   9  -4   14.40    6.75
  -1   9  -4   27.10    7.69
   1  -9   4   16.87    6.41
   1  -9   4    6.97    5.76
  -2   9  -4  373.53   23.45
   2  -9   4  363.63   22.82
   2  -9   4  373.30   22.34
  -3   9  -4  839.93   40.12
   3  -9   4  771.24   36.94
  -4   9  -4 1743.13   72.07
  -5   9  -4  158.56   24.22
  -6   9  -4   50.40   13.48
  -7   9  -4  954.51   53.37
  -8   9  -4  282.39   34.68
  -9   9  -4   73.41   19.67
 -10   9  -4   51.02   19.96
  10  -9   4   39.83   18.46
   9   8  -4  310.41   38.51
   8   8  -4  193.28   28.26
   7   8  -4   54.40   14.52
   6   8  -4  154.30   22.74
   5   8  -4 1252.37   59.18
   4   8  -4  182.87   18.34
   3   8  -4  195.84   18.83
   2   8  -4  117.91   15.35
  -2  -8   4   98.57    6.20
  -2  -8   4   97.44    7.09
   1   8  -4   25.05    8.44
  -1  -8   4   29.02    8.39
  -1  -8   4   15.94    4.21
  -1  -8   4   20.26    5.45
   0   8  -4  944.64   41.97
   0  -8   4  992.60   41.58
   0  -8   4  998.34   38.25
   0  -8   4 1034.64   39.25
  -1   8  -4 2909.67   99.62
  -1   8  -4 2808.22   97.73
   1  -8   4 2860.05   98.25
  -2   8  -4  167.92   15.53
   2  -8   4  143.75   14.22
  -3   8  -4   39.88   10.84
   3  -8   4   61.21   10.98
  -4   8  -4  425.12   27.95
  -5   8  -4  377.59   28.41
  -6   8  -4  169.37   24.13
  -7   8  -4  689.79   43.08
  -8   8  -4   -3.19   10.77
  -9   8  -4   39.21   14.82
 -10   8  -4  447.77   39.12
  10  -8   4  533.40   42.19
   9   7  -4    8.87    7.21
   9   7  -4   34.75   14.31
   8   7  -4  276.55   16.17
   8   7  -4  315.16   31.17
   7   7  -4   45.07   15.53
   7   7  -4   36.95    6.92
  -7  -7   4   55.44    7.71
   6   7  -4  434.51   17.58
   6   7  -4  381.00   31.62
  -6  -7   4  447.42   18.57
   4   7  -4   26.49   10.15
   3   7  -4   49.24   11.07
   2   7  -4 3285.29  115.74
  -2  -7   4 3350.09  115.62
  -2  -7   4 3345.44  104.57
  -2  -7   4 3299.01  105.26
   1   7  -4 1076.38   43.37
  -1  -7   4 1017.44   36.00
  -1  -7   4 1042.64   42.77
  -1  -7   4  986.50   36.90
   0   7  -4  264.82   16.92
   0  -7   4  281.87   15.56
   0  -7   4  264.86   16.15
   0  -7   4  277.45   14.86
  -1   7  -4  204.79   13.84
  -1   7  -4  192.18   13.76
   1  -7   4  190.21   13.56
   1  -7   4  181.85   13.80
  -2   7  -4  840.91   36.70
   2  -7   4  838.61   34.59
   2  -7   4  755.93   35.76
  -3   7  -4  410.53   25.68
   3  -7   4  448.64   23.41
  -4   7  -4 2226.66   85.62
  -5   7  -4  201.02   19.91
  -6   7  -4   18.92   10.58
  -7   7  -4  475.48   34.16
  -8   7  -4  317.24   29.44
  -9   7  -4   30.26   15.02
   9  -7   4   29.04   15.58
  10  -7   4   95.33   22.53
  10   6  -4   55.95   12.42
  10   6  -4   33.94   15.05
   9   6  -4  209.47   40.27
   9   6  -4  149.72   16.84
  -9  -6   4  193.13   16.59
   8   6  -4  387.49   34.01
   8   6  -4  357.22   21.14
  -8  -6   4  401.98   22.25
   7   6  -4  115.62   19.52
   6   6  -4   80.01    8.14
   6   6  -4  101.99   18.93
  -6  -6   4   87.66   10.21
   5   6  -4 1160.44   39.80
   5   6  -4 1074.92   53.21
  -5  -6   4 1185.53   40.99
   4   6  -4  585.17   22.03
   4   6  -4  682.24   36.21
  -4  -6   4  601.67   22.69
   3   6  -4  174.89   16.14
   3   6  -4  130.95    7.16
  -3  -6   4  142.39    7.36
   2   6  -4   18.69    7.71
   2   6  -4   29.84    4.13
  -2  -6   4   22.61    3.44
  -2  -6   4   20.44    7.34
   1   6  -4   76.84   10.29
  -1  -6   4   71.51    6.70
  -1  -6   4   71.00    6.06
  -1  -6   4   85.02   10.99
   0   6  -4  654.86   28.57
   0  -6   4  648.91   26.00
   0  -6   4  625.38   27.43
   0  -6   4  647.53   26.54
  -1   6  -4 4598.23  147.37
   1  -6   4 4606.63  147.30
   1  -6   4 4433.26  147.88
  -2   6  -4 1070.20   43.58
   2  -6   4 1050.52   40.68
   2  -6   4 1070.97   43.66
  -3   6  -4   19.70    8.00
   3  -6   4   13.67    7.28
  -4   6  -4  269.84   21.40
  -5   6  -4  871.25   43.77
  -6   6  -4   66.78   15.72
  -7   6  -4  696.58   42.25
  -8   6  -4  102.99   20.35
   8  -6   4  132.25   23.37
  -9   6  -4   42.74   15.05
   9  -6   4   42.08   16.19
 -10   6  -4  635.80   44.73
  10  -6   4  625.49   45.35
  10   5  -4   33.05   18.58
 -10  -5   4   15.31    8.80
   9   5  -4   37.38   17.57
  -9  -5   4   21.79    8.77
   8   5  -4  181.41   15.29
   8   5  -4  221.58   28.53
  -8  -5   4  203.06   16.86
   7   5  -4  256.12   20.59
   7   5  -4  357.87   29.44
  -7  -5   4  265.99   18.05
   6   5  -4  227.78   24.00
   6   5  -4  249.35   14.49
  -6  -5   4  245.66   15.70
   5   5  -4  452.77   20.08
   5   5  -4  507.05   32.94
  -5  -5   4  499.20   21.69
   4   5  -4   18.89    4.22
   4   5  -4   15.47    7.98
  -4  -5   4   10.66    3.79
   3   5  -4  532.62   20.38
   3   5  -4  569.98   30.09
  -3  -5   4  536.63   20.58
  -3  -5   4  563.64   29.76
   2   5  -4 2976.63   98.07
   2   5  -4 3208.31  106.77
  -2  -5   4 3108.90  106.62
  -2  -5   4 3120.78   98.16
   1   5  -4 1206.74   45.01
   1   5  -4 1187.24   40.65
  -1  -5   4 1152.05   40.13
  -1  -5   4 1166.99   44.67
   0   5  -4   10.56    4.20
   0  -5   4   11.14    4.17
   0  -5   4    3.73    3.33
   0  -5   4    3.22    3.31
  -1   5  -4  190.20   11.51
   1  -5   4  193.40   11.36
   1  -5   4  174.09   12.62
   1  -5   4  195.92   13.03
  -2   5  -4  582.71   27.57
   2  -5   4  572.24   24.29
   2  -5   4  578.24   27.22
  -3   5  -4  418.68   24.07
   3  -5   4  391.14   23.38
  -4   5  -4 2432.00   90.11
  -5   5  -4  193.72   18.85
  -6   5  -4   43.09   12.56
  -7   5  -4  494.37   33.95
   7  -5   4  517.01   33.82
  -8   5  -4  492.59   35.82
   8  -5   4  471.04   35.05
  -9   5  -4   17.05   10.77
   9  -5   4   -2.56   11.64
  10  -5   4  109.22   23.71
  10   4  -4   66.99   18.98
 -10  -4   4   34.10   12.77
   9   4  -4  118.72   23.52
  -9  -4   4  133.62   17.05
   8   4  -4  307.68   29.89
  -8  -4   4  329.41   22.98
   6   4  -4   51.18    7.51
   6   4  -4   48.81   21.33
   5   4  -4 1068.68   51.56
   5   4  -4 1049.35   38.77
  -5  -4   4 1011.07   40.32
   4   4  -4  368.63   16.71
   4   4  -4  420.26   26.47
  -4  -4   4  365.98   17.47
   3   4  -4 1109.92   37.97
   3   4  -4 1135.73   47.15
  -3  -4   4 1071.20   38.11
  -3  -4   4 1080.89   46.55
   2   4  -4  298.91   17.98
   2   4  -4  310.83   13.04
  -2  -4   4  304.26   18.03
  -2  -4   4  291.53   12.91
   1   4  -4  544.55   21.22
   1   4  -4  575.16   24.63
  -1  -4   4  559.51   21.45
  -1  -4   4  598.36   24.74
   0   4  -4  153.43    9.52
   0   4  -4  139.68    9.29
   0  -4   4  152.74    9.43
   0  -4   4  150.79    9.44
  -1   4  -4 9886.71  303.07
   1  -4   4 9760.91  306.19
   1  -4   4 9999.00  303.26
   1  -4   4 9450.12  305.98
   2  -4   4  404.63   20.91
  -3   4  -4  300.38   19.49
   3  -4   4  298.69   18.92
  -4   4  -4   37.50    9.56
   4  -4   4   39.10   15.22
  -5   4  -4  748.39   38.07
  -6   4  -4  158.75   19.71
   6  -4   4  177.61   21.13
  -7   4  -4  762.19   43.47
   7  -4   4  815.87   42.95
  -8   4  -4   38.07   13.53
   8  -4   4   66.95   17.07
  -9   4  -4   11.96   11.57
   9  -4   4   27.13   14.57
  10  -4   4  583.87   43.22
  10   3  -4   49.51   18.85
 -10  -3   4   49.14   15.24
   9   3  -4   -8.21   11.49
  -9  -3   4    0.91    8.49
   8   3  -4  342.06   32.22
  -8  -3   4  303.02   22.70
   7   3  -4  394.05   31.48
   7   3  -4  394.38   22.02
  -7  -3   4  371.66   23.68
   6   3  -4  263.79   23.27
   6   3  -4  263.39   16.47
  -6  -3   4  234.83   16.86
   5   3  -4  461.38   30.92
   5   3  -4  448.75   21.21
  -5  -3   4  436.03   22.12
   4   3  -4  235.67   20.90
   4   3  -4  226.53   12.97
  -4  -3   4  237.61   13.95
   3   3  -4 1058.73   44.61
   3   3  -4 1013.56   36.60
  -3  -3   4 1057.07   37.20
  -3  -3   4 1017.61   44.36
   2   3  -4 4181.71  131.60
   2   3  -4 4173.12  137.56
  -2  -3   4 4219.19  137.42
  -2  -3   4 4097.96  131.55
   1   3  -4  106.00    8.76
   1   3  -4   99.15    6.95
  -1  -3   4  104.67    7.09
  -1  -3   4  129.28    9.43
   0   3  -4  268.27   12.02
   0   3  -4  240.58   12.57
   0  -3   4  273.48   12.02
   0  -3   4  268.87   12.78
   1  -3   4  305.78   12.19
   1  -3   4  273.92   15.10
   2  -3   4  312.86   17.49
   2  -3   4  302.47   17.41
  -3   3  -4  134.47   12.42
   3  -3   4  136.99   12.16
  -4   3  -4 1298.88   53.25
   4  -3   4 1314.18   53.17
  -5   3  -4   64.62   11.73
   5  -3   4   64.58   12.68
  -6   3  -4    7.84    7.70
   6  -3   4   17.91    8.38
   7  -3   4  506.19   32.51
  -8   3  -4  617.37   37.20
   8  -3   4  509.33   36.63
   9  -3   4   42.05   16.64
  10  -3   4   92.47   19.27
  10  -3   4  124.53   25.00
  10   2  -4   39.32   17.59
 -10  -2   4   46.01   14.02
   9   2  -4  282.10   29.53
  -9  -2   4  236.99   22.28
   8   2  -4 1311.44   66.67
  -8  -2   4 1437.89   58.86
   6   2  -4   36.40   10.33
   6   2  -4   12.71    6.78
   5   2  -4 1132.52   44.10
   5   2  -4 1204.80   54.14
  -5  -2   4 1104.20   44.54
   4   2  -4  617.02   25.67
   4   2  -4  583.97   32.80
  -4  -2   4  603.58   28.35
   3   2  -4 1660.68   63.54
   3   2  -4 1639.08   56.44
  -3  -2   4 1663.64   56.83
   2   2  -4 2181.15   69.35
   2   2  -4 2090.43   73.71
  -2  -2   4 2051.33   73.68
  -2  -2   4 2086.28   69.14
   1   2  -4  358.27   16.54
   1   2  -4  333.79   14.93
  -1  -2   4  367.47   15.19
  -1  -2   4  336.34   16.33
   0   2  -4  612.46   21.14
   0   2  -4  592.94   23.12
   0  -2   4  582.25   23.13
   0  -2   4  632.13   22.24
  -1   2  -4 4481.42  144.51
   1  -2   4 4570.01  144.61
   2  -2   4 1261.78   46.86
   3  -2   4   72.95    9.70
   3  -2   4   40.07    8.31
   3  -2   4   44.45    8.27
   4  -2   4   28.01    8.82
   4  -2   4   34.76    8.98
  -5   2  -4 1062.65   47.42
   5  -2   4 1123.41   48.23
  -6   2  -4  102.01   15.85
   6  -2   4   65.94   13.16
   7  -2   4  740.15   40.06
   8  -2   4   40.77   14.26
   9  -2   4   35.85   15.92
   9  -2   4   20.73   11.45
  10  -2   4  467.51   38.34
  10  -2   4  509.42   36.06
  10   1  -4   74.89   32.16
 -10  -1   4   11.03   13.74
   9   1  -4   18.21   16.22
  -9  -1   4   10.62   11.86
   8   1  -4  885.15   50.40
  -8  -1   4  893.44   43.62
   7   1  -4  501.64   35.00
  -7  -1   4  488.26   28.74
   6   1  -4  295.27   24.88
   6   1  -4  308.95   19.17
  -6  -1   4  320.50   20.82
   5   1  -4  686.47   37.71
   5   1  -4  646.62   29.62
  -5  -1   4  673.38   30.64
   4   1  -4   14.39    5.30
   4   1  -4    2.06    7.99
  -4  -1   4   11.60    5.33
   3   1  -4   21.91    5.01
   3   1  -4   24.59    8.30
  -3  -1   4   19.41    5.21
   2   1  -4  178.58   13.75
   2   1  -4  163.01   10.02
  -2  -1   4  184.98   10.55
   1   1  -4 1561.98   53.59
   1   1  -4 1551.69   52.43
  -1  -1   4 1564.35   52.50
   0   1  -4  178.92    9.98
   0  -1   4  176.49    9.86
  -1   1  -4    3.88    2.85
   1  -1   4    5.12    2.96
   2  -1   4 1096.52   38.86
   2  -1   4 1126.92   41.81
   3  -1   4   18.51    6.18
   3  -1   4   31.75    7.45
   3  -1   4   17.52    5.93
   4  -1   4 1653.36   60.27
   4  -1   4 1566.07   59.75
   4  -1   4 1496.67   59.25
   5  -1   4  316.95   22.21
   5  -1   4  348.53   21.64
   6  -1   4  128.95   16.73
   6  -1   4  115.24   17.19
   7  -1   4  335.61   26.00
   7  -1   4  334.57   24.51
   8  -1   4  717.69   43.50
   8  -1   4  757.45   41.07
   9  -1   4   17.87   14.85
   9  -1   4   11.23   10.37
  10  -1   4  122.24   20.87
  10  -1   4  115.61   23.09
  11   0  -4   38.31   19.01
 -11   0   4  -31.18   11.00
 -10   0   4   98.11   19.66
   9   0  -4  186.25   29.64
  -9   0   4  214.07   26.77
   8   0  -4  820.13   49.22
  -8   0   4  900.78   43.97
   7   0  -4  116.15   19.81
  -7   0   4   91.13   14.05
   6   0  -4   23.69   10.32
  -6   0   4   18.47    8.04
   5   0  -4 1266.25   56.65
   5   0  -4 1226.62   48.47
  -5   0   4 1220.83   49.32
   4   0  -4 1380.30   51.15
  -4   0   4 1364.15   51.55
   3   0  -4  272.91   15.08
  -3   0   4  286.68   17.16
   2   0  -4    9.45    3.61
  -2   0   4    5.28    3.57
   1   0  -4   15.19    4.27
  -1   0   4    9.63    3.51
   0   0  -4  282.50   13.29
   0   0   4  277.30   13.38
  -1   0  -4 3564.12  117.99
  -1   0  -4 3878.05  115.64
   1   0   4 3719.11  115.44
   1   0   4 3608.99  118.24
  -2   0  -4  445.12   19.24
  -2   0  -4  454.10   20.38
   2   0   4  449.28   20.34
   2   0   4  473.35   19.36
  -3   0  -4   61.86    9.11
   3   0   4   66.21    9.38
   3   0   4   60.98    9.06
   3   0   4   43.27    7.92
   4   0   4  261.67   18.32
   4   0   4  286.59   18.27
   4   0   4  284.17   18.07
   5   0   4  145.86   14.11
   5   0   4  202.68   17.66
   5   0   4  163.49   15.29
   6   0   4   20.73    8.57
   6   0   4   32.17   11.61
   7   0   4  912.04   42.32
   7   0   4  806.06   44.02
   8   0   4   69.39   16.31
   9   0   4   19.02   10.94
   9   0   4   10.53   12.46
  10   0   4  261.69   24.95
  10   0   4  213.99   30.29
  11  -1  -4  458.12   43.17
 -11   1   4  414.14   34.38
  10  -1  -4  116.34   26.53
 -10   1   4   89.12   20.26
   9  -1  -4   65.63   19.55
  -9   1   4   49.58   15.93
   8  -1  -4  133.41   22.43
  -8   1   4  126.70   21.53
   7  -1  -4  445.91   32.73
  -7   1   4  398.69   27.08
   6  -1  -4   90.69   17.68
  -6   1   4  111.24   15.62
   5  -1  -4 1140.78   46.68
  -5   1   4 1152.76   47.47
   4  -1  -4   48.10    8.73
  -4   1   4   55.61    9.80
   3  -1  -4  131.17   10.31
  -3   1   4  126.27   10.45
   2  -1  -4 1596.81   55.98
  -2   1   4 1629.55   56.32
   1  -1  -4 2374.46   77.76
  -1   1   4 2338.27   77.77
   0  -1  -4  215.98   11.48
   0  -1  -4  208.68   10.50
   0   1   4  227.89   11.60
  -1  -1  -4  588.82   22.05
  -1  -1  -4  585.46   22.92
   1   1   4  580.94   21.90
   1   1   4  545.99   22.73
  -2  -1  -4  547.64   23.55
  -2  -1  -4  597.81   23.97
   2   1   4  575.32   23.78
   2   1   4  566.21   23.77
  -3  -1  -4    6.29    5.55
   3   1   4    4.41    4.20
   3   1   4    6.98    5.41
   3   1   4    2.24    4.92
  -4  -1  -4 1287.37   51.14
   4   1   4 1193.65   50.00
   4   1   4 1219.53   48.12
   5   1   4  679.00   32.32
   5   1   4  711.16   36.10
   5   1   4  666.91   32.49
   6   1   4   37.62    9.80
   6   1   4   37.52   10.95
   7   1   4  185.47   18.15
   7   1   4  217.34   25.45
   8   1   4  820.08   41.42
   8   1   4  780.77   45.80
   9   1   4   18.67    9.23
   9   1   4   31.74   14.05
  10   1   4  148.43   25.99
  10   1   4  100.97   18.38
  11  -2  -4   38.12   19.79
 -11   2   4   19.40   14.98
  10  -2  -4   71.13   21.26
 -10   2   4   86.46   19.81
   9  -2  -4  107.56   23.30
  -9   2   4   75.34   18.62
   8  -2  -4  424.27   35.48
  -8   2   4  511.27   32.26
   7  -2  -4   72.77   16.62
   6  -2  -4   48.06  275.64
  -6   2   4 -112.32  216.02
  -5   2   4 1235.29   51.21
   4  -2  -4  993.96   40.73
  -4   2   4  972.02   40.90
   3  -2  -4  142.66   11.34
  -3   2   4  167.99   12.31
   2  -2  -4  175.44   11.50
  -2   2   4  158.01   13.04
   1  -2  -4  452.00   19.83
  -1   2   4  473.87   20.30
   0  -2  -4 4105.87  131.19
   0  -2  -4 4118.57  131.27
   0   2   4 4154.65  131.38
   0   2   4 4080.26  131.20
  -1  -2  -4 1890.93   64.25
  -1  -2  -4 1927.06   63.89
   1   2   4 1840.75   63.74
   1   2   4 1968.13   64.68
  -2  -2  -4 2324.54   76.11
  -2  -2  -4 2111.29   73.87
   2   2   4 2157.73   74.00
   2   2   4 2306.76   76.21
  -3  -2  -4   74.01   10.56
   3   2   4   78.66   11.06
  -4  -2  -4  326.82   21.46
   4   2   4  343.87   18.85
   4   2   4  345.80   22.12
   4   2   4  318.91   18.71
   5   2   4  610.39   28.52
   5   2   4  548.29   28.16
   5   2   4  598.23   33.54
   6   2   4   28.93    8.62
   6   2   4   62.06   14.42
   7   2   4  595.49   31.35
   7   2   4  515.23   35.03
   8   2   4   86.43   14.56
   8   2   4   83.30   18.48
   9   2   4   -4.51   11.47
   9   2   4   -4.34    7.83
  10   2   4  228.67   25.61
  10   2   4  193.39   30.66
  11  -3  -4  380.58   39.44
 -11   3   4  371.19   33.64
  10  -3  -4  146.71   28.68
 -10   3   4   99.90   21.51
   9  -3  -4   16.97   14.52
  -9   3   4   26.54   14.18
   8  -3  -4   98.19   21.88
  -8   3   4  108.47   18.75
  -7   3   4  556.39   33.88
  -6   3   4   81.49   13.59
  -5   3   4  506.56   28.07
   4  -3  -4  544.10   27.81
  -4   3   4  609.83   29.51
   3  -3  -4   39.37    7.80
  -3   3   4   52.71    8.80
   2  -3  -4 1384.60   50.43
   1  -3  -4  157.90   10.50
  -1   3   4  156.84   10.75
   0  -3  -4   59.50    8.02
   0  -3  -4   51.25    6.77
   0   3   4   50.66    7.36
   0   3   4   55.70    6.83
  -1  -3  -4  585.43   23.91
  -1  -3  -4  607.18   25.84
   1   3   4  598.44   24.04
   1   3   4  632.81   26.16
  -2  -3  -4 1059.77   40.55
  -2  -3  -4 1018.47   37.29
   2   3   4  986.12   45.65
   2   3   4 1040.39   37.54
  -3  -3  -4   23.89    6.24
  -3  -3  -4   40.73   10.33
   3   3   4   24.00    7.97
   3   3   4   26.01    5.80
  -4  -3  -4 1402.50   57.58
   4   3   4 1471.04   58.72
   4   3   4 1451.94   53.12
   4   3   4 1396.23   52.16
   5   3   4  626.30   28.80
   5   3   4  632.46   29.81
   5   3   4  623.87   35.18
   6   3   4   11.16    7.01
   6   3   4   14.56    7.23
   7   3   4  234.40   23.94
   7   3   4  280.01   20.02
   8   3   4  562.79   38.80
   8   3   4  622.90   32.81
   9   3   4  -10.38    9.38
   9   3   4    6.74   10.77
  10   3   4  214.03   21.37
  11  -4  -4   23.29   21.13
 -11   4   4   18.64   16.42
  10  -4  -4  106.36   28.73
 -10   4   4   94.43   19.95
   9  -4  -4  140.93   26.76
  -9   4   4  136.46   23.53
  -8   4   4  302.77   28.29
  -6   4   4    6.48    6.46
  -5   4   4  907.04   42.36
   4  -4  -4 1925.22   74.89
  -4   4   4 1905.20   71.94
   3  -4  -4   13.25    6.00
  -3   4   4    8.72    5.80
   2  -4  -4  145.39   11.25
  -2   4   4  145.31   11.69
   1  -4  -4 1579.87   55.23
   1  -4  -4 1534.17   56.84
   0  -4  -4   13.54    5.34
   0  -4  -4   23.57    4.96
   0   4   4   20.76    5.88
   0   4   4   14.49    4.43
  -1  -4  -4 1142.58   44.18
  -1  -4  -4 1132.67   40.87
   1   4   4 1157.96   40.99
  -2  -4  -4 1810.20   64.41
  -2  -4  -4 1728.64   59.69
   2   4   4 1815.62   64.72
   2   4   4 1678.78   59.54
  -3  -4  -4  103.84    8.53
  -3  -4  -4  112.95   13.47
   3   4   4   90.03    8.51
   3   4   4  105.82   14.21
   4   4   4   92.90   10.26
   4   4   4  107.04   15.75
   4   4   4  100.00   11.29
   5   4   4  854.34   35.55
   5   4   4  848.43   42.61
   5   4   4  905.25   39.90
   6   4   4   50.21    9.77
   6   4   4   39.59   12.32
   6   4   4   49.50   10.07
   7   4   4  818.85   36.12
   7   4   4  693.90   43.27
   8   4   4   35.50   13.11
   8   4   4   22.60    9.38
   9   4   4   28.13   10.36
   9   4   4   36.25   16.53
  11  -5  -4  573.87   50.14
 -11   5   4  618.39   44.40
 -10   5   4  229.49   30.47
  -9   5   4   45.68   16.73
  -8   5   4  172.64   24.50
  -7   5   4  493.21   33.47
  -6   5   4  125.21   17.99
  -5   5   4 1091.40   49.27
  -4   5   4   11.23    6.81
   3  -5  -4   47.39    8.92
  -3   5   4   44.79    9.02
   2  -5  -4 2313.89   81.72
  -2   5   4 2382.76   82.13
   1  -5  -4 3261.03  108.88
   1  -5  -4 3321.51  111.68
  -1   5   4 3302.42  109.42
   0  -5  -4  119.21    9.03
   0  -5  -4  101.87   10.67
   0   5   4  108.76    9.15
   0   5   4  107.43   11.45
  -1  -5  -4   24.56    5.36
  -1  -5  -4   24.43    6.58
   1   5   4   16.43    7.04
   1   5   4   19.67    4.83
  -2  -5  -4  305.10   18.98
  -2  -5  -4  263.29   13.98
   2   5   4  279.55   14.31
   2   5   4  289.26   18.99
  -3  -5  -4   24.61    5.23
  -3  -5  -4   23.86    7.78
   3   5   4   33.85    8.88
   3   5   4   16.82    4.62
   4   5   4 1545.42   63.54
   4   5   4 1473.78   54.35
   4   5   4 1530.11   61.61
   5   5   4  459.77   22.50
   5   5   4  496.23   23.48
   5   5   4  481.56   30.41
   6   5   4    1.41    8.13
   6   5   4   -5.51    5.36
   6   5   4   -9.65    5.66
   7   5   4  123.37   14.35
   7   5   4  148.11   23.66
   8   5   4  450.66   37.03
   8   5   4  608.78   30.13
   9   5   4   23.57   14.44
   9   5   4    7.10    9.66
 -11   6   4   29.13   19.02
 -10   6   4   71.07   20.34
  -9   6   4   33.51   14.72
  -8   6   4  501.29   36.57
  -7   6   4  187.61   24.10
  -6   6   4   18.90   10.69
  -5   6   4  752.37   38.70
  -4   6   4 1086.59   48.03
   3  -6  -4   55.75   10.02
  -3   6   4   41.18    9.12
   2  -6  -4  437.69   22.88
   2  -6  -4  472.37   25.59
  -2   6   4  444.40   23.45
   1  -6  -4  533.16   27.42
   1  -6  -4  555.29   24.82
  -1   6   4  547.99   25.32
   0  -6  -4   16.59    5.02
   0  -6  -4   26.32    6.87
   0   6   4   12.44    4.86
   0   6   4   12.63    6.36
  -1  -6  -4 1874.51   69.33
  -1  -6  -4 1870.56   63.24
   1   6   4 1832.21   63.30
   1   6   4 1808.53   69.43
  -2  -6  -4 1456.51   59.01
  -2  -6  -4 1491.65   52.14
   2   6   4 1583.68   60.50
   2   6   4 1487.62   52.18
  -3  -6  -4   28.63    5.41
   3   6   4   26.65    5.74
   3   6   4   17.61    8.23
   4   6   4   15.47    8.58
   4   6   4   12.18    5.01
   4   6   4   14.15    4.69
   5   6   4  852.68   44.44
   5   6   4  885.08   34.96
   5   6   4  914.95   36.04
   6   6   4   30.97    8.31
   6   6   4   37.01   12.83
   6   6   4   39.65    7.67
   7   6   4  331.25   30.63
   7   6   4  329.53   20.70
   7   6   4  365.34   20.21
   8   6   4  180.12   15.35
   8   6   4  234.41   32.68
   9   6   4   -1.74    8.13
   9   6   4   29.39   15.22
 -10   7   4  170.18   28.53
  -9   7   4    3.75   11.42
  -8   7   4  183.87   26.53
  -7   7   4  515.62   35.86
  -6   7   4   23.22   10.53
  -5   7   4  547.70   32.88
  -4   7   4   25.17    8.99
  -3   7   4   96.56   13.69
   2  -7  -4  886.44   41.80
   2  -7  -4  907.43   38.79
  -2   7   4  952.08   39.91
   1  -7  -4 2537.74   91.67
   1  -7  -4 2595.37   87.54
  -1   7   4 2488.24   87.74
   0  -7  -4  387.19   19.52
   0  -7  -4  427.47   24.54
   0   7   4  424.28   25.42
   0   7   4  413.52   20.64
  -1  -7  -4  221.75   12.81
  -1  -7  -4  209.37   17.35
   1   7   4  241.98   18.44
   1   7   4  230.83   15.54
  -2  -7  -4  193.68   11.58
   2   7   4  206.97   17.71
   2   7   4  205.61   12.14
  -3  -7  -4  301.53   14.53
   3   7   4  278.05   14.50
   3   7   4  279.00   21.74
   4   7   4  613.83   25.41
   4   7   4  659.04   26.34
   4   7   4  575.98   34.30
   5   7   4  489.79   22.65
   5   7   4  483.23   37.10
   6   7   4   86.15   10.53
   6   7   4   62.98   16.26
   6   7   4   78.44    9.31
   7   7   4  108.79   12.48
   7   7   4  101.00   21.66
   7   7   4  116.33   11.89
   8   7   4  308.57   21.64
   8   7   4  341.96   19.82
   8   7   4  289.15   29.69
   9   7   4  110.74   25.74
   9   7   4   87.56   13.45
 -10   8   4   76.61   24.00
  -9   8   4   11.13   14.58
  -8   8   4  497.67   37.73
  -7   8   4  180.52   25.07
  -6   8   4   26.75   11.65
  -5   8   4  522.99   32.88
  -4   8   4 1593.85   65.74
  -3   8   4   42.29   10.63
   2  -8  -4  186.44   14.91
  -2   8   4  192.45   15.64
   1  -8  -4  124.36   11.07
  -1   8   4  149.45   12.97
  -1   8   4  113.52   15.76
   0  -8  -4    7.98    4.02
   0   8   4   11.63    7.21
   0   8   4    7.42    4.60
  -1  -8  -4 1615.90   57.62
   1   8   4 1633.47   58.30
   1   8   4 1705.71   67.30
  -2  -8  -4 1749.83   61.60
   2   8   4 1861.33   73.42
   2   8   4 1810.55   62.18
  -3  -8  -4   65.89    7.70
   3   8   4   55.97   12.33
   3   8   4   53.06    7.30
   4   8   4   24.40   10.18
   4   8   4   27.74    6.36
   4   8   4   18.63    5.71
   5   8   4  506.77   34.33
   5   8   4  508.09   22.92
   5   8   4  503.86   21.96
   6   8   4   11.77   11.75
   6   8   4   19.59    6.92
   7   8   4  122.53   11.01
   7   8   4  109.67   21.67
   7   8   4  119.91   12.33
   8   8   4  199.15   14.71
   8   8   4  207.14   30.05
 -10   9   4   41.69   16.36
  -9   9   4    0.95   13.91
  -8   9   4   52.92   17.34
  -7   9   4  582.89   39.58
  -6   9   4  113.51   21.43
  -5   9   4  287.13   26.73
  -4   9   4   42.40   11.04
  -3   9   4   70.74   13.38
  -2   9   4  684.51   33.60
   1  -9  -4 1700.66   64.65
  -1   9   4 1807.56   72.18
  -1   9   4 1843.58   66.88
   0  -9  -4  125.19   11.03
   0   9   4  155.23   12.19
   0   9   4  141.83   18.46
  -1  -9  -4   44.66    7.01
   1   9   4   36.18   10.68
   1   9   4   38.21    7.12
  -2  -9  -4  322.14   16.16
   2   9   4  331.88   25.12
  -3  -9  -4  101.26    8.83
   3   9   4  109.84    9.01
   3   9   4  105.35   16.94
   4   9   4  508.06   21.83
   4   9   4  499.21   21.33
   4   9   4  538.69   34.41
   5   9   4  400.01   18.85
   5   9   4  378.97   30.21
   5   9   4  418.38   18.26
   6   9   4   -0.43    4.02
   6   9   4    1.58    4.90
   6   9   4   -2.27   10.61
   7   9   4   91.35    9.26
   7   9   4   89.24   10.12
   7   9   4  122.58   23.58
 -10  10   4  179.99   31.36
  -9  10   4   29.34   18.88
  -8  10   4  383.61   34.47
  -7  10   4  200.88   26.66
  -6  10   4    1.83    8.95
  -5  10   4  379.37   29.59
  -4  10   4 1243.21   56.91
  -3  10   4   21.65    9.62
  -2  10   4   85.54   13.55
   1 -10  -4    5.59    5.21
  -1  10   4   -1.29    6.59
  -1  10   4   -2.44    5.77
   0 -10  -4   60.92    9.24
   0  10   4   54.76   12.72
   0  10   4   70.44   10.99
  -1 -10  -4  795.73   33.69
   1  10   4  827.68   34.03
   1  10   4  808.82   41.58
  -2 -10  -4  510.60   22.65
   2  10   4  584.09   33.60
   2  10   4  514.61   24.33
  -3 -10  -4  174.16   11.30
   3  10   4  186.29   23.52
   3  10   4  190.17   11.66
   4  10   4   33.82    5.95
   4  10   4   14.85   10.29
   4  10   4   22.14    5.01
   5  10   4  265.45   13.64
   5  10   4  265.27   26.78
   6  10   4   20.74   13.04
   7  10   4  244.65   33.09
   8  10   4   73.55   21.62
 -10  11   4  214.22   34.27
  -9  11   4   37.87   16.71
  -8  11   4   54.34   16.57
  -7  11   4  416.88   34.40
  -6  11   4   56.83   16.30
  -5  11   4  114.91   19.71
  -4  11   4   25.14   18.73
  -3  11   4   62.03   13.57
  -2  11   4  534.33   30.44
  -1  11   4 1634.51   64.14
  -1  11   4 1676.78   69.93
   0 -11  -4  173.62   13.82
   0  11   4  220.05   20.33
   0  11   4  220.88   16.16
  -1 -11  -4   30.51    6.48
   1  11   4   19.18   10.88
   1  11   4   33.60    7.49
  -2 -11  -4  148.49   11.16
   2  11   4  173.66   12.59
   2  11   4  181.19   23.86
  -3 -11  -4  219.35   12.53
   3  11   4  214.11   12.70
   3  11   4  229.39   22.64
   4  11   4  224.08   23.42
   4  11   4  210.48   11.45
   4  11   4  220.47   12.04
   5  11   4  323.88   29.73
   6  11   4   23.33   14.29
  -9  12   4    4.47   15.93
  -8  12   4  550.21   43.29
  -7  12   4  221.53   31.66
  -6  12   4   24.87   13.39
  -5  12   4  139.02   22.69
  -4  12   4  899.58   47.43
  -3  12   4   43.63   12.03
  -2  12   4  198.36   18.86
  -1  12   4   32.56    9.37
  -1  12   4   -0.03    7.29
   0 -12  -4  128.64   12.85
   0  12   4  183.43   15.82
   0  12   4  141.15   20.54
  -1 -12  -4  787.56   32.72
   1  12   4  776.13   34.10
   1  12   4  783.98   43.62
  -2 -12  -4 1237.47   45.68
   2  12   4 1247.65   46.86
   2  12   4 1238.08   59.91
  -3 -12  -4   91.08    8.85
   3  12   4   92.55   19.70
   3  12   4  102.19    9.09
   4  12   4   39.55   13.84
   5  12   4  340.39   30.85
   6  12   4  192.55   30.50
   7  12   4  164.69   28.19
  -9  13   4   -2.14   15.77
  -8  13   4   36.56   32.77
  -7  13   4  576.95   42.73
  -6  13   4  152.11   24.99
  -5  13   4  416.10   32.44
  -4  13   4   98.31   18.68
  -3  13   4   29.54   15.78
  -2  13   4  251.43   21.75
  -1  13   4 1233.39   59.87
  -1  13   4 1282.01   53.99
   0  13   4   67.48   12.57
   0  13   4   60.43   15.90
  -1 -13  -4  222.71   14.79
   1  13   4  188.93   25.35
   1  13   4  211.16   15.77
  -2 -13  -4   24.78    6.70
   2  13   4   34.69   13.10
   2  13   4   29.44    7.34
  -3 -13  -4   89.85    9.10
   3  13   4  102.21    9.49
   3  13   4   96.72   18.12
   4  13   4  147.70   23.64
   5  13   4  427.75   36.16
   6  13   4   14.52   15.37
  -9  14   4   -1.95   13.65
  -8  14   4  246.29   33.07
  -7  14   4  367.00   34.94
  -6  14   4   44.37   14.72
  -5  14   4  202.99   27.43
  -4  14   4  695.20   41.81
  -3  14   4  132.70   19.49
  -2  14   4  101.75   17.99
  -1  14   4    2.97    7.90
  -1  14   4   13.30    8.00
   0  14   4   84.43   17.09
   0  14   4   75.97   13.20
  -1 -14  -4  147.27   13.09
   1  14   4  163.54   14.70
   1  14   4  130.09   22.69
   2  14   4  696.40   44.06
   2  14   4  736.28   31.50
  -3 -14  -4   15.48    5.20
   3  14   4   22.47    5.56
   3  14   4   31.02   13.70
   4  14   4   17.70   10.92
   6  14   4  304.42   39.49
  -8  15   4   24.19   16.90
  -6  15   4   27.99   14.05
  -5  15   4  300.59   29.41
  -4  15   4  152.48   23.24
  -3  15   4   22.97   10.96
  -2  15   4  156.13   24.31
  -1  15   4  833.81   48.08
  -1  15   4  804.11   41.60
   0  15   4  166.83   24.21
   0  15   4  135.19   16.99
   1  15   4  118.19   21.39
   1  15   4  121.25   14.40
  -2 -15  -4  165.76   13.31
   2  15   4  163.28   25.38
   2  15   4  157.05   13.80
  -3 -15  -4  227.70   13.19
   3  15   4  265.12   27.55
   4  15   4  168.80   30.51
   5  15   4  303.36   32.59
  -8  16   4  182.44   32.30
  -7  16   4  232.90   33.38
  -6  16   4   -7.04   14.04
  -5  16   4   93.19   19.69
  -4  16   4  469.65   34.64
  -3  16   4   76.36   17.50
  -2  16   4  162.37   22.86
  -1  16   4   37.12   10.96
   0  16   4   22.58    8.80
   0  16   4   11.61    9.74
   1  16   4  197.27   17.45
   1  16   4  192.19   28.46
  -2 -16  -4  545.51   25.20
   2  16   4  553.17   40.91
   2  16   4  559.60   26.76
   3  16   4   91.01   27.17
   4  16   4    9.46   11.97
  -7  17   4  251.02   35.27
  -5  17   4   87.90   20.83
  -4  17   4   52.55   16.70
  -3  17   4   56.63   16.42
  -2  17   4  147.01   20.65
   0  17   4  134.72   24.18
   0  17   4  141.69   17.97
   1  17   4   -9.96   10.30
   1  17   4    6.29    7.63
   2  17   4   95.52   12.38
   2  17   4   85.57   23.07
   3  17   4  169.89   27.90
   4  17   4   52.98   19.72
  -6  18   4    7.96   14.70
  -5  18   4   93.43   19.80
  -4  18   4  872.37   51.51
  -3  18   4  250.00   30.57
  -2  18   4   21.38   12.32
  -1  18   4    0.19    9.21
   0  18   4   60.90   13.34
   0  18   4   77.55   20.89
   1  18   4   39.23   15.75
   1  18   4   71.66   13.07
   2  18   4  300.32   20.19
   2  18   4  306.33   38.21
   3  18   4  114.89   26.82
  -5  19   4  108.87   24.43
  -4  19   4   32.47   15.38
  -3  19   4   73.74   15.90
  -2  19   4   54.85   14.01
  -1  19   4  616.36   37.28
   0  19   4  132.37   18.21
   0  19   4  100.95   21.93
   1  19   4  -11.00    9.31
   1  19   4   41.55   18.64
  -3  20   4  149.23   23.98
  -2  20   4   14.51   13.15
  -1  20   4   -7.97   10.06
   0  21  -5  202.53   31.35
   0 -21   5  209.45   19.25
  -1  21  -5   29.69   15.25
   1 -21   5   -3.45   10.22
   2 -21   5  272.02   25.87
   2  20  -5   59.42   18.09
   1  20  -5  321.76   34.44
  -1 -20   5  394.31   21.11
   0  20  -5  129.29   26.72
   0 -20   5  189.90   17.75
  -1  20  -5   33.74   15.00
   1 -20   5   27.38   10.42
  -3  20  -5  398.04   31.10
  -4  20  -5    5.71   12.67
  -5  20  -5  124.62   30.00
   3  19  -5  186.62   30.56
   2  19  -5   43.31   17.39
   1  19  -5   48.71   18.13
  -1 -19   5   46.90    8.59
   0  19  -5   83.10   19.25
   0 -19   5  132.84   15.75
  -1  19  -5   46.42   15.22
  -3  19  -5    4.18   10.63
  -4  19  -5  -12.74   11.75
  -5  19  -5  134.95   24.97
  -6  19  -5  342.18   34.35
   4  18  -5    1.38   11.14
   3  18  -5   69.33   19.57
   2  18  -5    0.90   11.22
   1  18  -5  209.55   28.07
  -1 -18   5  183.30   15.22
  -1 -18   5  258.28   16.95
   0  18  -5  254.30   27.66
   0 -18   5  218.92   18.36
  -1  18  -5    8.94   10.95
   1 -18   5   17.40    9.51
  -2  18  -5  340.40   25.81
  -3  18  -5  518.84   36.12
  -4  18  -5   11.25   12.71
  -5  18  -5   87.70   19.37
  -6  18  -5   16.52   14.24
  -7  18  -5   15.83   14.60
   5  17  -5   60.15   18.30
   4  17  -5  531.42   40.93
   3  17  -5  273.98   34.58
   2  17  -5   32.98   11.73
   1  17  -5  235.06   25.89
  -1 -17   5  248.94   16.28
  -1 -17   5  227.75   16.10
   0  17  -5  279.19   28.49
   0 -17   5  322.73   21.64
  -1  17  -5   23.36   12.74
  -2  17  -5  299.12   24.44
  -3  17  -5   25.55   11.93
  -4  17  -5   11.85   11.73
  -5  17  -5  405.98   34.55
  -6  17  -5  603.56   44.94
  -7  17  -5   27.70   15.51
   6  16  -5  194.26   31.59
   5  16  -5    5.49   11.74
   4  16  -5   -0.47   11.79
   3  16  -5  115.01   22.26
   2  16  -5    4.89    9.50
  -2 -16   5   -3.72    3.78
   1  16  -5  719.43   44.02
  -1 -16   5  723.77   31.70
  -1 -16   5  822.90   32.64
   0  16  -5   59.65   16.52
   0 -16   5   52.18   11.08
  -1  16  -5   10.15   10.64
  -2  16  -5  230.78   21.97
  -3  16  -5  883.25   47.22
  -4  16  -5    7.47   11.87
  -5  16  -5  162.03   23.88
  -6  16  -5   27.45   16.82
  -7  16  -5   52.28   18.41
  -8  16  -5  249.79   34.95
   6  15  -5   18.00   13.02
   5  15  -5   13.07   12.73
   4  15  -5  590.81   41.85
   3  15  -5  379.64   31.30
   2  15  -5   12.33   10.10
  -2 -15   5   16.74    4.59
  -2 -15   5    8.80    4.35
   1  15  -5  190.48   25.24
  -1 -15   5  242.84   15.46
   0  15  -5  854.89   47.91
   0 -15   5  992.56   40.97
  -1  15  -5    5.25    9.89
  -2  15  -5  354.41   25.92
  -3  15  -5  269.56   24.43
  -4  15  -5   14.95   11.91
  -5  15  -5  211.15   28.19
  -6  15  -5 1046.69   58.79
  -7  15  -5   15.95   13.50
  -8  15  -5   44.97   17.60
   7  14  -5  287.41   35.94
   6  14  -5  440.61   40.46
   5  14  -5  108.33   22.40
   4  14  -5   36.91   12.06
   3  14  -5  347.84   29.40
   2  14  -5    8.40    9.08
  -2 -14   5    0.71    3.78
  -2 -14   5   12.89    4.05
   1  14  -5 1131.27   55.15
  -1 -14   5 1052.36   42.63
  -1 -14   5 1167.59   42.97
   0  14  -5  390.34   28.19
   0 -14   5  418.47   23.13
   0 -14   5  441.75   23.71
  -2  14  -5  306.47   23.64
  -4  14  -5   14.48   11.54
  -5  14  -5  331.17   30.26
  -6  14  -5   24.62   12.25
  -7  14  -5   71.32   18.13
  -8  14  -5  241.14   33.20
  -9  14  -5  475.63   42.96
   7  13  -5   45.97   17.37
   6  13  -5   45.72   16.54
   5  13  -5    4.11   10.07
   4  13  -5  934.12   51.11
   3  13  -5  612.23   38.93
   2  13  -5   10.35    9.32
  -2 -13   5   19.84    4.59
  -2 -13   5   16.48    4.46
  -1 -13   5  129.29   10.74
  -1 -13   5  113.14   10.14
   0  13  -5  850.03   45.24
   0 -13   5  976.19   39.96
   0 -13   5  984.16   40.76
  -1  13  -5   12.57    8.04
  -2  13  -5  818.07   40.19
  -3  13  -5  268.24   22.85
  -4  13  -5   72.70   15.80
  -5  13  -5  941.11   52.67
  -6  13  -5 1215.21   63.13
  -7  13  -5   89.97   20.31
  -9  13  -5   70.24   19.57
   8  12  -5   13.67   14.71
   7  12  -5  459.23   45.53
   6  12  -5  463.11   37.25
   5  12  -5    7.17   10.07
   4  12  -5   -2.09    9.94
   3  12  -5  276.59   24.78
   2  12  -5   45.89   16.34
  -2 -12   5   58.68    6.60
  -2 -12   5   54.79    6.11
   1  12  -5  561.65   33.92
  -1 -12   5  618.85   27.50
  -1 -12   5  699.13   27.37
   0  12  -5  643.28   36.34
   0 -12   5  724.31   31.51
   0 -12   5  718.70   32.18
  -1  12  -5   29.35    9.42
  -2  12  -5  381.71   25.31
  -3  12  -5 1063.32   50.30
  -4  12  -5    7.71    9.18
  -5  12  -5  280.86   27.27
  -6  12  -5    9.59   11.96
  -7  12  -5   10.02   13.34
  -8  12  -5  196.49   29.19
  -9  12  -5  617.36   46.87
   8  11  -5   17.69   14.72
   7  11  -5  123.54   24.41
   6  11  -5   62.39   17.44
   5  11  -5   21.67   12.02
   4  11  -5 1024.59   51.84
   3  11  -5  839.03   49.07
   2  11  -5   58.02   13.52
  -2 -11   5   60.06    6.65
  -2 -11   5   61.27    6.30
   1  11  -5   43.84   11.34
  -1 -11   5   53.45    8.37
   0  11  -5 2215.36   84.21
   0 -11   5 2137.65   79.35
   0 -11   5 2154.47   76.30
  -1  11  -5   60.23   12.75
   1 -11   5   57.32   10.45
  -2  11  -5  380.00   24.46
  -3  11  -5  251.70   21.30
  -4  11  -5   63.44   15.31
  -5  11  -5  577.16   37.33
  -6  11  -5  429.43   34.43
  -7  11  -5  121.06   23.91
  -8  11  -5   16.41   14.16
  -9  11  -5   67.63   19.21
   9  10  -5   17.77   16.39
   8  10  -5    1.74   12.01
   7  10  -5  511.14   39.96
   6  10  -5  498.50   37.31
   5  10  -5   84.65   17.88
   4  10  -5    6.68    7.41
   3  10  -5  308.16   24.13
   2  10  -5   34.87   11.02
  -2 -10   5   24.38    4.45
  -2 -10   5   27.66    5.29
   1  10  -5 1193.76   52.41
  -1 -10   5 1154.70   44.32
  -1 -10   5 1199.01   42.93
   0  10  -5 1012.56   45.07
   0 -10   5  947.18   39.67
   0 -10   5  972.56   39.08
  -1  10  -5   27.20    8.78
   1 -10   5   13.41    6.19
   1 -10   5    1.52    5.11
  -2  10  -5  937.38   41.82
   2 -10   5  882.37   40.33
  -3  10  -5 1655.68   66.46
   3 -10   5 1543.57   67.36
  -4  10  -5  270.53   24.29
  -5  10  -5   33.79   11.31
  -6  10  -5   22.97   12.42
  -7  10  -5   66.02   18.93
  -8  10  -5  352.30   34.12
 -10  10  -5   32.72   17.66
  10 -10   5   43.19   19.70
   9   9  -5  365.91   35.34
   8   9  -5    5.94   14.47
   7   9  -5   71.22   19.79
   6   9  -5   98.39   20.54
   5   9  -5   46.07   14.02
   4   9  -5  942.14   48.27
   3   9  -5 1393.82   60.95
   2   9  -5   14.66    7.81
  -2  -9   5    8.05    3.25
  -2  -9   5    0.63    3.77
   1   9  -5  159.88   15.49
  -1  -9   5  140.40    9.58
  -1  -9   5  131.68   10.97
  -1  -9   5  185.18   28.84
   0   9  -5 1869.58   70.46
   0  -9   5 1860.80   65.08
   0  -9   5 1875.48   66.20
   0  -9   5 1735.20   68.48
  -1   9  -5  174.80   15.20
   1  -9   5  189.03   15.24
   1  -9   5  189.03   14.64
  -2   9  -5  793.95   37.38
   2  -9   5  795.62   35.89
  -3   9  -5  147.76   17.80
   3  -9   5  119.12   12.98
  -4   9  -5   40.37   11.55
   4  -9   5   26.98    7.07
  -5   9  -5  274.92   34.05
  -6   9  -5  891.97   49.03
  -7   9  -5   35.69   13.85
  -8   9  -5   28.71   14.46
  -9   9  -5  108.15   23.24
 -10   9  -5  138.60   26.31
  10  -9   5  144.05   26.43
   9   8  -5    2.46   11.43
   8   8  -5    8.54   11.98
   7   8  -5  618.36   41.71
   6   8  -5  498.66   35.61
   5   8  -5  157.14   21.58
   4   8  -5    3.61    6.80
   3   8  -5  231.74   20.80
  -3  -8   5  224.13    9.93
   2   8  -5  252.70   19.85
  -2  -8   5  245.75   12.58
  -2  -8   5  250.99   11.95
   1   8  -5 1425.35   56.62
  -1  -8   5 1441.75   50.80
  -1  -8   5 1453.11   49.71
  -1  -8   5 1361.94   55.68
   0   8  -5  970.28   42.11
   0  -8   5 1022.89   39.77
   0  -8   5  994.52   44.79
   0  -8   5 1018.72   39.03
  -1   8  -5   40.93    8.65
   1  -8   5   40.67    8.08
   1  -8   5   43.36    8.25
   1  -8   5   40.54    8.88
  -2   8  -5  573.77   29.70
   2  -8   5  578.78   29.63
   2  -8   5  586.88   27.98
  -3   8  -5 2100.71   80.82
   3  -8   5 2151.39   77.36
  -4   8  -5  182.59   18.84
   4  -8   5  223.82   16.54
  -5   8  -5  288.99   25.44
  -6   8  -5   15.23   10.63
  -7   8  -5  171.70   25.16
  -8   8  -5  278.28   28.58
  -9   8  -5  512.93   39.76
   9  -8   5  462.89   37.74
 -10   8  -5   67.50   20.68
  10  -8   5   99.39   20.44
   9   7  -5  384.12   36.60
   8   7  -5   11.11    6.43
   8   7  -5   20.46   13.50
  -8  -7   5    2.86    6.83
   7   7  -5  169.47   27.02
   7   7  -5  142.68   10.90
  -7  -7   5  132.24   11.57
   6   7  -5  234.67   12.30
   6   7  -5  222.62   24.46
  -6  -7   5  224.55   13.24
   5   7  -5   36.17    4.69
  -5  -7   5   32.11    5.44
   4   7  -5  691.06   37.52
   4   7  -5  640.45   23.48
  -4  -7   5  643.42   23.70
   3   7  -5 2002.44   66.23
   3   7  -5 2041.28   79.23
  -3  -7   5 2081.35   66.26
   2   7  -5   76.73    6.74
   2   7  -5   74.36   12.28
  -2  -7   5   80.38    6.59
  -2  -7   5  109.10   14.76
   1   7  -5   83.40   11.96
  -1  -7   5   64.38    6.65
  -1  -7   5   57.01    7.69
  -1  -7   5   80.42   12.94
   0   7  -5 1052.32   42.67
   0  -7   5 1092.37   41.17
   0  -7   5 1044.79   42.07
  -1   7  -5  215.28   16.65
   1  -7   5  201.25   14.16
   1  -7   5  229.75   15.39
   1  -7   5  256.09   16.20
  -2   7  -5 1466.07   56.69
   2  -7   5 1397.53   56.24
   2  -7   5 1461.37   53.63
  -3   7  -5  394.56   25.05
   3  -7   5  428.85   21.98
  -4   7  -5   31.41   10.25
  -5   7  -5  192.69   18.94
  -6   7  -5 1372.30   63.74
  -7   7  -5  259.99   31.21
  -8   7  -5   56.87   17.12
  -9   7  -5    6.00   13.06
   9  -7   5   12.29   14.22
  10  -7   5  368.48   34.45
  10   6  -5  167.36   28.93
 -10  -6   5  194.84   17.70
   9   6  -5   -8.44   16.49
  -9  -6   5    7.82    9.13
   8   6  -5   14.44   13.47
   8   6  -5   -5.78    6.21
  -8  -6   5    0.63    7.42
   7   6  -5  143.68   22.42
   7   6  -5  151.28   11.99
  -7  -6   5  166.12   13.66
   6   6  -5  870.91   49.24
   6   6  -5  955.38   35.46
  -6  -6   5  965.28   38.80
   5   6  -5  171.65   18.77
   5   6  -5  145.98    9.53
  -5  -6   5  169.26   10.92
   4   6  -5  215.02   11.19
   4   6  -5  184.70   19.52
  -4  -6   5  233.05   11.54
   3   6  -5  329.73   23.25
   3   6  -5  308.87   13.94
  -3  -6   5  329.88   14.07
   2   6  -5  272.69   13.31
   2   6  -5  295.23   19.74
  -2  -6   5  311.89   13.56
  -2  -6   5  310.95   19.85
   1   6  -5 1414.93   48.63
   1   6  -5 1433.91   52.81
  -1  -6   5 1362.56   52.31
  -1  -6   5 1338.42   47.69
   0   6  -5 1055.49   40.01
   0  -6   5 1036.25   39.59
   0  -6   5 1022.46   38.99
   0  -6   5  978.30   38.01
  -1   6  -5   40.32    6.79
   1  -6   5   34.92    6.53
   1  -6   5   29.98    7.12
   1  -6   5   34.00    6.41
   2  -6   5  127.87   12.64
   2  -6   5  120.32   10.25
  -3   6  -5 2280.49   81.78
   3  -6   5 2089.61   83.78
  -4   6  -5  308.34   22.62
  -5   6  -5  104.04   16.53
  -6   6  -5   19.30   11.54
  -7   6  -5  159.47   23.17
  -8   6  -5  283.72   28.15
   8  -6   5  246.62   30.72
  -9   6  -5  853.86   50.16
   9  -6   5  847.49   50.23
  10  -6   5   65.67   18.16
  10   5  -5   71.69   22.84
 -10  -5   5  111.49   16.41
   9   5  -5  574.93   43.56
  -9  -5   5  544.08   29.36
   8   5  -5  108.37   22.29
   8   5  -5   85.08   12.21
  -8  -5   5  109.58   14.21
   7   5  -5  149.80   13.78
   7   5  -5  160.30   23.95
  -7  -5   5  200.93   15.62
   6   5  -5   48.81    7.28
   6   5  -5   38.03   12.14
  -6  -5   5   66.27    9.16
   5   5  -5   26.99   10.64
   5   5  -5   19.67    5.20
  -5  -5   5   26.48    5.47
   4   5  -5  983.35   35.80
   4   5  -5 1025.01   47.82
  -4  -5   5  980.70   36.25
   3   5  -5 1288.37   44.99
   3   5  -5 1390.52   55.38
  -3  -5   5 1297.58   54.41
  -3  -5   5 1297.55   45.19
   2   5  -5  157.35    9.17
   2   5  -5  167.47   14.48
  -2  -5   5  172.59   14.07
  -2  -5   5  157.41    9.39
   1   5  -5  148.61    9.46
   1   5  -5  167.56   12.46
  -1  -5   5  159.95   10.46
  -1  -5   5  181.12   12.14
   0   5  -5  898.56   32.95
   0   5  -5  814.28   32.50
   0  -5   5  837.06   32.39
   0  -5   5  825.55   32.12
  -1   5  -5 2328.92   76.32
   1  -5   5 2245.56   79.19
   1  -5   5 2294.48   76.08
   1  -5   5 2323.73   79.50
   2  -5   5 1154.14   40.96
   2  -5   5 1147.72   45.30
   2  -5   5 1074.67   44.85
   3  -5   5  862.29   38.92
  -4   5  -5   36.27    9.73
  -5   5  -5  134.57   18.76
  -6   5  -5 1380.75   61.74
  -7   5  -5  376.77   30.13
   7  -5   5  389.18   29.20
  -8   5  -5   49.04   15.47
   8  -5   5   73.61   17.58
   9  -5   5   80.12   18.92
  10  -5   5  110.21   22.60
  10  -5   5  113.11   21.60
  10   4  -5  183.18   31.39
 -10  -4   5  147.12   17.44
   9   4  -5   14.41   10.24
  -9  -4   5   -8.68    8.10
   8   4  -5   19.83   12.91
  -8  -4   5   18.10    9.81
   7   4  -5  434.25   22.97
   7   4  -5  426.69   33.58
  -7  -4   5  460.41   25.04
   6   4  -5  749.19   36.05
   6   4  -5  803.33   44.26
  -6  -4   5  825.24   34.17
   5   4  -5   42.35    6.89
   5   4  -5   22.70   10.89
  -5  -4   5   44.15    7.39
   4   4  -5   47.68   11.55
   4   4  -5   67.36    7.78
  -4  -4   5   56.12    7.33
   3   4  -5  215.80   17.41
   3   4  -5  210.43   10.98
  -3  -4   5  177.08   16.30
  -3  -4   5  175.26   10.70
   2   4  -5  104.47   11.27
   2   4  -5   62.85    6.30
  -2  -4   5   88.97    6.95
  -2  -4   5   92.33   12.02
   1   4  -5  763.55   31.01
   1   4  -5  745.88   28.84
  -1  -4   5  778.29   29.03
  -1  -4   5  821.50   31.60
   0   4  -5  761.19   27.70
   0   4  -5  697.83   28.38
   0  -4   5  716.82   28.30
   0  -4   5  724.36   27.43
  -1   4  -5  109.17    7.18
   1  -4   5   95.23    9.25
   1  -4   5  113.28    7.06
   2  -4   5  187.68   22.78
   2  -4   5  135.45   12.27
   3  -4   5 2243.82   80.04
   3  -4   5 2174.15   79.90
   4  -4   5  554.65  228.41
  -5   4  -5  171.16   20.12
  -6   4  -5    7.63    7.08
   6  -4   5   12.25    8.79
   7  -4   5   60.82   14.65
   8  -4   5  108.38   20.19
   9  -4   5  515.19   36.25
   9  -4   5  427.53   32.78
  10  -4   5   59.19   18.34
  10  -4   5   97.00   19.59
  10   3  -5  217.14   32.79
 -10  -3   5  224.58   24.25
   9   3  -5  437.37   37.85
  -9  -3   5  469.40   29.86
   8   3  -5   27.49   14.35
  -8  -3   5   31.61    9.37
   7   3  -5  114.49   21.67
  -7  -3   5  115.54   14.94
   6   3  -5   13.51    5.90
   6   3  -5   21.63   11.92
  -6  -3   5    7.00    5.16
   5   3  -5  108.88   10.39
   5   3  -5  131.33   19.54
  -5  -3   5  122.08   11.43
   4   3  -5 1301.59   56.53
   4   3  -5 1316.44   47.26
   3   3  -5 2490.63   90.49
   3   3  -5 2521.60   82.78
  -3  -3   5 2521.96   83.03
  -3  -3   5 2485.52   90.59
   2   3  -5   44.25    5.85
  -2  -3   5   53.46    9.09
  -2  -3   5   58.42    6.73
   1   3  -5  105.55    8.75
   1   3  -5  101.44    7.70
  -1  -3   5  102.05    7.76
  -1  -3   5   97.65    8.78
   0   3  -5 3583.85  108.31
   0   3  -5 3233.13  110.16
   0  -3   5 3354.59  110.49
   0  -3   5 3493.29  108.45
  -1   3  -5  176.73   11.62
   1  -3   5  178.89   13.15
   2  -3   5  264.12   16.28
   2  -3   5  272.38   16.71
   3  -3   5  366.09   21.41
   3  -3   5  332.30   20.50
   4  -3   5  355.52   20.72
   4  -3   5  308.27   21.36
   5  -3   5  141.88   17.62
   5  -3   5  147.57   15.63
   6  -3   5 2235.06   83.49
   6  -3   5 2129.68   83.98
   7  -3   5  662.44   36.37
   7  -3   5  549.01   34.82
   8  -3   5    3.53    9.09
   8  -3   5    6.13    8.51
   9  -3   5   95.15   19.31
   9  -3   5   71.28   14.56
  10  -3   5  169.45   27.79
  10  -3   5  157.88   24.13
  10   2  -5  242.52   32.35
 -10  -2   5  241.72   24.33
   9   2  -5   23.88   14.75
  -9  -2   5   58.13   14.00
  -8  -2   5   23.89   10.33
   7   2  -5  536.93   37.46
  -7  -2   5  624.11   31.10
   6   2  -5 1045.05   52.59
   6   2  -5 1122.55   44.72
  -6  -2   5 1125.16   45.98
   5   2  -5   80.16   10.46
   5   2  -5   57.95   13.83
  -5  -2   5   74.03   10.41
   4   2  -5    9.28    4.63
   4   2  -5   -1.37    6.54
  -4  -2   5    8.68    4.84
   3   2  -5  454.53   19.98
   3   2  -5  422.02   25.40
  -3  -2   5  453.06   20.24
   2   2  -5  996.77   37.01
   2   2  -5 1014.15   40.92
  -2  -2   5 1057.02   37.33
   1   2  -5  637.47   24.81
   1   2  -5  633.65   25.33
  -1  -2   5  610.09   24.56
   0   2  -5  362.49   13.46
   0   2  -5  338.45   16.15
   0  -2   5  338.89   16.07
  -1   2  -5  421.32   19.64
   1  -2   5  437.54   19.83
   2  -2   5   79.88    9.78
   2  -2   5   76.45    6.50
   3  -2   5 2249.65   77.45
   3  -2   5 2306.33   81.05
   3  -2   5 2287.24   81.27
   4  -2   5 1785.90   67.22
   4  -2   5 1798.61   65.40
   4  -2   5 1721.52   67.06
   5  -2   5   44.99   10.28
   5  -2   5   45.98   10.85
   6  -2   5   55.06   12.63
   6  -2   5   26.14   10.34
   7  -2   5  105.21   16.73
   7  -2   5   92.64   17.22
   8  -2   5   82.29   15.92
   8  -2   5   46.25   14.20
   9  -2   5  595.53   38.56
   9  -2   5  662.83   42.16
  10  -2   5  250.14   32.41
  10  -2   5  298.62   28.11
  10   1  -5  109.53   24.22
 -10  -1   5   43.52   15.59
   9   1  -5  557.06   41.27
  -9  -1   5  483.64   32.52
   8   1  -5   83.29   19.64
  -8  -1   5   89.17   14.49
   7   1  -5  106.12   19.52
  -7  -1   5  107.05   15.46
   6   1  -5    4.47    9.30
  -6  -1   5   11.72    5.26
   5   1  -5  172.27   22.26
   5   1  -5  125.76   11.83
  -5  -1   5  143.02   12.86
   4   1  -5 1070.49   42.12
   4   1  -5 1124.79   49.78
  -4  -1   5 1111.65   42.95
   3   1  -5 2442.28   88.92
   3   1  -5 2504.03   83.23
   2   1  -5   14.21    6.04
   2   1  -5   20.09    4.54
  -2  -1   5    9.24    4.10
   1   1  -5   49.60    6.46
  -1  -1   5   56.04    6.92
   0   1  -5 4157.16  131.64
   0  -1   5 4059.04  131.51
  -1   1  -5  894.31   34.56
   1  -1   5  951.92   35.07
  -2   1  -5  209.06   13.31
   2  -1   5  212.97   13.60
   2  -1   5  226.66   10.96
   3  -1   5 1108.75   46.47
   3  -1   5 1212.86   46.46
   3  -1   5 1161.08   43.36
   4  -1   5   81.65   12.15
   4  -1   5   70.63   10.64
   4  -1   5   47.01    9.26
   5  -1   5   62.89   12.14
   5  -1   5   50.75   11.16
   6  -1   5 1729.43   70.05
   6  -1   5 1792.59   70.51
   7  -1   5  724.41   39.93
   7  -1   5  733.03   38.84
   8  -1   5   23.69   10.30
   8  -1   5    8.76   11.58
   9  -1   5   30.82   12.26
   9  -1   5   19.92   13.94
  10  -1   5   95.05   21.36
  10  -1   5  129.40   19.88
  11   0  -5   49.79   20.35
 -11   0   5   20.50   15.46
  10   0  -5   88.31   25.85
 -10   0   5  120.68   21.91
   9   0  -5   74.57   19.86
  -9   0   5   37.06   12.99
   8   0  -5  122.23   20.81
  -8   0   5  120.46   17.93
   7   0  -5   69.74   15.80
  -7   0   5   64.59   13.29
   6   0  -5 1202.80   57.67
  -6   0   5 1287.72   52.46
   5   0  -5  297.49   18.48
   5   0  -5  312.03   25.42
  -5   0   5  274.63   18.86
   4   0  -5   32.05    6.95
  -4   0   5   18.96    6.05
   3   0  -5  865.32   34.59
  -3   0   5  876.18   34.98
   2   0  -5  460.61   20.92
  -2   0   5  498.04   21.62
   1   0  -5   45.48    6.59
  -1   0   5   29.95    5.33
   0   0  -5 4486.70  143.35
  -1   0  -5   12.00    4.02
  -1   0  -5   16.16    2.95
   1   0   5    8.53    3.92
   1   0   5   12.48    2.76
  -2   0  -5   68.36    6.78
  -2   0  -5   72.16    8.76
   2   0   5   70.41    6.58
   2   0   5   76.99    9.13
  -3   0  -5 1640.32   59.19
   3   0   5 1671.48   59.08
   3   0   5 1616.67   60.06
   3   0   5 1650.47   62.78
   4   0   5  946.54   40.73
   4   0   5  935.28   40.47
   4   0   5 1007.94   41.26
   5   0   5   54.91   12.30
   5   0   5   59.29   11.03
   6   0   5   60.63   13.59
   6   0   5   56.72   11.89
   7   0   5   82.61   15.18
   7   0   5  119.23   19.26
   8   0   5   46.62   14.42
   8   0   5   14.76   10.42
   9   0   5  656.93   38.24
   9   0   5  561.41   40.12
  10   0   5  166.16   21.49
  10   0   5  168.52   26.04
  11  -1  -5    7.26   16.42
 -11   1   5   22.03   13.54
 -10   1   5   67.13   17.28
   9  -1  -5  749.59   49.24
  -9   1   5  805.72   44.53
   8  -1  -5  434.62   34.95
  -8   1   5  449.83   34.75
   7  -1  -5   61.66   16.54
  -7   1   5   41.88    9.92
   6  -1  -5   35.79   12.51
  -6   1   5   53.63   11.19
   5  -1  -5  294.79   20.65
  -5   1   5  286.32   19.50
   4  -1  -5  770.24   33.95
  -4   1   5  826.17   35.39
   3  -1  -5 2010.47   70.65
  -3   1   5 2027.55   71.08
   2  -1  -5   80.97    7.83
  -2   1   5   66.56    8.38
   1  -1  -5  184.69   11.51
  -1   1   5  173.90   11.37
   0  -1  -5  203.98   10.83
   0  -1  -5  227.34   12.43
   0   1   5  219.43   12.24
  -1  -1  -5 1402.01   46.27
  -1  -1  -5 1332.11   48.01
   1   1   5 1354.75   46.36
   1   1   5 1339.75   48.05
  -2  -1  -5   82.58    9.28
  -2  -1  -5   95.23    8.07
   2   1   5   89.94    8.12
   2   1   5  111.28   12.25
  -3  -1  -5  869.23   35.44
   3   1   5  870.90   35.48
   3   1   5  814.51   34.55
  -4  -1  -5  214.07   19.97
   4   1   5  220.15   15.51
   4   1   5  190.96   14.92
   4   1   5  235.03   16.94
   5   1   5   37.17    9.13
   5   1   5   33.92    9.40
   5   1   5   24.09    8.86
   6   1   5 1597.74   68.47
   6   1   5 1782.45   67.18
   7   1   5  725.13   41.24
   7   1   5  756.34   38.34
   8   1   5   14.41   12.94
   9   1   5   11.41   13.14
   9   1   5   -4.08    9.29
  10   1   5   84.90   20.29
  10   1   5  157.05   20.92
  11  -2  -5   64.19   21.63
 -11   2   5   39.87   16.37
 -10   2   5   69.51   16.10
   9  -2  -5  109.81   21.20
  -9   2   5  154.48   23.32
   8  -2  -5   66.68   19.18
  -8   2   5   80.97   15.16
  -7   2   5   55.44   12.90
  -6   2   5 1160.67   51.33
  -5   2   5  792.17   37.38
   4  -2  -5   19.80    5.61
  -4   2   5    7.21    5.51
   3  -2  -5  525.81   25.21
  -3   2   5  552.47   25.90
   2  -2  -5  673.59   28.41
   1  -2  -5  471.27   21.40
  -1   2   5  511.63   26.31
   0  -2  -5 2232.97   73.86
   0  -2  -5 2140.74   72.79
   0   2   5 2189.04   73.66
  -1  -2  -5 1246.25   44.06
  -1  -2  -5 1227.63   44.37
   1   2   5 1171.06   44.15
   1   2   5 1284.65   44.50
  -2  -2  -5  116.14    9.92
  -2  -2  -5  126.62    9.69
   2   2   5  123.32   10.38
  -3  -2  -5 1199.20   45.55
  -3  -2  -5 1281.32   47.82
   3   2   5 1163.90   45.35
   3   2   5 1204.73   47.63
  -4  -2  -5  850.69   38.12
   4   2   5  825.93   37.86
   4   2   5  791.72   34.75
   4   2   5  811.68   35.37
   5   2   5   69.67   10.98
   5   2   5   92.02   12.98
   5   2   5  102.90   16.05
   6   2   5    8.22    7.12
   6   2   5    6.80    8.54
   7   2   5  125.00   16.45
   7   2   5   97.88   19.31
   8   2   5   28.61   13.04
   8   2   5   23.20    8.41
   9   2   5  801.33   40.90
   9   2   5  742.28   46.67
  10   2   5  268.82   24.43
  10   2   5  239.55   31.94
  11  -3  -5  -22.24   16.07
 -11   3   5   13.59   15.48
 -10   3   5   59.46   19.11
   9  -3  -5  746.17   49.66
  -9   3   5  640.45   41.27
   8  -3  -5  335.88   32.82
  -8   3   5  371.93   28.56
  -7   3   5  233.17   21.93
  -6   3   5   20.52    8.87
  -5   3   5   57.63   11.49
   4  -3  -5  142.99   12.95
  -4   3   5  157.92   14.72
   3  -3  -5 3400.55  114.72
  -3   3   5 3413.93  115.30
   2  -3  -5  187.00   12.60
  -2   3   5  166.68   12.79
   1  -3  -5  781.40   31.26
  -1   3   5  775.26   31.40
   0  -3  -5  891.89   35.27
   0  -3  -5  919.07   34.72
   0   3   5  903.46   35.40
   0   3   5  929.13   36.46
  -1  -3  -5 2851.13   94.06
  -1  -3  -5 2897.49   95.43
   1   3   5 2845.89   95.56
   1   3   5 2811.09   94.07
  -2  -3  -5   10.00    5.50
  -2  -3  -5    9.26    4.43
  -3  -3  -5  840.08   34.05
   3   3   5  869.40   37.51
   3   3   5  821.91   33.61
  -4  -3  -5   11.97    7.48
   4   3   5    6.68    4.89
   4   3   5    2.46    4.60
   4   3   5    3.99    7.49
   5   3   5    0.16    6.14
   5   3   5    8.83    7.36
   5   3   5    3.41    4.92
   6   3   5 1105.76   52.89
   6   3   5 1189.59   48.14
   7   3   5  804.95   44.55
   7   3   5  816.17   38.77
   8   3   5   48.95   11.67
   8   3   5   20.61   14.02
   9   3   5   42.32   17.66
   9   3   5    4.64   10.56
  10   3   5  103.30   17.68
  11  -4  -5  158.81   32.43
  10  -4  -5   23.93   26.13
 -10   4   5   73.43   18.17
   9  -4  -5  174.63   30.06
  -9   4   5  167.39   24.21
  -8   4   5   37.08   13.14
  -7   4   5  136.22   20.91
  -6   4   5 1354.51   58.93
  -5   4   5  229.86   19.44
  -4   4   5   37.80    9.16
   3  -4  -5  111.80   11.50
  -3   4   5  108.58   13.13
   2  -4  -5  820.08   33.94
  -2   4   5  798.38   34.28
   1  -4  -5  640.14   28.25
   1  -4  -5  558.26   25.68
  -1   4   5  613.94   26.68
   0  -4  -5 1714.18   59.62
   0  -4  -5 1711.03   61.58
   0   4   5 1689.91   59.99
  -1  -4  -5  317.24   16.38
  -1  -4  -5  333.99   18.42
   1   4   5  342.01   19.02
  -2  -4  -5   76.42   10.43
  -2  -4  -5   91.33    8.48
   2   4   5   80.92   11.56
  -3  -4  -5 2376.24   85.03
  -3  -4  -5 2281.14   80.05
   3   4   5 2291.93   79.60
   3   4   5 2470.13   86.06
   4   4   5  779.36   33.06
   4   4   5  840.24   39.81
   5   4   5    6.38    5.21
   5   4   5   -4.33    5.36
   5   4   5    0.22    7.60
   6   4   5   76.83   15.44
   6   4   5   74.05   10.71
   7   4   5  268.42   30.59
   7   4   5  166.65   15.64
   8   4   5   22.26   13.64
   8   4   5   14.10   10.11
   9   4   5  301.27   30.91
   9   4   5  309.46   25.22
  11  -5  -5    9.29   17.06
 -11   5   5   34.73   18.13
  10  -5  -5  126.92   26.58
 -10   5   5   71.50   19.36
  -9   5   5  726.31   45.07
  -8   5   5  331.67   29.91
  -7   5   5  182.46   24.38
  -6   5   5   -0.36    6.19
  -5   5   5  575.34   32.33
  -4   5   5  112.42   15.02
   3  -5  -5 1756.13   67.31
  -3   5   5 1880.04   68.58
   2  -5  -5  236.08   15.56
  -2   5   5  232.77   16.36
   1  -5  -5   47.36    9.25
  -1   5   5   39.35    7.34
   0  -5  -5 1634.70   59.57
   0  -5  -5 1596.27   56.43
   0   5   5 1594.04   60.07
   0   5   5 1509.36   56.24
  -1  -5  -5 2915.96   97.62
   1   5   5 2950.46   97.87
   1   5   5 2969.31  102.23
  -2  -5  -5   88.62    8.20
  -2  -5  -5   88.40   12.16
   2   5   5   94.63   13.38
   2   5   5   82.02   10.54
  -3  -5  -5  498.61   22.87
  -3  -5  -5  537.73   28.32
   3   5   5  513.34   22.97
   3   5   5  506.55   28.33
   4   5   5    4.94    5.19
   4   5   5   -4.11    5.62
   4   5   5   -2.63    4.54
   5   5   5   -2.89    5.67
   5   5   5    0.22    7.35
   5   5   5    1.96    4.54
   6   5   5  707.11   41.81
   6   5   5  711.18   33.25
   6   5   5  717.02   32.52
   7   5   5  721.04   33.63
   7   5   5  716.74   43.78
   8   5   5   29.20   13.38
   8   5   5   16.03    8.57
   9   5   5   -4.19   13.26
   9   5   5   -6.30    9.21
 -10   6   5  163.09   25.72
  -9   6   5   81.39   20.30
  -8   6   5   86.58   17.83
  -7   6   5   86.14   18.48
  -5   6   5  420.21   28.04
  -4   6   5   -1.73    6.52
  -3   6   5    6.90    6.71
   2  -6  -5 1097.19   47.44
   2  -6  -5 1132.28   45.06
  -2   6   5 1141.97   46.03
   1  -6  -5  769.63   35.85
   1  -6  -5  785.90   32.88
  -1   6   5  779.89   33.54
   0  -6  -5  826.42   37.47
   0  -6  -5  850.85   34.18
   0   6   5  858.80   34.67
   0   6   5  864.96   38.74
  -1  -6  -5   18.16    6.40
  -1  -6  -5   41.13    6.78
   1   6   5   28.84    6.60
   1   6   5   38.36    8.87
  -2  -6  -5   83.93    9.37
  -2  -6  -5   77.85   12.14
   2   6   5   83.12    8.49
   2   6   5   89.20   13.39
  -3  -6  -5  754.46   30.62
   3   6   5  781.74   38.35
   3   6   5  735.13   30.41
   4   6   5  828.30   41.58
   4   6   5  856.17   33.96
   5   6   5   -2.30    6.18
   5   6   5    7.16    5.05
   5   6   5   -5.94    5.36
   6   6   5   60.45   10.13
   6   6   5   66.96   10.70
   6   6   5   73.26   16.19
   7   6   5   44.58   14.64
   7   6   5   44.90    8.62
   8   6   5   33.52    9.00
   8   6   5   36.91   13.19
   9   6   5  516.92   40.93
   9   6   5  495.55   28.54
  -9   7   5  443.11   37.05
  -8   7   5  577.69   38.85
  -7   7   5   61.13   15.86
  -6   7   5   -0.72    6.96
  -5   7   5  546.78   32.98
  -4   7   5    6.36    7.86
  -3   7   5 1131.81   48.80
   2  -7  -5  427.39   23.21
  -2   7   5  455.73   24.77
   1  -7  -5   90.86   13.57
   1  -7  -5   74.51   10.16
  -1   7   5   84.02   11.26
   0  -7  -5  702.94   31.95
   0  -7  -5  711.93   34.62
   0   7   5  714.20   35.42
   0   7   5  712.99   30.79
  -1  -7  -5 1017.36   39.77
   1   7   5 1050.30   40.28
   1   7   5 1069.84   46.87
  -2  -7  -5   33.18    6.56
   2   7   5   19.14    7.73
   2   7   5   23.64    6.13
  -3  -7  -5  337.85   16.88
   3   7   5  331.76   24.43
   3   7   5  311.11   16.69
   4   7   5   22.18    9.18
   4   7   5   34.11    7.07
   5   7   5    8.98    8.94
   5   7   5    3.87    4.43
   6   7   5  584.03   26.42
   6   7   5  525.83   37.17
   6   7   5  563.28   27.70
   7   7   5  482.19   24.78
   7   7   5  483.72   35.89
   7   7   5  525.39   26.26
   8   7   5    4.11    6.72
   8   7   5    2.83   10.75
   9   7   5    4.01    9.27
   9   7   5    4.60   11.86
 -10   8   5   36.17   20.10
  -9   8   5   31.45   14.38
  -8   8   5   24.47   11.63
  -7   8   5   24.44   12.62
  -6   8   5 1419.58   65.44
  -5   8   5  681.34   48.09
  -4   8   5   35.56   10.08
  -3   8   5   18.94    8.69
  -2   8   5  895.11   40.14
   1  -8  -5  120.40   11.49
  -1   8   5  132.09   12.65
   0  -8  -5  946.12   38.50
   0   8   5 1002.75   45.91
   0   8   5  969.38   39.69
  -1  -8  -5  236.53   16.89
   1   8   5  242.73   19.90
   1   8   5  257.77   15.48
  -2  -8  -5   50.17    7.06
   2   8   5   39.63    7.22
   2   8   5   44.31   10.41
  -3  -8  -5  792.81   31.55
   3   8   5  759.00   40.07
   3   8   5  797.59   31.82
   4   8   5  803.82   32.36
   4   8   5  811.19   43.09
   5   8   5   28.83   10.43
   5   8   5   18.63    5.40
   5   8   5   35.46    7.73
   6   8   5   50.49   16.64
   6   8   5   26.35    6.11
   7   8   5   54.40    8.93
   7   8   5   51.45   16.48
   7   8   5   63.46   11.59
   8   8   5    2.33    6.66
   8   8   5    4.48   11.99
 -10   9   5    7.03   13.67
  -9   9   5  390.29   34.25
  -8   9   5  369.23   32.85
  -7   9   5   -4.17   10.51
  -6   9   5   -3.10    9.65
  -5   9   5  345.02   28.00
  -4   9   5  200.80   20.00
  -3   9   5 1379.35   57.97
  -2   9   5  884.86   40.63
   1  -9  -5   19.60    6.68
  -1   9   5   32.28    8.67
   0  -9  -5  593.24   27.30
   0   9   5  571.14   28.05
   0   9   5  638.60   34.69
  -1  -9  -5 1075.00   42.23
   1   9   5 1074.52   43.04
   1   9   5 1196.30   52.47
  -2  -9  -5    3.36    4.03
   2   9   5   -0.57    6.45
   2   9   5    1.78    4.56
  -3  -9  -5  172.51   12.18
   3   9   5  192.25   20.23
   3   9   5  214.82   13.41
   4   9   5   11.84    9.93
   4   9   5    6.28    5.49
   5   9   5   16.52    6.59
   5   9   5    5.78    9.77
   5   9   5   13.37    5.87
   6   9   5  264.61   16.51
   6   9   5  234.70   30.20
   6   9   5  269.92   15.48
   7   9   5  596.23   26.59
   7   9   5  636.16   43.75
   7   9   5  570.66   26.93
   8   9   5   -0.14    6.86
 -10  10   5   52.88   20.66
  -8  10   5   14.77   12.49
  -7  10   5   -4.43   12.01
  -6  10   5  333.58   29.90
  -5  10   5  576.15   36.25
  -4  10   5   16.56   11.32
  -3  10   5  112.56   16.62
  -2  10   5 1037.81   46.55
  -1  10   5   61.18   11.77
   0 -10  -5  838.89   35.65
   0  10   5  820.01   42.20
   0  10   5  849.11   36.92
  -1 -10  -5  186.37   13.09
   1  10   5  191.13   18.64
   1  10   5  235.49   15.58
  -2 -10  -5    5.79    6.29
   2  10   5   14.77    5.77
   2  10   5   17.04    8.44
  -3 -10  -5  277.23   15.25
   3  10   5  284.07   15.90
   3  10   5  270.17   24.43
   4  10   5 1004.56   52.34
   5  10   5   54.10    7.91
   5  10   5   52.00   15.92
   5  10   5   47.63    8.32
   6  10   5    1.57    5.19
   6  10   5    4.99    6.07
   6  10   5   -1.57   11.94
   7  10   5   22.95   14.22
   8  10   5  -10.78   13.28
 -10  11   5   26.94   17.38
  -9  11   5  484.31   42.32
  -8  11   5  258.86   32.83
  -7  11   5   10.24   13.68
  -6  11   5   19.88   12.01
  -5  11   5  169.23   23.49
  -4  11   5   25.65   11.94
  -3  11   5 1096.71   50.93
  -2  11   5  446.04   27.63
  -1  11   5   41.49    9.17
   0  11   5  277.73   18.88
   0  11   5  234.31   28.91
  -1 -11  -5  501.28   24.50
   1  11   5  522.54   25.87
   1  11   5  571.71   34.68
  -2 -11  -5   88.61   10.27
   2  11   5   79.28   10.47
   2  11   5   85.72   16.78
  -3 -11  -5  497.00   22.56
   3  11   5  526.37   34.99
   3  11   5  489.72   22.93
   4  11   5   -0.13    6.37
   4  11   5   13.87   10.72
   5  11   5    9.48    5.94
   5  11   5   -5.94   10.18
   5  11   5   19.15    5.19
   6  11   5  410.26   36.54
  -9  12   5   63.49   21.11
  -8  12   5    2.85   13.31
  -7  12   5   27.88   15.26
  -6  12   5  460.34   35.85
  -5  12   5  533.43   37.48
  -4  12   5   -2.10    9.46
  -3  12   5   43.86   15.56
  -2  12   5  456.48   28.96
  -1  12   5  121.95   15.98
   0  12   5  847.15   38.07
   0  12   5  760.63   43.50
  -1 -12  -5  115.14   11.76
   1  12   5  143.72   14.00
   1  12   5  115.01   18.99
  -2 -12  -5   30.00    6.43
   2  12   5   13.34    9.61
   2  12   5   32.04    7.30
  -3 -12  -5  376.70   18.97
   3  12   5  380.01   18.90
   3  12   5  344.15   30.78
   4  12   5  824.95   31.91
   4  12   5  860.60   49.28
   5  12   5    9.54   10.73
   6  12   5   52.03   19.12
   7  12   5   34.47   17.30
  -9  13   5  263.15   36.24
  -8  13   5  500.74   41.14
  -7  13   5    0.82   12.24
  -6  13   5   89.33   20.16
  -5  13   5  315.55   35.53
  -4  13   5    1.09    9.51
  -3  13   5 1098.22   53.08
  -2  13   5  465.91   29.95
  -1  13   5    4.46    8.08
   0  13   5   72.60   12.56
   0  13   5   68.03   15.70
   1  13   5  646.86   40.79
   1  13   5  708.86   32.72
  -2 -13  -5    4.30    5.24
   2  13   5   10.39    6.20
   2  13   5   -6.14    7.76
  -3 -13  -5  155.32   12.16
   3  13   5  153.01   12.09
   3  13   5  185.81   25.43
   4  13   5   38.45   15.20
   4  13   5   35.30    6.47
   5  13   5   17.13   13.68
   6  13   5  286.36   37.85
  -8  14   5  -12.24   10.91
  -7  14   5   25.38   16.58
  -6  14   5  620.68   43.52
  -5  14   5  322.85   29.34
  -4  14   5    9.92   10.75
  -3  14   5   53.14   15.16
  -1  14   5   63.80   13.64
   0  14   5  300.13   27.84
   0  14   5  286.42   21.66
   1  14   5   60.14   10.73
   1  14   5   31.37   13.19
  -2 -14  -5  123.61   13.06
   2  14   5  169.51   26.13
   2  14   5  127.53   12.95
  -3 -14  -5  125.06   11.62
   3  14   5  116.31   21.62
   3  14   5  135.37   12.05
   4  14   5  642.87   45.32
   5  14   5  112.73   25.54
   6  14   5   54.93   21.43
  -8  15   5  466.48   41.08
  -7  15   5   11.19   16.01
  -6  15   5   -1.94   11.40
  -5  15   5   95.65   20.56
  -4  15   5   28.42   12.60
  -3  15   5  529.01   35.71
  -2  15   5  293.45   24.95
  -1  15   5    5.72    8.11
   0  15   5  154.36   18.44
   0  15   5  139.39   22.09
   1  15   5  608.67   31.07
   1  15   5  637.33   42.17
  -2 -15  -5  139.94   13.52
   2  15   5  156.81   14.19
   2  15   5  176.28   26.38
  -3 -15  -5   40.08    7.28
   3  15   5   32.82   15.25
   3  15   5   32.50    7.71
   5  15   5   71.48   20.14
  -7  16   5   -2.02   14.57
  -6  16   5  242.73   31.73
  -5  16   5  410.36   34.73
  -4  16   5   32.25   13.13
  -3  16   5    9.75   10.00
  -2  16   5  409.80   30.26
   0  16   5  286.27   22.53
   0  16   5  289.99   29.67
   1  16   5  292.56   21.81
   1  16   5  278.64   30.33
  -2 -16  -5   12.81    7.35
   2  16   5   15.00    7.34
   2  16   5   47.34   15.82
   3  16   5  199.73   32.42
   4  16   5  606.06   46.66
  -7  17   5   38.25   18.73
  -6  17   5    5.60   14.08
  -5  17   5  151.49   24.22
  -4  17   5   26.57   14.42
  -3  17   5  501.00   36.23
  -2  17   5  237.31   27.25
  -1  17   5   -3.62    7.96
   0  17   5   68.21   19.05
   0  17   5   47.45   12.07
   1  17   5  425.08   25.95
   2  17   5  145.03   26.44
   2  17   5  136.76   15.12
   3  17   5   37.30   18.80
  -6  18   5  124.63   24.70
  -5  18   5  324.79   39.86
  -4  18   5   36.83   16.08
  -3  18   5   28.15   13.94
  -2  18   5  251.99   25.16
  -1  18   5   94.53   16.64
   0  18   5  212.47   25.02
   0  18   5  141.98   26.28
   1  18   5   86.24   20.36
   1  18   5  111.36   15.49
   2  18   5    6.35    9.15
   2  18   5   -5.67   13.45
  -4  19   5   37.84   15.66
  -3  19   5   83.07   19.56
  -2  19   5  234.16   27.27
  -1  19   5   14.70   12.38
   0  19   5   29.43   14.44
   0  19   5   29.66   13.17
   1  19   5  316.07   23.24
   1  19   5  257.64   37.06
   0  21  -6   49.62   18.41
   0 -21   6   24.12   10.05
  -1  21  -6   12.31   10.82
   1 -21   6    7.71   10.12
   2 -21   6   96.00   17.80
   3 -21   6   82.33   20.82
   2  20  -6   54.15   18.73
   1  20  -6   40.14   17.64
  -1 -20   6   23.39    7.96
   0 -20   6   14.52    8.49
  -1  20  -6  658.17   45.74
   1 -20   6  737.75   38.78
   2 -20   6  164.90   22.38
  -4  20  -6    4.68   12.36
  -5  20  -6   85.61   21.11
   3  19  -6   37.04   16.68
   2  19  -6  378.86   37.28
   1  19  -6  316.96   32.74
  -1 -19   6  386.67   21.22
   0  19  -6    7.90   11.74
   0 -19   6   17.62    8.31
  -1  19  -6   37.84   15.04
   1 -19   6    8.63    9.18
   2 -19   6  155.58   23.05
  -4  19  -6  478.48   37.45
  -5  19  -6   94.18   20.55
  -6  19  -6   34.08   15.73
   4  18  -6   81.34   23.90
   3  18  -6  185.38   30.53
   2  18  -6   57.55   17.18
   1  18  -6    0.86   11.57
  -1 -18   6   -0.72    5.79
  -1 -18   6    4.40    7.04
   0  18  -6   88.88   20.49
   0 -18   6   83.31   12.97
  -1  18  -6  594.89   40.84
   1 -18   6  697.23   36.91
   2 -18   6  215.87   25.71
  -4  18  -6   18.68   11.89
  -5  18  -6  100.34   20.84
  -6  18  -6   14.37   14.77
   5  17  -6   95.19   22.82
   4  17  -6    4.72   12.19
   3  17  -6   45.82   16.30
   2  17  -6  644.82   44.19
  -2 -17   6  689.26   26.84
  -2 -17   6  698.57   27.05
   1  17  -6  237.70   26.24
  -1 -17   6  272.60   17.38
  -1 -17   6  235.81   17.10
   0  17  -6   21.66   10.47
   0 -17   6    7.83    8.03
  -1  17  -6   33.28   13.78
   1 -17   6   75.55   13.96
  -3  17  -6   10.40   10.51
  -4  17  -6  618.09   40.22
  -5  17  -6  188.01   28.26
  -6  17  -6   34.94   15.61
  -7  17  -6  131.83   25.92
   6  16  -6   40.91   17.13
   5  16  -6  160.18   27.14
   4  16  -6  224.01   31.14
   3  16  -6  101.10   19.31
   2  16  -6  188.03   27.19
  -2 -16   6  103.90    9.39
  -2 -16   6   96.65    9.29
   1  16  -6    3.14    8.49
  -1 -16   6    7.31    7.25
  -1 -16   6    7.18    5.80
   0  16  -6  104.02   19.98
   0 -16   6  140.77   14.12
  -1  16  -6  947.13   51.66
   1 -16   6 1105.20   47.86
  -3  16  -6   90.69   15.98
  -4  16  -6   43.12   14.90
  -5  16  -6  186.34   27.14
  -6  16  -6   13.75   12.97
  -7  16  -6  295.39   35.79
  -8  16  -6   67.22   21.83
   6  15  -6   26.16   13.80
   5  15  -6  200.56   28.96
   4  15  -6   27.01   13.38
   3  15  -6   78.72   16.24
   2  15  -6  678.22   42.52
  -2 -15   6  677.65   27.21
  -2 -15   6  732.63   27.85
   1  15  -6  440.37   32.10
  -1 -15   6  450.19   22.36
  -1 -15   6  435.05   22.76
   0  15  -6  243.01   23.61
   0 -15   6  250.38   18.79
  -1  15  -6   10.75    9.91
   1 -15   6   26.59    9.14
  -3  15  -6  132.30   19.70
  -4  15  -6 1166.61   58.52
  -5  15  -6  142.67   22.65
  -6  15  -6   36.45   15.71
  -8  15  -6  307.73   38.00
   7  14  -6   67.19   19.90
   6  14  -6   32.16   16.82
   5  14  -6  462.78   37.11
   4  14  -6  544.25   38.53
   3  14  -6   19.62   12.32
   2  14  -6  223.07   23.31
  -2 -14   6  172.53   11.66
  -2 -14   6  182.68   11.71
   1  14  -6   59.26   14.20
  -1 -14   6   51.06    9.65
  -1 -14   6   52.14    8.43
   0  14  -6   58.32   16.43
   0 -14   6   52.09   10.81
   0 -14   6   72.72   13.69
  -1  14  -6 1105.74   53.51
   1 -14   6 1222.99   50.70
  -3  14  -6   28.24   10.61
  -4  14  -6   18.59   12.62
  -5  14  -6  166.90   25.65
  -6  14  -6    3.40    9.09
  -7  14  -6  536.09   42.15
  -8  14  -6  102.07   23.29
   7  13  -6  269.72   34.91
   6  13  -6   96.95   20.56
   5  13  -6  306.06   29.40
   4  13  -6   44.72   14.06
   3  13  -6   33.32   12.56
   2  13  -6  965.80   49.27
  -2 -13   6  940.66   36.28
  -2 -13   6  999.90   35.98
   1  13  -6  827.45   46.33
  -1 -13   6  924.53   35.27
  -1 -13   6  831.00   41.45
   0  13  -6   63.72   13.81
   0 -13   6   81.42   11.21
   0 -13   6   72.67   11.20
  -1  13  -6    0.19    5.85
   1 -13   6   -3.98    5.67
  -3  13  -6   19.78    9.85
  -4  13  -6  773.49   44.62
  -5  13  -6  378.09   31.95
  -6  13  -6   43.80   15.82
  -7  13  -6   63.03   19.23
  -8  13  -6  444.75   40.61
  -9  13  -6   17.11   16.67
   8  12  -6  253.92   36.36
   7  12  -6   98.50   23.85
   6  12  -6   50.14   16.02
   5  12  -6  216.38   23.88
   4  12  -6  447.14   32.88
   3  12  -6   49.19   13.48
   2  12  -6  100.94   16.97
  -2 -12   6  124.39    9.44
  -2 -12   6  111.15    8.94
   1  12  -6   12.74    8.24
  -1 -12   6   12.37    5.59
  -1 -12   6    2.17    3.71
   0  12  -6   44.98   11.42
   0 -12   6   33.39    7.47
   0 -12   6   35.17    8.55
  -1  12  -6 1449.48   60.79
   1 -12   6 1496.10   58.53
  -3  12  -6   17.34    8.78
  -4  12  -6    5.50    8.00
  -5  12  -6  473.99   35.20
  -6  12  -6   48.67   16.03
  -7  12  -6  432.74   35.02
  -8  12  -6   74.39   21.57
  -9  12  -6   13.82   17.09
   8  11  -6   36.62   17.28
   7  11  -6  204.51   30.07
   6  11  -6   43.03   15.67
   5  11  -6  238.58   24.86
   4  11  -6   59.23   14.88
   2  11  -6  647.19   35.75
  -2 -11   6  647.04   26.95
  -2 -11   6  671.34   25.95
   1  11  -6 1207.05   54.75
  -1 -11   6 1289.44   48.99
  -1 -11   6 1353.50   47.60
   0  11  -6   56.42   11.88
   0 -11   6   42.08    8.83
   0 -11   6   50.00    8.45
  -1  11  -6   19.31    8.16
   1 -11   6   17.31    7.21
  -3  11  -6    4.19    6.59
  -4  11  -6  416.71   37.82
  -5  11  -6  765.41   44.38
  -6  11  -6   93.37   20.46
  -7  11  -6  207.70   30.78
  -8  11  -6  538.41   40.62
  -9  11  -6   61.61   18.45
   9  10  -6   51.45   21.73
   8  10  -6  367.49   36.38
   7  10  -6  276.38   29.46
   6  10  -6   40.81   14.92
   5  10  -6  368.89   30.50
   4  10  -6  834.17   44.76
   3  10  -6   18.57    8.91
  -3 -10   6   17.75    3.64
  -3 -10   6   28.98    4.75
   2  10  -6  257.30   21.67
  -2 -10   6  255.00   13.13
  -2 -10   6  241.81   14.09
   1  10  -6  144.60   15.83
  -1 -10   6  159.79   10.95
  -1 -10   6  147.29   12.43
   0  10  -6  126.00   17.03
   0 -10   6  108.94   12.06
   0 -10   6  132.05   14.53
  -1  10  -6 1386.04   54.40
   1 -10   6 1304.44   52.93
   1 -10   6 1277.23   52.83
   1 -10   6 1259.91   51.69
   2 -10   6  703.80   33.68
  -3  10  -6   30.31   10.19
   3 -10   6   25.09    8.28
  -4  10  -6   61.99   13.35
  -5  10  -6 1012.47   52.07
  -6  10  -6  286.39   27.67
  -7  10  -6  528.05   38.23
  -8  10  -6  163.20   28.22
  -9  10  -6    6.30   13.66
   9   9  -6   14.56   15.55
   8   9  -6   95.44   25.70
   7   9  -6  278.26   29.40
   6   9  -6   17.19   12.83
   5   9  -6  269.23   25.15
   4   9  -6   63.74   14.37
   3   9  -6   16.10    8.69
  -3  -9   6   21.04    3.70
  -3  -9   6   11.62    4.21
   2   9  -6 1113.05   49.34
  -2  -9   6 1106.03   39.00
  -2  -9   6 1035.27   39.65
   1   9  -6 1395.84   56.72
  -1  -9   6 1338.87   56.01
  -1  -9   6 1386.61   52.24
  -1  -9   6 1365.04   50.49
   0   9  -6  125.97   12.94
   0  -9   6  121.68   10.51
   0  -9   6  125.71   15.08
  -1   9  -6   53.91   10.49
   1  -9   6   57.03   10.27
   1  -9   6   64.73   10.80
   1  -9   6   69.66   10.93
   2  -9   6  218.91   17.16
   2  -9   6  212.21   15.82
  -3   9  -6    4.84    7.06
   3  -9   6   17.68    5.88
  -4   9  -6 1025.76   49.23
   4  -9   6  988.06   42.85
  -5   9  -6  393.65   29.60
  -6   9  -6   36.68   12.65
  -7   9  -6   29.23   14.79
  -8   9  -6  958.36   56.06
  -9   9  -6   56.31   20.53
  10  -9   6   55.00   18.80
   9   8  -6   32.67   15.20
   8   8  -6  411.36   36.99
   8   8  -6  481.25   21.60
  -8  -8   6  480.10   21.96
   7   8  -6  248.90   13.43
   7   8  -6  216.99   30.01
  -7  -8   6  240.83   13.98
   6   8  -6   35.26   13.84
   5   8  -6  372.27   28.51
   5   8  -6  356.01   15.29
  -5  -8   6  369.35   15.89
   4   8  -6 1078.34   37.59
   4   8  -6 1081.48   51.37
  -4  -8   6 1112.24   37.74
   3   8  -6   43.67    5.89
   3   8  -6   30.78   11.03
  -3  -8   6   41.96    5.54
   2   8  -6  756.69   37.13
  -2  -8   6  759.86   28.93
   1   8  -6  158.20   14.91
  -1  -8   6  165.37   11.83
  -1  -8   6  132.17   13.18
  -1  -8   6  155.90   11.78
   0   8  -6   40.60    9.17
   0  -8   6   42.73    8.49
   0  -8   6   43.22    7.39
  -1   8  -6  298.76   18.10
   1  -8   6  259.07   17.86
   1  -8   6  284.86   17.53
   1  -8   6  288.09   17.97
   2  -8   6 1787.07   67.05
   2  -8   6 1704.99   63.42
   3  -8   6   96.60   10.42
  -4   8  -6   58.41   13.50
   4  -8   6   69.00   10.77
  -6   8  -6   27.37   11.78
  -7   8  -6  343.41   29.98
  -8   8  -6  311.02   30.19
   9  -8   6   17.67   16.51
  10  -8   6   99.84   21.89
  10  -8   6   95.49   21.19
   9   7  -6   26.45   14.08
  -9  -7   6   -1.73    7.90
   8   7  -6   74.75   21.32
  -8  -7   6   72.41   10.42
   7   7  -6  309.96   17.04
   7   7  -6  284.24   28.86
  -7  -7   6  339.07   18.71
   6   7  -6   33.76    5.64
   6   7  -6   22.86   11.81
  -6  -7   6   14.75    5.97
   5   7  -6  460.26   19.37
  -5  -7   6  439.37   19.47
   4   7  -6  233.24   21.67
   4   7  -6  188.26   10.86
  -4  -7   6  199.50   10.81
   3   7  -6   42.37    5.94
   3   7  -6   60.50   12.63
  -3  -7   6   58.34    6.66
   2   7  -6 1039.57   39.06
   2   7  -6 1101.08   46.85
  -2  -7   6 1070.45   46.17
  -2  -7   6 1114.73   38.94
   1   7  -6 3320.42  109.02
   1   7  -6 3372.47  113.50
  -1  -7   6 3257.85  108.01
   0   7  -6   38.87    7.60
   0  -7   6   36.27    6.99
   0  -7   6   41.00    7.57
   0  -7   6   18.57    6.57
  -1   7  -6  539.14   24.23
   1  -7   6  497.01   23.45
   1  -7   6  476.43   24.94
   1  -7   6  513.95   25.70
   2  -7   6  137.10   13.44
   2  -7   6  116.57   10.49
   2  -7   6  132.68   15.62
   3  -7   6   68.27   10.00
   3  -7   6   62.33   12.40
   4  -7   6 1575.08  339.18
  -5   7  -6  580.15   35.01
  -6   7  -6   15.25    9.86
  -7   7  -6  115.25   20.45
   8  -7   6  735.14   44.19
   9  -7   6  213.04   28.79
  10  -7   6  191.15   29.20
  10  -7   6  191.00   29.79
  10   6  -6  111.31   25.32
 -10  -6   6  175.78   17.87
   9   6  -6   23.44   17.73
  -9  -6   6  -12.22    7.12
   8   6  -6  428.40   22.78
   8   6  -6  398.44   35.75
  -8  -6   6  474.29   24.94
   7   6  -6  478.73   35.97
   7   6  -6  412.00   30.38
  -7  -6   6  487.81   23.95
   5   6  -6  588.02   36.06
   5   6  -6  658.13   25.99
  -5  -6   6  637.20   26.26
   4   6  -6 2173.20   73.72
   4   6  -6 2304.72   87.91
  -4  -6   6 2203.19   74.02
   3   6  -6  379.95   17.24
   3   6  -6  409.00   25.69
  -3  -6   6  395.95   17.33
   2   6  -6  534.73   21.76
   2   6  -6  562.15   28.28
  -2  -6   6  536.05   27.85
  -2  -6   6  501.21   21.70
   1   6  -6   16.73    6.55
   1   6  -6    8.53    4.10
  -1  -6   6   18.50    6.58
  -1  -6   6   18.26    5.00
   0   6  -6  217.33   12.99
   0   6  -6  159.50   12.08
   0  -6   6  178.40   12.09
   0  -6   6  181.13   12.51
  -1   6  -6 2080.40   68.67
   1  -6   6 1968.82   75.19
   1  -6   6 2004.10   71.52
   1  -6   6 1945.20   68.06
   2  -6   6 2143.40   78.95
   2  -6   6 2222.14   73.91
   2  -6   6 2150.37   78.97
   3  -6   6  238.23   18.48
   3  -6   6  261.73   15.41
   4  -6   6   91.61  168.74
   7  -6   6  332.14   27.20
   8  -6   6  334.27   28.91
   9  -6   6   42.57   13.82
   9  -6   6   47.82   16.25
  10  -6   6  158.99   26.46
  10   5  -6  166.26   27.24
 -10  -5   6  131.08   17.70
   9   5  -6    5.38   13.23
  -9  -5   6   14.42    8.41
   8   5  -6   17.53   14.57
  -8  -5   6   29.01    9.26
   7   5  -6  726.48   31.79
   7   5  -6  719.39   45.08
  -7  -5   6  753.65   33.55
   6   5  -6   10.54    7.65
  -6  -5   6    7.25    5.42
   5   5  -6 1370.86   49.14
   5   5  -6 1303.50   59.99
  -5  -5   6 1385.03   49.77
   4   5  -6  476.68   30.50
   4   5  -6  500.86   21.52
  -4  -5   6  510.95   21.96
   3   5  -6   36.14    6.03
   3   5  -6   24.56    9.75
  -3  -5   6   33.28    9.75
  -3  -5   6   33.19    5.97
   2   5  -6  684.65   27.92
   2   5  -6  759.54   33.76
  -2  -5   6  728.99   33.68
  -2  -5   6  744.00   28.33
   1   5  -6 2479.27   86.34
   1   5  -6 2671.09   89.35
  -1  -5   6 2638.93   86.74
  -1  -5   6 2699.32   89.52
   0   5  -6  140.11   10.89
   0   5  -6  150.56   10.37
   0  -5   6  161.51   11.37
   0  -5   6  151.73   10.30
  -1   5  -6  391.92   16.78
   1  -5   6  371.38   16.43
   1  -5   6  359.98   19.68
   2  -5   6  688.86   32.03
   2  -5   6  713.11   26.78
   2  -5   6  637.57   31.32
   3  -5   6  202.94   17.03
   4  -5   6  965.35   44.14
   5  -5   6  720.59   37.69
   6  -5   6   29.74   10.79
   7  -5   6  238.91   23.01
   7  -5   6  288.15   24.47
   8  -5   6  697.59   40.76
   8  -5   6  584.66   39.61
   9  -5   6   59.46   16.80
   9  -5   6  113.93   19.97
  10  -5   6  100.95   21.70
  10  -5   6  106.22   22.25
  10   4  -6   62.38   18.35
   9   4  -6   -5.09   12.05
  -9  -4   6   -0.57    9.04
   8   4  -6  352.48   32.75
  -8  -4   6  341.56   23.43
   7   4  -6  175.50   25.79
   7   4  -6  225.25   16.17
  -7  -4   6  237.10   17.92
   6   4  -6   46.78   14.18
   6   4  -6   64.46    9.79
  -6  -4   6   60.95    9.87
   5   4  -6   98.75    9.71
   5   4  -6  128.97   19.98
  -5  -4   6  103.65   11.44
   4   4  -6  703.39   37.11
   4   4  -6  656.11   27.46
  -4  -4   6  672.04   29.67
   3   4  -6   55.56    7.46
   3   4  -6   57.00   11.81
  -3  -4   6   52.53    7.23
  -3  -4   6   57.55   11.59
   2   4  -6  394.87   17.40
   2   4  -6  339.22   20.13
  -2  -4   6  326.81   20.33
  -2  -4   6  382.44   17.15
   1   4  -6    8.38    4.08
   1   4  -6    1.58    3.43
  -1  -4   6    6.50    3.58
  -1  -4   6    4.84    3.92
   0   4  -6  165.02    9.49
   0   4  -6  143.85   10.43
   0  -4   6  162.98    9.45
   0  -4   6  126.45   11.47
  -1   4  -6 1649.98   61.16
   1  -4   6 1756.87   56.10
   1  -4   6 1744.42   61.60
   2  -4   6 2568.14   88.45
   2  -4   6 2484.08   81.05
   2  -4   6 2488.21   87.86
   3  -4   6  225.04   17.24
   3  -4   6  208.66   16.93
   4  -4   6   19.54    8.06
   5  -4   6  585.33   33.38
   5  -4   6  675.81   32.71
   6  -4   6  268.39   21.08
   6  -4   6  256.28   22.12
   7  -4   6  377.33   27.97
   7  -4   6  370.72   28.17
   8  -4   6  205.22   24.86
   8  -4   6  214.78   25.83
   9  -4   6   20.76   13.09
   9  -4   6    7.59   11.49
  10  -4   6   55.89   19.46
  10  -4   6   61.27   17.59
  10   3  -6  379.72   36.42
 -10  -3   6  295.98   25.03
   9   3  -6   25.67   15.16
  -9  -3   6    8.75    8.89
   8   3  -6   41.82   14.80
  -8  -3   6   63.96   11.80
   7   3  -6  285.14   27.44
  -7  -3   6  285.59   19.69
   6   3  -6   72.46   10.49
  -6  -3   6   74.55   11.22
   5   3  -6  613.78   36.95
   5   3  -6  630.75   27.91
  -5  -3   6  638.48   28.47
   4   3  -6   10.83    8.93
   4   3  -6   12.48    5.10
  -4  -3   6   17.70    5.52
   3   3  -6    8.78    4.35
   3   3  -6   15.68    7.50
   2   3  -6  663.76   26.51
  -2  -3   6  628.10   29.68
  -2  -3   6  661.88   26.44
   1   3  -6 3150.24  101.38
   1   3  -6 3022.08  101.03
  -1  -3   6 3143.34  101.32
  -1  -3   6 3034.83  101.80
   0   3  -6  227.11   10.46
   0   3  -6  206.12   12.52
   0  -3   6  221.35   10.73
  -1   3  -6   13.71    5.15
   1  -3   6   34.92    6.65
   2  -3   6  416.24   22.12
   3  -3   6  771.39   35.27
   3  -3   6  737.12   34.54
   3  -3   6  739.18   29.96
   4  -3   6 1329.75   55.16
   5  -3   6  966.66   45.04
   5  -3   6  957.68   42.40
   6  -3   6   35.11   10.99
   6  -3   6   63.72   12.66
   7  -3   6  170.47   22.15
   7  -3   6  139.47   19.06
   8  -3   6  624.11   38.81
   8  -3   6  678.11   40.09
   9  -3   6  219.30   27.11
   9  -3   6  243.30   29.88
  10  -3   6  166.77   23.89
  10  -3   6  142.24   25.35
  10   2  -6   67.88   20.51
 -10  -2   6  100.69   18.19
   9   2  -6    5.22   13.17
   8   2  -6  741.71   47.25
  -8  -2   6  677.19   36.25
   7   2  -6  344.02   30.67
  -7  -2   6  424.82   25.36
   6   2  -6   27.70    8.74
   6   2  -6   38.07   12.98
  -6  -2   6   50.36    9.55
   5   2  -6  390.77   28.62
   5   2  -6  351.23   20.34
  -5  -2   6  407.93   21.65
   4   2  -6 2286.15   85.82
   4   2  -6 2158.22   76.71
  -4  -2   6 2226.52   77.37
   3   2  -6   56.56   11.55
   3   2  -6   52.89    7.55
  -3  -2   6   58.82    8.39
   2   2  -6  499.43   25.13
   2   2  -6  508.12   22.06
  -2  -2   6  509.02   23.94
   1   2  -6  171.08   11.21
   1   2  -6  187.81   11.78
  -1  -2   6  174.81   11.23
   0   2  -6  443.45   16.39
   0   2  -6  430.61   19.86
  -1   2  -6  687.65   28.75
   1  -2   6  692.32   28.77
  -2   2  -6 1379.94   64.70
   2  -2   6 1543.04   49.18
   2  -2   6 1518.63   55.59
   3  -2   6  950.28   40.67
   3  -2   6  978.42   41.43
   3  -2   6  968.50   36.57
   4  -2   6   16.77    7.52
   5  -2   6 1046.04   44.97
   5  -2   6 1032.16   46.65
   6  -2   6  426.73   27.04
   6  -2   6  466.97   28.67
   7  -2   6  141.72   19.64
   7  -2   6  162.81   21.29
   8  -2   6  232.59   23.65
   8  -2   6  228.86   22.44
   9  -2   6    4.94    9.90
   9  -2   6   -8.13    9.77
  10  -2   6   49.61   17.69
  10  -2   6   50.52   16.15
  10   1  -6  463.32   40.97
 -10  -1   6  421.05   31.01
   9   1  -6   13.67   11.37
  -9  -1   6   17.37   10.12
   8   1  -6   95.84   22.16
  -8  -1   6   99.18   15.86
   7   1  -6  597.74   39.17
  -7  -1   6  559.12   31.89
   6   1  -6   28.40   12.05
  -6  -1   6   37.36    9.70
   5   1  -6  731.35   40.01
   5   1  -6  724.35   32.34
  -5  -1   6  708.68   32.76
   4   1  -6   12.51    5.29
   4   1  -6   19.55    8.71
  -4  -1   6   10.76    5.76
   3   1  -6   21.39    8.44
   3   1  -6   22.96    5.73
  -3  -1   6   16.07    5.46
   2   1  -6  479.28   21.43
  -2  -1   6  463.58   21.59
   1   1  -6 2245.45   75.04
  -1  -1   6 2180.47   77.21
   0   1  -6  730.82   29.35
  -1   1  -6  321.49   16.47
   1  -1   6  306.61   16.50
  -2   1  -6  487.87   24.96
   2  -1   6  412.46   22.07
   2  -1   6  473.02   18.10
   3  -1   6  526.86   23.14
   3  -1   6  512.99   25.95
   3  -1   6  491.76   25.64
   4  -1   6  756.73   36.06
   4  -1   6  791.29   42.28
   4  -1   6  795.19   34.42
   5  -1   6  855.29   40.19
   5  -1   6  842.28   39.13
   6  -1   6   18.79   10.01
   6  -1   6   12.56    8.66
   7  -1   6   26.94   12.66
   7  -1   6   49.33   13.41
   8  -1   6  512.91   33.56
   8  -1   6  541.96   35.22
   9  -1   6  266.06   27.32
   9  -1   6  286.32   25.79
  10  -1   6   49.97   15.23
  10  -1   6   33.66   13.13
  10   0  -6   95.98   25.07
 -10   0   6  101.93   18.74
   9   0  -6   52.87   17.83
  -9   0   6   56.00   13.64
   8   0  -6 1153.66   61.66
  -8   0   6 1144.00   58.91
   7   0  -6  980.01   52.41
  -7   0   6  964.88   45.84
   6   0  -6    3.88    8.53
  -6   0   6   23.00    8.02
   5   0  -6  129.64   12.75
   5   0  -6  136.58   20.18
  -5   0   6  131.51   15.27
   4   0  -6 1799.39   64.86
  -4   0   6 1758.19   65.11
   3   0  -6  523.68   26.81
  -3   0   6  532.75   24.88
   2   0  -6  278.84   15.16
  -2   0   6  262.86   15.41
   1   0  -6  143.97   10.53
  -1   0   6  151.76   10.72
   0   0  -6   69.11    8.42
   0   0   6   50.40    8.73
  -1   0  -6  141.46   10.56
  -1   0  -6  150.34    7.54
   1   0   6  153.33   10.66
   1   0   6  131.88    7.43
  -2   0  -6 2773.16   87.53
  -2   0  -6 2647.07   91.02
   2   0   6 2587.44   91.07
   2   0   6 2734.66   87.36
  -3   0  -6  342.17   18.31
  -3   0  -6  345.94   19.36
   3   0   6  303.43   18.66
   3   0   6  327.69   17.78
   4   0   6   77.61   11.92
   4   0   6   95.09   13.02
   4   0   6   77.07   11.58
   5   0   6  217.83   17.89
   5   0   6  206.57   17.52
   6   0   6  652.07   35.31
   6   0   6  682.33   35.15
   7   0   6  175.10   21.16
   7   0   6  120.07   19.47
   8   0   6  210.96   27.01
   8   0   6  226.57   21.68
   9   0   6   38.12   11.87
   9   0   6   34.08   14.71
  10   0   6   10.63   11.71
  10   0   6   -6.58   12.59
  11  -1  -6  164.19   29.81
 -11   1   6  178.37   26.68
  10  -1  -6  397.49   39.58
 -10   1   6  431.44   32.47
   9  -1  -6   33.49   15.45
  -9   1   6   10.07   10.32
   8  -1  -6   19.03   14.93
  -8   1   6    4.30   10.14
   7  -1  -6  875.51   49.17
  -7   1   6  841.89   42.92
  -6   1   6   92.14   14.29
  -5   1   6  299.32   19.99
   4  -1  -6  423.34   22.67
  -4   1   6  459.61   24.29
   3  -1  -6  116.42   10.53
  -3   1   6  106.27   12.48
   2  -1  -6  796.90   32.22
  -2   1   6  783.19   32.57
   1  -1  -6 1945.35   68.04
  -1   1   6 1992.54   68.23
   0  -1  -6  837.31   31.36
   0  -1  -6  902.44   34.17
   0   1   6  856.12   33.75
  -1  -1  -6  341.40   17.55
  -1  -1  -6  353.23   15.10
   1   1   6  302.24   16.85
   1   1   6  351.34   15.36
  -2  -1  -6  519.28   21.43
  -2  -1  -6  448.21   22.12
   2   1   6  457.57   22.47
   2   1   6  494.94   21.19
  -3  -1  -6  449.22   22.44
  -3  -1  -6  427.25   22.48
   3   1   6  458.94   22.34
   3   1   6  458.83   22.96
   4   1   6   91.34   12.41
   4   1   6  104.87   13.96
   4   1   6   88.84   12.48
   5   1   6 1371.53   54.66
   5   1   6 1313.52   54.72
   6   1   6  161.14   20.13
   6   1   6  169.29   16.14
   7   1   6   30.94   10.26
   7   1   6   22.04   10.83
   8   1   6  341.41   25.79
   8   1   6  375.10   30.96
   9   1   6  361.12   26.91
   9   1   6  252.60   27.66
  10   1   6   14.11   11.25
  10   1   6    5.14   11.80
  11  -2  -6   10.40   18.18
 -11   2   6   41.40   15.75
  10  -2  -6   59.91   22.83
 -10   2   6   59.54   15.53
   9  -2  -6   67.61   21.86
  -9   2   6   72.63   17.46
   8  -2  -6  223.00   30.80
  -8   2   6  184.28   23.11
  -7   2   6  663.63   37.20
  -6   2   6   19.38    8.15
  -5   2   6  369.09   23.84
   4  -2  -6 1418.37   55.41
  -4   2   6 1422.44   55.87
   3  -2  -6 1145.98   45.83
  -3   2   6 1192.74   46.62
  -2   2   6  476.20   23.24
   1  -2  -6   35.50    6.80
  -1   2   6   28.12    6.16
   0  -2  -6   16.78    5.08
   0  -2  -6   20.38    4.65
   0   2   6   16.34    5.02
  -1  -2  -6  653.42   27.01
  -1  -2  -6  682.79   28.32
   1   2   6  678.61   28.48
   1   2   6  696.58   27.44
  -2  -2  -6 3276.83  105.05
  -2  -2  -6 3046.23  104.72
   2   2   6 3082.20  104.98
   2   2   6 3233.92  105.10
  -3  -2  -6  559.97   26.95
  -3  -2  -6  620.72   28.27
   3   2   6  638.46   28.72
   3   2   6  589.45   27.17
  -4  -2  -6   -0.66    6.16
   4   2   6    1.81    5.34
   4   2   6    0.57    4.31
   4   2   6    2.89    4.62
   5   2   6  462.15   27.56
   5   2   6  527.30   27.32
   6   2   6  764.56   36.78
   6   2   6  731.69   39.14
   7   2   6   95.43   21.81
   7   2   6  101.93   15.82
   8   2   6  370.91   30.35
   9   2   6   21.66   11.91
   9   2   6   19.16   12.19
  11  -3  -6  204.19   35.63
 -11   3   6  229.06   29.71
  10  -3  -6  369.58   38.55
 -10   3   6  330.65   31.61
   9  -3  -6   58.18   20.98
  -9   3   6   50.25   17.02
  -8   3   6   21.14    9.98
  -7   3   6  307.83   29.18
  -6   3   6   38.09   11.55
  -5   3   6  549.90   30.46
  -4   3   6  511.82   27.68
   3  -3  -6   33.06    7.64
  -3   3   6   22.87    6.99
   2  -3  -6  216.46   14.58
  -2   3   6  236.15   15.62
   1  -3  -6 3074.01  103.17
   1  -3  -6 3091.51  103.09
  -1   3   6 3046.39  103.07
   0  -3  -6  401.29   19.86
   0  -3  -6  404.83   19.84
   0   3   6  406.88   19.90
  -1  -3  -6   74.12    9.45
  -1  -3  -6   57.24    7.81
   1   3   6   67.34    8.61
   1   3   6   64.70    9.11
  -2  -3  -6  228.62   14.20
  -2  -3  -6  257.21   16.16
   2   3   6  265.91   16.06
   2   3   6  212.42   14.32
  -3  -3  -6  126.90   11.22
   3   3   6  148.13   13.48
   3   3   6  135.36   11.50
  -4  -3  -6  230.93   18.27
   4   3   6  210.83   17.77
   4   3   6  223.73   15.82
   4   3   6  244.89   16.14
   5   3   6 1385.76   59.54
   5   3   6 1466.71   55.94
   6   3   6  236.95   22.08
   6   3   6  250.04   19.01
   7   3   6    7.26    9.78
   7   3   6   12.44    7.97
   8   3   6  427.81   27.14
   8   3   6  365.27   31.49
   9   3   6  188.27   28.28
   9   3   6  184.88   22.63
  10  -4  -6  133.51   27.82
 -10   4   6  122.70   23.19
   9  -4  -6  141.81   26.21
  -9   4   6  147.70   23.12
  -8   4   6  203.76   25.24
  -7   4   6  650.85   38.28
  -6   4   6   13.98    7.62
  -5   4   6   18.22    8.65
  -4   4   6 1896.71   72.26
   3  -4  -6  617.00   29.53
  -3   4   6  593.73   29.88
   2  -4  -6  162.91   12.71
  -2   4   6  129.29   14.13
   1  -4  -6    8.40    5.07
   1  -4  -6    6.59    4.74
  -1   4   6   11.05    4.90
   0  -4  -6  153.20   12.59
   0  -4  -6  152.45   11.55
   0   4   6  173.83   12.46
   0   4   6  168.46   12.63
  -1  -4  -6  228.48   14.09
  -1  -4  -6  210.77   14.67
   1   4   6  206.18   13.73
   1   4   6  222.36   15.11
  -2  -4  -6 2705.06   97.57
  -2  -4  -6 2690.94   91.42
   2   4   6 2678.44   91.35
   2   4   6 2764.32   94.91
  -3  -4  -6  213.18   16.86
  -3  -4  -6  242.52   16.49
   3   4   6  210.45   14.24
   3   4   6  223.28   17.12
   4   4   6    8.12    7.30
   4   4   6    5.44    4.01
   5   4   6  453.24   24.05
   5   4   6  404.76   27.32
   5   4   6  429.78   24.11
   6   4   6  896.24   40.02
   6   4   6  887.00   46.58
   7   4   6   14.74   10.81
   7   4   6    8.91    7.50
   8   4   6  231.75   25.30
   8   4   6  183.40   18.49
   9   4   6   13.44   12.08
   9   4   6   24.85   10.44
  10  -5  -6  304.59   42.09
 -10   5   6  436.21   34.95
  -9   5   6   38.37   14.37
  -8   5   6   45.52   15.70
  -7   5   6  588.88   37.05
  -6   5   6  144.69   25.60
  -5   5   6  101.01   15.45
  -4   5   6  261.00   20.58
  -3   5   6   92.91   12.83
   2  -5  -6  372.37   21.11
  -2   5   6  378.91   21.74
   1  -5  -6 2870.59   99.30
   1  -5  -6 2808.24   96.85
  -1   5   6 2858.89   97.59
   0  -5  -6 1065.85   43.93
   0   5   6 1065.97   42.02
   0   5   6 1080.63   44.42
  -1  -5  -6   14.18    4.74
  -1  -5  -6   10.43    6.36
   1   5   6   11.61    4.90
   1   5   6   17.68    7.09
  -2  -5  -6  200.96   16.11
  -2  -5  -6  187.26   12.59
   2   5   6  194.87   13.44
   2   5   6  200.11   16.07
  -3  -5  -6  496.12   25.10
  -3  -5  -6  482.37   27.75
   3   5   6  474.32   22.97
   3   5   6  499.74   28.36
   4   5   6  206.19   14.30
   4   5   6  183.70   17.39
   5   5   6 1083.78   51.37
   5   5   6 1154.32   46.04
   5   5   6 1103.22   44.64
   6   5   6  168.27   21.88
   6   5   6  142.85   13.98
   7   5   6   16.55    9.45
   7   5   6   -0.26    6.90
   8   5   6  378.49   25.37
   8   5   6  442.16   34.26
   9   5   6  628.19   37.23
   9   5   6  617.86   43.72
 -10   6   6  116.09   23.70
  -9   6   6  160.02   25.69
  -8   6   6  213.60   27.96
  -7   6   6  865.52   47.73
  -6   6   6   17.94   10.92
  -5   6   6   87.93   14.33
  -4   6   6 1896.49   74.17
  -3   6   6 1100.32   47.05
   2  -6  -6  140.35   14.22
   2  -6  -6  127.73   13.99
  -2   6   6  139.09   13.81
   1  -6  -6   48.93    8.40
   1  -6  -6   42.56    9.36
  -1   6   6   49.50    9.06
   0  -6  -6   81.60   11.80
   0  -6  -6   79.29   10.11
   0   6   6  102.34   13.84
   0   6   6   87.42   11.33
  -1  -6  -6  113.06   11.17
  -1  -6  -6  115.28   14.37
   1   6   6  114.05   12.42
   1   6   6  111.04   12.16
  -2  -6  -6  618.65   31.97
   2   6   6  664.32   33.41
   2   6   6  621.19   27.61
  -3  -6  -6  120.21   11.09
   3   6   6  111.64   10.40
   3   6   6  145.05   17.71
  -4  -6  -6   18.56    5.90
   4   6   6   11.32    8.20
   4   6   6    7.55    4.41
   5   6   6  313.07   19.45
   5   6   6  290.04   24.39
   5   6   6  298.82   18.45
   6   6   6  645.60   39.07
   6   6   6  607.22   29.47
   7   6   6   -5.86    9.97
   7   6   6   -2.45    7.39
   8   6   6  282.72   21.09
   8   6   6  296.34   30.98
   9   6   6   35.26   15.88
   9   6   6   26.76   10.07
 -10   7   6  255.67   39.83
  -9   7   6   59.12   19.67
  -8   7   6   19.49   12.12
  -7   7   6  404.34   32.07
  -6   7   6  216.97   22.03
  -5   7   6  197.80   20.03
  -4   7   6  330.91   24.19
  -3   7   6   26.75    8.74
  -2   7   6  167.80   15.10
   1  -7  -6 2915.43  100.44
  -1   7   6 2922.90  101.33
   0  -7  -6 1268.77   48.91
   0   7   6 1277.16   53.92
   0   7   6 1281.86   49.48
  -1  -7  -6   32.65    7.01
   1   7   6   29.25    8.93
   1   7   6   38.58    7.73
  -2  -7  -6  103.32   10.43
   2   7   6  111.77   10.32
   2   7   6  129.83   18.35
  -3  -7  -6  619.39   28.79
   3   7   6  625.83   27.30
   3   7   6  562.08   32.49
  -4  -7  -6   69.68    9.17
   4   7   6   43.42   11.71
   4   7   6   51.80    8.59
   5   7   6  725.36   41.87
   5   7   6  758.27   33.51
   5   7   6  723.89   31.85
   6   7   6  146.36   13.20
   6   7   6  129.98   15.47
   6   7   6  202.36   26.13
   7   7   6    2.28    8.60
   7   7   6    9.54    5.98
   8   7   6  163.98   16.67
   8   7   6  167.09   27.33
 -10   8   6  106.77   22.79
  -9   8   6  148.74   24.06
  -8   8   6  143.92   25.19
  -7   8   6  603.49   40.66
  -6   8   6   28.60   11.81
  -5   8   6   56.27   13.49
  -4   8   6 1231.65   54.77
  -3   8   6  428.47   27.00
  -2   8   6  350.83   22.75
  -1   8   6  447.21   24.51
   0  -8  -6  278.05   17.00
   0   8   6  280.92   22.00
   0   8   6  283.48   18.30
  -1  -8  -6  106.53    9.96
   1   8   6  127.10   17.49
   1   8   6  109.98   10.56
  -2  -8  -6 1044.42   41.06
   2   8   6 1037.94   48.19
   2   8   6 1092.82   41.82
  -3  -8  -6  618.79   27.39
   3   8   6  619.88   27.64
   3   8   6  630.99   35.56
  -4  -8  -6    7.78    5.07
   4   8   6    3.50    5.26
   5   8   6  132.27   13.87
   5   8   6  174.31   24.17
   5   8   6  174.22   13.25
   6   8   6  457.40   33.72
   6   8   6  406.96   23.11
   6   8   6  405.85   21.82
   7   8   6   10.72    6.95
   7   8   6   17.81    9.98
   7   8   6   -2.47   11.03
   8   8   6  261.61   19.30
   8   8   6  269.00   34.76
 -10   9   6  325.58   38.99
  -9   9   6  100.52   22.73
  -8   9   6    1.42   12.66
  -7   9   6  284.79   28.43
  -6   9   6  560.74   37.44
  -5   9   6   97.53   17.54
  -4   9   6  518.70   31.92
  -3   9   6   31.27   10.18
  -2   9   6   40.69   10.77
  -1   9   6 1797.00   68.30
   0  -9  -6  703.49   31.85
   0   9   6  724.90   33.04
   0   9   6  715.15   38.85
  -1  -9  -6   26.17    5.38
   1   9   6   13.05    7.09
   1   9   6   32.10    8.12
  -2  -9  -6   92.80   10.46
   2   9   6   91.89   15.61
   2   9   6   88.03   11.28
  -3  -9  -6  141.38   11.42
   3   9   6  134.66   20.73
   3   9   6  128.69   11.85
  -4  -9  -6   25.31    7.61
   4   9   6   50.22    7.93
   4   9   6   45.99   11.47
   5   9   6  545.62   25.07
   5   9   6  547.37   37.38
   5   9   6  521.30   26.98
   6   9   6   91.62   18.66
   6   9   6   97.17   13.06
   6   9   6  108.30   11.42
   7   9   6   -2.53    6.18
   7   9   6   13.51   13.58
   7   9   6   20.22   10.08
   8   9   6  172.57   15.69
   8   9   6  144.17   29.23
 -10  10   6   24.85   15.97
  -9  10   6  128.17   25.48
  -8  10   6   93.17   22.22
  -7  10   6  356.12   32.58
  -6  10   6  145.59   23.09
  -5  10   6   22.39   12.07
  -4  10   6 1078.01   51.97
  -3  10   6  830.81   41.59
  -2  10   6    8.25    6.95
  -1  10   6  396.05   24.39
   0  10   6  127.69   13.24
   0  10   6  162.44   20.83
  -1 -10  -6  135.76   12.23
   1  10   6  135.56   13.00
   1  10   6  140.57   19.10
  -2 -10  -6  688.65   30.77
   2  10   6  757.69   32.17
  -3 -10  -6  941.53   37.68
   3  10   6  960.53   38.44
   3  10   6  953.96   49.43
   4  10   6   -0.02    5.19
   4  10   6    4.09    9.94
   5  10   6   20.00   13.37
   5  10   6   10.80    6.21
   6  10   6  361.81   19.26
   6  10   6  336.87   23.59
   6  10   6  391.70   34.25
   7  10   6    5.46    8.29
   7  10   6    8.33   12.08
  -9  11   6   44.24   20.04
  -8  11   6   13.48   13.69
  -7  11   6  244.06   29.90
  -6  11   6  561.74   38.95
  -5  11   6   45.96   13.69
  -4  11   6  579.61   36.29
  -3  11   6    0.29    8.61
  -2  11   6   66.47   13.83
  -1  11   6 1153.04   49.76
   0  11   6  581.26   29.89
   0  11   6  579.07   37.33
  -1 -11  -6  122.55   16.62
   1  11   6  110.96   17.93
   1  11   6  135.42   13.25
  -2 -11  -6    3.38    4.99
   2  11   6    8.63    5.00
   2  11   6   -6.84    7.65
  -3 -11  -6  526.96   24.70
   3  11   6  552.13   36.56
   3  11   6  524.87   25.33
   4  11   6    9.97    5.03
   4  11   6    6.81   10.26
   5  11   6  294.06   16.47
   5  11   6  259.88   17.32
   5  11   6  283.35   28.85
   6  11   6   94.54   11.30
   6  11   6  104.54   21.51
   6  11   6  101.45   16.47
   7  11   6   25.78   16.35
  -9  12   6  247.44   33.95
  -7  12   6  659.76   44.77
  -6  12   6  178.52   27.05
  -5  12   6   37.07   14.27
  -4  12   6  487.38   33.75
  -3  12   6 1106.59   53.01
  -2  12   6    9.35    8.55
  -1  12   6   98.63   15.43
   0  12   6  129.02   16.66
   0  12   6  127.62   19.61
   1  12   6    5.01    6.48
   1  12   6   21.61   11.09
  -2 -12  -6  974.90   39.19
   2  12   6  906.19   49.90
   2  12   6  976.94   40.25
  -3 -12  -6  334.63   19.01
   3  12   6  362.33   19.58
   3  12   6  391.40   31.01
  -4 -12  -6    9.32    6.92
   4  12   6   -3.72   10.22
   4  12   6   19.18    6.16
   5  12   6   49.43    9.78
   5  12   6   44.81   18.13
   5  12   6   42.87    8.80
   6  12   6  372.70   36.21
  -9  13   6  107.73   26.31
  -8  13   6   22.73   13.98
  -7  13   6  189.11   28.55
  -6  13   6  477.82   37.10
  -5  13   6  112.85   20.34
  -4  13   6  218.68   26.44
  -3  13   6   14.59   11.25
  -2  13   6   -3.88   13.06
  -1  13   6  729.38   37.74
   0  13   6  715.51   35.86
   0  13   6  723.02   42.67
   1  13   6   12.26    7.85
   1  13   6   -0.79    7.78
  -2 -13  -6   21.94    7.22
   2  13   6   20.31    7.81
   2  13   6   29.92   13.12
  -3 -13  -6  352.49   19.78
   3  13   6  388.92   20.77
   3  13   6  399.54   31.99
  -4 -13  -6   13.81    6.17
   4  13   6    9.98   12.34
   4  13   6   13.41    6.78
   5  13   6  269.64   35.58
   6  13   6  197.62   32.20
  -8  14   6    3.95   14.89
  -6  14   6    8.94   12.52
  -5  14   6    8.81   10.79
  -4  14   6  462.91   34.34
  -3  14   6  804.81   44.49
  -2  14   6   31.56   11.77
  -1  14   6   47.04   12.89
   0  14   6   71.33   17.72
   0  14   6   69.17   13.50
   1  14   6   43.80   10.21
   1  14   6   43.12   15.09
   2  14   6  431.61   34.24
   2  14   6  414.88   23.49
  -3 -14  -6  295.15   17.47
   3  14   6  276.17   28.74
   3  14   6  308.11   17.99
   4  14   6    3.32   11.92
   5  14   6   80.67   21.71
  -8  15   6   21.14   15.27
  -7  15   6  265.77   34.12
  -6  15   6  237.91   30.30
  -5  15   6   -5.25   11.87
  -4  15   6  170.98   23.55
  -3  15   6   19.91   11.99
  -2  15   6    2.60    8.14
   0  15   6  467.79   28.72
   0  15   6  457.88   35.74
   1  15   6   14.14   12.22
   1  15   6   43.49   10.46
   2  15   6   23.01    8.14
   2  15   6   32.86   12.64
   3  15   6  286.76   29.67
   3  15   6  280.59   17.99
   4  15   6   30.60   15.20
   5  15   6  407.17   38.28
  -7  16   6  190.56   30.32
  -5  16   6   22.45   11.28
  -4  16   6  228.40   28.82
  -3  16   6  547.48   37.40
  -2  16   6   17.08   10.69
  -1  16   6   14.74    8.80
   0  16   6  135.84   18.44
   0  16   6  118.99   22.84
   1  16   6   21.15   13.56
   1  16   6   23.06    9.81
   2  16   6  433.79   25.44
   2  16   6  454.79   38.51
   3  16   6  362.73   21.58
   3  16   6  414.68   37.90
   4  16   6    3.19   13.24
  -6  17   6  251.02   32.45
  -5  17   6   -7.25   13.41
  -4  17   6   76.21   19.91
  -3  17   6   -8.48   10.99
  -2  17   6    6.18   10.73
  -1  17   6  345.52   27.14
   0  17   6  460.43   48.24
   1  17   6    4.01    9.52
   1  17   6   20.40   12.90
   2  17   6    0.61   12.54
   2  17   6    2.17    8.34
   3  17   6  164.29   29.20
   3  17   6  132.26   14.09
  -5  18   6   -5.55   12.02
  -4  18   6  432.83   36.30
  -3  18   6  397.27   33.22
  -2  18   6    3.36   11.85
  -1  18   6   55.16   13.73
   0  18   6   46.82   16.67
   0  18   6    3.03    9.92
   1  18   6   31.41   12.71
   1  18   6   38.26   18.29
   2  18   6  278.18   20.72
   2  18   6  243.38   36.11
  -4  19   6   81.20   21.39
  -3  19   6   -6.26   11.76
  -2  19   6    0.13   12.17
  -1  19   6  239.20   24.28
   0  19   6  276.48   24.16
   0  21  -7  267.22   37.01
   0 -21   7  235.06   20.56
  -1  21  -7  248.20   35.36
   1 -21   7  227.37   24.86
   2 -21   7  171.24   23.86
   2  20  -7   29.91   16.42
   1  20  -7  138.24   27.14
  -1 -20   7  152.34   14.71
   0  20  -7  583.22   77.90
   0 -20   7  505.43   28.87
  -1  20  -7   21.60   13.19
   1 -20   7   -2.60    8.96
   2 -20   7   20.49   12.90
   3 -20   7  466.74   35.48
   4 -20   7  148.53   25.60
   3  19  -7  317.79   39.05
   2  19  -7   50.04   18.66
   1  19  -7   11.92   11.59
  -1 -19   7    2.87    6.74
   0  19  -7  247.31   33.11
   0 -19   7  273.97   20.84
  -1  19  -7  241.75   30.50
   1 -19   7  272.90   22.41
   2 -19   7  202.57   25.54
   3 -19   7  107.62   19.59
   4  18  -7    9.10   10.89
   3  18  -7   46.34   23.91
   2  18  -7  168.04   26.69
  -2 -18   7  105.79   10.18
   1  18  -7  100.33   20.30
  -1 -18   7  133.65   13.67
   0  18  -7  473.77   35.84
   0 -18   7  479.59   27.68
  -1  18  -7   38.95   13.98
   1 -18   7   28.12   12.71
   2 -18   7   -1.03    9.97
   3 -18   7  482.72   34.53
  -6  18  -7   22.91   16.21
   5  17  -7   12.46   14.10
   4  17  -7  123.98   25.29
   3  17  -7  491.71   38.11
   2  17  -7   28.99   13.13
  -2 -17   7   18.95    5.65
  -2 -17   7   28.17   10.76
   1  17  -7   13.07   10.07
  -1 -17   7   19.92    8.20
  -1 -17   7    6.82    6.52
   0  17  -7  272.11   26.56
   0 -17   7  309.46   20.82
  -1  17  -7  184.40   25.19
   1 -17   7  220.41   19.25
   2 -17   7  105.03   18.00
   3 -17   7  244.79   24.62
  -5  17  -7   14.94   13.62
  -7  17  -7  222.49   33.50
   6  16  -7  351.64   36.58
   5  16  -7   86.31   20.59
   4  16  -7   61.43   16.99
   3  16  -7   18.73   13.56
   2  16  -7  265.04   27.07
  -2 -16   7  207.34   13.97
  -2 -16   7  242.25   15.10
   1  16  -7   66.86   15.80
  -1 -16   7   83.72   12.13
  -1 -16   7   74.27   10.28
   0  16  -7  558.20   37.42
   0 -16   7  635.31   31.25
  -1  16  -7   81.68   17.35
   1 -16   7   93.14   14.30
   2 -16   7  121.19   18.70
  -5  16  -7   92.20   20.21
  -6  16  -7   76.57   19.50
  -7  16  -7   65.96   19.56
   6  15  -7  -11.65   10.89
   5  15  -7   37.55   15.45
   4  15  -7  389.61   33.22
   3  15  -7 1112.24   58.02
   2  15  -7  120.71   21.96
  -2 -15   7  100.31   10.97
  -2 -15   7  108.96   10.44
   1  15  -7   28.76   12.04
  -1 -15   7   22.86    8.74
  -1 -15   7   32.40    7.70
   0  15  -7  687.46   41.20
   0 -15   7  778.69   35.35
  -1  15  -7  357.93   27.61
   1 -15   7  368.48   25.02
  -5  15  -7   15.29   11.36
  -6  15  -7  826.21   51.36
  -7  15  -7  368.45   44.57
  -8  15  -7   24.22   16.50
   7  14  -7   65.38   20.18
   6  14  -7  433.35   39.72
   5  14  -7  111.06   22.88
   4  14  -7   23.62   11.54
   3  14  -7  342.22   29.90
   2  14  -7  253.69   24.40
  -2 -14   7  258.99   15.25
  -2 -14   7  232.73   15.15
   1  14  -7  212.53   22.01
  -1 -14   7  211.63   16.49
  -1 -14   7  258.97   16.24
   0 -14   7 1181.66   48.28
  -1  14  -7   32.19    9.91
   1 -14   7   38.19    9.69
   2 -14   7   14.10    7.98
  -4  14  -7  314.24   27.62
  -5  14  -7   39.03   14.50
  -6  14  -7   66.85   18.23
  -7  14  -7   23.95   12.78
  -8  14  -7   13.64   13.87
   7  13  -7   11.74   12.94
   6  13  -7   13.85   14.19
   5  13  -7  152.60   24.56
   4  13  -7  181.54   24.68
   3  13  -7  980.37   50.98
   2  13  -7   16.64    8.89
  -2 -13   7   49.23    8.64
  -2 -13   7   41.16    7.64
   1  13  -7   35.48   11.06
  -1 -13   7   19.48    7.05
  -1 -13   7   35.74    7.18
   0  13  -7  587.27   34.72
   0 -13   7  617.57   29.60
  -1  13  -7  538.51   32.52
   1 -13   7  664.58   32.90
   2 -13   7   34.56   10.77
  -5  13  -7   51.35   15.26
  -6  13  -7  722.89   46.01
  -7  13  -7  588.03   42.92
  -8  13  -7   -1.47   12.94
   8  12  -7   54.66   19.63
   7  12  -7    7.72   12.83
   6  12  -7  550.66   40.83
   5  12  -7  133.49   23.18
   4  12  -7   23.76   11.63
   3  12  -7   41.65   12.31
  -3 -12   7   46.34    6.25
  -3 -12   7   50.14    5.33
   2  12  -7  218.42   20.84
  -2 -12   7  229.22   17.93
  -2 -12   7  230.11   14.89
   1  12  -7  151.91   16.58
  -1 -12   7  131.27   12.97
  -1 -12   7  146.04   12.07
   0  12  -7  743.20   38.51
   0 -12   7  817.94   36.47
   0 -12   7  747.15   34.07
  -1  12  -7  135.22   17.33
   1 -12   7  145.99   14.73
   2 -12   7   12.00    8.12
  -5  12  -7  116.76   21.54
  -6  12  -7  232.88   30.37
  -7  12  -7   33.02   14.42
   8  11  -7  121.37   25.17
   7  11  -7   21.94   11.69
   6  11  -7   13.40   12.09
   5  11  -7  308.44   29.04
   4  11  -7  116.92   18.83
  -3 -11   7  816.64   30.78
  -3 -11   7  783.74   29.08
   2  11  -7  327.69   24.82
  -2 -11   7  384.04   19.32
   1  11  -7   27.88    9.97
  -1 -11   7   22.25    5.81
   0  11  -7  509.25   28.88
   0 -11   7  510.54   25.29
   0 -11   7  510.61   27.06
  -1  11  -7  537.15   29.45
   1 -11   7  624.43   30.50
   2 -11   7   18.61    7.60
   3 -11   7  185.72   18.95
  -5  11  -7   30.10   12.20
  -6  11  -7  848.73   49.35
  -7  11  -7  562.94   40.88
   8  10  -7   18.32   13.33
   7  10  -7   51.46   17.10
   6  10  -7  600.37   40.50
   5  10  -7  313.13   28.26
   4  10  -7   13.19   10.25
  -4 -10   7   22.81    4.09
   3  10  -7   66.32   13.72
  -3 -10   7   64.69    6.55
  -3 -10   7   66.79    7.93
   2  10  -7  487.70   29.07
  -2 -10   7  471.64   22.42
   1  10  -7   56.82   11.94
  -1 -10   7   71.78    9.53
  -1 -10   7   74.92    9.52
   0  10  -7 1237.95   51.27
   0 -10   7 1091.51   48.70
   0 -10   7 1192.66   46.46
   0 -10   7 1187.90   47.55
  -1  10  -7   87.88   13.28
   1 -10   7   59.38   10.56
   1 -10   7   60.22   10.40
   2 -10   7   14.86    7.79
   2 -10   7   40.25    7.52
   3 -10   7  772.54   39.09
   3 -10   7  763.83   34.78
   4 -10   7  797.50   37.06
  -6  10  -7   75.01   16.78
   9 -10   7  345.30   34.10
   9   9  -7  405.80   39.07
   7   9  -7   25.65   13.17
   6   9  -7    8.39   10.24
   5   9  -7   87.98   18.51
   5   9  -7  109.57    7.83
   4   9  -7   89.42    8.04
   4   9  -7  131.74   23.75
  -4  -9   7  102.20    7.64
   3   9  -7  984.30   47.84
  -3  -9   7 1095.41   37.86
   2   9  -7  255.54   20.40
  -2  -9   7  240.70   14.12
   1   9  -7   26.47    8.13
  -1  -9   7   14.85    4.80
  -1  -9   7   14.35    4.54
  -1  -9   7   11.71    7.10
   0   9  -7  294.85   19.87
   0  -9   7  282.76   18.18
   0  -9   7  300.76   19.09
   0  -9   7  271.35   16.83
  -1   9  -7  772.14   34.45
   1  -9   7  739.08   34.36
   1  -9   7  737.42   35.33
   1  -9   7  766.28   35.49
   2  -9   7   45.70   11.01
   3  -9   7  227.98   19.66
   3  -9   7  271.05   17.60
   4  -9   7   -3.69    6.76
   4  -9   7    7.65    5.53
   9  -9   7  -12.22   13.48
   9  -9   7   17.68   19.62
   9   8  -7  149.51   27.54
  -9  -8   7  125.45   12.63
   8   8  -7   28.48    8.31
   8   8  -7   74.91   18.73
  -8  -8   7   36.93    8.27
   7   8  -7   77.61   17.65
   7   8  -7   60.25    8.45
  -7  -8   7   43.65   12.34
   6   8  -7  957.35   35.06
   6   8  -7  921.54   52.42
  -6  -8   7  936.15   35.43
   5   8  -7  706.63   41.66
   5   8  -7  741.84   28.01
  -5  -8   7  724.11   28.00
   4   8  -7   26.22    5.19
   4   8  -7   17.80    9.66
  -4  -8   7   24.93    5.18
   3   8  -7   16.81    7.88
   3   8  -7    8.76    3.89
  -3  -8   7   18.52    3.97
   2   8  -7  962.62   42.76
   2   8  -7  904.96   35.79
   1   8  -7   54.38   10.66
  -1  -8   7   42.69    7.31
  -1  -8   7   42.06    8.35
   0   8  -7 1928.10   68.41
   0  -8   7 1884.57   67.39
   0  -8   7 1802.64   67.06
   0  -8   7 1758.99   65.46
  -1   8  -7 1014.05   39.34
   1  -8   7  901.25   38.14
   1  -8   7  928.86   40.09
   1  -8   7  941.66   40.98
   2  -8   7  161.43   15.27
   2  -8   7  158.03   12.31
   3  -8   7 1122.08   50.70
   3  -8   7 1207.35   46.25
   4  -8   7 1351.99   52.55
   4  -8   7 1372.51   58.77
   5  -8   7   30.02   11.40
   7  -8   7   36.97   12.57
   8  -8   7   27.13   14.05
   8  -8   7   35.64   15.42
   9  -8   7  450.59   36.04
   9  -8   7  409.72   36.86
  10  -8   7  359.32   34.95
  10  -8   7  307.82   36.99
   9   7  -7  321.53   35.22
  -9  -7   7  351.33   21.77
   8   7  -7  491.83   25.71
   8   7  -7  496.00   40.23
  -8  -7   7  511.12   25.51
   7   7  -7   28.28   12.22
   7   7  -7   30.78    8.02
  -7  -7   7   37.06    8.04
   6   7  -7   26.64   12.89
   6   7  -7   35.27    6.83
   5   7  -7   32.80    6.00
   5   7  -7   33.01   13.43
  -5  -7   7   35.89    7.25
   4   7  -7   62.60    7.70
   4   7  -7   61.09   14.37
  -4  -7   7   57.56    7.58
   3   7  -7 1087.72   48.16
   3   7  -7 1027.55   38.12
  -3  -7   7 1014.78   37.96
   2   7  -7  331.20   22.17
   2   7  -7  364.95   17.45
  -2  -7   7  340.66   22.26
   1   7  -7   48.37    8.20
   1   7  -7   55.09   10.00
  -1  -7   7   48.49    7.15
  -1  -7   7   49.20   11.28
   0  -7   7  146.87   12.03
   0  -7   7  132.77   11.66
  -1   7  -7  701.09   29.09
   1  -7   7  694.88   31.48
   1  -7   7  650.55   28.33
   1  -7   7  707.39   32.21
   2  -7   7  427.24   25.11
   2  -7   7  439.88   20.72
   3  -7   7  358.88   23.14
   3  -7   7  299.70   17.18
   4  -7   7   11.13    7.02
   6  -7   7  638.97   37.72
   7  -7   7  906.63   49.24
   8  -7   7   31.06   13.98
   8  -7   7   21.28   12.29
   9  -7   7   43.13   16.55
   9  -7   7   48.46   16.35
  10  -7   7  189.07   28.81
  10  -7   7  239.86   31.46
  10   6  -7   43.51   20.48
 -10  -6   7   41.53   12.53
   9   6  -7   71.51   19.82
  -9  -6   7   76.69   12.76
   8   6  -7   23.34   13.30
   8   6  -7    4.13    7.17
  -8  -6   7   20.71    8.77
   7   6  -7    1.70    6.33
   7   6  -7    3.69    8.88
  -7  -6   7   14.76    6.48
   6   6  -7 1691.07   66.79
   6   6  -7 1514.76   71.75
  -6  -6   7 1663.54   59.32
   5   6  -7  903.03   47.44
   5   6  -7  961.33   36.59
  -5  -6   7  958.29   36.96
   4   6  -7   -4.12    6.86
   4   6  -7    4.20    3.89
   3   6  -7   66.93    8.56
   3   6  -7   75.40   13.09
  -3  -6   7   70.26    8.95
   2   6  -7  975.76   41.99
   2   6  -7  970.36   36.74
  -2  -6   7  967.85   42.34
   1   6  -7    8.14    4.22
   1   6  -7    1.81    4.60
  -1  -6   7   12.39    4.64
  -1  -6   7   14.92    6.00
   0   6  -7 1234.75   49.66
   0   6  -7 1266.06   46.49
   0  -6   7 1255.16   46.40
   0  -6   7 1258.95   47.28
  -1   6  -7  114.63    9.12
   1  -6   7  112.36    9.01
   1  -6   7  124.90   11.99
   1  -6   7  123.37   12.04
   2  -6   7   47.03    6.48
   2  -6   7   26.07    8.41
   2  -6   7   23.30    7.45
   3  -6   7  403.92   19.65
   3  -6   7  399.93   25.13
   4  -6   7 1679.01   67.98
   5  -6   7   41.55   11.23
   6  -6   7   87.52   16.46
   7  -6   7   16.07   10.10
   7  -6   7   15.37    9.80
   8  -6   7   32.08   13.82
   8  -6   7   16.86   12.09
   9  -6   7  335.37   30.01
   9  -6   7  276.26   28.02
  10  -6   7  294.21   35.32
  10  -6   7  291.35   31.61
  10   5  -7   19.64   17.76
 -10  -5   7  -13.97    8.93
   9   5  -7  276.14   43.30
  -9  -5   7  261.52   21.23
   8   5  -7  582.45   42.56
  -8  -5   7  619.96   30.60
   7   5  -7   71.73   10.43
   7   5  -7   86.15   19.29
  -7  -5   7  113.98   13.71
   6   5  -7   23.31   10.34
   6   5  -7   32.75    6.81
  -6  -5   7   48.94    9.17
   5   5  -7   53.79   14.14
   5   5  -7   25.80    6.12
  -5  -5   7   45.51    8.13
   4   5  -7    2.95    3.39
   4   5  -7   -8.20    6.46
  -4  -5   7   -0.16    3.69
   3   5  -7 1055.70   46.40
   3   5  -7 1013.70   38.74
  -3  -5   7 1065.01   39.26
  -3  -5   7  987.38   45.93
   2   5  -7  690.64   28.38
   2   5  -7  733.88   32.85
  -2  -5   7  695.14   28.41
  -2  -5   7  646.91   35.73
   1   5  -7   39.57    6.60
   1   5  -7   28.82    6.73
  -1  -5   7   36.54    6.63
  -1  -5   7   34.75    7.78
   0   5  -7  691.21   30.03
   0   5  -7  759.24   28.35
   0  -5   7  680.68   30.01
   0  -5   7  716.89   28.31
  -1   5  -7 1581.63   51.72
  -1   5  -7 1455.39   56.51
   1  -5   7 1534.28   56.81
   1  -5   7 1533.65   51.61
   2  -5   7  113.94   13.79
   2  -5   7  114.79    7.90
   2  -5   7  107.04   12.98
   3  -5   7  283.59   20.66
   4  -5   7    7.33    7.94
   5  -5   7   41.07   11.66
   6  -5   7  909.06   47.32
   6  -5   7  980.07   44.06
   7  -5   7 1185.00   56.61
   7  -5   7 1128.25   52.68
   8  -5   7   33.14   12.94
   9  -5   7   -4.25   10.44
   9  -5   7   -3.96   10.89
  10  -5   7  154.98   24.75
  10   4  -7   13.14   16.46
 -10  -4   7   24.64   12.10
   9   4  -7   34.64   16.11
  -9  -4   7   40.97   11.73
   8   4  -7   19.56   14.42
  -8  -4   7    8.20    8.12
   7   4  -7   98.05   20.24
  -7  -4   7  122.89   15.01
   6   4  -7  804.10   45.26
   6   4  -7  831.26   34.97
  -6  -4   7  817.67   36.11
   5   4  -7  305.93   17.85
   5   4  -7  301.43   25.38
  -5  -4   7  331.15   18.58
   4   4  -7   75.46   13.91
   4   4  -7   66.81    8.62
  -4  -4   7   54.21    8.53
   3   4  -7    4.53    4.18
   3   4  -7    5.88    6.89
  -3  -4   7   15.43    5.26
  -3  -4   7   13.06    8.05
   2   4  -7 1325.37   48.80
   2   4  -7 1410.72   52.91
  -2  -4   7 1355.41   49.02
  -2  -4   7 1330.77   53.08
   1   4  -7   51.18    8.10
   1   4  -7   67.07    8.75
  -1  -4   7   57.51    8.10
  -1  -4   7   72.89    9.59
   0   4  -7 1329.61   52.17
   0   4  -7 1542.83   49.68
   0  -4   7 1473.48   53.11
   0  -4   7 1457.93   49.92
  -1   4  -7  289.72   17.15
   1  -4   7  305.76   12.24
   1  -4   7  291.36   17.56
   2  -4   7  122.35   14.81
   2  -4   7   98.72    6.29
   3  -4   7  811.46   37.87
   4  -4   7 2506.86   94.93
   4  -4   7 2646.54   89.30
   5  -4   7   20.32    7.58
   5  -4   7   20.28    8.74
   6  -4   7   59.20   14.86
   6  -4   7   76.40   12.90
   7  -4   7   39.18   14.49
   7  -4   7   48.00   12.88
   8  -4   7   56.21   15.66
   9  -4   7  158.29   23.66
   9  -4   7  156.61   23.60
  10  -4   7  383.11   32.45
  10  -4   7  317.29   31.67
  10   3  -7    3.69   14.07
 -10  -3   7    2.26   10.37
   9   3  -7  313.06   33.74
  -9  -3   7  313.13   24.06
   8   3  -7  479.60   38.21
  -8  -3   7  510.91   29.83
   7   3  -7   -3.30    9.38
  -7  -3   7   -0.47    5.98
   6   3  -7   12.39    7.17
   6   3  -7   -5.76    9.04
  -6  -3   7   10.19    5.71
   5   3  -7  404.14   21.67
   5   3  -7  469.32   31.13
  -5  -3   7  447.18   23.06
   4   3  -7  424.80   27.40
   4   3  -7  380.44   22.86
  -4  -3   7  422.30   20.93
   3   3  -7 1015.75   45.33
   3   3  -7 1051.93   39.88
  -3  -3   7 1032.22   39.80
   2   3  -7 1450.73   51.84
   2   3  -7 1433.07   54.67
  -2  -3   7 1404.78   51.36
   1   3  -7    0.16    3.66
   1   3  -7    1.36    3.54
  -1  -3   7    3.12    3.73
   0   3  -7  408.31   16.00
   0   3  -7  394.71   19.42
   0  -3   7  385.41   19.64
  -1   3  -7 3002.11  101.65
   1  -3   7 3009.27  101.43
  -2   3  -7  274.34   17.49
   2  -3   7  304.28   18.63
   3  -3   7  244.10   13.51
   3  -3   7  256.85   18.39
   4  -3   7   15.75    6.63
   4  -3   7   23.51    9.02
   5  -3   7   32.86   10.90
   5  -3   7   54.64   10.30
   6  -3   7  550.00   30.69
   6  -3   7  600.92   34.85
   7  -3   7 1139.60   52.04
   7  -3   7 1101.43   53.53
   8  -3   7   81.04   16.58
   8  -3   7   73.35   16.50
   9  -3   7    9.23   11.19
   9  -3   7   13.45   12.10
  10  -3   7   52.22   14.19
  10  -3   7   85.22   18.67
  10   2  -7   -0.05   13.14
 -10  -2   7   35.59   12.25
   9   2  -7   92.11   19.98
  -9  -2   7  120.63   18.08
   8   2  -7    1.92   10.47
  -8  -2   7    4.75    7.93
   7   2  -7   27.14   13.85
  -7  -2   7   49.63   11.48
  -6  -2   7 1094.77   46.25
   5   2  -7 1098.00   43.90
   5   2  -7 1111.01   53.80
  -5  -2   7 1061.26   44.14
   4   2  -7   24.01   10.67
   4   2  -7    7.68    5.20
  -4  -2   7   14.41    6.11
   3   2  -7   32.53    7.75
   3   2  -7   36.05   10.77
  -3  -2   7   34.25    6.94
   2   2  -7  917.14   35.81
  -2  -2   7  880.29   35.32
   1   2  -7  694.77   28.21
   1   2  -7  698.80   28.86
  -1  -2   7  664.05   28.42
   0   2  -7 2618.97   90.95
   0   2  -7 2770.25   86.00
   0  -2   7 2733.41   91.36
  -1   2  -7  508.02   26.38
   1  -2   7  535.69   24.70
  -2   2  -7   53.03    9.29
   2  -2   7   65.24   10.07
   3  -2   7  564.86   28.73
   3  -2   7  612.77   29.89
   3  -2   7  594.50   24.33
   4  -2   7 2230.49   82.24
   4  -2   7 2159.15   77.24
   5  -2   7  124.85   13.16
   5  -2   7  144.74   18.02
   6  -2   7  128.94   17.11
   6  -2   7  148.99   20.40
   7  -2   7   43.06   13.57
   7  -2   7   37.30   11.26
   8  -2   7  123.12   19.59
   8  -2   7  100.00   17.92
   9  -2   7  207.75   27.45
   9  -2   7  218.45   25.71
  10  -2   7  516.99   36.87
  10  -2   7  580.78   40.00
  10   1  -7   -6.92   12.73
 -10  -1   7  -15.44    9.16
   9   1  -7  318.71   32.96
  -9  -1   7  365.57   27.69
   8   1  -7  413.75   35.70
  -8  -1   7  358.44   26.32
   7   1  -7    3.85   11.13
  -7  -1   7   14.50    8.79
   6   1  -7  115.22   20.64
  -6  -1   7  104.99   14.14
   5   1  -7  382.15   29.17
   5   1  -7  396.07   24.78
  -5  -1   7  419.82   23.49
   4   1  -7  110.35   17.04
   4   1  -7   98.53   11.96
  -4  -1   7  124.30   13.63
   3   1  -7 1546.20   61.81
   3   1  -7 1544.17   56.29
  -3  -1   7 1516.95   56.32
   2   1  -7 2474.60   84.58
  -2  -1   7 2493.28   84.92
   1   1  -7   26.50    5.53
  -1  -1   7   16.42    5.50
   0   1  -7   91.04   10.59
   0  -1   7   95.54   10.70
   1  -1   7 1935.54   68.32
  -2   1  -7  399.69   21.71
   2  -1   7  410.00   21.84
   2  -1   7  437.84   16.53
  -3   1  -7  472.36   24.59
   3  -1   7  488.52   21.22
   3  -1   7  450.93   24.89
   4  -1   7   72.09   12.20
   4  -1   7   69.39   12.03
   5  -1   7   61.83   10.67
   5  -1   7   53.86   12.64
   6  -1   7  239.82   21.43
   6  -1   7  279.08   20.56
   7  -1   7 1128.63   52.45
   7  -1   7 1147.96   53.25
   8  -1   7  157.08   21.99
   8  -1   7  175.81   23.87
   9  -1   7    7.28   10.15
   9  -1   7   -3.34   11.03
  10  -1   7   65.71   17.42
  10  -1   7  114.06   20.14
  10   0  -7   26.33   16.55
 -10   0   7    1.47   10.77
   9   0  -7  129.37   25.80
  -9   0   7  121.83   18.67
   8   0  -7   10.55   12.17
  -8   0   7   12.56    9.38
   7   0  -7   49.31   15.48
  -7   0   7   43.65   11.17
   6   0  -7  796.31   44.40
  -6   0   7  794.98   38.61
   5   0  -7 1717.84   72.15
  -5   0   7 1603.43   63.63
   4   0  -7   19.05    6.46
  -4   0   7    8.06    5.44
   3   0  -7    5.25    4.80
  -3   0   7    0.06    4.61
  -2   0   7 1038.98   40.82
   1   0  -7  960.71   37.94
  -1   0   7  968.45   37.98
   0   0  -7 1769.39   58.46
   0   0  -7 1820.33   63.12
   0   0   7 1724.58   62.68
  -1   0  -7 1695.31   54.09
   1   0   7 1600.78   59.32
  -2   0  -7   92.36    7.80
  -2   0  -7   78.93   10.28
   2   0   7   88.75    7.14
   2   0   7  114.04   12.70
  -3   0  -7  618.93   26.77
  -3   0  -7  593.88   28.62
   3   0   7  559.84   28.45
   3   0   7  629.75   26.39
   4   0   7 1831.46   70.47
   4   0   7 1914.54   68.96
   5   0   7  192.33   16.51
   5   0   7  227.92   18.65
   6   0   7  162.04   19.90
   6   0   7  149.59   18.99
   7   0   7    2.61    8.80
   8   0   7   35.96   13.41
   8   0   7   44.80   14.05
   9   0   7  259.41   27.32
   9   0   7  263.04   24.33
  10   0   7  481.90   37.51
  10   0   7  506.38   34.26
  10  -1  -7   14.42   15.01
 -10   1   7   11.53   11.54
   9  -1  -7  473.30   41.50
  -9   1   7  468.92   32.93
   8  -1  -7  842.84   51.24
  -8   1   7  831.62   44.38
   7  -1  -7  240.50   30.62
  -7   1   7  219.85   21.42
  -6   1   7  109.15   15.94
  -5   1   7  208.77   17.53
   4  -1  -7   92.24   13.02
  -4   1   7   92.26   13.00
   3  -1  -7 1218.60   47.18
  -3   1   7 1189.92   47.53
   2  -1  -7 1081.00   42.14
  -2   1   7 1052.62   42.01
  -1   1   7  289.73   16.64
   0  -1  -7  446.60   24.41
   0  -1  -7  460.46   19.65
   0   1   7  477.84   22.49
  -1  -1  -7 1372.88   46.56
  -1  -1  -7 1254.46   54.75
   1   1   7 1406.93   46.91
   1   1   7 1312.96   49.93
  -2  -1  -7 1547.12   52.74
  -2  -1  -7 1469.40   55.28
   2   1   7 1528.88   52.80
   2   1   7 1446.87   55.35
  -3  -1  -7  777.30   32.22
  -3  -1  -7  722.38   33.17
   3   1   7  741.41   33.57
   3   1   7  779.14   32.28
   4   1   7  259.94   17.97
   4   1   7  261.63   18.04
   5   1   7  111.14   14.88
   5   1   7   82.59   13.26
   6   1   7  165.71   19.92
   6   1   7  158.10   17.48
   7   1   7  686.93   39.83
   7   1   7  749.28   38.60
   8   1   7   10.55    9.96
   8   1   7   33.34   11.90
   9   1   7  -12.72    9.66
   9   1   7   13.52    9.64
  10  -2  -7   46.15   19.04
 -10   2   7   40.22   13.96
   9  -2  -7  256.51   36.15
  -9   2   7  270.35   26.45
   8  -2  -7   63.20   19.91
  -8   2   7   87.00   17.03
  -6   2   7  661.13   35.40
  -5   2   7 1681.63   66.65
  -4   2   7  101.95   14.03
   3  -2  -7    2.68    4.31
  -3   2   7    4.35    4.99
   2  -2  -7 1671.49   61.11
  -2   2   7 1665.37   61.41
   1  -2  -7  197.20   13.38
  -1   2   7  196.95   13.90
   0  -2  -7 2257.84   77.03
   0  -2  -7 2349.18   82.58
   0   2   7 2260.87   79.15
  -1  -2  -7 1346.00   50.62
  -1  -2  -7 1353.40   48.58
   1   2   7 1375.42   50.72
   1   2   7 1351.83   48.77
  -2  -2  -7    7.75    4.53
  -2  -2  -7   13.18    5.09
   2   2   7    8.95    5.00
   2   2   7    9.80    4.81
  -3  -2  -7  166.84   13.57
  -3  -2  -7  135.01   12.24
   3   2   7  143.76   12.59
   3   2   7  156.78   13.08
  -4  -2  -7 1568.97   61.74
   4   2   7 1660.42   62.64
   4   2   7 1547.31   60.48
   5   2   7  254.32   19.99
   5   2   7  259.72   18.67
   6   2   7  158.62   20.26
   6   2   7  170.54   19.36
   7   2   7   28.77   10.41
   8   2   7  203.95   19.53
   8   2   7  220.98   27.74
   9   2   7   28.69   13.84
   9   2   7   55.95   13.11
  10  -3  -7  -13.52   15.71
 -10   3   7   18.44   14.66
   9  -3  -7  176.20   30.14
  -9   3   7  194.29   25.41
  -8   3   7 1276.86   61.27
  -7   3   7   -0.50   10.05
  -6   3   7  105.75   17.37
  -5   3   7  167.79   17.11
  -4   3   7  181.04   16.56
  -3   3   7  994.07   42.38
   2  -3  -7 1515.09   56.78
   1  -3  -7   41.55    7.67
   1  -3  -7   40.23    7.88
  -1   3   7   29.70    7.37
   0  -3  -7  275.81   16.10
   0  -3  -7  300.80   17.00
   0   3   7  266.11   16.95
  -1  -3  -7  980.27   38.31
  -1  -3  -7  919.64   37.39
   1   3   7  903.43   37.84
   1   3   7  999.19   38.31
  -2  -3  -7  218.73   14.99
  -2  -3  -7  216.95   14.92
   2   3   7  226.69   15.12
   2   3   7  256.60   15.47
  -3  -3  -7  340.32   19.54
  -3  -3  -7  365.89   24.82
   3   3   7  307.50   19.04
   3   3   7  356.86   21.02
  -4  -3  -7  160.13   15.97
   4   3   7  187.01   16.60
   4   3   7  148.79   13.43
   5   3   7  136.64   13.79
   5   3   7  165.25   17.32
   6   3   7  341.68   22.80
   6   3   7  277.93   24.60
   7   3   7  921.60   44.19
   7   3   7  933.05   49.27
   8   3   7   59.70   14.61
   8   3   7   65.44   17.10
   9   3   7   -7.91   10.12
   9   3   7   18.67   12.14
  10  -4  -7   -3.36   18.70
 -10   4   7   16.39   14.60
  -9   4   7  272.92   28.12
  -8   4   7    5.29   10.63
  -7   4   7   21.65   10.75
  -6   4   7  769.15   41.40
  -5   4   7  964.48   45.51
  -4   4   7   70.63   12.57
  -3   4   7   38.17    9.58
   2  -4  -7  716.23   33.02
  -2   4   7  780.85   34.43
   1  -4  -7  241.60   16.29
   1  -4  -7  258.28   16.95
  -1   4   7  242.32   16.27
   0  -4  -7  817.84   34.33
   0  -4  -7  798.48   34.53
   0   4   7  809.27   34.45
  -1  -4  -7  488.12   23.85
  -1  -4  -7  488.18   24.51
   1   4   7  475.73   23.77
   1   4   7  554.58   25.97
  -2  -4  -7   28.34    6.89
   2   4   7   29.77    6.90
   2   4   7   34.83    8.58
  -3  -4  -7  293.22   19.57
  -3  -4  -7  279.44   17.24
   3   4   7  312.99   20.54
   3   4   7  270.60   17.42
  -4  -4  -7 1177.19   47.15
   4   4   7 1199.24   46.97
   4   4   7 1127.26   49.75
   5   4   7  574.05   33.26
   5   4   7  604.96   29.99
   6   4   7   80.14   15.96
   6   4   7   60.94   12.28
   7   4   7   38.51   13.86
   7   4   7   43.77   11.82
   8   4   7  258.67   26.38
   8   4   7  291.64   32.09
   9   4   7   14.93   11.26
   9   4   7   29.42   11.24
  10  -5  -7    3.92   18.89
 -10   5   7   27.96   14.41
  -9   5   7  108.11   20.75
  -8   5   7  788.11   47.12
  -7   5   7   68.69   17.09
  -6   5   7   64.79   14.39
  -5   5   7  342.84   24.24
  -4   5   7  388.33   25.33
  -3   5   7 1097.54   47.14
  -2   5   7 1390.75   54.84
   1  -5  -7  199.16   15.43
   1  -5  -7  185.84   14.00
  -1   5   7  174.42   14.73
   0  -5  -7   77.88   10.43
   0  -5  -7   69.76   11.23
   0   5   7   78.71   10.50
   0   5   7   62.58   10.51
  -1  -5  -7 2777.91   96.80
  -1  -5  -7 2892.05   99.40
   1   5   7 2895.39  100.09
   1   5   7 2817.09   96.87
  -2  -5  -7  893.51   38.65
  -2  -5  -7  804.82   34.72
   2   5   7  802.65   34.85
   2   5   7  861.90   38.94
  -3  -5  -7  144.50   12.71
   3   5   7  169.47   13.27
   3   5   7  178.11   15.68
  -4  -5  -7   61.77   10.09
   4   5   7   88.10   14.44
   4   5   7   87.23   11.92
   5   5   7   68.78   13.98
   5   5   7   62.66   11.10
   6   5   7   27.03   11.80
   6   5   7   22.50    8.38
   7   5   7  524.73   29.25
   7   5   7  546.04   36.96
   8   5   7  292.20   22.63
   8   5   7  258.42   32.23
   9   5   7    8.50    9.73
   9   5   7   -2.00   11.14
  -9   6   7   76.26   20.01
  -8   6   7   10.60    9.68
  -7   6   7   30.81   11.84
  -6   6   7  697.16   39.88
  -5   6   7 1429.42   62.23
  -4   6   7  252.42   20.62
  -3   6   7   44.82    9.99
  -2   6   7  396.22   23.63
   1  -6  -7   21.53    7.10
   1  -6  -7   11.94    6.90
  -1   6   7   19.64    7.15
   0  -6  -7  524.44   25.67
   0  -6  -7  508.49   27.71
   0   6   7  528.14   26.24
   0   6   7  573.16   29.07
  -1  -6  -7  251.85   16.24
  -1  -6  -7  293.95   19.65
   1   6   7  274.45   19.77
   1   6   7  271.09   16.99
  -2  -6  -7  161.55   11.96
   2   6   7  135.71   12.25
   2   6   7  171.57   16.32
  -3  -6  -7  205.84   14.51
   3   6   7  182.57   16.95
   3   6   7  205.96   14.74
  -4  -6  -7 1739.85   63.48
   4   6   7 1741.51   70.02
   4   6   7 1633.67   62.37
   5   6   7  487.88   32.43
   5   6   7  481.74   25.32
   6   6   7   35.78   11.69
   6   6   7   12.07    7.01
   7   6   7   15.26    8.18
   7   6   7   34.96   14.15
   8   6   7  191.07   18.17
   8   6   7  135.09   24.62
 -10   7   7   13.89   16.42
  -9   7   7   87.95   20.58
  -8   7   7  804.32   48.27
  -7   7   7  104.01   19.31
  -6   7   7   52.56   14.12
  -5   7   7   97.53   16.37
  -4   7   7  191.15   18.42
  -3   7   7  316.81   22.16
  -2   7   7  461.03   26.28
  -1   7   7   43.81   10.04
   0  -7  -7   23.30    6.84
   0   7   7   19.90    7.39
   0   7   7   14.07    5.87
  -1  -7  -7  651.12   29.38
   1   7   7  665.41   34.43
   1   7   7  604.93   29.07
  -2  -7  -7  106.25   10.98
   2   7   7  110.96   15.96
   2   7   7  111.72   11.33
  -3  -7  -7   64.60    9.72
   3   7   7   43.19    8.68
   3   7   7   56.53   12.19
  -4  -7  -7  136.59   12.55
   4   7   7  127.93   12.53
   4   7   7  118.80   18.30
   5   7   7   51.02   14.17
   5   7   7   40.09    8.55
   6   7   7   26.48   12.29
   6   7   7   34.81    8.62
   7   7   7  406.40   23.92
   7   7   7  447.48   35.20
   8   7   7  207.20   29.09
   8   7   7  197.11   18.44
 -10   8   7   70.44   20.83
  -9   8   7   53.90   17.89
  -8   8   7   24.85   13.10
  -7   8   7    2.68   12.56
  -6   8   7  405.28   31.09
  -5   8   7 1155.49   55.02
  -4   8   7  290.96   23.85
  -3   8   7   22.69    8.94
  -2   8   7  882.60   40.88
  -1   8   7  550.80   29.04
   0   8   7  357.58   22.44
   0   8   7  445.11   27.57
  -1  -8  -7  685.56   30.36
   1   8   7  617.88   34.02
   1   8   7  634.68   30.23
  -2  -8  -7    6.06    5.35
   2   8   7    3.49    5.81
   2   8   7    5.85    7.73
  -3  -8  -7  110.48   10.89
   3   8   7   84.94   16.01
   3   8   7  123.29   13.46
  -4  -8  -7 1266.75   50.06
   4   8   7 1287.55   66.49
   4   8   7 1301.45   49.69
   5   8   7  414.38   23.03
   5   8   7  347.52   29.23
   5   8   7  375.63   21.08
   6   8   7   58.54   10.57
   6   8   7   61.67   17.10
   7   8   7    4.72    7.51
   7   8   7   -2.72   12.17
   8   8   7  135.15   26.48
   8   8   7  106.08   13.34
 -10   9   7   -4.89   13.03
  -8   9   7  603.00   43.36
  -7   9   7   97.51   18.18
  -6   9   7    5.99   10.14
  -5   9   7   17.84    9.90
  -4   9   7  267.52   23.52
  -3   9   7  400.65   27.07
  -2   9   7  916.22   42.70
  -1   9   7  120.19   15.83
   0   9   7  118.67   14.36
   0   9   7  128.76   17.85
   1   9   7  691.93   31.79
   1   9   7  656.33   36.62
  -2  -9  -7  367.15   20.46
   2   9   7  413.01   22.13
   2   9   7  347.57   26.51
  -3  -9  -7   16.22    6.11
   3   9   7    3.39    6.45
  -4  -9  -7  155.96   13.93
   4   9   7  170.29   23.76
   4   9   7  165.35   13.90
   5   9   7   49.22    8.92
   5   9   7   35.44    9.21
   5   9   7   27.09   12.62
   6   9   7    1.58    5.37
   6   9   7    0.70    9.36
   6   9   7    0.97   10.73
   7   9   7  521.68   40.47
   7   9   7  565.84   27.49
  -9  10   7   67.48   19.16
  -8  10   7   -9.68   10.64
  -7  10   7   60.21   17.19
  -6  10   7  213.80   26.59
  -5  10   7 1583.62   71.23
  -4  10   7  273.79   23.70
  -3  10   7   25.19   11.28
  -2  10   7  782.01   39.15
  -1  10   7  310.72   21.92
   0  10   7  382.45   27.30
   0  10   7  407.92   23.98
   1  10   7  768.69   34.52
   1  10   7  676.14   39.31
  -2 -10  -7   80.03   11.34
   2  10   7   81.83   16.26
   2  10   7   99.25   12.38
  -3 -10  -7   27.70    7.05
   3  10   7   17.09   10.43
   3  10   7   17.90    7.71
  -4 -10  -7 1118.50   44.53
   4  10   7 1074.58   56.31
   4  10   7 1128.34   44.34
   5  10   7  565.94   27.34
   5  10   7  599.70   40.04
   5  10   7  611.05   29.16
   6  10   7    4.30    6.76
   6  10   7    4.43   10.48
   6  10   7   14.45   12.88
   7  10   7   19.68    8.49
   7  10   7    0.68   13.61
  -9  11   7   68.05   21.10
  -8  11   7  642.13   45.51
  -7  11   7  110.58   21.54
  -6  11   7  104.75   20.40
  -5  11   7   95.72   19.14
  -4  11   7  215.43   21.72
  -3  11   7  150.34   18.99
  -2  11   7 1441.31   61.36
  -1  11   7  107.01   16.41
   0  11   7   20.95    7.29
   0  11   7   28.99   10.39
   1  11   7  296.89   25.32
   1  11   7  310.24   20.91
   2  11   7 1121.36   45.44
   2  11   7 1080.73   54.51
  -3 -11  -7   38.94    8.59
   3  11   7   30.15   12.69
   3  11   7   40.91    8.74
  -4 -11  -7  145.81   14.32
   4  11   7  190.99   27.14
   4  11   7  191.22   14.70
   5  11   7   -1.37    6.16
   5  11   7    8.99    8.84
   5  11   7   13.57   11.79
   6  11   7   -4.41    6.69
   6  11   7   25.84   14.89
   7  11   7  503.01   41.90
   7  11   7  551.35   29.43
  -9  12   7   73.25   21.53
  -8  12   7   23.26   17.16
  -7  12   7  109.73   24.56
  -6  12   7  110.81   22.30
  -5  12   7 1086.88   56.86
  -4  12   7  177.00   23.96
  -3  12   7   77.39   16.10
  -2  12   7  192.96   34.42
  -1  12   7  668.82   35.73
   0  12   7   14.71   10.02
   0  12   7    1.84    5.74
   1  12   7  133.73   16.63
   2  12   7   16.53    7.11
   2  12   7   25.49   13.29
  -3 -12  -7   75.52   10.58
   3  12   7   89.29   19.03
   3  12   7   87.23   11.02
  -4 -12  -7  514.44   25.73
   4  12   7  554.06   39.38
   4  12   7  508.95   24.92
   5  12   7  320.22   18.43
   5  12   7  342.11   34.23
   5  12   7  301.53   31.08
  -8  13   7  393.72   37.08
  -7  13   7  189.81   27.52
  -6  13   7  114.61   23.93
  -5  13   7   46.39   13.97
  -4  13   7  275.94   26.70
  -3  13   7   52.73   14.51
  -2  13   7  701.65   38.87
  -1  13   7  157.01   18.72
   0  13   7   32.83   11.98
   0  13   7   11.68    8.65
   1  13   7  484.88   35.83
   1  13   7  497.78   27.69
   2  13   7  842.53   49.04
   2  13   7  845.34   37.99
  -3 -13  -7    9.68    7.63
   3  13   7    9.67    6.65
   3  13   7    4.30    8.67
  -4 -13  -7   81.51   11.14
   4  13   7   53.87    9.75
   4  13   7  100.83   22.97
   5  13   7   21.97   15.67
   5  13   7    2.13    7.38
  -8  14   7   11.46   13.11
  -7  14   7   21.52   15.21
  -6  14   7   22.42   14.58
  -5  14   7  479.48   37.03
  -4  14   7  177.35   24.41
  -3  14   7    4.46   10.77
  -2  14   7  140.77   20.03
  -1  14   7  332.90   29.29
   0  14   7    3.04    9.89
   0  14   7    3.60    8.63
   1  14   7  202.87   19.13
   1  14   7  240.56   30.35
   2  14   7   30.26   14.00
   2  14   7   16.99    8.64
   3  14   7    2.83   11.69
   3  14   7   17.02    8.64
   4  14   7  280.54   36.15
   4  14   7  265.57   17.69
   5  14   7  193.28   31.62
  -7  15   7  286.32   35.59
  -6  15   7    6.54   13.35
  -5  15   7   -2.70   11.30
  -4  15   7  217.82   27.60
  -3  15   7    3.35    9.81
  -2  15   7  477.05   32.41
  -1  15   7   83.14   15.61
   0  15   7   41.90   13.38
   0  15   7   50.25   12.78
   1  15   7  227.99   31.46
   1  15   7  254.86   20.76
   2  15   7  555.01   29.32
   2  15   7  549.59   41.12
   3  15   7  -22.98    9.29
   3  15   7   -0.61    7.40
   4  15   7   35.20    9.32
   4  15   7   60.18   18.48
  -7  16   7    7.14   14.16
  -6  16   7   36.91   16.03
  -5  16   7  498.85   38.15
  -4  16   7  365.86   32.93
  -3  16   7    9.26   11.12
  -2  16   7  136.52   21.36
  -1  16   7  431.87   30.54
   0  16   7   -2.58   11.23
   0  16   7   17.45   12.33
   1  16   7  363.82   33.83
   1  16   7  383.24   26.27
   2  16   7   13.77    9.38
   3  16   7   -9.88   10.81
   3  16   7   20.83    9.97
  -6  17   7   -0.18   12.74
  -5  17   7   29.77   25.92
  -4  17   7   85.38   21.80
  -3  17   7   -2.87   11.10
  -2  17   7  226.02   26.69
  -1  17   7  182.37   23.74
   0  17   7   19.23   10.23
   0  17   7   -0.60   10.91
   1  17   7  284.30   23.31
   1  17   7  248.61   34.99
   2  17   7  343.03   23.18
   2  17   7  320.24   35.19
  -5  18   7  319.72   38.53
  -4  18   7  245.67   31.18
  -3  18   7    1.87   13.56
  -2  18   7   12.93   12.39
  -1  18   7  364.55   29.97
   0  18   7   -5.19    9.16
   1  18   7  297.87   27.73
   1  18   7  293.50   37.31
  -2  19   7  208.40   26.69
  -1  21  -8   36.70   15.80
   1 -21   8   14.39   11.27
   2 -21   8   29.52   12.38
   2  20  -8  160.63   27.36
   1  20  -8    1.67   12.27
  -1 -20   8    6.82    7.55
   0  20  -8    0.44   13.80
   0 -20   8   24.82    8.89
  -1  20  -8  195.03   30.76
   1 -20   8  242.78   22.03
   2 -20   8  554.32   36.38
   3 -20   8   24.17   13.80
   4 -20   8   23.74   13.14
   3  19  -8   16.20   11.63
   2  19  -8  230.84   49.91
  -2 -19   8  165.50   12.42
   1  19  -8  560.98   41.63
  -1 -19   8  544.88   27.61
   0  19  -8  133.87   24.87
   0 -19   8  105.07   15.18
  -1  19  -8   27.92   14.74
   1 -19   8   27.40   10.58
   2 -19   8   38.90   13.81
   3 -19   8   10.26   12.33
   4 -19   8  233.60   30.73
   5 -19   8  298.86   36.39
   4  18  -8  411.06   39.26
   2  18  -8  169.59   25.85
  -2 -18   8  144.43   12.06
   1  18  -8    3.39   10.48
  -1 -18   8    2.02    5.87
   0  18  -8   32.50   13.62
   0 -18   8   29.96    9.03
  -1  18  -8  182.91   26.82
   1 -18   8  263.53   22.32
   2 -18   8  635.47   37.65
   3 -18   8  171.53   24.78
   4 -18   8   19.40   13.24
   5 -18   8  208.69   30.19
   6 -18   8  107.30   21.85
   5  17  -8  191.79   30.60
   4  17  -8   53.48   21.12
   3  17  -8    2.59   11.88
   2  17  -8  144.89   23.86
  -2 -17   8  165.72   12.22
  -2 -17   8  156.33   16.28
   1  17  -8  990.79   55.48
  -1 -17   8 1072.95   43.15
   0  17  -8  178.62   25.64
   0 -17   8  127.32   15.49
  -1  17  -8   75.01   16.85
   2 -17   8   21.50   10.00
   3 -17   8  125.61   21.19
   4 -17   8  205.63   27.78
   5 -17   8  293.90   29.65
   6  16  -8   32.93   16.62
   5  16  -8   62.57   18.53
   4  16  -8  378.24   34.31
   3  16  -8   26.31   13.56
   2  16  -8  246.96   26.32
  -2 -16   8  266.29   15.82
  -2 -16   8  257.29   20.24
   1  16  -8   15.73   11.41
  -1 -16   8   23.61    6.84
   0  16  -8   21.47   10.90
   0 -16   8    4.98    6.48
  -1  16  -8  405.01   30.08
   1 -16   8  402.57   26.88
   2 -16   8 1060.45   51.56
   3 -16   8  249.42   28.13
   4 -16   8   15.60   11.80
   5 -16   8  260.16   31.63
   6  15  -8   44.27   19.90
   5  15  -8  247.99   32.83
   4  15  -8  240.12   31.64
   3  15  -8   22.86   13.37
   2  15  -8  131.21   22.85
  -2 -15   8  142.10   11.68
  -2 -15   8  167.54   17.89
   1  15  -8  606.79   38.72
  -1 -15   8  616.16   31.80
  -1 -15   8  709.83   30.71
   0  15  -8  250.41   23.66
   0 -15   8  287.44   20.16
  -1  15  -8  280.92   24.27
   1 -15   8  275.49   21.82
   2 -15   8   -1.94    8.51
   3 -15   8   65.63   15.87
   4 -15   8  193.03   26.11
   5 -15   8  493.67   35.78
   8 -15   8  229.90   34.23
   7  14  -8  196.38   31.57
   6  14  -8   27.73   15.06
   5  14  -8  122.67   24.14
   4  14  -8  617.77   40.50
   3  14  -8  197.92   26.85
  -3 -14   8  190.08   11.74
  -3 -14   8  191.15   10.88
   2  14  -8   14.04   10.54
  -2 -14   8   20.40    7.17
  -2 -14   8   15.20    5.56
   1  14  -8   12.79    9.83
  -1 -14   8   26.50    6.69
  -1 -14   8   17.66    8.13
   0  14  -8  102.86   16.54
   0 -14   8   88.82   13.00
  -1  14  -8  181.86   18.61
   1 -14   8  187.81   17.82
   2 -14   8  580.21   37.27
   3 -14   8   55.90   13.64
   4 -14   8   37.53   13.37
   5 -14   8  268.39   30.61
   8 -14   8  234.56   34.52
   7  13  -8  256.24   34.69
   6  13  -8   62.47   16.63
   5  13  -8  254.89   28.00
   4  13  -8  234.79   29.38
   3  13  -8  -10.57    8.83
  -3 -13   8    6.22    3.91
  -3 -13   8   10.28    5.16
   2  13  -8  126.26   19.15
  -2 -13   8  122.29   11.08
  -2 -13   8  137.18   13.40
   1  13  -8  617.06   36.41
  -1 -13   8  634.51   29.51
  -1 -13   8  676.22   31.75
   0  13  -8  409.16   27.81
   0 -13   8  422.49   23.81
  -1  13  -8  135.31   18.12
   1 -13   8  150.10   17.62
   2 -13   8  104.87   16.82
   3 -13   8  236.89   22.01
   4 -13   8   39.24   13.19
   5 -13   8  695.19   42.59
   8 -13   8  152.23   27.74
   8  12  -8  156.50   29.47
   7  12  -8  136.49   24.63
   6  12  -8   -3.36   11.69
   5  12  -8   39.93   12.88
   4  12  -8  754.43   44.03
   3  12  -8  184.86   24.56
  -3 -12   8  139.32    9.76
  -3 -12   8  139.72   11.32
   2  12  -8   34.42   11.02
  -2 -12   8   39.19    7.30
  -2 -12   8   38.88    8.15
   1  12  -8   16.99    8.42
  -1 -12   8   -3.78    6.26
  -1 -12   8    5.86    4.49
   0  12  -8   45.68   10.34
   0 -12   8   49.67    9.58
  -1  12  -8  197.51   17.10
   1 -12   8  233.61   18.52
   2 -12   8 1108.84   49.99
   3 -12   8  220.05   22.47
   4 -12   8   12.49    9.29
   5 -12   8  129.45   21.35
   6 -12   8  340.25   30.25
   7 -12   8   34.08   15.51
   8 -12   8  182.77   25.84
   9 -12   8   -2.11   13.82
   8  11  -8   26.42   13.93
   7  11  -8  197.95   30.43
   6  11  -8   75.83   18.03
   5  11  -8  194.53   26.04
   4  11  -8  343.62   27.67
  -4 -11   8  343.42   15.23
  -4 -11   8  332.43   16.05
  -3 -11   8   52.72    7.21
  -3 -11   8   42.85    7.02
   2  11  -8   27.88    9.56
  -2 -11   8   30.66    6.41
  -2 -11   8   10.30    6.66
   1  11  -8 1771.00   72.22
  -1 -11   8 1860.23   67.81
  -1 -11   8 1893.67   66.61
   0  11  -8  424.41   26.12
   0 -11   8  464.30   28.25
   0 -11   8  477.02   24.24
  -1  11  -8   97.25   13.36
   1 -11   8  102.43   14.08
   2 -11   8    2.29    5.10
   2 -11   8    0.14    6.13
   3 -11   8  211.37   19.51
   3 -11   8  205.34   16.27
   4 -11   8   24.76   11.47
   5 -11   8 1137.67   56.24
   6 -11   8  316.72   28.57
   7 -11   8    7.33   10.84
   8 -11   8  348.10   54.79
   9 -11   8  138.49   24.77
   8  10  -8  100.23   21.40
   7  10  -8  247.89   32.31
   6  10  -8    3.99   10.79
   5  10  -8   49.22   15.02
   5  10  -8   66.41    7.09
  -5 -10   8   69.45    6.70
   4  10  -8 1064.37   52.55
  -4 -10   8 1062.84   38.32
   3  10  -8  199.71   19.56
   2  10  -8  381.82   26.01
  -2 -10   8  403.88   20.92
  -2 -10   8  428.91   20.37
   1  10  -8    6.14    7.02
  -1 -10   8   21.10    7.13
  -1 -10   8   23.33    5.92
   0  10  -8   54.47   11.46
   0 -10   8   33.37    7.97
   0 -10   8   43.64    9.22
   0 -10   8   34.52    8.37
  -1  10  -8  222.64   17.10
   1 -10   8  209.13   16.07
   1 -10   8  223.14   17.53
   2 -10   8 1343.36   53.44
   2 -10   8 1498.94   59.47
   3 -10   8  204.62   19.10
   3 -10   8  171.12   13.68
   4 -10   8   15.70    6.67
   4 -10   8   12.76    9.23
   5 -10   8  160.91   22.24
   6 -10   8 1018.30   53.77
   7 -10   8   30.49   12.75
   8 -10   8  397.67   34.74
   9 -10   8   57.54   16.72
   9 -10   8   55.00   18.04
   9   9  -8   41.86   16.26
   7   9  -8  225.58   13.42
   7   9  -8  206.98   29.84
  -7  -9   8  223.99   13.73
   6   9  -8  332.57   16.82
   6   9  -8  334.05   30.29
  -6  -9   8  370.53   17.20
   5   9  -8  164.94   22.78
   5   9  -8  153.21   10.65
  -5  -9   8  139.44   10.11
   4   9  -8  711.86   44.62
   4   9  -8  681.22   27.70
  -4  -9   8  689.41   27.63
   3   9  -8    5.80    7.58
   3   9  -8   14.90    5.22
  -3  -9   8    9.71    4.44
   2   9  -8   46.55   11.66
   2   9  -8   32.04    7.32
  -2  -9   8   37.93    7.36
   1   9  -8 1833.09   70.11
  -1  -9   8 1807.10   69.63
  -1  -9   8 1815.71   64.87
  -1  -9   8 1796.02   65.83
   0   9  -8  516.87   26.15
   0  -9   8  452.25   24.55
   0  -9   8  443.07   24.51
   0  -9   8  462.62   23.90
  -1   9  -8   20.20    5.88
   1  -9   8    1.16    4.84
   1  -9   8    8.27    5.25
   2  -9   8   69.93    9.67
   2  -9   8   56.95   12.33
   3  -9   8  614.35   34.18
   3  -9   8  602.46   29.53
   4  -9   8   89.60   11.24
   5  -9   8  831.94   37.87
   5  -9   8  843.72   44.77
   6  -9   8  300.67   27.78
   7  -9   8   -1.36    8.54
   8  -9   8  353.07   30.98
   9  -9   8  449.20   34.78
   9  -9   8  461.06   37.95
   9   8  -8  138.48   25.61
  -9  -8   8  125.04   13.30
   8   8  -8  154.56   26.25
  -8  -8   8  135.52   14.27
   7   8  -8  815.39   33.74
   7   8  -8  923.42   52.85
  -7  -8   8  827.38   34.27
   6   8  -8   91.02    9.19
   6   8  -8   61.30   17.03
   5   8  -8  144.78   10.75
   5   8  -8  138.23   21.76
  -5  -8   8  152.62   14.24
   4   8  -8  827.10   43.52
   4   8  -8  847.84   33.40
  -4  -8   8  899.79   36.43
   3   8  -8  744.06   30.33
   3   8  -8  797.52   40.04
  -3  -8   8  719.80   29.57
   2   8  -8  180.52   13.29
   2   8  -8  219.22   18.06
  -2  -8   8  210.95   13.70
   1   8  -8  163.21   12.98
   1   8  -8  174.02   15.63
  -1  -8   8  168.50   12.27
  -1  -8   8  188.98   15.23
   0   8  -8  101.25   11.12
   0  -8   8   92.29   11.46
   0  -8   8   91.34   11.54
   0  -8   8  110.65   13.10
  -1   8  -8  149.07   15.23
   1  -8   8  139.49   11.79
   1  -8   8  159.73   14.04
   2  -8   8 2803.52  101.89
   2  -8   8 2876.49   96.07
   3  -8   8  652.86   34.81
   3  -8   8  650.39   28.79
   4  -8   8   28.75    6.99
   4  -8   8   56.29   12.69
   5  -8   8   78.35   16.09
   6  -8   8  370.54   29.52
   7  -8   8   16.41   11.11
   8  -8   8  462.55   34.45
   8  -8   8  517.24   37.46
   9  -8   8   82.71   18.92
   9   7  -8   59.82   19.72
  -9  -7   8   90.78   13.18
   8   7  -8    5.63    9.01
   8   7  -8    6.50   13.01
  -8  -7   8   12.72    7.53
   7   7  -8  270.87   17.57
   7   7  -8  305.22   29.64
  -7  -7   8  279.43   17.44
   6   7  -8  286.42   28.29
  -6  -7   8  322.21   18.19
   5   7  -8  166.21   12.66
   5   7  -8  249.77   29.00
  -5  -7   8  185.72   12.63
   4   7  -8  608.87   35.61
   4   7  -8  676.50   27.98
  -4  -7   8  674.48   27.78
   3   7  -8   -3.16    3.55
   3   7  -8    2.03    6.27
  -3  -7   8    7.23    4.21
   2   7  -8   19.74    8.11
   2   7  -8    8.22    4.87
  -2  -7   8   26.78    8.28
  -2  -7   8    9.77    4.77
   1   7  -8 2685.92   92.58
   1   7  -8 2525.56   93.69
  -1  -7   8 2559.73   89.59
  -1  -7   8 2784.74   93.64
   0   7  -8  719.15   32.61
   0   7  -8  786.14   35.21
   0  -7   8  715.12   31.79
   0  -7   8  727.58   31.54
  -1   7  -8  118.86   10.09
   1  -7   8  127.48   14.53
   1  -7   8  125.46   14.44
   1  -7   8  119.59   10.09
   2  -7   8  162.88   14.76
   2  -7   8  125.94    9.41
   3  -7   8  609.17   26.42
   3  -7   8  621.71   33.43
   4  -7   8  179.94   22.09
   4  -7   8  142.83   11.77
   5  -7   8  617.32   36.25
   6  -7   8  121.31   19.95
   7  -7   8   10.67    9.97
   7  -7   8   16.87   10.47
   8  -7   8  166.56   24.52
   8  -7   8  257.11   44.42
   9  -7   8  435.72   36.32
   9  -7   8  416.84   33.61
   9   6  -8  117.09   24.74
  -9  -6   8  113.98   14.39
   8   6  -8   41.44   15.63
  -8  -6   8   37.59    9.87
   7   6  -8  785.47   34.91
   7   6  -8  819.09   49.19
  -7  -6   8  828.94   36.00
   6   6  -8  -10.51    5.00
   6   6  -8   10.22   10.74
  -6  -6   8    4.98    5.27
   5   6  -8   11.42    9.49
  -5  -6   8   13.13    5.91
   4   6  -8  915.44   45.73
   4   6  -8  874.88   35.99
  -4  -6   8  948.13   36.51
   3   6  -8 1218.00   52.15
   3   6  -8 1170.17   44.15
  -3  -6   8 1163.86   43.92
   2   6  -8   49.43    9.95
   2   6  -8   36.23    6.96
  -2  -6   8   39.57    7.06
  -2  -6   8   28.03    9.38
   1   6  -8  420.52   21.90
   1   6  -8  397.36   22.80
  -1  -6   8  400.31   20.57
  -1  -6   8  415.77   22.29
   0   6  -8  137.23   12.22
   0   6  -8  174.11   11.74
   0  -6   8  158.40   12.51
   0  -6   8  149.15   11.17
  -1   6  -8    9.96    4.33
  -1   6  -8    4.66    4.98
   1  -6   8   19.93    4.98
   1  -6   8    5.24    5.45
   2  -6   8  873.92   32.45
   2  -6   8  898.75   40.14
   3  -6   8  763.09   30.25
   3  -6   8  769.82   38.09
   4  -6   8   13.86    7.42
   5  -6   8  146.66   22.45
   6  -6   8  419.26   26.76
   6  -6   8  446.25   30.96
   7  -6   8    5.88    9.07
   7  -6   8    5.48    9.68
   8  -6   8  314.78   26.61
   8  -6   8  247.50   30.10
   9  -6   8   19.63   12.40
   9  -6   8   -5.87   12.51
  10  -6   8  -10.39   10.43
  10  -6   8    4.42   12.33
  10   5  -8  524.86   44.80
  -9  -5   8   50.31   11.23
   8   5  -8   36.59   16.05
  -8  -5   8   28.55    9.25
   7   5  -8  323.77   31.14
  -7  -5   8  377.22   22.48
   6   5  -8  371.11   20.34
   6   5  -8  335.38   29.18
  -6  -5   8  347.99   20.50
   5   5  -8  113.69   12.53
   5   5  -8  110.11   18.87
  -5  -5   8  127.58   13.66
   4   5  -8  527.39   31.90
   4   5  -8  503.66   29.29
  -4  -5   8  502.57   24.03
   3   5  -8   28.02    9.56
   3   5  -8   17.71    5.24
  -3  -5   8    7.74    4.75
  -3  -5   8   13.87    8.47
   2   5  -8  100.83   13.47
   2   5  -8   99.38    9.39
  -2  -5   8   98.77   10.73
   1   5  -8 1767.62   62.00
  -1  -5   8 1713.30   62.68
  -1  -5   8 1700.55   61.81
   0   5  -8 1471.04   49.20
   0   5  -8 1287.47   51.83
   0  -5   8 1439.94   49.72
   0  -5   8 1377.10   52.28
  -1   5  -8   13.76    5.53
  -1   5  -8   16.09    3.84
   1  -5   8   13.58    6.18
   1  -5   8   26.19    4.26
   2  -5   8   95.95    6.49
   2  -5   8   97.43   12.97
   3  -5   8  754.99   29.19
   3  -5   8  780.98   37.80
   4  -5   8   69.54   12.94
   5  -5   8 1061.50   44.37
   5  -5   8 1131.73   52.47
   6  -5   8  377.76   28.81
   6  -5   8  369.95   24.39
   7  -5   8   32.64   12.10
   7  -5   8   30.58   11.49
   8  -5   8  171.66   24.06
   8  -5   8  152.95   21.71
   9  -5   8  460.63   34.21
   9  -5   8  524.49   37.98
  10  -5   8   16.27   14.53
  10  -5   8   32.30   14.55
  10   4  -8   73.50   23.20
 -10  -4   8   31.29   12.23
   9   4  -8  102.66   24.92
  -9  -4   8  168.86   17.14
   8   4  -8   82.11   20.93
  -8  -4   8   91.46   14.57
   7   4  -8  373.25   32.12
  -7  -4   8  402.40   24.27
   6   4  -8   94.65   19.49
  -6  -4   8  122.88   12.55
   5   4  -8   19.22    5.60
   5   4  -8   28.29   10.71
  -5  -4   8   39.19    8.84
   4   4  -8  891.52   44.19
   4   4  -8  817.97   35.03
  -4  -4   8  872.54   35.80
   3   4  -8 1503.78   60.15
  -3  -4   8 1435.17   53.58
   2   4  -8   12.25    6.60
  -2  -4   8    7.04    4.81
   1   4  -8   57.31    9.75
   1   4  -8   43.05    8.05
  -1  -4   8   54.25    9.44
  -1  -4   8   43.16    7.83
   0   4  -8  240.66   15.26
   0   4  -8  228.74   11.79
   0  -4   8  220.75   15.22
   0  -4   8  231.86   12.49
  -1   4  -8  550.88   26.52
   1  -4   8  555.57   26.79
   2  -4   8 1905.46   70.88
   3  -4   8 1144.18   40.26
   3  -4   8 1105.46   48.48
   4  -4   8  136.63   11.69
   4  -4   8  146.62   17.87
   5  -4   8  572.35   32.99
   5  -4   8  526.24   26.75
   6  -4   8  581.28   31.12
   6  -4   8  619.23   36.90
   7  -4   8    1.29    9.74
   7  -4   8    7.39    7.84
   8  -4   8  483.20   33.29
   8  -4   8  566.11   36.87
   9  -4   8    6.03   12.10
   9  -4   8   -7.85   10.59
  10  -4   8    9.91   12.16
  10   3  -8  379.11   38.24
 -10  -3   8  403.76   28.79
   9   3  -8   78.94   22.86
  -9  -3   8   62.72   13.43
   8   3  -8   14.41    9.94
  -8  -3   8    9.39    8.15
   7   3  -8  263.64   28.17
  -7  -3   8  322.66   21.42
   6   3  -8  765.01   43.74
  -6  -3   8  779.69   35.97
   5   3  -8   10.17    9.46
   5   3  -8    3.70    5.32
  -5  -3   8   10.26    5.94
   4   3  -8  398.43   27.98
   4   3  -8  397.72   20.85
  -4  -3   8  410.70   22.03
   3   3  -8   32.18   10.00
   3   3  -8   43.81    7.86
  -3  -3   8   34.90    7.02
   2   3  -8    8.18    5.82
   2   3  -8   -0.65    4.53
  -2  -3   8    8.41    4.44
   1   3  -8 2069.71   71.67
   1   3  -8 2155.83   73.98
  -1  -3   8 2078.93   73.40
   0   3  -8 1908.81   68.17
   0   3  -8 1963.57   62.40
   0  -3   8 1872.11   68.07
  -1   3  -8   79.71   10.55
   1  -3   8   76.03   10.52
  -2   3  -8   55.42   10.64
   2  -3   8   51.45   10.43
   3  -3   8  520.59   28.97
   3  -3   8  547.54   21.75
   4  -3   8   36.82   10.03
   4  -3   8   59.22    9.07
   5  -3   8  936.02   39.70
   5  -3   8  956.10   45.89
   6  -3   8  268.73   20.51
   6  -3   8  303.00   24.29
   7  -3   8    3.08    7.15
   7  -3   8   14.78   10.30
   8  -3   8   91.46   29.46
   8  -3   8   48.50   13.85
   9  -3   8  826.60   45.40
   9  -3   8  745.48   45.49
  10  -3   8   19.07   12.77
  10  -3   8   32.38   14.90
  10   2  -8   18.25   17.06
 -10  -2   8   -5.36   10.57
   9   2  -8  197.54   29.63
  -9  -2   8  216.22   21.16
   8   2  -8   17.13   11.90
  -8  -2   8   19.36   10.32
   7   2  -8  580.12   40.23
  -7  -2   8  582.26   32.26
   6   2  -8   50.00   15.77
  -6  -2   8   46.60   10.03
   5   2  -8   17.47   10.58
  -5  -2   8    1.28    5.47
   4   2  -8 1218.14   53.82
   4   2  -8 1128.31   45.31
  -4  -2   8 1109.80   45.67
   3   2  -8  456.88   27.20
   3   2  -8  440.48   22.45
  -3  -2   8  475.46   23.22
   2   2  -8   88.19   11.09
   2   2  -8  125.98   14.90
  -2  -2   8   82.98   10.46
   1   2  -8   91.91   10.71
   1   2  -8   84.01   10.38
  -1  -2   8   69.94    9.74
   0   2  -8  856.35   28.87
   0   2  -8  825.21   34.33
   0  -2   8  762.02   33.82
  -1   2  -8  107.95   12.61
   1  -2   8  102.86   12.48
  -2   2  -8 1071.49   44.03
   2  -2   8 1078.88   44.30
   3  -2   8  892.03   32.75
   3  -2   8  891.93   40.29
   4  -2   8   49.29    8.45
   4  -2   8   63.62   12.25
   5  -2   8   85.81   12.18
   5  -2   8   92.95   14.66
   6  -2   8  736.13   35.84
   7  -2   8   14.51    8.53
   7  -2   8   21.57   10.09
   8  -2   8  235.04   27.96
   8  -2   8  248.14   33.14
   9  -2   8   17.54   11.72
   9  -2   8   32.50   14.23
  10   1  -8  414.54   38.83
 -10  -1   8  328.25   27.37
   9   1  -8  298.22   32.95
  -9  -1   8  316.98   26.87
   8   1  -8   22.85   13.52
  -8  -1   8   -0.57    9.45
   7   1  -8  200.28   26.72
  -7  -1   8  185.01   20.93
  -6  -1   8  723.34   36.00
   5   1  -8   27.52   12.12
  -5  -1   8   10.09    6.37
   4   1  -8  338.21   25.78
   4   1  -8  323.30   19.29
  -4  -1   8  289.65   19.40
   3   1  -8  142.71   12.50
  -3  -1   8  181.10   13.89
   2   1  -8   14.59    5.78
  -2  -1   8   10.25    5.71
   1   1  -8 1235.42   47.54
  -1  -1   8 1263.91   47.83
   0   1  -8 3883.99  127.90
   0  -1   8 3832.10  127.83
  -1   1  -8  131.83   11.47
   1  -1   8  146.72   12.52
  -2   1  -8    4.98    5.20
   2  -1   8    1.03    5.46
   2  -1   8    4.66    2.78
   3  -1   8  502.48   27.56
   3  -1   8  553.24   22.70
   4  -1   8  141.89   14.48
   5  -1   8  685.52   35.92
   5  -1   8  694.25   32.82
   6  -1   8  568.92   32.88
   6  -1   8  526.35   29.93
   7  -1   8   17.88    9.72
   7  -1   8    6.76    9.19
   8  -1   8   48.74   12.02
   8  -1   8   45.71   13.77
   9  -1   8  622.47   39.17
   9  -1   8  598.63   39.14
  10   0  -8   30.13   19.02
 -10   0   8    9.81   11.51
   9   0  -8  221.06   32.32
  -9   0   8  182.73   24.62
   8   0  -8  149.84   24.85
  -8   0   8  144.21   19.53
   7   0  -8  766.32   46.66
  -7   0   8  806.61   40.83
  -6   0   8  232.56   19.63
  -5   0   8    8.73    6.73
  -4   0   8 1183.80   48.55
   3   0  -8 2237.91   80.23
  -3   0   8 2292.73   80.79
   2   0  -8  243.16   15.70
  -2   0   8  227.18   15.60
   1   0  -8   54.32    8.95
  -1   0   8   44.47    8.83
   0   0  -8    4.23    4.73
   0   0  -8   11.80    3.62
   0   0   8    6.49    4.85
  -1   0  -8   48.63    5.16
   1   0   8   37.82    7.73
  -2   0  -8 1304.66   43.06
  -2   0  -8 1153.98   47.58
   2   0   8 1187.79   48.16
   2   0   8 1242.75   42.69
  -3   0  -8 1212.77   45.81
   3   0   8 1274.81   45.69
   3   0   8 1219.03   50.11
   4   0   8   61.78   10.28
   4   0   8   54.86   11.18
   5   0   8   39.31    9.54
   5   0   8   37.95   11.02
   6   0   8  540.77   30.59
   6   0   8  533.30   31.67
   7   0   8   52.45   13.20
   7   0   8   30.47   10.81
   8   0   8  202.71   25.65
   8   0   8  208.73   25.03
   9   0   8   55.11   12.69
   9   0   8   51.92   16.15
  10  -1  -8  340.86   43.64
 -10   1   8  315.68   28.89
   9  -1  -8  181.88   29.89
  -9   1   8  183.93   24.25
   8  -1  -8   24.77   14.60
  -8   1   8    0.50    9.77
   7  -1  -8  278.72   28.84
  -6   1   8  870.05   42.12
  -5   1   8   35.57    9.37
  -4   1   8  726.40   34.33
   3  -1  -8    1.29    4.72
  -3   1   8   -1.70    5.24
   2  -1  -8   91.88   11.46
  -2   1   8   63.57    9.83
   1  -1  -8 1931.02   68.75
  -1   1   8 1868.60   68.24
   0  -1  -8 2657.70   86.67
   0  -1  -8 2687.48   90.84
   0   1   8 2540.95   90.28
  -1  -1  -8    8.19    4.90
  -1  -1  -8   11.90    3.73
   1   1   8    9.34    5.50
  -2  -1  -8   15.51    5.14
  -2  -1  -8   12.67    5.24
   2   1   8   20.35    6.69
   2   1   8    9.03    3.83
  -3  -1  -8  933.34   37.80
   3   1   8  953.49   37.68
   3   1   8  955.92   40.73
  -4  -1  -8   65.39   12.12
   4   1   8   70.45   10.93
   4   1   8   61.29   11.53
   5   1   8  533.55   28.81
   5   1   8  556.94   30.23
   6   1   8  189.63   19.09
   6   1   8  249.78   20.87
   7   1   8   28.13   10.61
   7   1   8   34.37   12.53
   8   1   8   24.92   12.96
   8   1   8   56.06   14.22
   9   1   8  348.77   31.52
   9   1   8  450.96   30.56
  10  -2  -8   42.70   21.52
 -10   2   8    5.85   12.24
   9  -2  -8  157.19   30.05
  -9   2   8  162.95   24.37
   8  -2  -8   12.54   13.99
  -8   2   8   27.55   12.22
  -7   2   8  261.18   23.50
  -6   2   8   52.43   12.66
  -5   2   8    2.55    6.40
  -4   2   8 1144.40   48.57
  -3   2   8 1938.11   71.98
   2  -2  -8  180.36   13.87
  -2   2   8  156.40   13.72
   1  -2  -8  194.37   14.19
  -1   2   8  186.53   14.46
   0  -2  -8  113.07    9.87
   0  -2  -8  122.29   13.33
   0   2   8  106.38   11.01
  -1  -2  -8   12.73    4.83
  -1  -2  -8    6.45    4.83
   1   2   8    2.49    4.89
   1   2   8   10.95    4.53
  -2  -2  -8  835.30   36.19
  -2  -2  -8  894.14   35.09
   2   2   8  836.00   36.94
   2   2   8  902.62   35.32
  -3  -2  -8 1800.48   64.72
   3   2   8 1816.16   64.91
   3   2   8 1674.17   65.38
  -4  -2  -8   15.42    6.94
   4   2   8   26.07    7.20
   4   2   8   34.55    8.95
   5   2   8   14.48    7.41
   5   2   8   12.43    7.20
   6   2   8  716.16   38.71
   6   2   8  756.58   38.40
   8   2   8   70.04   16.04
   8   2   8   95.08   16.95
   9   2   8   32.37   13.17
   9   2   8   39.31   12.25
  10  -3  -8  359.42   39.32
 -10   3   8  359.99   32.01
   9  -3  -8   87.25   24.68
  -9   3   8   88.16   18.15
  -8   3   8   56.70   15.80
  -7   3   8  330.27   27.06
  -6   3   8  752.67   40.58
  -5   3   8   43.40   11.38
  -4   3   8  858.66   40.28
  -3   3   8   40.47    9.51
  -2   3   8   38.48    9.20
   1  -3  -8 1675.33   61.26
   1  -3  -8 1608.78   60.51
  -1   3   8 1624.66   61.17
   0  -3  -8  962.40   39.40
   0  -3  -8  946.70   38.09
   0   3   8  938.72   39.26
  -1  -3  -8    3.99    4.00
  -1  -3  -8    3.02    4.79
   1   3   8   10.96    5.16
  -2  -3  -8  125.29   11.74
  -2  -3  -8  155.56   12.86
   2   3   8  171.37   13.22
   2   3   8  148.14   12.82
  -3  -3  -8  327.29   20.52
   3   3   8  349.66   20.60
   3   3   8  355.88   20.57
  -4  -3  -8  177.91   15.97
   4   3   8  198.41   16.11
   4   3   8  177.50   15.10
   5   3   8  394.96   25.70
   5   3   8  408.86   24.63
   6   3   8  608.91   33.55
   6   3   8  663.28   37.05
   7   3   8   -1.45    8.11
   7   3   8   -7.83    6.86
   8   3   8  193.45   20.08
   8   3   8  238.30   29.79
   9   3   8  414.09   34.36
   9   3   8  423.12   30.51
  10  -4  -8  -11.35   16.43
 -10   4   8   40.54   14.15
  -9   4   8  306.54   27.81
  -8   4   8   19.76   12.70
  -7   4   8  392.31   29.42
  -6   4   8   42.53   12.31
  -5   4   8    8.98    8.50
  -4   4   8  492.55   28.57
  -3   4   8 2083.85   77.99
  -2   4   8   98.76   13.47
   1  -4  -8   22.13    7.22
   1  -4  -8   12.72    6.49
  -1   4   8   17.55    6.25
   0  -4  -8   42.79    8.31
   0  -4  -8   49.06    8.46
   0   4   8   36.18    7.74
  -1  -4  -8  235.63   16.11
  -1  -4  -8  227.78   15.69
   1   4   8  242.37   16.47
   1   4   8  262.27   16.77
  -2  -4  -8 1136.56   45.81
  -2  -4  -8 1086.96   44.67
   2   4   8 1094.17   44.79
   2   4   8 1188.61   46.80
  -3  -4  -8 2155.12   78.25
   3   4   8 2145.42   78.55
   3   4   8 2013.64   75.57
   4   4   8   50.68   10.27
   4   4   8   41.82   10.93
   5   4   8    4.62    6.86
   5   4   8    3.43    7.08
   6   4   8  676.51   38.39
   6   4   8  620.17   33.20
   7   4   8  158.41   19.78
   7   4   8  145.18   21.63
   8   4   8  173.94   26.31
   8   4   8  171.51   21.19
   9   4   8  116.26   18.10
   9   4   8   82.82   20.04
  10  -5  -8  450.82   44.64
 -10   5   8  476.30   38.17
  -9   5   8  379.63   32.68
  -8   5   8   30.71   13.49
  -7   5   8  118.61   20.36
  -6   5   8  797.60   42.77
  -5   5   8   51.30   12.81
  -4   5   8  510.86   29.76
  -3   5   8  138.23   16.75
   2  -5  -8   55.61   10.74
  -2   5   8   47.22    9.81
   1  -5  -8  578.32   29.47
  -1   5   8  567.97   28.57
   0  -5  -8 1782.65   65.14
   0  -5  -8 1662.01   63.72
   0   5   8 1687.35   63.83
  -1  -5  -8  663.63   31.59
  -1  -5  -8  668.66   30.65
   1   5   8  646.62   30.45
   1   5   8  683.41   32.76
  -2  -5  -8    1.83    5.91
  -2  -5  -8    2.67    4.09
   2   5   8    6.83    5.30
   2   5   8   -0.88    5.10
   3   5   8  253.69   18.75
   3   5   8  249.97   17.15
   4   5   8  157.42   17.27
   4   5   8  185.10   14.99
   5   5   8  221.96   18.19
   5   5   8  268.89   22.31
   6   5   8  521.06   28.72
   6   5   8  504.97   34.11
   7   5   8   -3.85    7.45
   7   5   8    2.26   10.94
   8   5   8   28.90   12.68
   8   5   8   21.60   13.84
 -10   6   8    8.30   15.05
  -9   6   8  130.16   23.32
  -8   6   8  160.99   23.71
  -7   6   8  840.83   47.23
  -6   6   8  335.35   27.51
  -5   6   8   14.69    8.39
  -4   6   8  435.51   28.08
  -3   6   8 1528.03   62.18
  -2   6   8  462.38   26.70
   1  -6  -8   35.62   10.76
  -1   6   8   61.20   11.12
   0  -6  -8   50.08   10.84
   0   6   8   39.09    9.03
  -1  -6  -8  100.37   13.95
  -1  -6  -8  102.12   13.87
   1   6   8   67.45   12.04
   1   6   8   87.35   11.58
  -2  -6  -8  243.05   18.96
   2   6   8  211.04   15.94
   2   6   8  232.75   18.30
   3   6   8  806.56   39.35
   3   6   8  805.72   35.63
   4   6   8  100.19   16.08
   4   6   8   97.58   12.87
   5   6   8   20.33    7.71
   5   6   8   19.53   11.22
   6   6   8  337.21   22.52
   6   6   8  330.82   29.17
   7   6   8  208.15   27.46
   7   6   8  167.40   16.44
   8   6   8  164.27   19.80
   8   6   8  163.40   25.28
 -10   7   8  511.29   39.94
  -9   7   8  467.49   37.74
  -8   7   8   69.35   18.01
  -7   7   8   16.32   13.65
  -6   7   8  872.18   47.01
  -5   7   8   43.95   13.55
  -4   7   8  246.14   21.19
  -3   7   8   58.13   11.16
  -2   7   8   33.65    9.51
  -1   7   8  653.67   32.74
   0   7   8 1961.65   74.10
   0   7   8 2073.57   78.35
   1   7   8  400.97   22.62
   1   7   8  400.24   25.94
   2   7   8    3.85    6.06
   2   7   8    1.36    5.04
   3   7   8  128.54   12.94
   3   7   8  152.47   19.60
   4   7   8  597.43   28.99
   4   7   8  537.89   33.75
   5   7   8  228.18   26.72
   5   7   8  229.04   16.92
   6   7   8  340.38   28.99
   6   7   8  355.08   22.33
   7   7   8   12.70    8.38
   7   7   8   13.53   11.92
   8   7   8    8.63   14.99
   8   7   8   -5.07    9.20
 -10   8   8   10.27   13.27
  -9   8   8  151.30   30.95
  -8   8   8   89.56   21.37
  -7   8   8  326.24   29.81
  -6   8   8  373.89   30.47
  -5   8   8   76.71   17.60
  -4   8   8  334.51   25.41
  -3   8   8  715.30   37.80
  -2   8   8   64.12   12.26
  -1   8   8   69.63   12.16
   0   8   8    7.35    6.70
   0   8   8    1.55    5.80
   1   8   8  160.16   14.15
   1   8   8  145.44   15.55
   2   8   8  261.59   21.27
   2   8   8  242.44   17.46
   3   8   8  883.21   39.19
   3   8   8  969.06   46.69
   4   8   8   98.57   18.19
   4   8   8   92.29   12.61
   5   8   8    4.21    6.30
   5   8   8    3.09   10.95
   6   8   8  300.85   20.67
   6   8   8  316.62   29.60
   7   8   8  102.62   21.69
   7   8   8  128.83   15.99
 -10   9   8  279.13   38.09
  -9   9   8  394.58   36.92
  -8   9   8   32.15   14.84
  -7   9   8   58.16   15.51
  -6   9   8  668.83   41.91
  -5   9   8  500.71   34.11
  -4   9   8  484.58   31.82
  -3   9   8   75.51   14.66
  -2   9   8    5.99    7.32
  -1   9   8  428.53   26.41
   0   9   8 1885.52   69.71
   0   9   8 1724.74   72.51
   1   9   8  133.07   18.68
   1   9   8  139.04   14.25
   2   9   8   30.82   10.88
   2   9   8   21.93    6.79
   3   9   8  192.93   24.12
   3   9   8  198.50   15.94
   4   9   8  325.53   27.87
   4   9   8  300.86   19.80
   5   9   8   73.05   19.21
   5   9   8   82.08   11.89
   6   9   8  257.25   28.01
   6   9   8  285.38   19.40
   7   9   8   24.61   15.31
   7   9   8    7.39    7.85
  -9  10   8  215.39   32.04
  -8  10   8   53.08   18.94
  -7  10   8  270.78   33.36
  -6  10   8  451.86   34.25
  -5  10   8   36.88   13.33
  -4  10   8  125.54   20.91
  -3  10   8  946.16   46.83
  -2  10   8   75.64   13.73
  -1  10   8  147.73   18.03
   0  10   8   13.61    7.16
   0  10   8    7.95    9.29
   1  10   8  152.76   15.27
   2  10   8  426.85   30.16
   2  10   8  388.13   23.80
   3  10   8 1297.27   62.14
   3  10   8 1348.78   52.74
   4  10   8   85.78   11.83
   4  10   8  103.48   20.02
   5  10   8   15.13   11.70
   5  10   8   19.34    7.98
   6  10   8  342.29   32.64
   6  10   8  351.60   21.85
   7  10   8  446.01   38.43
   7  10   8  422.17   24.82
  -9  11   8  473.11   41.47
  -8  11   8   -1.20   14.27
  -7  11   8   85.90   19.93
  -6  11   8  841.23   49.66
  -5  11   8  219.44   28.54
  -4  11   8  139.11   21.45
  -3  11   8  195.31   24.33
  -1  11   8   59.45   12.30
   0  11   8  930.25   48.84
   0  11   8  992.05   44.21
   1  11   8  180.59   24.09
   1  11   8  206.83   17.49
   2  11   8   24.05    8.89
   2  11   8   40.35   12.83
   3  11   8  474.61   25.57
   3  11   8  462.52   33.52
   4  11   8  222.87   29.47
   4  11   8  226.08   17.88
   5  11   8   31.95   14.34
   5  11   8   41.70    9.30
   6  11   8  345.54   34.58
   6  11   8  331.39   21.84
  -9  12   8  160.71   30.85
  -8  12   8   88.47   22.74
  -7  12   8  264.61   33.24
  -6  12   8  189.72   26.52
  -5  12   8   14.44   12.26
  -4  12   8   53.77   15.88
  -3  12   8 1007.40   50.91
  -2  12   8  869.43   44.49
  -1  12   8   -3.90    6.76
   0  12   8  113.56   16.33
   0  12   8  103.31   18.97
   1  12   8  237.55   25.51
   1  12   8  254.22   19.26
   2  12   8   82.67   18.46
   2  12   8   83.90   13.07
   3  12   8  609.95   40.12
   3  12   8  547.99   28.78
   4  12   8  127.42   14.21
   4  12   8  133.58   23.94
   5  12   8    5.07   11.93
   5  12   8   12.35    7.70
   6  12   8  217.45   17.26
   6  12   8  226.56   36.06
  -8  13   8   31.56   15.24
  -6  13   8  249.41   31.80
  -5  13   8  229.41   30.20
  -4  13   8   96.61   18.74
  -3  13   8   84.59   17.64
  -2  13   8  110.08   18.27
  -1  13   8   45.22   12.32
   0  13   8 1276.81   64.44
   0  13   8 1414.05   58.31
   1  13   8  338.71   31.43
   1  13   8  452.25   26.14
   2  13   8   14.21    7.58
   2  13   8   19.43   10.77
   3  13   8   88.43   12.93
   3  13   8   95.30   20.30
   4  13   8  255.93   33.14
   4  13   8  228.32   17.10
   5  13   8   20.16    8.53
  -8  14   8   69.61   21.97
  -7  14   8  133.91   26.72
  -6  14   8  257.29   31.94
  -5  14   8    3.99   11.82
  -4  14   8   32.61   13.25
  -3  14   8  643.07   39.72
  -2  14   8  169.93   22.44
  -1  14   8   34.67   11.92
   0  14   8    5.57   10.32
   0  14   8    7.89   11.00
   1  14   8   53.55   11.46
   1  14   8   55.06   16.40
   2  14   8   41.06   10.61
   2  14   8   59.55   17.68
   3  14   8  498.64   27.59
   3  14   8  545.09   40.33
   4  14   8  158.80   16.46
   4  14   8  144.46   32.28
  -7  15   8   29.59   19.35
  -6  15   8  291.06   42.16
  -5  15   8  232.67   31.18
  -4  15   8   36.37   13.13
  -3  15   8   63.97   16.39
  -2  15   8  115.85   19.88
  -1  15   8   31.44   11.10
   0  15   8  530.01   32.03
   1  15   8  225.81   29.98
   1  15   8  223.43   20.08
   2  15   8    7.31    8.36
   2  15   8   -1.70   10.89
   3  15   8   83.16   12.28
   4  15   8  132.40   23.91
   4  15   8  134.52   15.13
  -6  16   8  173.94   30.24
  -5  16   8   53.20   17.31
  -4  16   8    6.86   12.36
  -3  16   8  604.92   39.43
  -2  16   8  225.87   27.29
  -1  16   8   45.77   12.84
   0  16   8    1.86    8.78
   1  16   8   65.16   16.60
   1  16   8   50.46   22.68
   2  16   8   34.71    9.82
   2  16   8  -12.32   10.84
   3  16   8  332.76   35.03
   3  16   8  402.41   24.49
  -5  17   8  193.92   30.43
  -4  17   8   22.79   15.07
  -3  17   8   59.79   17.06
  -2  17   8   65.27   14.80
  -1  17   8   -1.38    9.02
   0  17   8  726.46   40.93
   1  17   8  195.56   22.92
   1  17   8  164.54   28.37
   2  17   8   -5.10    9.38
   2  17   8    3.25   11.70
  -3  18   8  276.50   34.62
  -2  18   8  286.96   28.06
  -1  18   8   25.02   11.45
   0  18   8   21.22   10.33
   1  20  -9   26.30   16.21
   0  20  -9  281.68   30.79
   0 -20   9  325.74   24.48
  -1  20  -9  282.06   34.58
   1 -20   9  263.46   23.71
   2 -20   9    8.55   10.44
   3 -20   9  296.09   33.57
   4 -20   9  498.80   63.56
   3  19  -9  385.38   36.94
  -2 -19   9  259.15   16.34
   1  19  -9   25.23   14.49
  -1 -19   9   25.96    8.52
   0  19  -9  152.75   25.71
   0 -19   9  153.98   19.75
  -1  19  -9  506.93   38.73
   1 -19   9  573.74   33.56
   2 -19   9   53.91   14.32
   3 -19   9  277.48   28.06
   4 -19   9   58.39   18.18
   5 -19   9  -21.90   10.08
   4  18  -9    3.85   10.96
   2  18  -9  219.08   31.16
  -2 -18   9  227.74   15.56
   1  18  -9    2.63   12.40
  -1 -18   9   30.96    9.24
   0  18  -9  503.14   37.54
   0 -18   9  519.12   29.34
  -1  18  -9  321.14   28.79
   1 -18   9  334.84   25.29
   2 -18   9    3.92    9.33
   3 -18   9  147.49   22.29
   4 -18   9  841.67   50.58
   6 -18   9   59.66   17.33
   5  17  -9   41.05   17.94
   4  17  -9    6.03   13.53
   3  17  -9  344.38   31.82
   2  17  -9  422.28   35.09
  -2 -17   9  391.55   20.45
  -2 -17   9  362.50   21.50
   1  17  -9   10.10   11.23
  -1 -17   9   14.52    7.33
   0  17  -9   67.57   15.80
   0 -17   9   48.07   11.38
  -1  17  -9  219.79   24.08
   1 -17   9  283.35   22.11
   2 -17   9   18.87   10.30
   3 -17   9  245.80   24.77
   4 -17   9   88.24   19.41
   5 -17   9   94.52   21.36
   6 -17   9  224.93   30.86
   5  16  -9  515.15   41.71
   4  16  -9   26.67   12.02
   3  16  -9   43.04   14.20
   2  16  -9  306.21   28.74
  -2 -16   9  276.71   18.79
  -2 -16   9  294.72   17.82
   1  16  -9   97.03   19.53
  -1 -16   9   94.40   12.56
   0  16  -9  469.77   33.32
   0 -16   9  501.13   28.06
  -1  16  -9  186.30   24.55
   2 -16   9    2.33    7.39
   3 -16   9  156.00   23.14
   4 -16   9  675.18   42.57
   5 -16   9   81.58   19.40
   6 -16   9   40.19   20.46
   7 -16   9    4.78   13.09
   6  15  -9   75.98   21.40
   5  15  -9   43.23   17.81
   4  15  -9   11.09   11.38
   3  15  -9  601.06   39.53
  -3 -15   9  578.66   25.40
   2  15  -9  736.77   43.95
  -2 -15   9  743.68   31.92
  -2 -15   9  711.47   33.36
   1  15  -9   47.42   12.19
  -1 -15   9   57.93   10.63
   0  15  -9    5.60   10.18
   0 -15   9   10.01    7.07
  -1  15  -9  663.44   46.74
   1 -15   9  551.54   32.48
   2 -15   9   94.82   16.59
   3 -15   9  265.34   23.96
   4 -15   9   84.79   18.95
   5 -15   9   81.00   19.14
   6 -15   9  142.07   24.76
   7 -15   9  495.49   39.68
   7  14  -9   -5.46   13.01
   6  14  -9  232.38   30.83
   5  14  -9  462.04   37.30
   4  14  -9   12.27   11.57
   3  14  -9   21.24   10.34
  -3 -14   9    4.36    6.32
  -3 -14   9   12.62    6.21
   2  14  -9  277.61   24.72
  -2 -14   9  253.40   16.23
  -2 -14   9  284.96   18.60
   1  14  -9   27.99   12.53
  -1 -14   9   45.42    9.35
   0  14  -9  352.14   25.91
   0 -14   9  347.43   22.29
  -1  14  -9  369.08   26.14
   1 -14   9  334.50   24.15
   2 -14   9   47.44   10.45
   3 -14   9  184.50   23.77
   4 -14   9  481.10   34.38
   5 -14   9  220.42   28.12
   6 -14   9   48.64   15.76
   7 -14   9    4.46   11.20
   8 -14   9   40.84   15.41
   7  13  -9   24.67   17.55
   6  13  -9   85.97   20.06
   5  13  -9   84.76   18.44
   4  13  -9   34.92   13.64
   3  13  -9  566.10   36.92
  -3 -13   9  614.24   27.59
  -3 -13   9  602.25   25.23
   2  13  -9  753.07   42.46
  -2 -13   9  785.71   34.92
  -2 -13   9  808.64   33.63
   1  13  -9   63.89   13.52
  -1 -13   9   79.04   11.62
   0  13  -9   59.08   12.99
   0 -13   9   73.60   12.29
  -1  13  -9  616.71   33.41
   1 -13   9  586.61   31.95
   2 -13   9  342.75   31.40
   3 -13   9  275.97   23.83
   4 -13   9  119.25   20.49
   5 -13   9   22.23   12.81
   6 -13   9  252.76   31.03
   7 -13   9  472.46   41.29
   8 -13   9  104.91   21.31
   8  12  -9   -3.07   13.21
   7  12  -9   18.49   13.83
   6  12  -9  267.72   35.02
   5  12  -9  491.25   35.83
   4  12  -9   77.55   17.49
  -4 -12   9   81.21    8.54
  -4 -12   9   84.06    9.11
   3  12  -9   12.14    9.20
  -3 -12   9   25.44    7.40
  -3 -12   9   31.15    6.33
   2  12  -9  175.32   18.91
  -2 -12   9  200.83   14.41
  -2 -12   9  195.81   15.00
   1  12  -9   46.27   12.14
  -1 -12   9   50.88   10.79
  -1 -12   9   62.02    9.41
   0  12  -9  668.64   35.07
   0 -12   9  673.14   32.84
  -1  12  -9  470.15   28.13
   1 -12   9  549.18   29.43
   2 -12   9   98.83   15.77
   3 -12   9  128.38   19.17
   4 -12   9  788.84   43.97
   5 -12   9  126.15   21.15
   6 -12   9  161.25   25.13
   7 -12   9   15.37   12.57
   8 -12   9   70.84   17.32
   8  11  -9  508.32   43.39
   7  11  -9   20.61   14.55
   6  11  -9   37.51   14.13
   5  11  -9   74.89   16.76
  -5 -11   9   75.51    7.75
   4  11  -9   61.70   15.42
  -4 -11   9   50.88    8.15
  -3 -11   9  344.83   19.04
  -3 -11   9  355.09   17.77
   2  11  -9  306.89   23.27
  -2 -11   9  327.25   18.23
  -2 -11   9  297.92   18.50
   1  11  -9   35.39    9.59
  -1 -11   9   25.16    7.49
  -1 -11   9   37.73    8.83
   0  11  -9   77.76   12.90
   0 -11   9   70.02   11.56
  -1  11  -9  820.48   37.19
   1 -11   9  746.49   35.89
   1 -11   9  880.28   39.39
   2 -11   9  267.47   17.69
   2 -11   9  270.47   22.33
   3 -11   9  178.97   21.95
   3 -11   9  150.31   13.46
   4 -11   9   99.13   17.40
   4 -11   9  117.60   14.07
   5 -11   9   40.36   12.97
   6 -11   9  265.64   30.45
   7 -11   9  820.05   49.82
   8 -11   9  154.24   25.91
   9 -11   9   36.86   16.10
   9 -11   9   -1.76   15.61
   8  10  -9  -25.22   10.35
   7  10  -9  -10.40   11.20
   6  10  -9  227.39   29.98
   6  10  -9  205.93   12.85
  -6 -10   9  197.40   12.41
   5  10  -9  778.68   44.98
   5  10  -9  750.97   30.51
  -5 -10   9  788.84   33.47
   4  10  -9   93.06   16.80
   4  10  -9  115.02   11.86
  -4 -10   9  103.83   10.18
   3  10  -9    9.30    5.32
   3  10  -9   14.52    9.01
  -3 -10   9   27.04    6.25
   2  10  -9  287.17   21.68
  -2 -10   9  277.00   17.04
   1  10  -9  115.89   15.65
  -1 -10   9  126.10   12.52
  -1 -10   9  130.14   12.07
   0  10  -9  771.98   35.58
   0 -10   9  729.60   34.32
   0 -10   9  749.26   34.64
  -1  10  -9  910.90   38.30
   1 -10   9  818.57   37.20
   1 -10   9  940.43   41.14
   2 -10   9   16.01    5.89
   2 -10   9   19.36    6.92
   3 -10   9  123.57   18.13
   3 -10   9  116.90   11.15
   4 -10   9  879.89   45.32
   4 -10   9  866.73   37.81
   5 -10   9  447.96   31.36
   5 -10   9  429.98   27.63
   6 -10   9  118.63   20.49
   7 -10   9  -14.94    9.98
   8 -10   9   72.41   20.61
   9 -10   9   45.51   17.13
   9 -10   9   54.24   16.27
   9   9  -9   57.52   19.08
   8   9  -9  540.54   46.81
   8   9  -9  720.53   30.21
  -8  -9   9  674.99   29.19
   7   9  -9   32.63    8.28
   7   9  -9   35.68   16.44
  -7  -9   9   29.81    7.03
   6   9  -9  115.04   11.37
   6   9  -9  144.04   25.37
  -6  -9   9  137.71   11.70
   5   9  -9   99.73   10.48
   5   9  -9   97.05   19.38
  -5  -9   9  122.40   10.34
   4   9  -9   97.31   10.35
  -4  -9   9  116.51   10.14
   3   9  -9  447.36   28.62
   3   9  -9  447.23   27.71
  -3  -9   9  491.10   22.24
   2   9  -9  842.57   39.85
   2   9  -9  827.84   35.19
  -2  -9   9  847.50   34.87
   1   9  -9   70.23   12.03
  -1  -9   9   65.95   10.11
  -1  -9   9   84.74   12.25
   0   9  -9   51.73    9.14
   0  -9   9   28.00    8.47
   0  -9   9   56.85    9.64
  -1   9  -9  911.51   37.24
   1  -9   9  820.90   35.99
   1  -9   9  844.14   38.86
   2  -9   9  936.72   43.86
   2  -9   9  937.51   38.14
   3  -9   9  321.67   23.94
   3  -9   9  273.58   16.57
   4  -9   9  205.76   20.16
   5  -9   9   12.02    7.20
   5  -9   9   10.34    9.76
   6  -9   9   -9.68    8.01
   7  -9   9  978.59   54.39
   8  -9   9  226.76   30.27
   8  -9   9  285.74   41.44
   9  -9   9   49.04   15.39
   9  -9   9   29.30   15.66
   9   8  -9  108.98   22.17
  -9  -8   9   70.04   12.29
   8   8  -9   36.27   10.98
   8   8  -9   41.93   16.68
  -8  -8   9   50.34   10.26
   7   8  -9   18.52    7.44
   7   8  -9   15.39   12.72
  -7  -8   9   22.85    7.45
   6   8  -9  619.85   41.96
  -6  -8   9  655.87   28.49
   5   8  -9 1011.46   52.09
  -5  -8   9 1031.01   39.91
   4   8  -9  162.72   15.37
   4   8  -9  175.22   22.36
  -4  -8   9  177.31   12.53
   3   8  -9   25.19   10.24
  -3  -8   9   27.76    6.42
   2   8  -9  607.56   31.74
   2   8  -9  501.58   25.35
  -2  -8   9  586.60   26.10
   1   8  -9  398.89   22.13
   1   8  -9  453.90   24.47
  -1  -8   9  405.28   22.00
  -1  -8   9  428.23   24.20
   0   8  -9  632.11   29.22
   0  -8   9  612.84   29.70
   0  -8   9  624.45   28.87
  -1   8  -9  940.04   36.66
   1  -8   9  870.14   36.07
   1  -8   9  860.82   39.36
   2  -8   9  163.70   11.22
   2  -8   9  155.72   15.89
   3  -8   9   90.38   15.24
   4  -8   9 1330.44   59.81
   4  -8   9 1309.21   49.58
   5  -8   9  929.33   39.17
   5  -8   9  891.71   47.14
   6  -8   9   69.59   16.32
   7  -8   9    4.79    9.77
   7  -8   9   17.21   11.70
   8  -8   9  116.49   19.53
   8  -8   9  108.91   20.13
   9  -8   9   -7.97   13.98
   9  -8   9   51.79   16.83
   9   7  -9   41.92   18.95
  -9  -7   9   70.16   12.27
   8   7  -9  426.43   38.92
  -8  -7   9  475.62   25.14
   7   7  -9   28.44   13.53
   7   7  -9   25.03    8.55
  -7  -7   9   45.92    8.41
   6   7  -9  258.21   26.30
   6   7  -9  218.37   16.00
  -6  -7   9  214.33   15.72
   5   7  -9    1.43    9.67
   5   7  -9   15.26    6.46
  -5  -7   9   17.09    5.07
   4   7  -9  176.67   19.31
   4   7  -9  206.90   13.82
  -4  -7   9  185.46   13.41
   3   7  -9  172.91   17.87
   3   7  -9  161.20   12.49
  -3  -7   9  137.56   11.67
   2   7  -9 1355.50   54.04
   2   7  -9 1209.80   48.61
  -2  -7   9 1332.37   49.45
  -2  -7   9 1314.93   54.44
   1   7  -9  150.04   12.39
   1   7  -9  121.82   11.86
  -1  -7   9  117.87   11.21
  -1  -7   9  124.67   12.88
   0   7  -9  113.99   10.30
   0   7  -9  109.45   11.07
   0  -7   9  102.72   12.65
   0  -7   9  107.74   10.45
  -1   7  -9 1311.17   46.73
   1  -7   9 1281.13   46.59
   1  -7   9 1263.95   51.87
   2  -7   9  411.68   18.42
   2  -7   9  393.77   24.58
   3  -7   9  194.43   12.16
   3  -7   9  221.05   19.26
   4  -7   9  455.38   22.15
   4  -7   9  519.57   34.42
   5  -7   9    9.22    7.56
   6  -7   9   22.47    9.36
   6  -7   9   26.07   11.30
   7  -7   9  585.10   33.75
   7  -7   9  578.86   38.63
   8  -7   9  175.36   23.38
   8  -7   9  191.28   28.11
   9  -7   9   54.10   15.80
   9  -7   9   31.49   22.15
   9   6  -9   62.78   19.79
  -9  -6   9   70.28   11.86
   8   6  -9   31.25   15.70
  -8  -6   9   34.17    8.28
   7   6  -9  142.26   23.79
  -7  -6   9  119.08   14.31
   6   6  -9   55.47    9.19
   6   6  -9   44.15   15.73
  -6  -6   9   55.36    9.97
   5   6  -9  960.56   39.71
[truncated: 223,937 more chars]
