# Supplementary material for: Synthesis and Structures of Lead(II) Complexes with Substituted Derivatives of the Closo-Decaborate Anion with a Pendant N3 Group
Source: Molecules. 2023 Dec 13;28(24):8073. doi: 10.3390/molecules28248073 (PMC10746007; doi:10.3390/molecules28248073)
Supplement: Supplementary file 1 [file molecules-28-08073-s001.zip › 7.cif]

data_mo_23kub21_0m_a
_audit_creation_date               2023-12-04
_audit_creation_method
;
Olex2 1.5
(compiled 2023.08.24 svn.re1ec1418 for OlexSys, GUI svn.r6817)
;
_shelx_SHELXL_version_number       '2018/3'
_audit_contact_author_address      ?
_audit_contact_author_email        ?
_audit_contact_author_name         ''
_audit_contact_author_phone        ?
_publ_contact_author_id_orcid      ?
_publ_section_references
;
Bourhis, L.J., Dolomanov, O.V., Gildea, R.J., Howard, J.A.K., Puschmann, H.
 (2015). Acta Cryst. A71, 59-75.

Dolomanov, O.V., Bourhis, L.J., Gildea, R.J, Howard, J.A.K. & Puschmann, H.
 (2009), J. Appl. Cryst. 42, 339-341.

Sheldrick, G.M. (2015). Acta Cryst. C71, 3-8.
;
_chemical_name_common              ?
_chemical_name_systematic          ?
_chemical_formula_moiety          
 'C34 H37 B10 N11 O8 Pb2, 0.5(C2 H3 N), 0.125(O)'
_chemical_formula_sum              'C35 H38.50 B10 N11.50 O8.12 Pb2'
_chemical_formula_weight           1272.75
_chemical_melting_point            ?
loop_
  _atom_type_symbol
  _atom_type_description
  _atom_type_scat_dispersion_real
  _atom_type_scat_dispersion_imag
  _atom_type_scat_source
 'C' 'C' 0.0033 0.0016 'International Tables Vol C Tables 4.2.6.8 and 6.1.1.4'
 'H' 'H' 0.0000 0.0000 'International Tables Vol C Tables 4.2.6.8 and 6.1.1.4'
 'B' 'B' 0.0013 0.0007 'International Tables Vol C Tables 4.2.6.8 and 6.1.1.4'
 'N' 'N' 0.0061 0.0033 'International Tables Vol C Tables 4.2.6.8 and 6.1.1.4'
 'O' 'O' 0.0106 0.0060 'International Tables Vol C Tables 4.2.6.8 and 6.1.1.4'
 'Pb' 'Pb' -3.3944 10.1111
 'International Tables Vol C Tables 4.2.6.8 and 6.1.1.4'

_shelx_space_group_comment
;
The symmetry employed for this shelxl refinement is uniquely defined
by the following loop, which should always be used as a source of
symmetry information in preference to the above space-group names.
They are only intended as comments.
;
_space_group_crystal_system        'monoclinic'
_space_group_IT_number             13
_space_group_name_H-M_alt          'P 1 2/n 1'
_space_group_name_Hall             '-P 2yac'
loop_
  _space_group_symop_operation_xyz
 'x, y, z'
 '-x+1/2, y, -z+1/2'
 '-x, -y, -z'
 'x-1/2, -y, z-1/2'

_cell_length_a                     16.8622(8)
_cell_length_b                     17.0582(8)
_cell_length_c                     18.2240(9)
_cell_angle_alpha                  90
_cell_angle_beta                   109.153(2)
_cell_angle_gamma                  90
_cell_volume                       4951.8(4)
_cell_formula_units_Z              4
_cell_measurement_reflns_used      4959
_cell_measurement_temperature      150.00
_cell_measurement_theta_max        25.69
_cell_measurement_theta_min        2.34
_shelx_estimated_absorpt_T_max     0.935
_shelx_estimated_absorpt_T_min     0.341
_exptl_absorpt_coefficient_mu      6.849
_exptl_absorpt_correction_T_max    0.7453
_exptl_absorpt_correction_T_min    0.4733
_exptl_absorpt_correction_type     multi-scan
_exptl_absorpt_process_details
;
SADABS-2016/2 (Bruker,2016/2) was used for absorption correction.
wR2(int) was 0.1008 before and 0.0419 after correction.
The Ratio of minimum to maximum transmission is 0.6350.
The \l/2 correction factor is Not present.
;
_exptl_absorpt_special_details     ?
_exptl_crystal_colour              yellow
_exptl_crystal_colour_primary      yellow
_exptl_crystal_density_diffrn      1.707
_exptl_crystal_density_meas        ?
_exptl_crystal_density_method      ?
_exptl_crystal_description         needle
_exptl_crystal_F_000               2432
_exptl_crystal_size_max            0.2
_exptl_crystal_size_mid            0.07
_exptl_crystal_size_min            0.01
_exptl_transmission_factor_max     ?
_exptl_transmission_factor_min     ?
_diffrn_reflns_av_R_equivalents    0.0423
_diffrn_reflns_av_unetI/netI       0.0811
_diffrn_reflns_Laue_measured_fraction_full  0.994
_diffrn_reflns_Laue_measured_fraction_max  0.993
_diffrn_reflns_limit_h_max         20
_diffrn_reflns_limit_h_min         -19
_diffrn_reflns_limit_k_max         18
_diffrn_reflns_limit_k_min         -21
_diffrn_reflns_limit_l_max         14
_diffrn_reflns_limit_l_min         -22
_diffrn_reflns_number              19673
_diffrn_reflns_point_group_measured_fraction_full  0.994
_diffrn_reflns_point_group_measured_fraction_max  0.993
_diffrn_reflns_theta_full          25.242
_diffrn_reflns_theta_max           26.045
_diffrn_reflns_theta_min           1.681
_diffrn_ambient_temperature        150.00
_diffrn_detector_area_resol_mean   ?
_diffrn_measured_fraction_theta_full  0.994
_diffrn_measured_fraction_theta_max  0.993
_diffrn_measurement_device_type    'Bruker D8 Venture'
_diffrn_measurement_method         '\f and \w scans'
_diffrn_radiation_type             MoK\a
_diffrn_radiation_wavelength       0.71073
_diffrn_source                     ?
_reflns_Friedel_coverage           0.000
_reflns_Friedel_fraction_full      .
_reflns_Friedel_fraction_max       .
_reflns_number_gt                  6229
_reflns_number_total               9718
_reflns_special_details
;
 Reflections were merged by SHELXL according to the crystal
 class for the calculation of statistics and refinement.
 
 _reflns_Friedel_fraction is defined as the number of unique
 Friedel pairs measured divided by the number that would be
 possible theoretically, ignoring centric projections and
 systematic absences.
;
_reflns_threshold_expression       'I > 2\s(I)'
_computing_cell_refinement         'SAINT V8.40A (Bruker, 2019)'
_computing_data_collection         ?
_computing_data_reduction          'SAINT V8.40A (Bruker, 2019)'
_computing_molecular_graphics      'Olex2 1.5 (Dolomanov et al., 2009)'
_computing_publication_material    'Olex2 1.5 (Dolomanov et al., 2009)'
_computing_structure_refinement    'SHELXL 2018/3 (Sheldrick, 2015)'
_computing_structure_solution      'olex2.solve 1.5 (Bourhis et al., 2015)'
_refine_diff_density_max           1.449
_refine_diff_density_min           -1.699
_refine_diff_density_rms           0.173
_refine_ls_extinction_coef         .
_refine_ls_extinction_method       none
_refine_ls_goodness_of_fit_ref     1.014
_refine_ls_hydrogen_treatment      mixed
_refine_ls_matrix_type             full
_refine_ls_number_parameters       273
_refine_ls_number_reflns           9718
_refine_ls_number_restraints       38
_refine_ls_R_factor_all            0.1173
_refine_ls_R_factor_gt             0.0706
_refine_ls_restrained_S_all        1.014
_refine_ls_shift/su_max            0.001
_refine_ls_shift/su_mean           0.000
_refine_ls_structure_factor_coef   Fsqd
_refine_ls_weighting_details      
 'w=1/[\s^2^(Fo^2^)+(0.0762P)^2^+41.1011P] where P=(Fo^2^+2Fc^2^)/3'
_refine_ls_weighting_scheme        calc
_refine_ls_wR_factor_gt            0.1628
_refine_ls_wR_factor_ref           0.1868
_refine_special_details            ?
_olex2_refinement_description
;
1. Fixed Uiso
 At 1.2 times of:
  All B(H) groups, All C(H) groups, All C(H,H) groups
 At 1.5 times of:
  All C(H,H,H) groups
2. Restrained distances
 O2-C3A
 1.48 with sigma of 0.02
 N1B-N2B
 1.2 with sigma of 0.02
 N2B-N3B
 1.14 with sigma of 0.02
 C3B-C5B
 1.52 with sigma of 0.02
 C5B-C3B
 1.52 with sigma of 0.02
 C5A-C3A
 1.52 with sigma of 0.02
 C11-C10
 1.48 with sigma of 0.02
 C21-C20
 1.48 with sigma of 0.01
 C5B-N4B
 1.48 with sigma of 0.01
 N4B-N5B
 1.19 with sigma of 0.01
 N4B-N6B
 2.32 with sigma of 0.02
 C5A-N4A
 1.48 with sigma of 0.01
 N6A-N5B
 1.14 with sigma of 0.01
 N5B-N4A
 1.19 with sigma of 0.01
 N6A-N4A
 2.32 with sigma of 0.01
 N5B-N4B
 1.19 with sigma of 0.01
 N4A-N5A
 1.19 with sigma of 0.01
 N6A-N5A
 1.14 with sigma of 0.01
 N5B-N6B
 1.14 with sigma of 0.01
 C3A-N4A
 2.49 with sigma of 0.02
 C3B-N1B
 2.49 with sigma of 0.02
 C3B-C4B
 1.52 with sigma of 0.02
 C4B-N1B
 1.48 with sigma of 0.01
 N1B-C3B
 2.49 with sigma of 0.02
 N1B-N3B
 2.32 with sigma of 0.01
 C4A-C3A
 1.52 with sigma of 0.02
 N1A-C4A
 1.48 with sigma of 0.01
 N1A-N2A
 1.19 with sigma of 0.01
 N2A-N3A
 1.14 with sigma of 0.01
 C5B-N5B
 2.32 with sigma of 0.01
 C4B-N2B
 2.32 with sigma of 0.01
 C5A-N5A
 2.32 with sigma of 0.01
 C4A-N2A
 2.32 with sigma of 0.01
 C3B-N4B
 2.5 with sigma of 0.02
 C1-C2
 1.52 with sigma of 0.02
 C2-O2
 1.48 with sigma of 0.02
 B6-B9
 1.72 with sigma of 0.02
 C3A-N6A
 3.5 with sigma of 0.02
 B7-H7A
 1.12 with sigma of 0.01
 B8-H8A
 1.12 with sigma of 0.01
3. Uiso/Uaniso restraints and constraints
Uanis(N12) = Uanis(C25) = Uanis(C24) = Uanis(C23) = Uanis(C22) = Uanis(C21) =
Uanis(C20) = Uanis(C19) = Uanis(C18) = Uanis(C17) = Uanis(C16) = Uanis(N11)
Uanis(C26) = Uanis(N13) = Uanis(C30) = Uanis(C29) = Uanis(C28) = Uanis(C27) =
Uanis(N14) = Uanis(C31) = Uanis(C32) = Uanis(C33) = Uanis(C34) = Uanis(C35)
Uanis(O7B) = Uanis(O6B) = Uanis(O8B) = Uanis(O7A) = Uanis(O6A) = Uanis(O8A) =
Uanis(N10B) = Uanis(N10A)
Uanis(N9) = Uanis(C11) = Uanis(C15) = Uanis(C14) = Uanis(C12) = Uanis(C13) =
Uanis(N8) = Uanis(C10) = Uanis(C9) = Uanis(C6) = Uanis(C8) = Uanis(C7)
Uanis(B8) = Uanis(B2) = Uanis(B3) = Uanis(B4) = Uanis(B9) = Uanis(B6) =
Uanis(B10) = Uanis(B7) = Uanis(B1)
Uanis(C1) = Uanis(C2) = Uanis(O2)
Uanis(C4B) = Uanis(N1B)
Uanis(N5B) = Uanis(C5B)
Uanis(C5A) = Uanis(C5B)
Uanis(O5A) = Uanis(O3A) = Uanis(O4A) = Uanis(N7A) = Uanis(O3B) = Uanis(O4B) =
Uanis(O5B) = Uanis(N7B)
Uanis(C5B) = Uanis(N5B) = Uanis(C5A) = Uanis(N4B) = Uanis(N6B) = Uanis(N4A) =
Uanis(N6A)
Uanis(C5B) = Uanis(C5A) = Uanis(C3A) = Uanis(C3B)
Uanis(N5A) = Uanis(N5B)
Uanis(C4B) = Uanis(N1B) = Uanis(N3B) = Uanis(C4A) = Uanis(N1A) = Uanis(N3A) =
Uanis(N2A) = Uanis(N2B)
Uanis(C4B) = Uanis(C5A)
Uanis(C36) = Uanis(C37) = Uanis(N15)
4. Others
 Fixed Sof: O3A(0.4) O3B(0.6) O4B(0.6) O5B(0.6) N7B(0.6) O4A(0.4) O5A(0.4)
 O6A(0.5) O6B(0.5) O7A(0.5) O7B(0.5) O8A(0.5) O8B(0.5) N1A(0.2) N1B(0.3)
 N2A(0.2) N2B(0.3) N3A(0.2) N3B(0.3) N4A(0.2) N4B(0.3) N5A(0.2) N5B(0.3)
 N6A(0.2) N6B(0.3) N7A(0.4) N10A(0.5) N10B(0.5) C3A(0.4) C3B(0.6) C4A(0.2)
 C4B(0.3) C5A(0.2) C5B(0.3) C36(0.5) C37(0.5) H37A(0.5) H37B(0.5) H37C(0.5)
 O9B(0.125)
5.a Free rotating group:
 O3B(O4B,O5B,N7B)
5.b Secondary CH2 refined with riding coordinates:
 C1(H1A,H1B), C2(H2A,H2B)
5.c Aromatic/amide H refined with riding coordinates:
 C25(H25), C24(H24), C23(H23), C22(H22), C32(H32), C33(H33), C34(H34),
 C35(H35), C9(H9), C8(H8), C7(H7), C6(H6), C15(H15), C14(H14), C13(H13),
 C12(H12), C19(H19), C18(H18), C17(H17), C16(H16), C26(H26), C29(H29), C28(H28),
  C27(H27)
5.d Fitted hexagon refined as free rotating group:
 N12(C25,C24,C23,C22,C21), N14(C31,C32,C33,C34,C35), C10(C9,C8,C7,C6,N8),
 C11(N9,C15,C14,C13,C12), C20(C19,C18,C17,C16,N11), C26(N13,C30,C29,C28,C27)
5.e Idealised Me refined as rotating group:
 C37(H37A,H37B,H37C)
5.f Boron cage BH refined with riding coordinates:
 B1(H1), B3(H3), B4(H4), B5(H5), B6(H6A), B9(H9A), B10(H10)
;
_atom_sites_solution_hydrogens     mixed
_atom_sites_solution_primary       iterative
_atom_sites_solution_secondary     ?
loop_
  _atom_site_label
  _atom_site_type_symbol
  _atom_site_fract_x
  _atom_site_fract_y
  _atom_site_fract_z
  _atom_site_U_iso_or_equiv
  _atom_site_adp_type
  _atom_site_occupancy
  _atom_site_site_symmetry_order
  _atom_site_calc_flag
  _atom_site_refinement_flags_posn
  _atom_site_refinement_flags_adp
  _atom_site_refinement_flags_occupancy
  _atom_site_disorder_assembly
  _atom_site_disorder_group
 Pb1 Pb 0.25279(3) 0.90610(3) 0.00604(3) 0.04668(16) Uani 1 1 d . . . . .
 H7A H 0.398(6) 0.8743(12) 0.133(5) 0.02(2) Uiso 1 1 d D . . . .
 H8A H 0.271(2) 0.728(5) 0.028(3) 0.007(19) Uiso 1 1 d D . . . .
 Pb2 Pb 0.42984(4) 0.49431(3) 0.24318(3) 0.0659(2) Uani 1 1 d . . . . .
 O1 O 0.5253(6) 0.5991(5) 0.2203(6) 0.069(3) Uani 1 1 d . . . . .
 O2 O 0.5538(10) 0.4452(7) 0.1752(8) 0.115(4) Uani 1 1 d D . . . .
 O3A O 0.358(3) 0.4309(19) 0.336(2) 0.117(3) Uani 0.4 1 d . . P A 1
 O3B O 0.3737(16) 0.3864(8) 0.3237(12) 0.117(3) Uani 0.6 1 d G . P A 2
 O4B O 0.4231(14) 0.3247(10) 0.2446(11) 0.117(3) Uani 0.6 1 d G . P A 2
 O5B O 0.3629(14) 0.2604(8) 0.3138(12) 0.117(3) Uani 0.6 1 d G . P A 2
 N7B N 0.3865(9) 0.3238(7) 0.2941(7) 0.117(3) Uani 0.6 1 d G . P A 2
 O4A O 0.236(3) 0.4214(17) 0.347(2) 0.117(3) Uani 0.4 1 d . . P A 1
 O5A O 0.250000 0.4999(12) 0.250000 0.117(3) Uani 0.8 2 d S T P A 1
 O6A O 0.1717(19) 0.8522(14) -0.132(2) 0.065(2) Uani 0.5 1 d . . P B 1
 O6B O 0.1601(19) 0.8722(15) -0.136(2) 0.065(2) Uani 0.5 1 d . . P B 2
 O7A O 0.096(3) 0.836(3) -0.0611(18) 0.065(2) Uani 0.5 1 d . . P B 1
 O7B O 0.102(3) 0.842(3) -0.0468(17) 0.065(2) Uani 0.5 1 d . . P B 2
 O8A O 0.0472(13) 0.7947(12) -0.1631(12) 0.065(2) Uani 0.5 1 d . . P B 1
 O8B O 0.0395(13) 0.8246(12) -0.1865(11) 0.065(2) Uani 0.5 1 d . . P B 2
 N1A N 0.361(5) 0.442(5) 0.041(5) 0.172(11) Uani 0.2 1 d D . P C -1
 N1B N 0.373(3) 0.409(3) 0.048(4) 0.172(11) Uani 0.3 1 d D . P D -2
 N2A N 0.320(5) 0.412(6) -0.019(5) 0.172(11) Uani 0.2 1 d D . P C -1
 N2B N 0.315(4) 0.372(4) 0.006(3) 0.172(11) Uani 0.3 1 d D . P D -2
 N3A N 0.273(6) 0.376(6) -0.066(6) 0.172(11) Uani 0.2 1 d D . P C -1
 N3B N 0.263(4) 0.326(4) -0.017(4) 0.172(11) Uani 0.3 1 d D . P D -2
 N4A N 0.631(5) 0.279(3) 0.203(5) 0.172(11) Uani 0.2 1 d D . P C -1
 N4B N 0.674(3) 0.335(3) 0.167(3) 0.172(11) Uani 0.3 1 d D . P D -2
 N5A N 0.689(4) 0.321(4) 0.232(7) 0.172(11) Uani 0.2 1 d D . P C -1
 N5B N 0.719(3) 0.295(3) 0.217(3) 0.172(11) Uani 0.3 1 d D . P D -2
 N6A N 0.735(4) 0.372(4) 0.255(5) 0.172(11) Uani 0.2 1 d D . P C -1
 N6B N 0.781(4) 0.266(3) 0.253(3) 0.172(11) Uani 0.3 1 d D . P D -2
 N7A N 0.283(4) 0.450(2) 0.313(3) 0.117(3) Uani 0.4 1 d . . P A 1
 N10A N 0.098(3) 0.833(3) -0.113(2) 0.065(2) Uani 0.5 1 d . . P B 1
 N10B N 0.106(3) 0.836(3) -0.1290(18) 0.065(2) Uani 0.5 1 d . . P B 2
 N12 N 0.3394(6) 1.0325(4) 0.0561(5) 0.0719(12) Uani 1 1 d G . . . .
 C25 C 0.3400(6) 1.0648(5) 0.1263(5) 0.0719(12) Uani 1 1 d G . . . .
 H25 H 0.311229 1.039196 0.156420 0.086 Uiso 1 1 calc R U . . .
 C24 C 0.3826(7) 1.1345(5) 0.1523(4) 0.0719(12) Uani 1 1 d G . . . .
 H24 H 0.382928 1.156568 0.200314 0.086 Uiso 1 1 calc R U . . .
 C23 C 0.4246(6) 1.1720(5) 0.1082(5) 0.0719(12) Uani 1 1 d G . . . .
 H23 H 0.453738 1.219622 0.126035 0.086 Uiso 1 1 calc R U . . .
 C22 C 0.4241(6) 1.1397(5) 0.0380(5) 0.0719(12) Uani 1 1 d G . . . .
 H22 H 0.452848 1.165307 0.007860 0.086 Uiso 1 1 calc R U . . .
 C21 C 0.3815(6) 1.0700(5) 0.0119(4) 0.0719(12) Uani 1 1 d DG . . . .
 N14 N 0.1670(6) 0.9537(6) 0.0901(5) 0.0808(14) Uani 1 1 d G . . . .
 C31 C 0.1171(6) 1.0203(6) 0.0689(5) 0.0808(14) Uani 1 1 d G . . . .
 C32 C 0.0687(6) 1.0448(5) 0.1134(6) 0.0808(14) Uani 1 1 d G . . . .
 H32 H 0.034697 1.090262 0.098931 0.097 Uiso 1 1 calc R U . . .
 C33 C 0.0702(6) 1.0026(6) 0.1791(5) 0.0808(14) Uani 1 1 d G . . . .
 H33 H 0.037128 1.019354 0.209565 0.097 Uiso 1 1 calc R U . . .
 C34 C 0.1200(7) 0.9361(6) 0.2003(5) 0.0808(14) Uani 1 1 d G . . . .
 H34 H 0.121004 0.907266 0.245256 0.097 Uiso 1 1 calc R U . . .
 C35 C 0.1684(6) 0.9116(5) 0.1558(5) 0.0808(14) Uani 1 1 d G . . . .
 H35 H 0.202450 0.866087 0.170315 0.097 Uiso 1 1 calc R U . . .
 C1 C 0.6034(15) 0.5740(11) 0.2147(12) 0.115(4) Uani 1 1 d D . . . .
 H1A H 0.638387 0.552178 0.265296 0.138 Uiso 1 1 calc R U . . .
 H1B H 0.633393 0.619740 0.202988 0.138 Uiso 1 1 calc R U . . .
 C2 C 0.5927(15) 0.5125(9) 0.1522(12) 0.115(4) Uani 1 1 d D . . . .
 H2A H 0.556575 0.532703 0.101299 0.138 Uiso 1 1 calc R U . . .
 H2B H 0.647867 0.497930 0.147997 0.138 Uiso 1 1 calc R U . . .
 C3A C 0.533(4) 0.378(3) 0.120(4) 0.172(11) Uani 0.4 1 d D . P C -1
 C3B C 0.527(3) 0.385(3) 0.104(3) 0.172(11) Uani 0.6 1 d D . P D -2
 C4A C 0.443(5) 0.408(7) 0.087(6) 0.172(11) Uani 0.2 1 d D . P C -1
 C4B C 0.441(3) 0.369(4) 0.109(3) 0.172(11) Uani 0.3 1 d D . P D -2
 C5A C 0.545(4) 0.310(5) 0.177(5) 0.172(11) Uani 0.2 1 d D . P C -1
 C5B C 0.584(3) 0.315(3) 0.132(4) 0.172(11) Uani 0.3 1 d D . P D -2
 C10 C 0.5703(5) 0.5145(4) 0.4232(5) 0.0650(11) Uani 1 1 d DG . . . .
 C9 C 0.6427(6) 0.5009(5) 0.4858(4) 0.0650(11) Uani 1 1 d G . . . .
 H9 H 0.655950 0.533565 0.530364 0.078 Uiso 1 1 calc R U . . .
 C8 C 0.6958(5) 0.4394(5) 0.4831(4) 0.0650(11) Uani 1 1 d G . . . .
 H8 H 0.745323 0.430063 0.525890 0.078 Uiso 1 1 calc R U . . .
 C7 C 0.6765(5) 0.3915(5) 0.4179(5) 0.0650(11) Uani 1 1 d G . . . .
 H7 H 0.712784 0.349493 0.416060 0.078 Uiso 1 1 calc R U . . .
 C6 C 0.6041(6) 0.4051(5) 0.3553(4) 0.0650(11) Uani 1 1 d G . . . .
 H6 H 0.590871 0.372423 0.310702 0.078 Uiso 1 1 calc R U . . .
 N8 N 0.5510(4) 0.4666(5) 0.3579(4) 0.0650(11) Uani 1 1 d G . . . .
 C11 C 0.5111(5) 0.5750(5) 0.4212(5) 0.0650(11) Uani 1 1 d DG . . . .
 N9 N 0.4400(5) 0.5802(4) 0.3556(4) 0.0650(11) Uani 1 1 d G . . . .
 C15 C 0.3786(5) 0.6356(5) 0.3523(4) 0.0650(11) Uani 1 1 d G . . . .
 H15 H 0.330035 0.639154 0.307435 0.078 Uiso 1 1 calc R U . . .
 C14 C 0.3881(5) 0.6859(5) 0.4146(5) 0.0650(11) Uani 1 1 d G . . . .
 H14 H 0.346106 0.723823 0.412358 0.078 Uiso 1 1 calc R U . . .
 C13 C 0.4591(6) 0.6808(5) 0.4802(4) 0.0650(11) Uani 1 1 d G . . . .
 H13 H 0.465661 0.715136 0.522821 0.078 Uiso 1 1 calc R U . . .
 C12 C 0.5206(5) 0.6253(5) 0.4835(4) 0.0650(11) Uani 1 1 d G . . . .
 H12 H 0.569145 0.621777 0.528363 0.078 Uiso 1 1 calc R U . . .
 C20 C 0.3849(6) 1.0282(5) -0.0558(4) 0.0719(12) Uani 1 1 d DG . . . .
 C19 C 0.4383(6) 1.0508(5) -0.0961(5) 0.0719(12) Uani 1 1 d G . . . .
 H19 H 0.473473 1.095353 -0.079659 0.086 Uiso 1 1 calc R U . . .
 C18 C 0.4403(6) 1.0081(6) -0.1605(5) 0.0719(12) Uani 1 1 d G . . . .
 H18 H 0.476839 1.023528 -0.187991 0.086 Uiso 1 1 calc R U . . .
 C17 C 0.3889(6) 0.9429(5) -0.1845(5) 0.0719(12) Uani 1 1 d G . . . .
 H17 H 0.390279 0.913742 -0.228509 0.086 Uiso 1 1 calc R U . . .
 C16 C 0.3355(6) 0.9204(5) -0.1442(5) 0.0719(12) Uani 1 1 d G . . . .
 H16 H 0.300354 0.875782 -0.160696 0.086 Uiso 1 1 calc R U . . .
 N11 N 0.3335(5) 0.9630(5) -0.0799(5) 0.0719(12) Uani 1 1 d G . . . .
 C26 C 0.1530(6) 1.0521(6) -0.1178(5) 0.0808(14) Uani 1 1 d G . . . .
 H26 H 0.181911 1.027396 -0.148312 0.097 Uiso 1 1 calc R U . . .
 N13 N 0.1570(6) 1.0204(5) -0.0464(5) 0.0808(14) Uani 1 1 d G . . . .
 C30 C 0.1147(7) 1.0565(6) -0.0017(4) 0.0808(14) Uani 1 1 d G . . . .
 C29 C 0.0684(6) 1.1242(6) -0.0284(5) 0.0808(14) Uani 1 1 d G . . . .
 H29 H 0.039436 1.148887 0.002107 0.097 Uiso 1 1 calc R U . . .
 C28 C 0.0644(6) 1.1559(5) -0.0998(5) 0.0808(14) Uani 1 1 d G . . . .
 H28 H 0.032710 1.202149 -0.118117 0.097 Uiso 1 1 calc R U . . .
 C27 C 0.1067(7) 1.1198(6) -0.1445(4) 0.0808(14) Uani 1 1 d G . . . .
 H27 H 0.103947 1.141404 -0.193327 0.097 Uiso 1 1 calc R U . . .
 B1 B 0.5032(10) 0.6969(9) 0.0903(8) 0.0523(12) Uani 1 1 d . . . . .
 H1 H 0.554139 0.680252 0.066411 0.063 Uiso 1 1 calc R U . . .
 B2 B 0.4805(10) 0.6618(9) 0.1674(8) 0.0523(12) Uani 1 1 d . . . . .
 B3 B 0.5033(10) 0.7654(9) 0.1564(8) 0.0523(12) Uani 1 1 d . . . . .
 H3 H 0.561497 0.801136 0.182336 0.063 Uiso 1 1 calc R U . . .
 B4 B 0.4285(10) 0.7642(9) 0.0588(8) 0.0523(12) Uani 1 1 d . . . . .
 H4 H 0.425458 0.799771 0.006333 0.063 Uiso 1 1 calc R U . . .
 B5 B 0.4075(10) 0.6590(8) 0.0703(8) 0.050(4) Uani 1 1 d . . . . .
 H5 H 0.388840 0.609490 0.027687 0.060 Uiso 1 1 calc R U . . .
 B6 B 0.4373(9) 0.7365(8) 0.2148(8) 0.0523(12) Uani 1 1 d D . . . .
 H6A H 0.460990 0.742916 0.279576 0.063 Uiso 1 1 calc R U . . .
 B7 B 0.4014(10) 0.8089(9) 0.1388(8) 0.0523(12) Uani 1 1 d D . . . .
 B8 B 0.3327(10) 0.7332(9) 0.0756(8) 0.0523(12) Uani 1 1 d D . . . .
 B9 B 0.3697(10) 0.6657(8) 0.1528(8) 0.0523(12) Uani 1 1 d D . . . .
 H9A H 0.336796 0.614109 0.167686 0.063 Uiso 1 1 calc R U . . .
 B10 B 0.3380(10) 0.7509(9) 0.1693(8) 0.0523(12) Uani 1 1 d . . . . .
 H10 H 0.287288 0.767340 0.193645 0.063 Uiso 1 1 calc R U . . .
 N15 N 0.750000 0.8938(17) 0.250000 0.119(8) Uani 1 2 d S T P . .
 C36 C 0.749(3) 0.835(3) 0.276(3) 0.119(8) Uani 0.5 1 d . . P E -1
 C37 C 0.750(2) 0.760(3) 0.323(3) 0.119(8) Uani 0.5 1 d . . P E -1
 H37A H 0.698796 0.729875 0.297362 0.178 Uiso 0.5 1 calc R U P E -1
 H37B H 0.752224 0.773953 0.375455 0.178 Uiso 0.5 1 calc R U P E -1
 H37C H 0.799190 0.728686 0.324667 0.178 Uiso 0.5 1 calc R U P E -1
 O9B O 0.250000 1.114(3) 0.250000 0.075(16) Uiso 0.25 2 d S . P . .

loop_
  _atom_site_aniso_label
  _atom_site_aniso_U_11
  _atom_site_aniso_U_22
  _atom_site_aniso_U_33
  _atom_site_aniso_U_23
  _atom_site_aniso_U_13
  _atom_site_aniso_U_12
 Pb1 0.0429(3) 0.0479(3) 0.0436(3) 0.0104(2) 0.00656(19) -0.0077(2)
 Pb2 0.1016(5) 0.0583(3) 0.0356(3) -0.0001(2) 0.0195(3) 0.0019(3)
 O1 0.069(6) 0.059(6) 0.073(6) 0.004(5) 0.013(5) 0.007(5)
 O2 0.162(10) 0.083(7) 0.127(9) 0.022(6) 0.086(8) 0.016(7)
 O3A 0.173(10) 0.064(6) 0.119(8) 0.010(6) 0.056(7) 0.011(7)
 O3B 0.173(10) 0.064(6) 0.119(8) 0.010(6) 0.056(7) 0.011(7)
 O4B 0.173(10) 0.064(6) 0.119(8) 0.010(6) 0.056(7) 0.011(7)
 O5B 0.173(10) 0.064(6) 0.119(8) 0.010(6) 0.056(7) 0.011(7)
 N7B 0.173(10) 0.064(6) 0.119(8) 0.010(6) 0.056(7) 0.011(7)
 O4A 0.173(10) 0.064(6) 0.119(8) 0.010(6) 0.056(7) 0.011(7)
 O5A 0.173(10) 0.064(6) 0.119(8) 0.010(6) 0.056(7) 0.011(7)
 O6A 0.062(4) 0.063(5) 0.053(6) 0.015(5) -0.006(4) -0.016(3)
 O6B 0.062(4) 0.063(5) 0.053(6) 0.015(5) -0.006(4) -0.016(3)
 O7A 0.062(4) 0.063(5) 0.053(6) 0.015(5) -0.006(4) -0.016(3)
 O7B 0.062(4) 0.063(5) 0.053(6) 0.015(5) -0.006(4) -0.016(3)
 O8A 0.062(4) 0.063(5) 0.053(6) 0.015(5) -0.006(4) -0.016(3)
 O8B 0.062(4) 0.063(5) 0.053(6) 0.015(5) -0.006(4) -0.016(3)
 N1A 0.26(3) 0.104(15) 0.21(2) -0.070(15) 0.16(2) -0.030(15)
 N1B 0.26(3) 0.104(15) 0.21(2) -0.070(15) 0.16(2) -0.030(15)
 N2A 0.26(3) 0.104(15) 0.21(2) -0.070(15) 0.16(2) -0.030(15)
 N2B 0.26(3) 0.104(15) 0.21(2) -0.070(15) 0.16(2) -0.030(15)
 N3A 0.26(3) 0.104(15) 0.21(2) -0.070(15) 0.16(2) -0.030(15)
 N3B 0.26(3) 0.104(15) 0.21(2) -0.070(15) 0.16(2) -0.030(15)
 N4A 0.26(3) 0.104(15) 0.21(2) -0.070(15) 0.16(2) -0.030(15)
 N4B 0.26(3) 0.104(15) 0.21(2) -0.070(15) 0.16(2) -0.030(15)
 N5A 0.26(3) 0.104(15) 0.21(2) -0.070(15) 0.16(2) -0.030(15)
 N5B 0.26(3) 0.104(15) 0.21(2) -0.070(15) 0.16(2) -0.030(15)
 N6A 0.26(3) 0.104(15) 0.21(2) -0.070(15) 0.16(2) -0.030(15)
 N6B 0.26(3) 0.104(15) 0.21(2) -0.070(15) 0.16(2) -0.030(15)
 N7A 0.173(10) 0.064(6) 0.119(8) 0.010(6) 0.056(7) 0.011(7)
 N10A 0.062(4) 0.063(5) 0.053(6) 0.015(5) -0.006(4) -0.016(3)
 N10B 0.062(4) 0.063(5) 0.053(6) 0.015(5) -0.006(4) -0.016(3)
 N12 0.075(3) 0.073(3) 0.071(3) -0.004(2) 0.029(2) -0.013(2)
 C25 0.075(3) 0.073(3) 0.071(3) -0.004(2) 0.029(2) -0.013(2)
 C24 0.075(3) 0.073(3) 0.071(3) -0.004(2) 0.029(2) -0.013(2)
 C23 0.075(3) 0.073(3) 0.071(3) -0.004(2) 0.029(2) -0.013(2)
 C22 0.075(3) 0.073(3) 0.071(3) -0.004(2) 0.029(2) -0.013(2)
 C21 0.075(3) 0.073(3) 0.071(3) -0.004(2) 0.029(2) -0.013(2)
 N14 0.073(3) 0.109(4) 0.067(3) 0.046(3) 0.031(2) 0.025(3)
 C31 0.073(3) 0.109(4) 0.067(3) 0.046(3) 0.031(2) 0.025(3)
 C32 0.073(3) 0.109(4) 0.067(3) 0.046(3) 0.031(2) 0.025(3)
 C33 0.073(3) 0.109(4) 0.067(3) 0.046(3) 0.031(2) 0.025(3)
 C34 0.073(3) 0.109(4) 0.067(3) 0.046(3) 0.031(2) 0.025(3)
 C35 0.073(3) 0.109(4) 0.067(3) 0.046(3) 0.031(2) 0.025(3)
 C1 0.162(10) 0.083(7) 0.127(9) 0.022(6) 0.086(8) 0.016(7)
 C2 0.162(10) 0.083(7) 0.127(9) 0.022(6) 0.086(8) 0.016(7)
 C3A 0.26(3) 0.104(15) 0.21(2) -0.070(15) 0.16(2) -0.030(15)
 C3B 0.26(3) 0.104(15) 0.21(2) -0.070(15) 0.16(2) -0.030(15)
 C4A 0.26(3) 0.104(15) 0.21(2) -0.070(15) 0.16(2) -0.030(15)
 C4B 0.26(3) 0.104(15) 0.21(2) -0.070(15) 0.16(2) -0.030(15)
 C5A 0.26(3) 0.104(15) 0.21(2) -0.070(15) 0.16(2) -0.030(15)
 C5B 0.26(3) 0.104(15) 0.21(2) -0.070(15) 0.16(2) -0.030(15)
 C10 0.084(3) 0.061(2) 0.055(2) 0.0131(18) 0.030(2) 0.030(2)
 C9 0.084(3) 0.061(2) 0.055(2) 0.0131(18) 0.030(2) 0.030(2)
 C8 0.084(3) 0.061(2) 0.055(2) 0.0131(18) 0.030(2) 0.030(2)
 C7 0.084(3) 0.061(2) 0.055(2) 0.0131(18) 0.030(2) 0.030(2)
 C6 0.084(3) 0.061(2) 0.055(2) 0.0131(18) 0.030(2) 0.030(2)
 N8 0.084(3) 0.061(2) 0.055(2) 0.0131(18) 0.030(2) 0.030(2)
 C11 0.084(3) 0.061(2) 0.055(2) 0.0131(18) 0.030(2) 0.030(2)
 N9 0.084(3) 0.061(2) 0.055(2) 0.0131(18) 0.030(2) 0.030(2)
 C15 0.084(3) 0.061(2) 0.055(2) 0.0131(18) 0.030(2) 0.030(2)
 C14 0.084(3) 0.061(2) 0.055(2) 0.0131(18) 0.030(2) 0.030(2)
 C13 0.084(3) 0.061(2) 0.055(2) 0.0131(18) 0.030(2) 0.030(2)
 C12 0.084(3) 0.061(2) 0.055(2) 0.0131(18) 0.030(2) 0.030(2)
 C20 0.075(3) 0.073(3) 0.071(3) -0.004(2) 0.029(2) -0.013(2)
 C19 0.075(3) 0.073(3) 0.071(3) -0.004(2) 0.029(2) -0.013(2)
 C18 0.075(3) 0.073(3) 0.071(3) -0.004(2) 0.029(2) -0.013(2)
 C17 0.075(3) 0.073(3) 0.071(3) -0.004(2) 0.029(2) -0.013(2)
 C16 0.075(3) 0.073(3) 0.071(3) -0.004(2) 0.029(2) -0.013(2)
 N11 0.075(3) 0.073(3) 0.071(3) -0.004(2) 0.029(2) -0.013(2)
 C26 0.073(3) 0.109(4) 0.067(3) 0.046(3) 0.031(2) 0.025(3)
 N13 0.073(3) 0.109(4) 0.067(3) 0.046(3) 0.031(2) 0.025(3)
 C30 0.073(3) 0.109(4) 0.067(3) 0.046(3) 0.031(2) 0.025(3)
 C29 0.073(3) 0.109(4) 0.067(3) 0.046(3) 0.031(2) 0.025(3)
 C28 0.073(3) 0.109(4) 0.067(3) 0.046(3) 0.031(2) 0.025(3)
 C27 0.073(3) 0.109(4) 0.067(3) 0.046(3) 0.031(2) 0.025(3)
 B1 0.059(3) 0.046(3) 0.044(3) -0.004(2) 0.006(2) -0.009(2)
 B2 0.059(3) 0.046(3) 0.044(3) -0.004(2) 0.006(2) -0.009(2)
 B3 0.059(3) 0.046(3) 0.044(3) -0.004(2) 0.006(2) -0.009(2)
 B4 0.059(3) 0.046(3) 0.044(3) -0.004(2) 0.006(2) -0.009(2)
 B5 0.063(9) 0.043(8) 0.043(8) -0.013(6) 0.018(7) -0.018(7)
 B6 0.059(3) 0.046(3) 0.044(3) -0.004(2) 0.006(2) -0.009(2)
 B7 0.059(3) 0.046(3) 0.044(3) -0.004(2) 0.006(2) -0.009(2)
 B8 0.059(3) 0.046(3) 0.044(3) -0.004(2) 0.006(2) -0.009(2)
 B9 0.059(3) 0.046(3) 0.044(3) -0.004(2) 0.006(2) -0.009(2)
 B10 0.059(3) 0.046(3) 0.044(3) -0.004(2) 0.006(2) -0.009(2)
 N15 0.064(9) 0.13(2) 0.16(2) 0.000 0.041(12) 0.000
 C36 0.064(9) 0.13(2) 0.16(2) 0.000 0.041(12) 0.000
 C37 0.064(9) 0.13(2) 0.16(2) 0.000 0.041(12) 0.000

_geom_special_details
;
 All esds (except the esd in the dihedral angle between two l.s. planes)
 are estimated using the full covariance matrix.  The cell esds are taken
 into account individually in the estimation of esds in distances, angles
 and torsion angles; correlations between esds in cell parameters are only
 used when they are defined by crystal symmetry.  An approximate (isotropic)
 treatment of cell esds is used for estimating esds involving l.s. planes.
;
loop_
  _geom_bond_atom_site_label_1
  _geom_bond_atom_site_label_2
  _geom_bond_distance
  _geom_bond_site_symmetry_2
  _geom_bond_publ_flag
 Pb1 H7A 2.81(9) . ?
 Pb1 H8A 3.06(8) . ?
 Pb1 O6A 2.61(4) . ?
 Pb1 O6B 2.61(4) . ?
 Pb1 O7B 2.64(4) . ?
 Pb1 N12 2.597(6) . ?
 Pb1 N14 2.561(7) . ?
 Pb1 N11 2.578(6) . ?
 Pb1 N13 2.512(6) . ?
 Pb1 B7 3.302(15) . ?
 Pb1 B8 3.317(15) . ?
 Pb2 O1 2.530(10) . ?
 Pb2 O3A 2.62(4) . ?
 Pb2 O3B 2.712(18) . ?
 Pb2 N8 2.443(6) . ?
 Pb2 N9 2.478(6) . ?
 O1 C1 1.42(2) . ?
 O1 B2 1.472(17) . ?
 O2 C2 1.451(15) . ?
 O2 C3A 1.49(2) . ?
 O2 C3B 1.60(4) . ?
 O3A N7A 1.24(6) . ?
 O3B N7B 1.2472 . ?
 O4B N7B 1.2474 . ?
 O5B N7B 1.2454 . ?
 O4A N7A 1.24(5) . ?
 O5A N7A 1.40(4) 2 ?
 O5A N7A 1.40(4) . ?
 O6A N10A 1.45(5) . ?
 O6B N10B 1.14(5) . ?
 O7A N10A 0.95(5) . ?
 O7B N10B 1.53(5) . ?
 O8A N10A 1.22(4) . ?
 O8B N10B 1.28(4) . ?
 N1A N2A 1.191(10) . ?
 N1A C4A 1.480(10) . ?
 N1B N2B 1.199(16) . ?
 N1B C4B 1.478(10) . ?
 N2A N3A 1.141(10) . ?
 N2B N3B 1.146(17) . ?
 N4A N5A 1.190(9) . ?
 N4A C5A 1.478(10) . ?
 N4B N5B 1.194(7) . ?
 N4B C5B 1.474(10) . ?
 N5A N6A 1.144(9) . ?
 N5B N6B 1.148(10) . ?
 N12 C25 1.3900 . ?
 N12 C21 1.3900 . ?
 C25 H25 0.9500 . ?
 C25 C24 1.3900 . ?
 C24 H24 0.9500 . ?
 C24 C23 1.3900 . ?
 C23 H23 0.9500 . ?
 C23 C22 1.3900 . ?
 C22 H22 0.9500 . ?
 C22 C21 1.3900 . ?
 C21 C20 1.443(7) . ?
 N14 C31 1.3900 . ?
 N14 C35 1.3900 . ?
 C31 C32 1.3900 . ?
 C31 C30 1.415(8) . ?
 C32 H32 0.9500 . ?
 C32 C33 1.3900 . ?
 C33 H33 0.9500 . ?
 C33 C34 1.3900 . ?
 C34 H34 0.9500 . ?
 C34 C35 1.3900 . ?
 C35 H35 0.9500 . ?
 C1 H1A 0.9900 . ?
 C1 H1B 0.9900 . ?
 C1 C2 1.514(16) . ?
 C2 H2A 0.9900 . ?
 C2 H2B 0.9900 . ?
 C3A C4A 1.53(2) . ?
 C3A C5A 1.52(2) . ?
 C3B C4B 1.52(2) . ?
 C3B C5B 1.515(14) . ?
 C10 C9 1.3900 . ?
 C10 N8 1.3900 . ?
 C10 C11 1.429(7) . ?
 C9 H9 0.9500 . ?
 C9 C8 1.3900 . ?
 C8 H8 0.9500 . ?
 C8 C7 1.3900 . ?
 C7 H7 0.9500 . ?
 C7 C6 1.3900 . ?
 C6 H6 0.9500 . ?
 C6 N8 1.3900 . ?
 C11 N9 1.3900 . ?
 C11 C12 1.3900 . ?
 N9 C15 1.3900 . ?
 C15 H15 0.9500 . ?
 C15 C14 1.3900 . ?
 C14 H14 0.9500 . ?
 C14 C13 1.3900 . ?
 C13 H13 0.9500 . ?
 C13 C12 1.3900 . ?
 C12 H12 0.9500 . ?
 C20 C19 1.3900 . ?
 C20 N11 1.3900 . ?
 C19 H19 0.9500 . ?
 C19 C18 1.3900 . ?
 C18 H18 0.9500 . ?
 C18 C17 1.3900 . ?
 C17 H17 0.9500 . ?
 C17 C16 1.3900 . ?
 C16 H16 0.9500 . ?
 C16 N11 1.3900 . ?
 C26 H26 0.9500 . ?
 C26 N13 1.3900 . ?
 C26 C27 1.3900 . ?
 N13 C30 1.3900 . ?
 C30 C29 1.3900 . ?
 C29 H29 0.9500 . ?
 C29 C28 1.3900 . ?
 C28 H28 0.9500 . ?
 C28 C27 1.3900 . ?
 C27 H27 0.9500 . ?
 B1 H1 1.1200 . ?
 B1 B2 1.68(2) . ?
 B1 B3 1.68(2) . ?
 B1 B4 1.66(2) . ?
 B1 B5 1.66(2) . ?
 B2 B3 1.83(2) . ?
 B2 B5 1.794(19) . ?
 B2 B6 1.82(2) . ?
 B2 B9 1.80(2) . ?
 B3 H3 1.1200 . ?
 B3 B4 1.811(19) . ?
 B3 B6 1.84(2) . ?
 B3 B7 1.80(2) . ?
 B4 H4 1.1200 . ?
 B4 B5 1.85(2) . ?
 B4 B7 1.83(2) . ?
 B4 B8 1.82(2) . ?
 B5 H5 1.1200 . ?
 B5 B8 1.81(2) . ?
 B5 B9 1.82(2) . ?
 B6 H6A 1.1200 . ?
 B6 B7 1.81(2) . ?
 B6 B9 1.787(14) . ?
 B6 B10 1.63(2) . ?
 B7 H7A 1.121(10) . ?
 B7 B8 1.86(2) . ?
 B7 B10 1.68(2) . ?
 B8 H8A 1.120(10) . ?
 B8 B9 1.77(2) . ?
 B8 B10 1.71(2) . ?
 B9 H9A 1.1200 . ?
 B9 B10 1.61(2) . ?
 B10 H10 1.1200 . ?
 N15 C36 1.12(4) . ?
 C36 C37 1.52(6) . ?
 C37 H37A 0.9800 . ?
 C37 H37B 0.9800 . ?
 C37 H37C 0.9800 . ?

loop_
  _geom_angle_atom_site_label_1
  _geom_angle_atom_site_label_2
  _geom_angle_atom_site_label_3
  _geom_angle
  _geom_angle_site_symmetry_1
  _geom_angle_site_symmetry_3
  _geom_angle_publ_flag
 H7A Pb1 H8A 71.3(7) . . ?
 H7A Pb1 B7 19.0(6) . . ?
 H7A Pb1 B8 51.7(7) . . ?
 H8A Pb1 B7 52.3(4) . . ?
 H8A Pb1 B8 19.7(2) . . ?
 O6A Pb1 H7A 139.8(14) . . ?
 O6A Pb1 H8A 77.1(9) . . ?
 O6A Pb1 B7 124.2(6) . . ?
 O6A Pb1 B8 94.3(5) . . ?
 O6B Pb1 H7A 148.0(15) . . ?
 O6B Pb1 H8A 85.0(9) . . ?
 O6B Pb1 O7B 49.9(12) . . ?
 O6B Pb1 B7 132.7(6) . . ?
 O6B Pb1 B8 102.6(6) . . ?
 O7B Pb1 H7A 133.9(16) . . ?
 O7B Pb1 H8A 71.2(13) . . ?
 O7B Pb1 B7 117.8(11) . . ?
 O7B Pb1 B8 89.5(12) . . ?
 N12 Pb1 H7A 68.5(7) . . ?
 N12 Pb1 H8A 139.2(4) . . ?
 N12 Pb1 O6A 133.4(7) . . ?
 N12 Pb1 O6B 128.1(6) . . ?
 N12 Pb1 O7B 146.7(12) . . ?
 N12 Pb1 B7 87.4(3) . . ?
 N12 Pb1 B8 119.5(3) . . ?
 N14 Pb1 H7A 94.6(17) . . ?
 N14 Pb1 H8A 106.5(14) . . ?
 N14 Pb1 O6A 118.1(8) . . ?
 N14 Pb1 O6B 113.0(8) . . ?
 N14 Pb1 O7B 71.6(10) . . ?
 N14 Pb1 N12 83.7(3) . . ?
 N14 Pb1 N11 139.3(3) . . ?
 N14 Pb1 B7 99.4(3) . . ?
 N14 Pb1 B8 107.0(3) . . ?
 N11 Pb1 H7A 94.6(17) . . ?
 N11 Pb1 H8A 113.9(14) . . ?
 N11 Pb1 O6A 76.1(8) . . ?
 N11 Pb1 O6B 75.2(8) . . ?
 N11 Pb1 O7B 124.9(8) . . ?
 N11 Pb1 N12 63.4(3) . . ?
 N11 Pb1 B7 102.1(4) . . ?
 N11 Pb1 B8 109.7(4) . . ?
 N13 Pb1 H7A 137.7(9) . . ?
 N13 Pb1 H8A 147.4(6) . . ?
 N13 Pb1 O6A 80.7(6) . . ?
 N13 Pb1 O6B 72.2(6) . . ?
 N13 Pb1 O7B 76.3(12) . . ?
 N13 Pb1 N12 72.9(3) . . ?
 N13 Pb1 N14 64.0(3) . . ?
 N13 Pb1 N11 83.0(3) . . ?
 N13 Pb1 B7 155.1(4) . . ?
 N13 Pb1 B8 164.9(4) . . ?
 B7 Pb1 B8 32.7(3) . . ?
 O1 Pb2 O3A 148.6(9) . . ?
 O1 Pb2 O3B 157.4(6) . . ?
 N8 Pb2 O1 83.1(3) . . ?
 N8 Pb2 O3A 78.6(10) . . ?
 N8 Pb2 O3B 75.4(6) . . ?
 N8 Pb2 N9 66.1(3) . . ?
 N9 Pb2 O1 81.0(3) . . ?
 N9 Pb2 O3A 68.3(8) . . ?
 N9 Pb2 O3B 84.0(4) . . ?
 C1 O1 Pb2 117.0(10) . . ?
 C1 O1 B2 117.4(13) . . ?
 B2 O1 Pb2 113.8(8) . . ?
 C2 O2 C3A 116(4) . . ?
 C2 O2 C3B 108(3) . . ?
 N7A O3A Pb2 108(3) . . ?
 N7B O3B Pb2 101.9(7) . . ?
 O3B N7B O4B 120.0 . . ?
 O5B N7B O3B 120.0 . . ?
 O5B N7B O4B 120.0 . . ?
 N7A O5A N7A 105(4) 2 . ?
 N10A O6A Pb1 93(2) . . ?
 N10B O6B Pb1 104(3) . . ?
 N10B O7B Pb1 92(3) . . ?
 N2A N1A C4A 120.2(14) . . ?
 N2B N1B C4B 119.9(16) . . ?
 N3A N2A N1A 166(10) . . ?
 N3B N2B N1B 163(6) . . ?
 N5A N4A C5A 120.7(13) . . ?
 N5B N4B C5B 120.6(13) . . ?
 N6A N5A N4A 168(6) . . ?
 N6B N5B N4B 158(5) . . ?
 O3A N7A O4A 118(5) . . ?
 O3A N7A O5A 122(4) . . ?
 O4A N7A O5A 120(5) . . ?
 O7A N10A O6A 123(5) . . ?
 O7A N10A O8A 122(4) . . ?
 O8A N10A O6A 112(3) . . ?
 O6B N10B O7B 112(4) . . ?
 O6B N10B O8B 121(3) . . ?
 O8B N10B O7B 120(4) . . ?
 C25 N12 Pb1 119.0(4) . . ?
 C25 N12 C21 120.0 . . ?
 C21 N12 Pb1 120.9(4) . . ?
 N12 C25 H25 120.0 . . ?
 C24 C25 N12 120.0 . . ?
 C24 C25 H25 120.0 . . ?
 C25 C24 H24 120.0 . . ?
 C25 C24 C23 120.0 . . ?
 C23 C24 H24 120.0 . . ?
 C24 C23 H23 120.0 . . ?
 C22 C23 C24 120.0 . . ?
 C22 C23 H23 120.0 . . ?
 C23 C22 H22 120.0 . . ?
 C21 C22 C23 120.0 . . ?
 C21 C22 H22 120.0 . . ?
 N12 C21 C20 116.1(7) . . ?
 C22 C21 N12 120.0 . . ?
 C22 C21 C20 123.6(7) . . ?
 C31 N14 Pb1 120.1(4) . . ?
 C31 N14 C35 120.0 . . ?
 C35 N14 Pb1 119.9(4) . . ?
 N14 C31 C32 120.0 . . ?
 N14 C31 C30 116.4(7) . . ?
 C32 C31 C30 123.5(7) . . ?
 C31 C32 H32 120.0 . . ?
 C33 C32 C31 120.0 . . ?
 C33 C32 H32 120.0 . . ?
 C32 C33 H33 120.0 . . ?
 C34 C33 C32 120.0 . . ?
 C34 C33 H33 120.0 . . ?
 C33 C34 H34 120.0 . . ?
 C33 C34 C35 120.0 . . ?
 C35 C34 H34 120.0 . . ?
 N14 C35 H35 120.0 . . ?
 C34 C35 N14 120.0 . . ?
 C34 C35 H35 120.0 . . ?
 O1 C1 H1A 109.2 . . ?
 O1 C1 H1B 109.2 . . ?
 O1 C1 C2 112.2(18) . . ?
 H1A C1 H1B 107.9 . . ?
 C2 C1 H1A 109.2 . . ?
 C2 C1 H1B 109.2 . . ?
 O2 C2 C1 106.6(15) . . ?
 O2 C2 H2A 110.4 . . ?
 O2 C2 H2B 110.4 . . ?
 C1 C2 H2A 110.4 . . ?
 C1 C2 H2B 110.4 . . ?
 H2A C2 H2B 108.6 . . ?
 O2 C3A C4A 89(4) . . ?
 O2 C3A C5A 100(5) . . ?
 C5A C3A C4A 115(8) . . ?
 C4B C3B O2 95(4) . . ?
 C5B C3B O2 105(4) . . ?
 C5B C3B C4B 110(5) . . ?
 N1A C4A C3A 168(10) . . ?
 N1B C4B C3B 112.5(16) . . ?
 N4A C5A C3A 113.0(19) . . ?
 N4B C5B C3B 113.8(17) . . ?
 C9 C10 N8 120.0 . . ?
 C9 C10 C11 124.1(6) . . ?
 N8 C10 C11 115.9(6) . . ?
 C10 C9 H9 120.0 . . ?
 C8 C9 C10 120.0 . . ?
 C8 C9 H9 120.0 . . ?
 C9 C8 H8 120.0 . . ?
 C9 C8 C7 120.0 . . ?
 C7 C8 H8 120.0 . . ?
 C8 C7 H7 120.0 . . ?
 C8 C7 C6 120.0 . . ?
 C6 C7 H7 120.0 . . ?
 C7 C6 H6 120.0 . . ?
 N8 C6 C7 120.0 . . ?
 N8 C6 H6 120.0 . . ?
 C10 N8 Pb2 121.0(4) . . ?
 C6 N8 Pb2 118.9(4) . . ?
 C6 N8 C10 120.0 . . ?
 N9 C11 C10 117.7(6) . . ?
 N9 C11 C12 120.0 . . ?
 C12 C11 C10 122.2(6) . . ?
 C11 N9 Pb2 118.7(4) . . ?
 C11 N9 C15 120.0 . . ?
 C15 N9 Pb2 121.2(4) . . ?
 N9 C15 H15 120.0 . . ?
 C14 C15 N9 120.0 . . ?
 C14 C15 H15 120.0 . . ?
 C15 C14 H14 120.0 . . ?
 C15 C14 C13 120.0 . . ?
 C13 C14 H14 120.0 . . ?
 C14 C13 H13 120.0 . . ?
 C12 C13 C14 120.0 . . ?
 C12 C13 H13 120.0 . . ?
 C11 C12 H12 120.0 . . ?
 C13 C12 C11 120.0 . . ?
 C13 C12 H12 120.0 . . ?
 C19 C20 C21 122.0(7) . . ?
 C19 C20 N11 120.0 . . ?
 N11 C20 C21 118.0(7) . . ?
 C20 C19 H19 120.0 . . ?
 C18 C19 C20 120.0 . . ?
 C18 C19 H19 120.0 . . ?
 C19 C18 H18 120.0 . . ?
 C19 C18 C17 120.0 . . ?
 C17 C18 H18 120.0 . . ?
 C18 C17 H17 120.0 . . ?
 C16 C17 C18 120.0 . . ?
 C16 C17 H17 120.0 . . ?
 C17 C16 H16 120.0 . . ?
 C17 C16 N11 120.0 . . ?
 N11 C16 H16 120.0 . . ?
 C20 N11 Pb1 120.6(4) . . ?
 C16 N11 Pb1 118.6(4) . . ?
 C16 N11 C20 120.0 . . ?
 N13 C26 H26 120.0 . . ?
 N13 C26 C27 120.0 . . ?
 C27 C26 H26 120.0 . . ?
 C26 N13 Pb1 119.0(4) . . ?
 C26 N13 C30 120.0 . . ?
 C30 N13 Pb1 120.7(4) . . ?
 N13 C30 C31 118.1(7) . . ?
 C29 C30 C31 121.8(7) . . ?
 C29 C30 N13 120.0 . . ?
 C30 C29 H29 120.0 . . ?
 C30 C29 C28 120.0 . . ?
 C28 C29 H29 120.0 . . ?
 C29 C28 H28 120.0 . . ?
 C27 C28 C29 120.0 . . ?
 C27 C28 H28 120.0 . . ?
 C26 C27 H27 120.0 . . ?
 C28 C27 C26 120.0 . . ?
 C28 C27 H27 120.0 . . ?
 B2 B1 H1 130.4 . . ?
 B3 B1 H1 129.4 . . ?
 B3 B1 B2 66.1(9) . . ?
 B4 B1 H1 129.3 . . ?
 B4 B1 B2 100.3(12) . . ?
 B4 B1 B3 65.7(9) . . ?
 B4 B1 B5 67.8(10) . . ?
 B5 B1 H1 129.0 . . ?
 B5 B1 B2 64.9(9) . . ?
 B5 B1 B3 101.6(12) . . ?
 O1 B2 B1 126.6(13) . . ?
 O1 B2 B3 133.7(11) . . ?
 O1 B2 B5 131.7(11) . . ?
 O1 B2 B6 113.4(11) . . ?
 O1 B2 B9 114.1(11) . . ?
 B1 B2 B3 56.8(8) . . ?
 B1 B2 B5 57.0(8) . . ?
 B1 B2 B6 112.5(11) . . ?
 B1 B2 B9 111.9(11) . . ?
 B5 B2 B3 91.0(9) . . ?
 B5 B2 B6 103.6(10) . . ?
 B5 B2 B9 60.8(8) . . ?
 B6 B2 B3 60.5(8) . . ?
 B9 B2 B3 101.1(10) . . ?
 B9 B2 B6 59.1(7) . . ?
 B1 B3 B2 57.0(8) . . ?
 B1 B3 H3 118.5 . . ?
 B1 B3 B4 56.7(8) . . ?
 B1 B3 B6 111.7(11) . . ?
 B1 B3 B7 112.6(11) . . ?
 B2 B3 H3 131.6 . . ?
 B2 B3 B6 59.4(8) . . ?
 B4 B3 B2 89.6(9) . . ?
 B4 B3 H3 130.8 . . ?
 B4 B3 B6 101.9(10) . . ?
 B6 B3 H3 120.9 . . ?
 B7 B3 B2 101.2(11) . . ?
 B7 B3 H3 120.3 . . ?
 B7 B3 B4 60.9(8) . . ?
 B7 B3 B6 59.4(9) . . ?
 B1 B4 B3 57.6(8) . . ?
 B1 B4 H4 119.0 . . ?
 B1 B4 B5 56.1(8) . . ?
 B1 B4 B7 111.8(11) . . ?
 B1 B4 B8 110.8(11) . . ?
 B3 B4 H4 130.8 . . ?
 B3 B4 B5 89.9(9) . . ?
 B3 B4 B7 59.3(8) . . ?
 B3 B4 B8 102.1(10) . . ?
 B5 B4 H4 131.6 . . ?
 B7 B4 H4 120.1 . . ?
 B7 B4 B5 102.0(10) . . ?
 B8 B4 H4 120.5 . . ?
 B8 B4 B5 59.1(8) . . ?
 B8 B4 B7 61.3(8) . . ?
 B1 B5 B2 58.1(8) . . ?
 B1 B5 B4 56.1(8) . . ?
 B1 B5 H5 118.5 . . ?
 B1 B5 B8 111.0(10) . . ?
 B1 B5 B9 111.8(10) . . ?
 B2 B5 B4 89.5(9) . . ?
 B2 B5 H5 130.5 . . ?
 B2 B5 B8 101.1(9) . . ?
 B2 B5 B9 59.7(8) . . ?
 B4 B5 H5 132.2 . . ?
 B8 B5 B4 59.4(8) . . ?
 B8 B5 H5 121.4 . . ?
 B8 B5 B9 58.2(8) . . ?
 B9 B5 B4 99.4(9) . . ?
 B9 B5 H5 121.7 . . ?
 B2 B6 B3 60.1(8) . . ?
 B2 B6 H6A 120.6 . . ?
 B3 B6 H6A 120.6 . . ?
 B7 B6 B2 101.6(10) . . ?
 B7 B6 B3 59.2(8) . . ?
 B7 B6 H6A 130.9 . . ?
 B9 B6 B2 59.9(8) . . ?
 B9 B6 B3 101.3(10) . . ?
 B9 B6 H6A 131.7 . . ?
 B9 B6 B7 89.6(9) . . ?
 B10 B6 B2 111.6(10) . . ?
 B10 B6 B3 112.4(11) . . ?
 B10 B6 H6A 118.3 . . ?
 B10 B6 B7 58.4(9) . . ?
 B10 B6 B9 56.1(8) . . ?
 Pb1 B7 H7A 55(5) . . ?
 B3 B7 Pb1 141.9(9) . . ?
 B3 B7 H7A 116(5) . . ?
 B3 B7 B4 59.8(8) . . ?
 B3 B7 B6 61.4(9) . . ?
 B3 B7 B8 100.8(10) . . ?
 B4 B7 Pb1 87.3(7) . . ?
 B4 B7 H7A 111(5) . . ?
 B4 B7 B8 59.0(8) . . ?
 B6 B7 Pb1 152.7(9) . . ?
 B6 B7 H7A 139(5) . . ?
 B6 B7 B4 102.6(11) . . ?
 B6 B7 B8 89.1(9) . . ?
 B8 B7 Pb1 74.1(7) . . ?
 B8 B7 H7A 129(5) . . ?
 B10 B7 Pb1 97.2(8) . . ?
 B10 B7 H7A 127(5) . . ?
 B10 B7 B3 111.8(11) . . ?
 B10 B7 B4 111.7(11) . . ?
 B10 B7 B6 55.4(8) . . ?
 B10 B7 B8 57.4(8) . . ?
 Pb1 B8 H8A 67(4) . . ?
 B4 B8 Pb1 87.1(7) . . ?
 B4 B8 H8A 123(4) . . ?
 B4 B8 B7 59.7(8) . . ?
 B5 B8 Pb1 143.5(9) . . ?
 B5 B8 H8A 113(4) . . ?
 B5 B8 B4 61.5(9) . . ?
 B5 B8 B7 102.4(10) . . ?
 B7 B8 Pb1 73.3(7) . . ?
 B7 B8 H8A 140(4) . . ?
 B9 B8 Pb1 151.3(9) . . ?
 B9 B8 H8A 124(4) . . ?
 B9 B8 B4 102.9(11) . . ?
 B9 B8 B5 61.1(9) . . ?
 B9 B8 B7 88.5(9) . . ?
 B10 B8 Pb1 96.1(8) . . ?
 B10 B8 H8A 121(4) . . ?
 B10 B8 B4 111.0(10) . . ?
 B10 B8 B5 111.6(11) . . ?
 B10 B8 B7 56.0(8) . . ?
 B10 B8 B9 55.2(8) . . ?
 B2 B9 B5 59.4(8) . . ?
 B2 B9 H9A 120.5 . . ?
 B5 B9 H9A 119.1 . . ?
 B6 B9 B2 61.0(8) . . ?
 B6 B9 B5 104.0(10) . . ?
 B6 B9 H9A 130.0 . . ?
 B8 B9 B2 102.7(11) . . ?
 B8 B9 B5 60.7(9) . . ?
 B8 B9 B6 92.8(9) . . ?
 B8 B9 H9A 129.2 . . ?
 B10 B9 B2 113.4(10) . . ?
 B10 B9 B5 116.1(11) . . ?
 B10 B9 B6 56.9(8) . . ?
 B10 B9 B8 60.6(9) . . ?
 B10 B9 H9A 116.3 . . ?
 B6 B10 B7 66.2(10) . . ?
 B6 B10 B8 101.0(12) . . ?
 B6 B10 H10 129.0 . . ?
 B7 B10 B8 66.6(9) . . ?
 B7 B10 H10 129.4 . . ?
 B8 B10 H10 130.1 . . ?
 B9 B10 B6 67.0(9) . . ?
 B9 B10 B7 100.6(12) . . ?
 B9 B10 B8 64.2(9) . . ?
 B9 B10 H10 130.1 . . ?
 N15 C36 C37 172(4) . . ?
 C36 C37 H37A 109.5 . . ?
 C36 C37 H37B 109.5 . . ?
 C36 C37 H37C 109.5 . . ?
 H37A C37 H37B 109.5 . . ?
 H37A C37 H37C 109.5 . . ?
 H37B C37 H37C 109.5 . . ?

loop_
  _geom_torsion_atom_site_label_1
  _geom_torsion_atom_site_label_2
  _geom_torsion_atom_site_label_3
  _geom_torsion_atom_site_label_4
  _geom_torsion
  _geom_torsion_site_symmetry_1
  _geom_torsion_site_symmetry_2
  _geom_torsion_site_symmetry_3
  _geom_torsion_site_symmetry_4
  _geom_torsion_publ_flag
 Pb1 O6A N10A O7A -8(7) . . . . ?
 Pb1 O6A N10A O8A -170(3) . . . . ?
 Pb1 O6B N10B O7B 14(5) . . . . ?
 Pb1 O6B N10B O8B 164(4) . . . . ?
 Pb1 O7B N10B O6B -13(5) . . . . ?
 Pb1 O7B N10B O8B -164(3) . . . . ?
 Pb1 N12 C25 C24 -176.9(6) . . . . ?
 Pb1 N12 C21 C22 176.8(6) . . . . ?
 Pb1 N12 C21 C20 -9.4(9) . . . . ?
 Pb1 N14 C31 C32 178.2(7) . . . . ?
 Pb1 N14 C31 C30 2.5(10) . . . . ?
 Pb1 N14 C35 C34 -178.2(7) . . . . ?
 Pb1 N13 C30 C31 -9.2(10) . . . . ?
 Pb1 N13 C30 C29 173.8(7) . . . . ?
 Pb1 B7 B8 B4 96.6(7) . . . . ?
 Pb1 B7 B8 B5 142.5(8) . . . . ?
 Pb1 B7 B8 B9 -157.6(9) . . . . ?
 Pb1 B7 B8 B10 -109.7(9) . . . . ?
 Pb1 B7 B10 B6 -179.5(8) . . . . ?
 Pb1 B7 B10 B8 65.9(8) . . . . ?
 Pb1 B7 B10 B9 121.6(8) . . . . ?
 Pb1 B8 B9 B2 -111.1(19) . . . . ?
 Pb1 B8 B9 B5 -154.7(19) . . . . ?
 Pb1 B8 B9 B6 -50(2) . . . . ?
 Pb1 B8 B9 B10 -1.1(19) . . . . ?
 Pb1 B8 B10 B6 -122.9(8) . . . . ?
 Pb1 B8 B10 B7 -65.0(8) . . . . ?
 Pb1 B8 B10 B9 179.4(9) . . . . ?
 Pb2 O1 C1 C2 55.9(17) . . . . ?
 Pb2 O1 B2 B1 -130.7(11) . . . . ?
 Pb2 O1 B2 B3 152.7(13) . . . . ?
 Pb2 O1 B2 B5 -54.9(18) . . . . ?
 Pb2 O1 B2 B6 81.9(10) . . . . ?
 Pb2 O1 B2 B9 16.6(13) . . . . ?
 Pb2 O3A N7A O4A 175(3) . . . . ?
 Pb2 O3A N7A O5A -2(5) . . . . ?
 Pb2 O3B N7B O4B 4.6(12) . . . . ?
 Pb2 O3B N7B O5B -175.4(12) . . . . ?
 Pb2 N9 C15 C14 -176.5(6) . . . . ?
 O1 C1 C2 O2 -63(2) . . . . ?
 O1 B2 B3 B1 111.2(18) . . . . ?
 O1 B2 B3 B4 160.7(16) . . . . ?
 O1 B2 B3 B6 -95.2(17) . . . . ?
 O1 B2 B3 B7 -139.1(16) . . . . ?
 O1 B2 B5 B1 -112.0(18) . . . . ?
 O1 B2 B5 B4 -161.3(16) . . . . ?
 O1 B2 B5 B8 140.0(15) . . . . ?
 O1 B2 B5 B9 97.4(17) . . . . ?
 O1 B2 B6 B3 128.4(13) . . . . ?
 O1 B2 B6 B7 172.2(11) . . . . ?
 O1 B2 B6 B9 -105.1(12) . . . . ?
 O1 B2 B6 B10 -127.5(12) . . . . ?
 O1 B2 B9 B5 -125.8(12) . . . . ?
 O1 B2 B9 B6 103.8(12) . . . . ?
 O1 B2 B9 B8 -170.1(10) . . . . ?
 O1 B2 B9 B10 126.8(12) . . . . ?
 O2 C3A C4A N1A 107(39) . . . . ?
 O2 C3A C5A N4A -90(6) . . . . ?
 O2 C3B C4B N1B 104(5) . . . . ?
 O2 C3B C5B N4B -49(7) . . . . ?
 N2A N1A C4A C3A 66(46) . . . . ?
 N2B N1B C4B C3B 126(7) . . . . ?
 N5A N4A C5A C3A 55(11) . . . . ?
 N5B N4B C5B C3B 150(6) . . . . ?
 N7A O5A N7A O3A 95(5) 2 . . . ?
 N7A O5A N7A O4A -83(4) 2 . . . ?
 N12 C25 C24 C23 0.0 . . . . ?
 N12 C21 C20 C19 -166.9(6) . . . . ?
 N12 C21 C20 N11 12.2(10) . . . . ?
 C25 N12 C21 C22 0.0 . . . . ?
 C25 N12 C21 C20 173.8(10) . . . . ?
 C25 C24 C23 C22 0.0 . . . . ?
 C24 C23 C22 C21 0.0 . . . . ?
 C23 C22 C21 N12 0.0 . . . . ?
 C23 C22 C21 C20 -173.3(10) . . . . ?
 C22 C21 C20 C19 6.6(11) . . . . ?
 C22 C21 C20 N11 -174.3(6) . . . . ?
 C21 N12 C25 C24 0.0 . . . . ?
 C21 C20 C19 C18 179.1(10) . . . . ?
 C21 C20 N11 Pb1 -9.5(9) . . . . ?
 C21 C20 N11 C16 -179.1(10) . . . . ?
 N14 C31 C32 C33 0.0 . . . . ?
 N14 C31 C30 N13 4.2(12) . . . . ?
 N14 C31 C30 C29 -178.8(6) . . . . ?
 C31 N14 C35 C34 0.0 . . . . ?
 C31 C32 C33 C34 0.0 . . . . ?
 C31 C30 C29 C28 -176.9(12) . . . . ?
 C32 C31 C30 N13 -171.3(6) . . . . ?
 C32 C31 C30 C29 5.7(13) . . . . ?
 C32 C33 C34 C35 0.0 . . . . ?
 C33 C34 C35 N14 0.0 . . . . ?
 C35 N14 C31 C32 0.0 . . . . ?
 C35 N14 C31 C30 -175.7(11) . . . . ?
 C1 O1 B2 B1 11.3(19) . . . . ?
 C1 O1 B2 B3 -65(2) . . . . ?
 C1 O1 B2 B5 87.1(19) . . . . ?
 C1 O1 B2 B6 -136.1(13) . . . . ?
 C1 O1 B2 B9 158.6(13) . . . . ?
 C2 O2 C3A C4A -97(7) . . . . ?
 C2 O2 C3A C5A 148(3) . . . . ?
 C2 O2 C3B C4B -135(3) . . . . ?
 C2 O2 C3B C5B 113(4) . . . . ?
 C3A O2 C2 C1 177(3) . . . . ?
 C3B O2 C2 C1 170(2) . . . . ?
 C4A N1A N2A N3A 92(43) . . . . ?
 C4A C3A C5A N4A 176(6) . . . . ?
 C4B N1B N2B N3B 32(30) . . . . ?
 C4B C3B C5B N4B -150(5) . . . . ?
 C5A N4A N5A N6A -11(73) . . . . ?
 C5A C3A C4A N1A -152(39) . . . . ?
 C5B N4B N5B N6B 149(18) . . . . ?
 C5B C3B C4B N1B -148(6) . . . . ?
 C10 C9 C8 C7 0.0 . . . . ?
 C10 C11 N9 Pb2 -6.5(8) . . . . ?
 C10 C11 N9 C15 177.0(9) . . . . ?
 C10 C11 C12 C13 -176.8(9) . . . . ?
 C9 C10 N8 Pb2 -175.6(6) . . . . ?
 C9 C10 N8 C6 0.0 . . . . ?
 C9 C10 C11 N9 -178.0(5) . . . . ?
 C9 C10 C11 C12 -1.1(10) . . . . ?
 C9 C8 C7 C6 0.0 . . . . ?
 C8 C7 C6 N8 0.0 . . . . ?
 C7 C6 N8 Pb2 175.7(6) . . . . ?
 C7 C6 N8 C10 0.0 . . . . ?
 N8 C10 C9 C8 0.0 . . . . ?
 N8 C10 C11 N9 0.6(9) . . . . ?
 N8 C10 C11 C12 177.5(5) . . . . ?
 C11 C10 C9 C8 178.6(9) . . . . ?
 C11 C10 N8 Pb2 5.7(8) . . . . ?
 C11 C10 N8 C6 -178.7(9) . . . . ?
 C11 N9 C15 C14 0.0 . . . . ?
 N9 C11 C12 C13 0.0 . . . . ?
 N9 C15 C14 C13 0.0 . . . . ?
 C15 C14 C13 C12 0.0 . . . . ?
 C14 C13 C12 C11 0.0 . . . . ?
 C12 C11 N9 Pb2 176.6(6) . . . . ?
 C12 C11 N9 C15 0.0 . . . . ?
 C20 C19 C18 C17 0.0 . . . . ?
 C19 C20 N11 Pb1 169.6(6) . . . . ?
 C19 C20 N11 C16 0.0 . . . . ?
 C19 C18 C17 C16 0.0 . . . . ?
 C18 C17 C16 N11 0.0 . . . . ?
 C17 C16 N11 Pb1 -169.8(6) . . . . ?
 C17 C16 N11 C20 0.0 . . . . ?
 N11 C20 C19 C18 0.0 . . . . ?
 C26 N13 C30 C31 177.0(11) . . . . ?
 C26 N13 C30 C29 0.0 . . . . ?
 N13 C26 C27 C28 0.0 . . . . ?
 N13 C30 C29 C28 0.0 . . . . ?
 C30 C31 C32 C33 175.3(12) . . . . ?
 C30 C29 C28 C27 0.0 . . . . ?
 C29 C28 C27 C26 0.0 . . . . ?
 C27 C26 N13 Pb1 -173.9(7) . . . . ?
 C27 C26 N13 C30 0.0 . . . . ?
 B1 B2 B3 B4 49.5(9) . . . . ?
 B1 B2 B3 B6 153.6(11) . . . . ?
 B1 B2 B3 B7 109.7(11) . . . . ?
 B1 B2 B5 B4 -49.3(9) . . . . ?
 B1 B2 B5 B8 -108.0(11) . . . . ?
 B1 B2 B5 B9 -150.5(12) . . . . ?
 B1 B2 B6 B3 -23.7(10) . . . . ?
 B1 B2 B6 B7 20.1(13) . . . . ?
 B1 B2 B6 B9 102.8(12) . . . . ?
 B1 B2 B6 B10 80.5(14) . . . . ?
 B1 B2 B9 B5 26.4(10) . . . . ?
 B1 B2 B9 B6 -104.0(12) . . . . ?
 B1 B2 B9 B8 -17.9(13) . . . . ?
 B1 B2 B9 B10 -81.0(13) . . . . ?
 B1 B3 B4 B5 48.8(9) . . . . ?
 B1 B3 B4 B7 152.8(12) . . . . ?
 B1 B3 B4 B8 107.1(12) . . . . ?
 B1 B3 B6 B2 23.6(10) . . . . ?
 B1 B3 B6 B7 -104.1(12) . . . . ?
 B1 B3 B6 B9 -21.5(14) . . . . ?
 B1 B3 B6 B10 -79.2(14) . . . . ?
 B1 B3 B7 Pb1 -58.2(18) . . . . ?
 B1 B3 B7 B4 -24.4(10) . . . . ?
 B1 B3 B7 B6 102.7(12) . . . . ?
 B1 B3 B7 B8 19.7(14) . . . . ?
 B1 B3 B7 B10 78.8(14) . . . . ?
 B1 B4 B5 B2 50.9(9) . . . . ?
 B1 B4 B5 B8 154.2(11) . . . . ?
 B1 B4 B5 B9 110.1(11) . . . . ?
 B1 B4 B7 Pb1 -175.6(9) . . . . ?
 B1 B4 B7 B3 24.5(10) . . . . ?
 B1 B4 B7 B6 -21.3(13) . . . . ?
 B1 B4 B7 B8 -102.5(12) . . . . ?
 B1 B4 B7 B10 -78.9(14) . . . . ?
 B1 B4 B8 Pb1 176.5(9) . . . . ?
 B1 B4 B8 B5 -22.8(10) . . . . ?
 B1 B4 B8 B7 104.2(11) . . . . ?
 B1 B4 B8 B9 23.7(13) . . . . ?
 B1 B4 B8 B10 81.1(13) . . . . ?
 B1 B5 B8 Pb1 56.5(17) . . . . ?
 B1 B5 B8 B4 22.8(10) . . . . ?
 B1 B5 B8 B7 -22.1(13) . . . . ?
 B1 B5 B8 B9 -103.3(11) . . . . ?
 B1 B5 B8 B10 -80.2(13) . . . . ?
 B1 B5 B9 B2 -26.7(11) . . . . ?
 B1 B5 B9 B6 16.6(14) . . . . ?
 B1 B5 B9 B8 101.9(12) . . . . ?
 B1 B5 B9 B10 76.3(15) . . . . ?
 B2 O1 C1 C2 -84.9(17) . . . . ?
 B2 B1 B3 B4 -114.6(11) . . . . ?
 B2 B1 B3 B6 -24.3(11) . . . . ?
 B2 B1 B3 B7 -89.0(12) . . . . ?
 B2 B1 B4 B3 57.7(9) . . . . ?
 B2 B1 B4 B5 -57.3(9) . . . . ?
 B2 B1 B4 B7 32.7(13) . . . . ?
 B2 B1 B4 B8 -33.7(12) . . . . ?
 B2 B1 B5 B4 113.9(10) . . . . ?
 B2 B1 B5 B8 90.2(11) . . . . ?
 B2 B1 B5 B9 27.2(11) . . . . ?
 B2 B3 B4 B1 -49.7(10) . . . . ?
 B2 B3 B4 B5 -0.9(10) . . . . ?
 B2 B3 B4 B7 103.1(10) . . . . ?
 B2 B3 B4 B8 57.4(11) . . . . ?
 B2 B3 B6 B7 -127.8(10) . . . . ?
 B2 B3 B6 B9 -45.1(9) . . . . ?
 B2 B3 B6 B10 -102.9(11) . . . . ?
 B2 B3 B7 Pb1 -117.0(13) . . . . ?
 B2 B3 B7 B4 -83.2(10) . . . . ?
 B2 B3 B7 B6 43.9(8) . . . . ?
 B2 B3 B7 B8 -39.1(11) . . . . ?
 B2 B3 B7 B10 20.0(13) . . . . ?
 B2 B5 B8 Pb1 116.4(12) . . . . ?
 B2 B5 B8 B4 82.7(9) . . . . ?
 B2 B5 B8 B7 37.8(11) . . . . ?
 B2 B5 B8 B9 -43.4(9) . . . . ?
 B2 B5 B8 B10 -20.3(13) . . . . ?
 B2 B5 B9 B6 43.4(10) . . . . ?
 B2 B5 B9 B8 128.6(10) . . . . ?
 B2 B5 B9 B10 103.0(12) . . . . ?
 B2 B6 B7 Pb1 109.6(19) . . . . ?
 B2 B6 B7 B3 -44.4(9) . . . . ?
 B2 B6 B7 B4 0.6(11) . . . . ?
 B2 B6 B7 B8 58.5(11) . . . . ?
 B2 B6 B7 B10 108.4(10) . . . . ?
 B2 B6 B9 B5 -42.5(10) . . . . ?
 B2 B6 B9 B8 -103.0(11) . . . . ?
 B2 B6 B9 B10 -154.8(12) . . . . ?
 B2 B6 B10 B7 -90.5(12) . . . . ?
 B2 B6 B10 B8 -32.4(13) . . . . ?
 B2 B6 B10 B9 23.4(11) . . . . ?
 B2 B9 B10 B6 -24.0(11) . . . . ?
 B2 B9 B10 B7 34.3(13) . . . . ?
 B2 B9 B10 B8 91.7(12) . . . . ?
 B3 B1 B2 O1 -122.9(14) . . . . ?
 B3 B1 B2 B5 116.7(11) . . . . ?
 B3 B1 B2 B6 24.7(11) . . . . ?
 B3 B1 B2 B9 89.2(11) . . . . ?
 B3 B1 B4 B5 -115.0(11) . . . . ?
 B3 B1 B4 B7 -25.0(11) . . . . ?
 B3 B1 B4 B8 -91.4(11) . . . . ?
 B3 B1 B5 B2 -56.5(10) . . . . ?
 B3 B1 B5 B4 57.4(10) . . . . ?
 B3 B1 B5 B8 33.7(13) . . . . ?
 B3 B1 B5 B9 -29.2(14) . . . . ?
 B3 B2 B5 B1 48.4(9) . . . . ?
 B3 B2 B5 B4 -0.9(10) . . . . ?
 B3 B2 B5 B8 -59.6(11) . . . . ?
 B3 B2 B5 B9 -102.2(10) . . . . ?
 B3 B2 B6 B7 43.8(9) . . . . ?
 B3 B2 B6 B9 126.6(10) . . . . ?
 B3 B2 B6 B10 104.2(12) . . . . ?
 B3 B2 B9 B5 84.9(10) . . . . ?
 B3 B2 B9 B6 -45.4(9) . . . . ?
 B3 B2 B9 B8 40.7(11) . . . . ?
 B3 B2 B9 B10 -22.5(13) . . . . ?
 B3 B4 B5 B1 -49.9(9) . . . . ?
 B3 B4 B5 B2 0.9(10) . . . . ?
 B3 B4 B5 B8 104.2(10) . . . . ?
 B3 B4 B5 B9 60.1(11) . . . . ?
 B3 B4 B7 Pb1 159.9(8) . . . . ?
 B3 B4 B7 B6 -45.9(9) . . . . ?
 B3 B4 B7 B8 -127.1(11) . . . . ?
 B3 B4 B7 B10 -103.4(12) . . . . ?
 B3 B4 B8 Pb1 116.8(8) . . . . ?
 B3 B4 B8 B5 -82.5(10) . . . . ?
 B3 B4 B8 B7 44.5(9) . . . . ?
 B3 B4 B8 B9 -36.0(12) . . . . ?
 B3 B4 B8 B10 21.4(14) . . . . ?
 B3 B6 B7 Pb1 153.9(19) . . . . ?
 B3 B6 B7 B4 44.9(9) . . . . ?
 B3 B6 B7 B8 102.8(10) . . . . ?
 B3 B6 B7 B10 152.8(11) . . . . ?
 B3 B6 B9 B2 45.2(9) . . . . ?
 B3 B6 B9 B5 2.7(13) . . . . ?
 B3 B6 B9 B8 -57.7(12) . . . . ?
 B3 B6 B9 B10 -109.5(12) . . . . ?
 B3 B6 B10 B7 -25.1(10) . . . . ?
 B3 B6 B10 B8 33.0(13) . . . . ?
 B3 B6 B10 B9 88.8(12) . . . . ?
 B3 B7 B8 Pb1 -141.2(9) . . . . ?
 B3 B7 B8 B4 -44.6(9) . . . . ?
 B3 B7 B8 B5 1.3(12) . . . . ?
 B3 B7 B8 B9 61.3(11) . . . . ?
 B3 B7 B8 B10 109.1(11) . . . . ?
 B3 B7 B10 B6 25.6(10) . . . . ?
 B3 B7 B10 B8 -89.1(11) . . . . ?
 B3 B7 B10 B9 -33.3(13) . . . . ?
 B4 B1 B2 O1 179.7(12) . . . . ?
 B4 B1 B2 B3 -57.4(9) . . . . ?
 B4 B1 B2 B5 59.3(9) . . . . ?
 B4 B1 B2 B6 -32.6(13) . . . . ?
 B4 B1 B2 B9 31.8(12) . . . . ?
 B4 B1 B3 B2 114.6(11) . . . . ?
 B4 B1 B3 B6 90.3(12) . . . . ?
 B4 B1 B3 B7 25.6(11) . . . . ?
 B4 B1 B5 B2 -113.9(10) . . . . ?
 B4 B1 B5 B8 -23.7(10) . . . . ?
 B4 B1 B5 B9 -86.7(11) . . . . ?
 B4 B3 B6 B2 82.4(10) . . . . ?
 B4 B3 B6 B7 -45.4(9) . . . . ?
 B4 B3 B6 B9 37.2(12) . . . . ?
 B4 B3 B6 B10 -20.5(13) . . . . ?
 B4 B3 B7 Pb1 -33.8(13) . . . . ?
 B4 B3 B7 B6 127.1(10) . . . . ?
 B4 B3 B7 B8 44.1(9) . . . . ?
 B4 B3 B7 B10 103.2(11) . . . . ?
 B4 B5 B8 Pb1 33.7(12) . . . . ?
 B4 B5 B8 B7 -44.9(9) . . . . ?
 B4 B5 B8 B9 -126.1(10) . . . . ?
 B4 B5 B8 B10 -103.0(11) . . . . ?
 B4 B5 B9 B2 -83.8(10) . . . . ?
 B4 B5 B9 B6 -40.5(12) . . . . ?
 B4 B5 B9 B8 44.8(9) . . . . ?
 B4 B5 B9 B10 19.2(14) . . . . ?
 B4 B7 B8 Pb1 -96.6(7) . . . . ?
 B4 B7 B8 B5 45.9(9) . . . . ?
 B4 B7 B8 B9 105.9(11) . . . . ?
 B4 B7 B8 B10 153.7(12) . . . . ?
 B4 B7 B10 B6 90.6(12) . . . . ?
 B4 B7 B10 B8 -24.1(11) . . . . ?
 B4 B7 B10 B9 31.7(13) . . . . ?
 B4 B8 B9 B2 -3.1(11) . . . . ?
 B4 B8 B9 B5 -46.7(9) . . . . ?
 B4 B8 B9 B6 57.8(11) . . . . ?
 B4 B8 B9 B10 106.8(11) . . . . ?
 B4 B8 B10 B6 -33.7(14) . . . . ?
 B4 B8 B10 B7 24.2(11) . . . . ?
 B4 B8 B10 B9 -91.3(12) . . . . ?
 B5 B1 B2 O1 120.4(14) . . . . ?
 B5 B1 B2 B3 -116.7(11) . . . . ?
 B5 B1 B2 B6 -92.0(11) . . . . ?
 B5 B1 B2 B9 -27.6(10) . . . . ?
 B5 B1 B3 B2 55.6(10) . . . . ?
 B5 B1 B3 B4 -58.9(10) . . . . ?
 B5 B1 B3 B6 31.3(13) . . . . ?
 B5 B1 B3 B7 -33.4(14) . . . . ?
 B5 B1 B4 B3 115.0(11) . . . . ?
 B5 B1 B4 B7 90.0(11) . . . . ?
 B5 B1 B4 B8 23.6(10) . . . . ?
 B5 B2 B3 B1 -48.6(9) . . . . ?
 B5 B2 B3 B4 1.0(10) . . . . ?
 B5 B2 B3 B6 105.1(10) . . . . ?
 B5 B2 B3 B7 61.2(11) . . . . ?
 B5 B2 B6 B3 -83.4(10) . . . . ?
 B5 B2 B6 B7 -39.5(11) . . . . ?
 B5 B2 B6 B9 43.2(9) . . . . ?
 B5 B2 B6 B10 20.8(14) . . . . ?
 B5 B2 B9 B6 -130.4(10) . . . . ?
 B5 B2 B9 B8 -44.3(9) . . . . ?
 B5 B2 B9 B10 -107.5(12) . . . . ?
 B5 B4 B7 Pb1 -117.5(8) . . . . ?
 B5 B4 B7 B3 82.6(10) . . . . ?
 B5 B4 B7 B6 36.7(12) . . . . ?
 B5 B4 B7 B8 -44.5(9) . . . . ?
 B5 B4 B7 B10 -20.8(13) . . . . ?
 B5 B4 B8 Pb1 -160.7(7) . . . . ?
 B5 B4 B8 B7 127.0(10) . . . . ?
 B5 B4 B8 B9 46.5(9) . . . . ?
 B5 B4 B8 B10 103.9(12) . . . . ?
 B5 B8 B9 B2 43.6(9) . . . . ?
 B5 B8 B9 B6 104.5(10) . . . . ?
 B5 B8 B9 B10 153.5(11) . . . . ?
 B5 B8 B10 B6 32.9(13) . . . . ?
 B5 B8 B10 B7 90.7(11) . . . . ?
 B5 B8 B10 B9 -24.8(11) . . . . ?
 B5 B9 B10 B6 -90.1(12) . . . . ?
 B5 B9 B10 B7 -31.8(13) . . . . ?
 B5 B9 B10 B8 25.6(11) . . . . ?
 B6 B2 B3 B1 -153.6(11) . . . . ?
 B6 B2 B3 B4 -104.1(10) . . . . ?
 B6 B2 B3 B7 -43.9(9) . . . . ?
 B6 B2 B5 B1 108.2(11) . . . . ?
 B6 B2 B5 B4 58.9(11) . . . . ?
 B6 B2 B5 B8 0.3(12) . . . . ?
 B6 B2 B5 B9 -42.3(9) . . . . ?
 B6 B2 B9 B5 130.4(10) . . . . ?
 B6 B2 B9 B8 86.1(10) . . . . ?
 B6 B2 B9 B10 22.9(10) . . . . ?
 B6 B3 B4 B1 -108.3(11) . . . . ?
 B6 B3 B4 B5 -59.5(10) . . . . ?
 B6 B3 B4 B7 44.6(9) . . . . ?
 B6 B3 B4 B8 -1.1(12) . . . . ?
 B6 B3 B7 Pb1 -160.9(14) . . . . ?
 B6 B3 B7 B4 -127.1(10) . . . . ?
 B6 B3 B7 B8 -83.0(9) . . . . ?
 B6 B3 B7 B10 -23.9(9) . . . . ?
 B6 B7 B8 Pb1 158.2(9) . . . . ?
 B6 B7 B8 B4 -105.3(11) . . . . ?
 B6 B7 B8 B5 -59.3(11) . . . . ?
 B6 B7 B8 B9 0.6(11) . . . . ?
 B6 B7 B8 B10 48.5(10) . . . . ?
 B6 B7 B10 B8 -114.7(11) . . . . ?
 B6 B7 B10 B9 -58.9(9) . . . . ?
 B6 B9 B10 B7 58.3(10) . . . . ?
 B6 B9 B10 B8 115.7(11) . . . . ?
 B7 B3 B4 B1 -152.8(12) . . . . ?
 B7 B3 B4 B5 -104.0(10) . . . . ?
 B7 B3 B4 B8 -45.7(10) . . . . ?
 B7 B3 B6 B2 127.8(10) . . . . ?
 B7 B3 B6 B9 82.7(10) . . . . ?
 B7 B3 B6 B10 24.9(10) . . . . ?
 B7 B4 B5 B1 -108.4(11) . . . . ?
 B7 B4 B5 B2 -57.5(11) . . . . ?
 B7 B4 B5 B8 45.7(9) . . . . ?
 B7 B4 B5 B9 1.7(12) . . . . ?
 B7 B4 B8 Pb1 72.3(7) . . . . ?
 B7 B4 B8 B5 -127.0(10) . . . . ?
 B7 B4 B8 B9 -80.5(10) . . . . ?
 B7 B4 B8 B10 -23.2(10) . . . . ?
 B7 B6 B9 B2 103.6(10) . . . . ?
 B7 B6 B9 B5 61.1(12) . . . . ?
 B7 B6 B9 B8 0.7(11) . . . . ?
 B7 B6 B9 B10 -51.1(10) . . . . ?
 B7 B6 B10 B8 58.2(10) . . . . ?
 B7 B6 B10 B9 113.9(11) . . . . ?
 B7 B8 B9 B2 -61.5(10) . . . . ?
 B7 B8 B9 B5 -105.1(10) . . . . ?
 B7 B8 B9 B6 -0.6(11) . . . . ?
 B7 B8 B9 B10 48.4(10) . . . . ?
 B7 B8 B10 B6 -57.9(10) . . . . ?
 B7 B8 B10 B9 -115.5(11) . . . . ?
 B8 B4 B5 B1 -154.2(11) . . . . ?
 B8 B4 B5 B2 -103.3(10) . . . . ?
 B8 B4 B5 B9 -44.1(9) . . . . ?
 B8 B4 B7 Pb1 -73.0(7) . . . . ?
 B8 B4 B7 B3 127.1(11) . . . . ?
 B8 B4 B7 B6 81.2(10) . . . . ?
 B8 B4 B7 B10 23.7(10) . . . . ?
 B8 B5 B9 B2 -128.6(10) . . . . ?
 B8 B5 B9 B6 -85.3(10) . . . . ?
 B8 B5 B9 B10 -25.6(11) . . . . ?
 B8 B7 B10 B6 114.7(11) . . . . ?
 B8 B7 B10 B9 55.8(10) . . . . ?
 B8 B9 B10 B6 -115.7(11) . . . . ?
 B8 B9 B10 B7 -57.4(10) . . . . ?
 B9 B2 B3 B1 -109.0(11) . . . . ?
 B9 B2 B3 B4 -59.5(10) . . . . ?
 B9 B2 B3 B6 44.6(8) . . . . ?
 B9 B2 B3 B7 0.7(11) . . . . ?
 B9 B2 B5 B1 150.5(12) . . . . ?
 B9 B2 B5 B4 101.2(10) . . . . ?
 B9 B2 B5 B8 42.6(9) . . . . ?
 B9 B2 B6 B3 -126.6(10) . . . . ?
 B9 B2 B6 B7 -82.7(10) . . . . ?
 B9 B2 B6 B10 -22.4(11) . . . . ?
 B9 B5 B8 Pb1 159.8(14) . . . . ?
 B9 B5 B8 B4 126.1(10) . . . . ?
 B9 B5 B8 B7 81.2(9) . . . . ?
 B9 B5 B8 B10 23.2(10) . . . . ?
 B9 B6 B7 Pb1 50(2) . . . . ?
 B9 B6 B7 B3 -103.5(10) . . . . ?
 B9 B6 B7 B4 -58.5(11) . . . . ?
 B9 B6 B7 B8 -0.6(11) . . . . ?
 B9 B6 B7 B10 49.3(9) . . . . ?
 B9 B6 B10 B7 -113.9(11) . . . . ?
 B9 B6 B10 B8 -55.7(10) . . . . ?
 B9 B8 B10 B6 57.7(10) . . . . ?
 B9 B8 B10 B7 115.5(11) . . . . ?
 B10 B6 B7 Pb1 1.1(18) . . . . ?
 B10 B6 B7 B3 -152.8(11) . . . . ?
 B10 B6 B7 B4 -107.9(11) . . . . ?
 B10 B6 B7 B8 -50.0(9) . . . . ?
 B10 B6 B9 B2 154.8(12) . . . . ?
 B10 B6 B9 B5 112.2(12) . . . . ?
 B10 B6 B9 B8 51.8(10) . . . . ?
 B10 B7 B8 Pb1 109.7(9) . . . . ?
 B10 B7 B8 B4 -153.7(12) . . . . ?
 B10 B7 B8 B5 -107.8(11) . . . . ?
 B10 B7 B8 B9 -47.8(10) . . . . ?
 B10 B8 B9 B2 -110.0(11) . . . . ?
 B10 B8 B9 B5 -153.5(11) . . . . ?
 B10 B8 B9 B6 -49.1(10) . . . . ?

_shelx_res_file
;
TITL mo_23kub21_0m_a.res in P2/n
    mo_23kub21_0m_a.res
    created by SHELXL-2018/3 at 16:47:00 on 04-Dec-2023
REM Old TITL mo_23kub21_0m in P2/n
REM SHELXT solution in P2/n
REM R1 0.219, Rweak 0.029, Alpha 0.085, Orientation as input
REM Formula found by SHELXT: C40 B10B N13 O5B Pb2
CELL 0.71073 16.8622 17.0582 18.224 90 109.153 90
ZERR 4 0.0008 0.0008 0.0009 0 0.002 0
LATT 1
SYMM 0.5-X,+Y,0.5-Z
SFAC C H B N O Pb
UNIT 140 154 40 46 32.5 8
EADP N12 C25 C24 C23 C22 C21 C20 C19 C18 C17 C16 N11
EADP C26 N13 C30 C29 C28 C27 N14 C31 C32 C33 C34 C35
EADP O7B O6B O8B O7A O6A O8A N10B N10A
EADP N9 C11 C15 C14 C12 C13 N8 C10 C9 C6 C8 C7
EADP B8 B2 B3 B4 B9 B6 B10 B7 B1
EADP C1 C2 O2
DFIX 1.48 O2 C3A
DFIX 1.2 N1B N2B
DFIX 1.14 N2B N3B
EADP C4B N1B
DFIX 1.52 C3B C5B
DFIX 1.52 C5B C3B
EADP N5B C5B
DFIX 1.52 C5A C3A
EADP C5A C5B
EADP O5A O3A O4A N7A O3B O4B O5B N7B
DFIX 1.48 C11 C10
DFIX 1.48 0.01 C21 C20
DFIX 1.48 0.01 C5B N4B
DFIX 1.19 0.01 N4B N5B
DFIX 2.32 N4B N6B
DFIX 1.48 0.01 C5A N4A
DFIX 1.14 0.01 N6A N5B
DFIX 1.19 0.01 N5B N4A
DFIX 2.32 0.01 N6A N4A
EADP C5B N5B C5A N4B N6B N4A N6A
EADP C5B C5A C3A C3B
DFIX 1.19 0.01 N5B N4B
DFIX 1.19 0.01 N4A N5A
DFIX 1.14 0.01 N6A N5A
DFIX 1.14 0.01 N5B N6B
EADP N5A N5B
DFIX 2.49 C3A N4A
DFIX 2.49 C3B N1B
DFIX 1.52 C3B C4B
DFIX 1.48 0.01 C4B N1B
DFIX 2.49 N1B C3B
DFIX 2.32 0.01 N1B N3B
DFIX 1.52 C4A C3A
DFIX 1.48 0.01 N1A C4A
DFIX 1.19 0.01 N1A N2A
DFIX 1.14 0.01 N2A N3A
EADP C4B N1B N3B C4A N1A N3A N2A N2B
EADP C4B C5A
DFIX 2.32 0.01 C5B N5B
DFIX 2.32 0.01 C4B N2B
DFIX 2.32 0.01 C5A N5A
DFIX 2.32 0.01 C4A N2A
EADP C36 C37 N15
DFIX 2.5 C3B N4B
DFIX 1.52 C1 C2
DFIX 1.48 C2 O2
DFIX 1.72 B6 B9
DFIX 3.5 C3A N6A
DFIX 1.12 0.01 B7 H7a
DFIX 1.12 0.01 B8 H8a

L.S. 99
PLAN  19
SIZE 0.01 0.07 0.2
TEMP -123.15
CONF
BIND B7 Pb1
BIND B8 Pb1
BIND H7a Pb1
CONN 24 Pb1
BIND H8a Pb1
LIST 4
MORE -1
BOND $H
fmap 2
acta
OMIT -1 1 1
OMIT 2 0 0
OMIT 2 2 0
REM <olex2.extras>
REM <HklSrc "%.\\mo_23kub21_0m_a.hkl">
REM </olex2.extras>

WGHT    0.076200   41.101097
FVAR       0.14785
PB1   6    0.252787    0.906101    0.006037    11.00000    0.04295    0.04790 =
         0.04358    0.01040    0.00656   -0.00773
H7A   2    0.398035    0.874327    0.132798    11.00000    0.02425
H8A   2    0.270561    0.728260    0.028337    11.00000    0.00747
PB2   6    0.429845    0.494307    0.243183    11.00000    0.10158    0.05827 =
         0.03558   -0.00015    0.01950    0.00185
O1    5    0.525341    0.599096    0.220311    11.00000    0.06874    0.05924 =
         0.07252    0.00415    0.01328    0.00746
O2    5    0.553818    0.445185    0.175234    11.00000    0.16205    0.08303 =
         0.12741    0.02206    0.08590    0.01569
PART 1
O3A   5    0.357793    0.430857    0.336112    10.40000    0.17313    0.06356 =
         0.11944    0.01032    0.05602    0.01093
PART 2
AFIX   6
O3B   5    0.373652    0.386370    0.323691    10.60000    0.17313    0.06356 =
         0.11944    0.01032    0.05602    0.01093
O4B   5    0.423056    0.324706    0.244600    10.60000    0.17313    0.06356 =
         0.11944    0.01032    0.05602    0.01093
O5B   5    0.362877    0.260430    0.313813    10.60000    0.17313    0.06356 =
         0.11944    0.01032    0.05602    0.01093
N7B   4    0.386538    0.323788    0.294061    10.60000    0.17313    0.06356 =
         0.11944    0.01032    0.05602    0.01093
AFIX   0
PART 1
O4A   5    0.236290    0.421425    0.346937    10.40000    0.17313    0.06356 =
         0.11944    0.01032    0.05602    0.01093
O5A   5    0.250000    0.499944    0.250000    10.40000    0.17313    0.06356 =
         0.11944    0.01032    0.05602    0.01093
O6A   5    0.171743    0.852175   -0.132403    10.50000    0.06232    0.06251 =
         0.05317    0.01521   -0.00586   -0.01586
PART 2
O6B   5    0.160055    0.872209   -0.135958    10.50000    0.06232    0.06251 =
         0.05317    0.01521   -0.00586   -0.01586
PART 1
O7A   5    0.095518    0.836331   -0.061123    10.50000    0.06232    0.06251 =
         0.05317    0.01521   -0.00586   -0.01586
PART 2
O7B   5    0.102025    0.841749   -0.046759    10.50000    0.06232    0.06251 =
         0.05317    0.01521   -0.00586   -0.01586
PART 1
O8A   5    0.047225    0.794689   -0.163116    10.50000    0.06232    0.06251 =
         0.05317    0.01521   -0.00586   -0.01586
PART 2
O8B   5    0.039530    0.824561   -0.186501    10.50000    0.06232    0.06251 =
         0.05317    0.01521   -0.00586   -0.01586
PART -1
N1A   4    0.360918    0.442396    0.040726    10.20000    0.26159    0.10425 =
         0.21394   -0.06950    0.16381   -0.03026
PART -2
N1B   4    0.373219    0.408917    0.047639    10.30000    0.26159    0.10425 =
         0.21394   -0.06950    0.16381   -0.03026
PART -1
N2A   4    0.319905    0.412427   -0.018626    10.20000    0.26159    0.10425 =
         0.21394   -0.06950    0.16381   -0.03026
PART -2
N2B   4    0.315083    0.372005    0.006408    10.30000    0.26159    0.10425 =
         0.21394   -0.06950    0.16381   -0.03026
PART -1
N3A   4    0.273483    0.376047   -0.066132    10.20000    0.26159    0.10425 =
         0.21394   -0.06950    0.16381   -0.03026
PART -2
N3B   4    0.263205    0.326125   -0.016920    10.30000    0.26159    0.10425 =
         0.21394   -0.06950    0.16381   -0.03026
PART -1
N4A   4    0.631099    0.279241    0.203025    10.20000    0.26159    0.10425 =
         0.21394   -0.06950    0.16381   -0.03026
PART -2
N4B   4    0.673524    0.335011    0.166774    10.30000    0.26159    0.10425 =
         0.21394   -0.06950    0.16381   -0.03026
PART -1
N5A   4    0.689251    0.321322    0.231884    10.20000    0.26159    0.10425 =
         0.21394   -0.06950    0.16381   -0.03026
PART -2
N5B   4    0.719294    0.295156    0.216694    10.30000    0.26159    0.10425 =
         0.21394   -0.06950    0.16381   -0.03026
PART -1
N6A   4    0.734672    0.372298    0.254967    10.20000    0.26159    0.10425 =
         0.21394   -0.06950    0.16381   -0.03026
PART -2
N6B   4    0.780906    0.265800    0.253041    10.30000    0.26159    0.10425 =
         0.21394   -0.06950    0.16381   -0.03026
PART 1
N7A   4    0.282885    0.449939    0.313353    10.40000    0.17313    0.06356 =
         0.11944    0.01032    0.05602    0.01093
N10A  4    0.097633    0.833107   -0.112516    10.50000    0.06232    0.06251 =
         0.05317    0.01521   -0.00586   -0.01586
PART 2
N10B  4    0.106110    0.836186   -0.128983    10.50000    0.06232    0.06251 =
         0.05317    0.01521   -0.00586   -0.01586
PART 0
AFIX  66
N12   4    0.339447    1.032530    0.056066    11.00000    0.07520    0.07308 =
         0.07122   -0.00352    0.02908   -0.01344
C25   1    0.339976    1.064795    0.126264    11.00000    0.07520    0.07308 =
         0.07122   -0.00352    0.02908   -0.01344
AFIX  43
H25   2    0.311229    1.039196    0.156420    11.00000   -1.20000
AFIX  65
C24   1    0.382567    1.134516    0.152338    11.00000    0.07520    0.07308 =
         0.07122   -0.00352    0.02908   -0.01344
AFIX  43
H24   2    0.382928    1.156568    0.200314    11.00000   -1.20000
AFIX  65
C23   1    0.424629    1.171972    0.108214    11.00000    0.07520    0.07308 =
         0.07122   -0.00352    0.02908   -0.01344
AFIX  43
H23   2    0.453738    1.219622    0.126035    11.00000   -1.20000
AFIX  65
C22   1    0.424101    1.139707    0.038017    11.00000    0.07520    0.07308 =
         0.07122   -0.00352    0.02908   -0.01344
AFIX  43
H22   2    0.452848    1.165307    0.007860    11.00000   -1.20000
AFIX  65
C21   1    0.381510    1.069986    0.011942    11.00000    0.07520    0.07308 =
         0.07122   -0.00352    0.02908   -0.01344
AFIX  66
N14   4    0.166953    0.953715    0.090104    11.00000    0.07274    0.10861 =
         0.06693    0.04587    0.03085    0.02497
C31   1    0.117129    1.020296    0.068903    11.00000    0.07274    0.10861 =
         0.06693    0.04587    0.03085    0.02497
C32   1    0.068749    1.044757    0.113421    11.00000    0.07274    0.10861 =
         0.06693    0.04587    0.03085    0.02497
AFIX  43
H32   2    0.034697    1.090262    0.098931    11.00000   -1.20000
AFIX  65
C33   1    0.070194    1.002636    0.179139    11.00000    0.07274    0.10861 =
         0.06693    0.04587    0.03085    0.02497
AFIX  43
H33   2    0.037128    1.019354    0.209565    11.00000   -1.20000
AFIX  65
C34   1    0.120017    0.936054    0.200341    11.00000    0.07274    0.10861 =
         0.06693    0.04587    0.03085    0.02497
AFIX  43
H34   2    0.121004    0.907266    0.245256    11.00000   -1.20000
AFIX  65
C35   1    0.168398    0.911593    0.155824    11.00000    0.07274    0.10861 =
         0.06693    0.04587    0.03085    0.02497
AFIX  43
H35   2    0.202450    0.866087    0.170315    11.00000   -1.20000
AFIX   0
C1    1    0.603446    0.573981    0.214665    11.00000    0.16205    0.08303 =
         0.12741    0.02206    0.08590    0.01569
AFIX  23
H1A   2    0.638387    0.552178    0.265296    11.00000   -1.20000
H1B   2    0.633393    0.619740    0.202988    11.00000   -1.20000
AFIX   0
C2    1    0.592704    0.512515    0.152227    11.00000    0.16205    0.08303 =
         0.12741    0.02206    0.08590    0.01569
AFIX  23
H2A   2    0.556575    0.532703    0.101299    11.00000   -1.20000
H2B   2    0.647867    0.497930    0.147997    11.00000   -1.20000
AFIX   0
PART -1
C3A   1    0.532594    0.377895    0.119645    10.40000    0.26159    0.10425 =
         0.21394   -0.06950    0.16381   -0.03026
PART -2
C3B   1    0.527319    0.385221    0.103865    10.60000    0.26159    0.10425 =
         0.21394   -0.06950    0.16381   -0.03026
PART -1
C4A   1    0.442690    0.408172    0.087053    10.20000    0.26159    0.10425 =
         0.21394   -0.06950    0.16381   -0.03026
PART -2
C4B   1    0.440654    0.368597    0.109058    10.30000    0.26159    0.10425 =
         0.21394   -0.06950    0.16381   -0.03026
PART -1
C5A   1    0.544521    0.310332    0.176531    10.20000    0.26159    0.10425 =
         0.21394   -0.06950    0.16381   -0.03026
PART -2
C5B   1    0.583948    0.314810    0.132003    10.30000    0.26159    0.10425 =
         0.21394   -0.06950    0.16381   -0.03026
PART 0
AFIX  66
C10   1    0.570321    0.514476    0.423190    11.00000    0.08424    0.06129 =
         0.05461    0.01305    0.02971    0.02996
C9    1    0.642739    0.500855    0.485774    11.00000    0.08424    0.06129 =
         0.05461    0.01305    0.02971    0.02996
AFIX  43
H9    2    0.655950    0.533565    0.530364    11.00000   -1.20000
AFIX  65
C8    1    0.695828    0.439373    0.483117    11.00000    0.08424    0.06129 =
         0.05461    0.01305    0.02971    0.02996
AFIX  43
H8    2    0.745323    0.430063    0.525890    11.00000   -1.20000
AFIX  65
C7    1    0.676499    0.391513    0.417876    11.00000    0.08424    0.06129 =
         0.05461    0.01305    0.02971    0.02996
AFIX  43
H7    2    0.712784    0.349493    0.416060    11.00000   -1.20000
AFIX  65
C6    1    0.604081    0.405134    0.355291    11.00000    0.08424    0.06129 =
         0.05461    0.01305    0.02971    0.02996
AFIX  43
H6    2    0.590871    0.372423    0.310702    11.00000   -1.20000
AFIX  65
N8    4    0.550991    0.466615    0.357947    11.00000    0.08424    0.06129 =
         0.05461    0.01305    0.02971    0.02996
AFIX  66
C11   1    0.511061    0.575009    0.421189    11.00000    0.08424    0.06129 =
         0.05461    0.01305    0.02971    0.02996
N9    4    0.440043    0.580171    0.355573    11.00000    0.08424    0.06129 =
         0.05461    0.01305    0.02971    0.02996
C15   1    0.378572    0.635627    0.352281    11.00000    0.08424    0.06129 =
         0.05461    0.01305    0.02971    0.02996
AFIX  43
H15   2    0.330035    0.639154    0.307435    11.00000   -1.20000
AFIX  65
C14   1    0.388119    0.685922    0.414607    11.00000    0.08424    0.06129 =
         0.05461    0.01305    0.02971    0.02996
AFIX  43
H14   2    0.346106    0.723823    0.412358    11.00000   -1.20000
AFIX  65
C13   1    0.459137    0.680761    0.480224    11.00000    0.08424    0.06129 =
         0.05461    0.01305    0.02971    0.02996
AFIX  43
H13   2    0.465661    0.715136    0.522821    11.00000   -1.20000
AFIX  65
C12   1    0.520608    0.625305    0.483516    11.00000    0.08424    0.06129 =
         0.05461    0.01305    0.02971    0.02996
AFIX  43
H12   2    0.569145    0.621777    0.528363    11.00000   -1.20000
AFIX  66
C20   1    0.384914    1.028234   -0.055825    11.00000    0.07520    0.07308 =
         0.07122   -0.00352    0.02908   -0.01344
C19   1    0.438331    1.050782   -0.096108    11.00000    0.07520    0.07308 =
         0.07122   -0.00352    0.02908   -0.01344
AFIX  43
H19   2    0.473473    1.095353   -0.079659    11.00000   -1.20000
AFIX  65
C18   1    0.440330    1.008117   -0.160459    11.00000    0.07520    0.07308 =
         0.07122   -0.00352    0.02908   -0.01344
AFIX  43
H18   2    0.476839    1.023528   -0.187991    11.00000   -1.20000
AFIX  65
C17   1    0.388912    0.942902   -0.184528    11.00000    0.07520    0.07308 =
         0.07122   -0.00352    0.02908   -0.01344
AFIX  43
H17   2    0.390279    0.913742   -0.228509    11.00000   -1.20000
AFIX  65
C16   1    0.335495    0.920353   -0.144245    11.00000    0.07520    0.07308 =
         0.07122   -0.00352    0.02908   -0.01344
AFIX  43
H16   2    0.300354    0.875782   -0.160696    11.00000   -1.20000
AFIX  65
N11   4    0.333495    0.963018   -0.079894    11.00000    0.07520    0.07308 =
         0.07122   -0.00352    0.02908   -0.01344
AFIX  66
C26   1    0.152989    1.052057   -0.117778    11.00000    0.07274    0.10861 =
         0.06693    0.04587    0.03085    0.02497
AFIX  43
H26   2    0.181911    1.027396   -0.148312    11.00000   -1.20000
AFIX  65
N13   4    0.156984    1.020420   -0.046363    11.00000    0.07274    0.10861 =
         0.06693    0.04587    0.03085    0.02497
C30   1    0.114667    1.056504   -0.001688    11.00000    0.07274    0.10861 =
         0.06693    0.04587    0.03085    0.02497
C29   1    0.068357    1.124225   -0.028427    11.00000    0.07274    0.10861 =
         0.06693    0.04587    0.03085    0.02497
AFIX  43
H29   2    0.039436    1.148887    0.002107    11.00000   -1.20000
AFIX  65
C28   1    0.064362    1.155864   -0.099842    11.00000    0.07274    0.10861 =
         0.06693    0.04587    0.03085    0.02497
AFIX  43
H28   2    0.032710    1.202149   -0.118117    11.00000   -1.20000
AFIX  65
C27   1    0.106677    1.119781   -0.144518    11.00000    0.07274    0.10861 =
         0.06693    0.04587    0.03085    0.02497
AFIX  43
H27   2    0.103947    1.141404   -0.193327    11.00000   -1.20000
AFIX   0
B1    3    0.503151    0.696872    0.090287    11.00000    0.05946    0.04567 =
         0.04361   -0.00416    0.00565   -0.00941
AFIX 153
H1    2    0.554139    0.680252    0.066411    11.00000   -1.20000
AFIX   0
B2    3    0.480490    0.661813    0.167392    11.00000    0.05946    0.04567 =
         0.04361   -0.00416    0.00565   -0.00941
B3    3    0.503254    0.765437    0.156359    11.00000    0.05946    0.04567 =
         0.04361   -0.00416    0.00565   -0.00941
AFIX 153
H3    2    0.561497    0.801136    0.182336    11.00000   -1.20000
AFIX   0
B4    3    0.428453    0.764226    0.058848    11.00000    0.05946    0.04567 =
         0.04361   -0.00416    0.00565   -0.00941
AFIX 153
H4    2    0.425458    0.799771    0.006333    11.00000   -1.20000
AFIX   0
B5    3    0.407504    0.658986    0.070292    11.00000    0.06275    0.04317 =
         0.04326   -0.01293    0.01775   -0.01792
AFIX 153
H5    2    0.388840    0.609490    0.027687    11.00000   -1.20000
AFIX   0
B6    3    0.437340    0.736525    0.214830    11.00000    0.05946    0.04567 =
         0.04361   -0.00416    0.00565   -0.00941
AFIX 153
H6A   2    0.460990    0.742916    0.279576    11.00000   -1.20000
AFIX   0
B7    3    0.401414    0.808930    0.138846    11.00000    0.05946    0.04567 =
         0.04361   -0.00416    0.00565   -0.00941
B8    3    0.332719    0.733213    0.075604    11.00000    0.05946    0.04567 =
         0.04361   -0.00416    0.00565   -0.00941
B9    3    0.369683    0.665711    0.152814    11.00000    0.05946    0.04567 =
         0.04361   -0.00416    0.00565   -0.00941
AFIX 153
H9A   2    0.336796    0.614109    0.167686    11.00000   -1.20000
AFIX   0
B10   3    0.337993    0.750870    0.169349    11.00000    0.05946    0.04567 =
         0.04361   -0.00416    0.00565   -0.00941
AFIX 153
H10   2    0.287288    0.767340    0.193645    11.00000   -1.20000
AFIX   0

N15   4    0.750000    0.893802    0.250000    10.50000    0.06406    0.13168 =
         0.16295    0.00000    0.04119    0.00000
PART -1
C36   1    0.748994    0.834516    0.276489    10.50000    0.06406    0.13168 =
         0.16295    0.00000    0.04119    0.00000
C37   1    0.749880    0.760165    0.322580    10.50000    0.06406    0.13168 =
         0.16295    0.00000    0.04119    0.00000
AFIX 137
H37A  2    0.698796    0.729875    0.297362    10.50000   -1.50000
H37B  2    0.752224    0.773953    0.375455    10.50000   -1.50000
H37C  2    0.799190    0.728686    0.324667    10.50000   -1.50000
AFIX   0

PART 0
O9B   5    0.250000    1.113912    0.250000    10.12500    0.07454
HKLF 4


REM  mo_23kub21_0m_a.res in P2/n
REM wR2 = 0.1868, GooF = S = 1.014, Restrained GooF = 1.014 for all data
REM R1 = 0.0706 for 6229 Fo > 4sig(Fo) and 0.1173 for all 9718 data
REM 273 parameters refined using 38 restraints

END

WGHT      0.0762     41.0658

REM Highest difference peak  1.449,  deepest hole -1.699,  1-sigma level  0.173
Q1    1   0.4721  0.4827  0.2244  11.00000  0.05    1.45
Q2    1   0.2426  0.8790 -0.0364  11.00000  0.05    1.29
Q3    1   0.4125  0.5432  0.2515  11.00000  0.05    1.27
Q4    1   0.2573  0.8800  0.0511  11.00000  0.05    1.14
Q5    1   0.4073  0.4576  0.2581  11.00000  0.05    1.03
Q6    1   0.2881  1.1702  0.2955  11.00000  0.05    1.02
Q7    1   0.3974  1.1437 -0.0076  11.00000  0.05    0.98
Q8    1   0.3259  0.2323  0.3455  11.00000  0.05    0.90
Q9    1   0.6019  0.3404  0.1278  11.00000  0.05    0.89
Q10   1   0.2907  1.1116  0.2846  11.00000  0.05    0.86
Q11   1   0.3659  0.3416  0.1648  11.00000  0.05    0.86
Q12   1   0.1185  1.0452 -0.0157  11.00000  0.05    0.78
Q13   1   0.2926  0.9045  0.0349  11.00000  0.05    0.77
Q14   1   0.2408  0.3235 -0.0959  11.00000  0.05    0.77
Q15   1   0.1614  0.9332  0.1480  11.00000  0.05    0.75
Q16   1   0.2687  0.9392  0.0721  11.00000  0.05    0.73
Q17   1   0.4457  1.0107 -0.1080  11.00000  0.05    0.73
Q18   1   0.3957  1.1916  0.0611  11.00000  0.05    0.72
Q19   1   0.1856  0.3266  0.3530  11.00000  0.05    0.70
;
_shelx_res_checksum                99761
_shelx_hkl_file
;
  -2   0   0   42.30    2.90
   2   0   0   38.10    2.90
   3   0   0   -1.10    2.40
  -3   0   0    2.60    2.80
  -4   0   0   81.89    6.20
   4   0   0   92.69    6.00
  -5   0   0    3.10    3.20
   5   0   0    1.00    2.80
  -6   0   0 4828.22  138.19
  -7   0   0   -8.00    5.50
   7   0   0    1.90    4.80
   8   0   0  100.69    9.50
  -8   0   0   95.49   10.80
  -9   0   0    4.80    6.70
   9   0   0    5.90    5.10
  10   0   0 1077.89   38.10
  11   0   0   -7.60    5.40
  12   0   0  863.51   33.70
  13   0   0   -2.20    6.40
  14   0   0  139.29   14.90
  15   0   0   -4.40    7.10
  16   0   0  199.28   17.50
  17   0   0   -3.10    8.10
  18   0   0   34.10   11.10
  19   0   0   -7.20    7.90
   2  -1   0 5540.95  185.28
  -2   1   0 5247.18  185.18
   3  -1   0   87.09    6.00
  -3  -1   0   99.19    5.20
  -3   1   0   98.29    6.50
   3   1   0   96.99    5.00
   4  -1   0  105.19    7.20
  -4  -1   0  114.89    6.40
   4   1   0  110.09    6.00
  -4   1   0  105.49    7.10
   5  -1   0  135.39    8.00
  -5  -1   0  145.69    7.80
   5   1   0  148.59    7.40
  -5   1   0  122.49    8.50
  -6  -1   0    2.90    3.80
   6  -1   0    6.10    4.10
   6   1   0    0.00    3.20
  -6   1   0    3.10    4.70
  -7  -1   0  153.78   10.70
   7  -1   0  144.49   11.10
  -7   1   0  156.68   12.50
   7   1   0  156.28    9.90
  -8  -1   0 1746.73   57.49
   8  -1   0 1727.43   56.19
  -8   1   0 1801.42   57.49
   8   1   0 1811.32   55.09
  -9  -1   0  131.39   11.70
   9  -1   0  116.89   10.90
   9   1   0  138.09   10.10
  10  -1   0  367.96   18.80
  10   1   0  396.26   17.90
  11  -1   0  121.99   12.10
  11   1   0  154.08   11.50
  12  -1   0  182.08   15.30
  12   1   0  215.58   14.70
  13   1   0  144.69   13.50
  14  -1   0  432.26   23.60
  15  -1   0   76.79   12.20
  15   1   0   67.19   11.60
  16  -1   0   53.69   11.90
  16   1   0   56.89   11.30
  17  -1   0    9.90    9.10
  17   1   0    5.20    8.70
  18  -1   0    2.30    9.60
  18   1   0   18.80    9.20
  19  -1   0    3.40    9.30
  19   1   0    6.10    8.90
   0   2   0 7329.77  202.98
  -1  -2   0 1425.46   39.90
   1  -2   0 1402.16   41.70
  -1   2   0 1435.46   41.70
   1   2   0 1430.86   39.90
   2  -2   0  163.78    8.50
  -2  -2   0  149.09    5.20
  -2   2   0  152.28    7.90
   3  -2   0 2938.91   84.09
  -3  -2   0 2896.51   81.49
   3   2   0 2915.61   81.39
  -3   2   0 2870.31   83.99
   4  -2   0  168.98    9.50
  -4  -2   0  175.58    7.40
   4   2   0  174.88    7.20
  -4   2   0  167.88    9.80
  -5  -2   0  800.12   25.20
   5  -2   0  744.03   27.00
   5   2   0  809.02   24.90
  -5   2   0  797.32   27.70
   6  -2   0 1059.99   36.50
  -6  -2   0 1083.99   34.60
   6   2   0 1098.89   34.10
  -6   2   0 1139.39   37.70
   7  -2   0  694.93   27.00
  -7  -2   0  720.03   25.10
  -7   2   0  666.13   27.60
   8  -2   0  116.39   11.30
  -8  -2   0  118.69   10.40
   8   2   0  116.59    9.00
  -8   2   0  113.29   13.00
  -9  -2   0  604.14   23.60
   9  -2   0  578.54   24.80
   9   2   0  564.44   22.20
  10  -2   0  409.66   20.20
 -10  -2   0  382.26   18.90
  10   2   0  384.46   17.50
  11  -2   0  324.07   18.80
  11   2   0  334.27   16.70
  12  -2   0  171.98   14.90
  12   2   0  142.39   12.00
  13  -2   0  384.16   22.20
  13   2   0  396.66   20.00
  14  -2   0    5.30    8.70
  14   2   0    8.00    6.20
  15  -2   0  109.59   15.20
  15   2   0  104.79   13.20
  16  -2   0   48.80   11.70
  16   2   0   49.20   10.40
  17  -2   0   77.89   14.20
  17   2   0   71.89   12.00
  18  -2   0    8.10    9.40
  18   2   0   10.10    8.20
  19  -2   0   33.70   12.20
  19   2   0   31.30   10.90
   0  -3   0  859.91   27.30
   0   3   0  908.31   27.20
  -1  -3   0 1022.50   30.30
   1  -3   0 1029.80   32.50
  -1   3   0 1050.59   32.30
   1   3   0 1068.99   30.30
  -2  -3   0  381.26   11.70
   2  -3   0  364.26   14.90
  -2   3   0  384.76   15.00
   2   3   0  382.06   11.60
   3  -3   0 3696.03  104.89
  -3  -3   0 3599.34  100.89
  -3  -3   0 3630.34  101.09
  -3   3   0 3579.04  104.59
  -4  -3   0   50.29    3.60
   4  -3   0   54.69    7.60
  -4   3   0   58.39    6.90
   5  -3   0  698.33   25.80
  -5  -3   0  697.63   22.50
   5   3   0  719.73   22.20
  -5   3   0  710.33   26.30
   6  -3   0 2221.38   69.49
  -6  -3   0 2265.67   66.19
  -6   3   0 2257.77   70.19
   6   3   0 2297.37   65.59
   7  -3   0  725.33   28.10
  -7  -3   0  688.53   24.50
  -7   3   0  691.43   28.70
   7   3   0  704.63   23.80
  -8  -3   0  310.97   15.30
   8  -3   0  346.57   18.30
   8   3   0  328.87   14.00
   9  -3   0  501.75   23.40
  -9  -3   0  540.75   22.00
   9   3   0  556.64   20.60
 -10  -3   0   50.79    8.40
  10  -3   0   40.90    9.40
  10   3   0   58.89    7.40
  11  -3   0  404.96   22.00
  11   3   0  428.96   18.80
  12  -3   0  105.89   15.60
  12   3   0  106.99   10.50
  13  -3   0  267.27   19.20
  13   3   0  265.37   15.90
  14  -3   0    5.40    8.40
  14   3   0   16.10    7.20
  15  -3   0  185.38   18.20
  16  -3   0    4.10    9.00
  16   3   0   10.20    7.00
  17  -3   0   82.99   15.30
  17   3   0   96.39   12.80
  18  -3   0   24.50   11.20
  18   3   0   28.00   10.00
  19  -3   0   45.60   14.10
  19   3   0   39.80   10.50
   0  -4   0   22.60    4.70
   0   4   0   21.20    3.90
   1  -4   0  888.01   29.50
  -1  -4   0  900.91   27.40
   1   4   0  927.31   27.20
  -1   4   0  885.41   29.10
   2  -4   0 2038.60   61.89
  -2  -4   0 2020.90   58.09
   2   4   0 2089.09   57.99
  -2   4   0 2067.09   61.39
  -3  -4   0  916.71   26.30
   3  -4   0  890.21   30.60
  -3   4   0  873.01   30.10
   3   4   0  902.11   26.20
  -4  -4   0 1081.29   31.90
  -4  -4   0 1077.79   32.10
   4  -4   0 1136.49   37.10
  -4   4   0 1083.79   36.50
  -5  -4   0  397.16   13.60
   5  -4   0  420.26   19.00
  -5  -4   0  395.46   14.00
  -5   4   0  443.06   20.20
   6  -4   0    4.40    7.50
  -6  -4   0    4.20    3.40
  -6   4   0    2.40    6.80
  -7  -4   0  426.86   16.70
   7  -4   0  420.26   20.60
  -7   4   0  449.76   24.40
   7   4   0  429.46   15.70
   8  -4   0 1770.32   59.39
  -8  -4   0 1831.22   55.49
   8   4   0 1821.02   54.39
  -9  -4   0  380.46   17.40
   9  -4   0  419.36   21.10
   9   4   0  372.46   15.60
  10  -4   0   37.00    9.20
 -10  -4   0   64.99    9.10
  10   4   0   45.10    6.40
  11  -4   0  215.48   16.90
 -11  -4   0  207.48   14.30
  11   4   0  211.28   11.90
  12  -4   0   35.10   10.10
  12   4   0   35.10    7.00
  13  -4   0  166.98   15.80
  13   4   0  158.38   11.80
  14  -4   0  299.67   20.90
  14   4   0  337.37   17.80
  15   4   0   61.19   10.20
  16  -4   0   30.10   11.30
  16   4   0   23.60    8.20
  17  -4   0   60.59   13.80
  17   4   0   51.69    9.90
  18  -4   0   32.60   11.70
  18   4   0   42.50   10.20
  19  -4   0   22.10   12.20
  19   4   0   20.70    8.20
   0  -5   0 4672.23  134.69
   0   5   0 4807.22  134.39
  -1  -5   0   10.80    3.20
   1  -5   0   12.20    4.60
  -1   5   0   14.40    4.20
   1   5   0   10.60    2.70
   2  -5   0  610.04   23.40
  -2  -5   0  618.84   19.60
  -2   5   0  628.34   22.80
   2   5   0  627.44   19.30
  -3  -5   0  337.77   11.40
   3  -5   0  339.37   16.30
   3   5   0  332.07   11.20
  -3   5   0  362.06   15.80
  -4  -5   0  780.92   23.60
   4  -5   0  797.52   29.40
  -4   5   0  766.72   30.60
   5  -5   0  155.28   12.90
  -5  -5   0  158.88    7.30
  -5  -5   0  158.88    6.90
  -5   5   0  170.68   13.50
  -6  -5   0 2905.71   81.19
  -6  -5   0 2856.71   80.49
   6  -5   0 2813.62   87.29
  -6   5   0 2728.43   86.89
  -7  -5   0   14.60    3.20
   7  -5   0   21.40    8.70
  -7  -5   0   21.80    4.50
   8  -5   0  117.69   13.70
  -8  -5   0   85.39    7.70
  -9  -5   0    7.80    5.00
   9  -5   0   14.50    8.20
  10  -5   0  621.14   29.00
 -10  -5   0  673.33   25.40
  11  -5   0   63.09   12.20
 -11  -5   0   62.19    9.50
  11   5   0   55.69    7.00
  12  -5   0  536.45   28.00
  12   5   0  525.35   21.40
  13  -5   0    6.20    9.10
  13   5   0    2.70    5.20
  14  -5   0   57.29   13.20
  14   5   0   46.40    8.00
  15  -5   0    0.70    9.80
  15   5   0   15.60    6.80
  16  -5   0  114.29   17.20
  16   5   0  129.79   15.20
  17  -5   0    4.40   11.50
  18  -5   0   77.49   15.60
  19  -5   0   -4.60   10.60
   0  -6   0   16.20    5.00
   0   6   0   26.90    4.60
   1  -6   0  184.38   11.90
  -1  -6   0  209.78   10.10
   1   6   0  190.48    9.10
  -1   6   0  193.08   10.60
   2  -6   0 3661.83  113.39
  -2  -6   0 3807.52  109.69
   2   6   0 4056.39  109.39
  -2   6   0 3950.60  113.09
  -3  -6   0  310.27   11.50
   3  -6   0  330.17   17.60
  -3   6   0  304.77   15.90
   3   6   0  325.17   11.10
   4  -6   0 1746.33   57.99
  -4  -6   0 1759.72   51.29
  -4   6   0 1824.82   57.39
   4   6   0 1781.52   51.09
  -5  -6   0   62.79    4.60
   5  -6   0   59.69   11.60
  -5  -6   0   67.19    4.90
  -5   6   0   63.79   11.20
  -6  -6   0   29.00    3.70
   6  -6   0   38.90   10.50
  -6  -6   0   35.40    4.50
   7  -6   0   44.90   10.00
  -7  -6   0   45.20    5.20
  -7  -6   0   40.80    4.20
   8  -6   0 1469.55   53.19
  -8  -6   0 1541.75   46.80
  -8  -6   0 1537.25   45.50
  -9  -6   0  195.58   11.30
   9  -6   0  185.48   16.60
  -9  -6   0  198.18    9.50
 -10  -6   0  286.87   12.80
 -11  -6   0   23.10    7.60
 -11  -6   0   28.10    5.40
  11  -6   0   31.10   10.80
 -12  -6   0  132.99    9.60
  12  -6   0  155.88   16.50
 -12  -6   0  124.09   13.50
  13  -6   0   23.70    9.90
  14  -6   0  251.57   21.80
  15  -6   0   21.40   12.30
  16  -6   0   72.29   14.70
 -17  -6   0    4.80    6.20
  17  -6   0    7.10   10.70
 -18  -6   0   45.00    9.00
  18  -6   0   16.50   12.40
   0  -7   0 1819.52   57.39
   0   7   0 1891.91   56.69
  -1  -7   0 1265.87   40.20
   1  -7   0 1251.97   42.20
   1   7   0 1226.18   39.20
  -1   7   0 1264.67   41.10
  -2  -7   0   -5.60    4.50
   2  -7   0    7.40    8.20
   2   7   0   -0.20    2.90
  -2   7   0   -7.40    5.20
   3  -7   0  424.86   22.30
  -3  -7   0  437.76   15.90
  -3   7   0  423.56   20.50
   3   7   0  456.35   15.20
  -4  -7   0   66.99    5.40
   4  -7   0   67.09   11.40
  -4   7   0   66.79   10.40
   4   7   0   78.69    4.90
  -5  -7   0  497.65   16.60
   5  -7   0  503.75   25.30
  -6  -7   0  952.00   29.20
   6  -7   0  931.81   37.60
  -6  -7   0  926.31   28.60
  -7  -7   0  451.05   15.80
  -7  -7   0  409.96   14.80
   7  -7   0  416.76   23.00
  -8  -7   0    4.00    2.60
  -8  -7   0   -0.50    3.30
   8  -7   0    3.90    7.20
  -9  -7   0  147.89    8.10
  -9  -7   0  136.19    9.60
   9  -7   0  159.28   17.40
 -10  -7   0  236.08   13.40
 -10  -7   0  238.68   11.30
  10  -7   0  252.67   19.10
 -11  -7   0  490.65   18.80
  11  -7   0  503.95   28.40
 -11  -7   0  466.05   21.50
  12  -7   0  186.58   19.40
 -12  -7   0  180.18   10.90
 -12  -7   0  135.99   14.00
 -13  -7   0   82.59    8.60
  13  -7   0   70.59   14.30
 -14  -7   0   -6.10    5.00
  14  -7   0   10.50    9.90
 -15  -7   0   65.89    9.40
  15  -7   0   64.69   14.50
  16  -7   0   29.20   12.30
 -16  -7   0   56.79    9.20
 -17  -7   0   57.29    9.50
  17  -7   0   47.00   15.20
  18  -7   0   15.40   12.50
 -18  -7   0    9.60    7.60
   0  -8   0  555.04   23.30
   0   8   0  565.64   21.70
   1  -8   0  980.80   36.10
  -1  -8   0 1003.00   34.00
   1   8   0 1030.80   32.90
  -1   8   0  924.31   33.90
  -2  -8   0  229.08   12.60
   2  -8   0  218.98   17.00
  -2   8   0  210.78   14.00
   2   8   0  215.38   10.50
  -3  -8   0  867.11   28.60
   3  -8   0  841.32   34.60
  -3   8   0  863.01   32.80
   3   8   0  887.01   27.60
  -4  -8   0    5.00    3.60
   4  -8   0    9.70    9.90
  -4   8   0   14.20    7.80
   4   8   0    3.60    2.60
   5  -8   0  529.75   26.80
  -5  -8   0  545.75   18.30
   5   8   0  534.25   17.70
  -6  -8   0  275.97   10.90
  -6  -8   0  272.97   10.80
   6  -8   0  289.67   19.80
  -7  -8   0  549.85   18.60
  -7  -8   0  559.64   19.10
   7  -8   0  564.14   28.30
  -8  -8   0  230.18   10.10
   8  -8   0  253.67   19.60
  -8  -8   0  233.98   11.10
   9  -8   0  724.93   34.40
  -9  -8   0  721.63   25.40
  10  -8   0   53.89   13.20
 -10  -8   0   46.00    5.60
 -10  -8   0   44.70    7.70
  11  -8   0  168.58   19.20
 -11  -8   0  179.08   10.00
  12  -8   0   24.50   11.70
 -12  -8   0   29.80    5.60
 -12  -8   0   17.40    8.10
 -13  -8   0  120.79   14.40
  13  -8   0  141.39   19.30
 -13  -8   0  158.18   10.50
 -14  -8   0   49.10    7.90
  14  -8   0   25.30   12.60
  15  -8   0   69.19   16.30
 -15  -8   0   96.99   10.20
  16  -8   0  -11.70   11.00
 -16  -8   0    9.10    6.30
 -17  -8   0   57.79    9.70
  17  -8   0   51.89   15.50
 -18  -8   0   -3.80    6.10
  18  -8   0   -8.60   11.50
   0  -9   0  335.47   18.00
   0   9   0  303.87   15.10
   1  -9   0  916.21   35.40
  -1  -9   0  927.91   32.90
   1   9   0  959.00   31.90
  -1   9   0  917.61   33.10
   2  -9   0  879.61   34.20
  -2  -9   0  842.62   29.30
   2   9   0  758.42   27.50
  -2   9   0  843.12   31.50
  -3  -9   0   82.49    8.50
   3  -9   0   77.49   12.20
   3   9   0   73.39    6.00
  -3   9   0   74.79   10.40
  -4  -9   0  652.33   23.00
   4  -9   0  641.74   30.20
   4   9   0  704.33   22.30
   5  -9   0  666.13   30.60
  -5  -9   0  610.04   21.30
   5   9   0  636.44   20.70
  -6  -9   0    5.40    2.50
  -6  -9   0    3.20    2.80
   6  -9   0   -4.20    8.50
  -7  -9   0  378.66   14.20
   7  -9   0  357.26   23.80
  -7  -9   0  398.96   14.50
  -8  -9   0  567.24   19.80
   8  -9   0  521.65   33.20
  -8  -9   0  559.64   19.10
  -9  -9   0  140.59    8.20
  -9  -9   0  154.78    9.70
   9  -9   0  168.28   19.70
 -10  -9   0   23.80    6.70
 -10  -9   0   34.10    5.00
  10  -9   0   16.50   12.40
  11  -9   0  203.58   21.80
 -11  -9   0  170.58   13.20
 -11  -9   0  214.78   10.50
  12  -9   0   10.90   17.80
 -12  -9   0   10.30    4.40
 -12  -9   0   -2.50    7.40
 -13  -9   0   42.60   10.50
 -13  -9   0   77.99    8.30
  13  -9   0   50.99   14.40
  14  -9   0   84.19   16.40
 -14  -9   0   84.99    8.80
 -15  -9   0   77.39    9.30
  16  -9   0   19.90   13.40
 -16  -9   0   21.20    6.70
  17  -9   0   58.89   16.70
 -17  -9   0   49.70    8.80
   0 -10   0 1439.86   48.80
   0  10   0 1453.15   47.10
  -1 -10   0  104.59   11.20
   1 -10   0  125.09   13.20
   1  10   0  115.09    9.10
  -1  10   0  108.49    9.30
   2 -10   0   61.39   11.20
  -2 -10   0   41.70    7.80
   2  10   0   56.89    6.70
  -2  10   0   54.79    8.30
   3 -10   0  162.68   15.80
   3  10   0  173.98    9.50
   4 -10   0  628.14   30.20
  -4 -10   0  591.64   22.90
   4  10   0  687.93   22.00
   5 -10   0    4.80    9.70
  -5 -10   0   13.40    4.20
   5  10   0   12.60    3.20
   6 -10   0 1070.69   44.70
  -6 -10   0 1140.29   35.00
  -7 -10   0   85.59    6.40
  -7 -10   0   88.89    6.10
  -8 -10   0   52.89    5.50
   8 -10   0   68.69   15.20
  -8 -10   0   50.79    6.00
   9 -10   0  104.89   17.60
  -9 -10   0  102.49    8.50
  -9 -10   0  105.39    7.00
 -10 -10   0  278.27   14.10
  10 -10   0  254.27   22.50
 -11 -10   0   14.40    4.40
  11 -10   0   20.70   11.40
 -11 -10   0    2.60    6.50
 -12 -10   0  180.28    9.80
  12 -10   0  107.59   17.90
 -12 -10   0  133.19   21.00
 -13 -10   0   26.30    9.00
 -13 -10   0   41.40    6.40
  13 -10   0   13.10   11.50
 -14 -10   0   37.50    6.50
 -14 -10   0    8.80    9.10
  14 -10   0   31.30   14.00
  15 -10   0   16.10   13.80
 -15 -10   0   29.00    6.20
  16 -10   0   90.19   18.90
 -16 -10   0   81.59    9.30
 -17 -10   0    3.60    6.00
  17 -10   0  -20.20   12.60
   0 -11   0   60.29   10.20
   0  11   0   75.19    8.70
  -1 -11   0   11.90    6.90
   1 -11   0    2.50    8.20
   1  11   0    4.00    3.90
  -1  11   0    9.30    4.70
   2 -11   0 1255.87   46.10
  -2 -11   0 1215.18   41.70
   2  11   0 1269.87   41.00
   3 -11   0  320.17   21.10
  -3 -11   0  282.47   14.80
   3  11   0  264.57   12.80
  -4 -11   0  612.84   26.20
   4 -11   0  672.03   31.50
   4  11   0  650.73   22.70
  -5 -11   0   -1.40    4.60
   5 -11   0    3.70    9.80
   5  11   0    7.40    3.10
  -6 -11   0   63.99    6.90
   6 -11   0   44.70   13.30
   7 -11   0   22.10   12.30
  -7 -11   0   21.90    4.80
  -7 -11   0   21.60    4.10
   8 -11   0  632.64   34.90
  -8 -11   0  646.54   22.10
  -8 -11   0  634.04   22.10
  -9 -11   0   43.50    6.10
  -9 -11   0   52.69    5.80
   9 -11   0   66.29   16.00
 -10 -11   0  121.49    9.60
 -10 -11   0   85.49    9.00
  10 -11   0  112.39   19.40
  11 -11   0   12.20   12.40
 -11 -11   0   -3.00    6.10
 -11 -11   0    1.50    3.90
 -12 -11   0   36.60    9.00
  12 -11   0   41.60   15.60
 -13 -11   0    7.20    4.40
  13 -11   0   -4.00   13.10
  14 -11   0  153.78   23.30
 -14 -11   0  166.18   10.20
 -15 -11   0    7.30    4.80
  15 -11   0    5.60   13.50
 -16 -11   0   38.40    6.90
  16 -11   0    9.20   13.50
   0 -12   0 1342.77   47.00
   0  12   0 1305.87   44.70
   1 -12   0  345.97   21.20
  -1 -12   0  355.46   18.90
   1  12   0  342.47   16.20
   2 -12   0   -5.20    9.10
  -2 -12   0    3.40    6.50
   2  12   0   18.40    5.40
   3 -12   0   25.90   11.10
  -3 -12   0   43.50    8.20
   4 -12   0  134.99   17.00
  -4 -12   0  119.39   10.00
   4  12   0   77.89    7.40
  -5 -12   0  366.66   17.10
   5 -12   0  445.66   26.80
   5  12   0  394.06   15.70
   6 -12   0  615.84   33.00
  -6 -12   0  594.24   26.90
   6  12   0  600.34   20.90
  -7 -12   0   92.69    6.40
  -7 -12   0   95.59    8.60
   7 -12   0   96.19   16.90
   8 -12   0   -9.60   10.20
  -8 -12   0    7.00    4.00
  -8 -12   0   12.50    4.50
  -9 -12   0   75.39    7.30
   9 -12   0   52.19   15.40
  -9 -12   0   56.09    6.70
 -10 -12   0   88.99    9.10
 -10 -12   0  128.99    8.20
  10 -12   0  112.29   19.70
 -11 -12   0   92.59    9.90
  11 -12   0   90.79   19.00
 -11 -12   0  138.39   11.00
  12 -12   0   73.69   17.70
 -12 -12   0   89.89    9.80
  13 -12   0    7.00   24.30
 -13 -12   0   40.10    5.80
 -13 -12   0   14.40   11.80
  14 -12   0    1.90   12.30
  15 -12   0   14.90   14.20
 -15 -12   0   31.30    5.70
  16 -12   0   20.50   15.20
   0 -13   0  193.08   16.70
   1 -13   0  201.68   17.10
  -1 -13   0  183.08   16.10
   1  13   0  218.28   14.00
   2 -13   0  126.99   16.50
  -2 -13   0  125.39   13.30
   2  13   0  129.69    9.70
  -3 -13   0  462.45   21.80
   3 -13   0  580.44   29.40
   3  13   0  459.55   19.60
   4 -13   0   60.59   14.00
  -4 -13   0   44.30    8.10
  -5 -13   0  103.49   10.30
   5 -13   0  114.29   17.40
   5  13   0  122.79    8.50
  -6 -13   0   26.70    6.20
   6 -13   0   40.10   13.80
   6  13   0   38.90    5.30
   7 -13   0  227.88   23.40
  -7 -13   0  202.18    9.80
  -8 -13   0   87.59    7.00
   8 -13   0   77.19   18.10
  -8 -13   0   89.59    8.20
  -9 -13   0  210.08   10.80
  -9 -13   0  185.38   10.50
   9 -13   0  198.58   24.20
 -10 -13   0   -4.20    4.80
  10 -13   0    3.00   12.00
  11 -13   0   43.70   16.40
 -11 -13   0   45.30    7.20
 -12 -13   0  -15.10    5.40
  12 -13   0  -13.80   18.30
  13 -13   0   53.39   17.30
 -13 -13   0  122.39    8.50
  14 -13   0   -4.80   12.10
  15 -13   0   49.60   19.00
   0 -14   0    9.70    9.40
   1 -14   0  312.17   21.80
  -1 -14   0  301.07   19.40
  -2 -14   0  187.88   15.60
   2 -14   0  206.48   19.00
   3 -14   0   55.69   14.20
  -3 -14   0   48.50    9.80
   3  14   0   47.80    7.10
   4 -14   0   58.69   14.40
  -4 -14   0   71.49    9.90
   4  14   0   60.59    7.60
  -5 -14   0  321.47   16.60
   5 -14   0  361.56   26.40
  -6 -14   0   22.80    7.00
   6 -14   0   23.20   13.40
   6  14   0   16.30    4.30
   7 -14   0  133.89   19.50
  -7 -14   0  149.88   13.30
  -8 -14   0  109.59    9.20
   8 -14   0  103.39   18.80
  -8 -14   0   92.09    7.10
  -9 -14   0   36.90    5.50
   9 -14   0   33.80   14.90
  10 -14   0   -4.60   12.90
 -10 -14   0   17.70    4.00
 -10 -14   0   -1.00    4.50
  11 -14   0  115.39   20.90
  12 -14   0    4.30   12.60
  13 -14   0   12.10   14.50
  14 -14   0   11.20   14.20
   0 -15   0  507.05   26.80
   1 -15   0   26.40   11.80
  -1 -15   0   10.30   10.00
  -2 -15   0   38.30   10.60
   2 -15   0   43.50   13.30
   3 -15   0  199.58   21.20
  -3 -15   0  178.88   15.50
  -4 -15   0  119.79   13.00
   4 -15   0  113.99   17.70
   4  15   0  109.89    9.20
   5 -15   0   25.50   13.60
  -5 -15   0   26.10    7.80
   5  15   0   12.70    5.40
   6 -15   0  256.17   25.10
  -6 -15   0  224.28   13.70
   7 -15   0   72.19   17.50
  -7 -15   0   69.09    8.20
  -8 -15   0   18.40    9.00
  -8 -15   0   11.60    4.10
   8 -15   0    9.00   14.10
   9 -15   0   58.69   17.60
  -9 -15   0   33.20    4.80
  -9 -15   0   45.60    5.90
  10 -15   0   84.09   18.70
  11 -15   0    4.30   12.90
  12 -15   0   79.09   20.50
  13 -15   0    1.60   13.00
   0 -16   0    6.60   10.00
   1 -16   0    5.00   12.10
  -1 -16   0   -0.70    9.80
   2 -16   0  343.87   23.70
  -2 -16   0  328.87   20.30
   3 -16   0   26.80   12.80
  -3 -16   0   22.10    9.50
   4 -16   0  160.58   20.20
  -4 -16   0  128.89   13.90
   4  16   0  157.58   17.70
  -5 -16   0   26.00    8.00
   5 -16   0   15.10   12.90
   5  16   0   20.50    5.80
  -6 -16   0   22.00    7.20
   6 -16   0   27.50   14.10
   6  16   0   11.30    5.50
  -7 -16   0    0.10    6.00
   7 -16   0    1.40   12.20
  -8 -16   0  110.89    7.50
   8 -16   0  216.48   25.10
   9 -16   0  -17.00   12.70
  -9 -16   0    3.20    4.50
  10 -16   0   50.69   16.80
  11 -16   0   12.00   13.60
  12 -16   0   38.40   17.10
   0 -17   0  265.47   27.00
  -1 -17   0   74.39   13.40
   1 -17   0   89.69   15.50
  -2 -17   0   27.70   10.50
   2 -17   0   21.70   12.30
   3 -17   0    1.70   10.90
  -3 -17   0   -2.10    8.70
   4 -17   0   21.00   13.20
  -4 -17   0   31.10    9.70
  -5 -17   0   60.29    9.80
   5 -17   0   54.99   15.60
   5  17   0   58.29    8.30
   6 -17   0  143.79   20.60
  -6 -17   0   97.29   11.00
   6  17   0   85.39    9.40
  -7 -17   0   30.70    7.40
   7 -17   0   22.70   14.30
   8 -17   0    4.00   13.80
   9 -17   0    1.30   12.70
  10 -17   0   60.19   17.70
  11 -17   0   21.20   16.10
   0 -18   0   10.20   10.80
  -1 -18   0   38.40   20.10
   1 -18   0   36.50   12.30
  -2 -18   0   32.60   11.30
   2 -18   0   49.10   13.40
   3 -18   0  154.18   19.70
  -3 -18   0  145.49   15.70
  -4 -18   0   -0.70    8.90
   4 -18   0    3.80   12.30
   5 -18   0    5.00   12.70
  -5 -18   0    9.00    7.70
   6 -18   0  -14.60   10.40
  -6 -18   0   -0.60    7.40
  -7 -18   0   22.20    7.50
   7 -18   0   58.99   16.40
   8 -18   0    9.00   13.90
   9 -18   0   35.10   15.20
  10 -18   0   -3.10   12.40
   0 -19   0   -0.50   10.10
   1 -19   0   90.59   15.90
  -1 -19   0  106.69   14.70
   2 -19   0   17.50   11.80
  -2 -19   0    5.60   13.70
   3 -19   0    0.90   11.70
  -3 -19   0    3.30    9.10
   4 -19   0    0.60   11.80
  -4 -19   0  -12.80    7.80
   5 -19   0   60.19   15.00
  -5 -19   0   85.49   11.60
   6 -19   0  -21.20   11.10
  -6 -19   0   -0.90    6.90
   7 -19   0   33.30   15.50
   8 -19   0   -6.40   13.20
   0 -20   0   48.80   12.60
   1 -20   0    6.30   11.70
  -1 -20   0   -3.10   10.00
  -2 -20   0    1.00    9.80
   2 -20   0    3.40   10.50
  -3 -20   0   43.20   11.60
   3 -20   0   39.90   12.80
  -4 -20   0   13.90    9.60
   4 -20   0    7.20   12.10
   5 -20   0    6.70   13.90
  -5 -20   0  -10.10    7.60
   6 -20   0   34.80   14.90
   0 -21   0  -15.70    9.70
  -1 -21   0   -8.10   10.00
   1 -21   0  -11.40    9.20
  19   0  -1    4.00    8.50
  18   0  -1    9.90    8.70
  17   0  -1   -7.60    8.10
  16   0  -1   -1.40    7.90
  15   0  -1   32.90    9.80
  13   0  -1  155.38   13.80
  12   0  -1   -1.70    6.00
  11   0  -1  122.89   11.00
  10   0  -1   -0.90    5.20
  -9   0   1  324.67   18.00
   9   0  -1  368.76   17.10
  -8   0   1   -3.70    7.10
   8   0  -1   -4.30    5.50
   7   0  -1    1.60    4.70
  -7   0   1   -0.60    5.70
  -6   0   1    2.30    4.20
   6   0  -1    3.60    3.60
   5   0  -1  149.69    8.10
  -5   0   1  140.69    8.30
   4   0  -1   -3.20    2.90
  -4   0   1    3.70    3.70
   3   0  -1 1065.29   32.10
  -3   0   1 1074.59   32.40
  -2   0   1   -0.20    1.40
   2   0  -1    1.00    1.40
   1   0   1  285.17    9.20
   2   0   1    2.80    1.80
  -2   0  -1    3.10    2.00
  -3   0  -1 1419.16   42.10
   3   0   1 1414.76   42.00
   4   0   1   -1.50    2.40
  -4   0  -1    1.10    2.70
  -5   0  -1  452.85   17.40
   5   0   1  471.35   17.30
   6   0   1   -2.10    3.70
  -6   0  -1    3.30    4.60
  -7   0  -1   94.49   10.00
   7   0   1   85.29    9.10
   8   0   1    3.50    5.20
  -8   0  -1    0.20    5.60
   9   0   1  117.79   10.20
  10   0   1   -0.40    5.10
  11   0   1  275.77   16.30
  12   0   1   -5.10    6.40
  13   0   1   -0.10    8.60
  14   0   1    5.10    7.70
  15   0   1    0.80    7.70
  16   0   1    0.30    8.20
  17   0   1   41.70   11.30
  18   0   1   -1.20    8.30
  19   0   1    0.50   14.80
  19  -1  -1  -11.00    8.30
  19   1  -1    9.80    9.10
  18  -1  -1    5.90    9.30
  18   1  -1    2.60    7.80
  17  -1  -1   25.30   10.50
  17   1  -1   47.30   10.90
  16  -1  -1   -6.70    7.50
  16   1  -1   -9.40    7.30
  15  -1  -1    3.10    8.30
  15   1  -1    5.30    7.60
  14  -1  -1   27.10    9.70
  14   1  -1   16.10    8.50
  13  -1  -1   -5.20    6.70
  13   1  -1    0.40    6.60
  12  -1  -1    2.80    6.70
  12   1  -1    0.40    6.00
  11  -1  -1  350.46   19.00
  11   1  -1  384.86   18.10
  10  -1  -1    9.50    6.50
 -10  -1   1  -14.60    4.60
  10   1  -1    6.80    5.00
  -9  -1   1  103.99   11.40
   9  -1  -1  107.99   10.70
   9   1  -1  116.89    9.90
  -9   1   1  130.79   12.70
  -8  -1   1   22.70    7.70
   8  -1  -1   33.70    7.60
  -8   1   1   26.00    8.50
   8   1  -1   24.80    6.00
  -7  -1   1   16.10    6.40
   7  -1  -1   21.70    6.60
  -7   1   1    9.20    6.70
   7   1  -1   13.20    5.60
   6  -1  -1   23.80    5.50
  -6  -1   1   30.70    5.40
  -6   1   1   20.70    5.70
   6   1  -1   28.00    4.60
  -5  -1   1  964.40   30.60
   5  -1  -1  937.11   31.50
   5   1  -1  971.30   30.10
  -5   1   1 1015.90   32.30
  -4  -1   1   55.59    5.30
   4  -1  -1   51.89    6.20
  -4   1   1   45.30    5.90
   4   1  -1   42.70    4.20
   3  -1  -1  955.10   29.70
  -3  -1   1  961.00   28.00
  -3   1   1  924.61   29.50
   3   1  -1  926.61   27.70
  -2  -1   1    7.60    1.60
   2  -1  -1    4.70    2.30
  -2   1   1    6.40    2.60
   2   1  -1    8.10    1.40
  -1   1   1  142.29   25.70
   0   1  -1   -0.30    0.30
  -1  -1  -1  344.87   10.60
   1  -1   1  327.57   11.10
   1   1   1  343.77   10.60
  -1   1  -1  346.27   11.20
   2  -1   1  110.69    6.10
  -2  -1  -1  108.79    5.10
   2   1   1  112.59    5.00
  -2   1  -1  111.39    5.90
   3  -1   1 1293.37   38.50
  -3  -1  -1 1272.07   37.50
  -3   1  -1 1252.97   38.50
   3   1   1 1251.07   37.40
  -4  -1  -1  103.29    6.10
   4  -1   1  113.69    7.10
  -4   1  -1  110.49    7.40
   4   1   1  109.49    6.10
   5  -1   1  228.28   11.40
  -5  -1  -1  271.27   11.30
   5   1   1  263.57   11.20
  -5   1  -1  252.97   12.00
   6  -1   1   -2.60    3.80
  -6  -1  -1    3.00    4.10
  -6   1  -1    3.30    5.00
   6   1   1   -0.10    3.50
  -7  -1  -1    4.60    5.50
   7  -1   1    6.40    5.50
   7   1   1    5.30    4.70
  -7   1  -1    9.20    7.20
  -8  -1  -1   40.80    7.60
   8  -1   1   51.29    8.60
  -8   1  -1   40.30    8.80
   8   1   1   56.59    7.80
  -9  -1  -1  215.78   13.60
   9  -1   1  219.98   14.00
   9   1   1  206.38   12.50
  10  -1   1    7.50    6.00
  10   1   1   -2.90    4.90
  11  -1   1   79.29   10.90
  11   1   1   74.69   10.00
  12  -1   1   43.30    9.80
  12   1   1   27.70    8.40
  13  -1   1   53.49   11.00
  13   1   1   54.69   10.00
  14  -1   1    3.60    8.00
  14   1   1   10.70    8.00
  15  -1   1    8.10    9.10
  15   1   1    9.60    7.80
  16  -1   1    6.00    9.30
  16   1   1    7.40    8.40
  17  -1   1   12.40    9.00
  17   1   1   -8.20    7.30
  18  -1   1   10.90   10.40
  18   1   1   -4.30    7.80
  19  -1   1    0.20   10.10
  19   1   1    6.50    9.00
  19  -2  -1    9.30   10.20
  19   2  -1   -1.70    7.80
  18  -2  -1   10.90    9.80
  18   2  -1   -0.90    8.20
  17  -2  -1    2.70    8.90
  17   2  -1    7.30    7.80
  16  -2  -1   -1.80    8.60
  16   2  -1    3.00    7.30
  15  -2  -1   10.40    9.50
  14  -2  -1    5.40    8.60
  14   2  -1   13.10    7.40
  13  -2  -1    5.80    9.10
  13   2  -1    6.80    6.60
  12  -2  -1   10.00    8.20
  12   2  -1   13.40    6.20
 -11  -2   1  129.69   15.30
  11  -2  -1  132.69   12.80
  11   2  -1  120.89   10.50
  10  -2  -1    0.90    5.90
 -10  -2   1    0.60    6.00
  10   2  -1    1.70    4.10
   9  -2  -1  202.38   14.40
   9   2  -1  219.58   11.80
  -8  -2   1   59.79    8.50
   8  -2  -1   64.79    9.70
  -8   2   1   58.79   10.30
   8   2  -1   62.79    7.10
   7  -2  -1    3.00    6.60
  -7  -2   1    5.10    5.50
  -7   2   1    3.00    7.40
   7   2  -1    8.30    4.20
   6  -2  -1   13.80    5.50
  -6  -2   1    8.60    4.00
  -6   2   1    4.80    4.90
   6   2  -1    8.70    3.20
  -5  -2   1 1050.79   31.90
   5  -2  -1 1038.70   36.80
   5   2  -1 1049.49   31.40
  -5   2   1 1028.70   34.60
  -4  -2   1    5.80    2.40
   4  -2  -1    2.70    3.90
   4   2  -1    4.80    1.90
  -4   2   1   -1.10    3.90
  -3  -2   1  285.17    9.80
  -3   2   1  285.87   12.80
   3   2  -1  284.87    9.00
   2  -2  -1   96.99    7.40
  -2   2   1  101.79    7.10
  -1  -2   1  511.25   15.00
   1  -2  -1  519.65   17.20
   1   2  -1  530.25   15.10
   0  -2  -1   11.70    1.80
   0  -2   1   13.10    1.90
   0   2   1   13.50    1.80
   0   2  -1    9.10    1.90
  -1  -2  -1   46.20    2.90
   1  -2   1   54.99    4.30
  -1   2  -1   58.39    4.50
   1   2   1   50.49    2.90
   2  -2   1   78.99    6.00
  -2  -2  -1   81.49    4.00
  -2   2  -1   79.39    5.90
  -3  -2  -1  492.35   15.60
   3  -2   1  451.15   17.00
  -3   2  -1  469.15   17.30
  -4  -2  -1   52.39    4.30
   4  -2   1   48.50    5.30
  -4   2  -1   59.49    6.60
   4   2   1   59.99    4.30
  -5  -2  -1  654.03   21.90
   5  -2   1  635.54   23.40
  -5   2  -1  651.23   23.80
   5   2   1  658.83   21.60
  -6  -2  -1  190.08   10.40
   6  -2   1  183.08   11.90
   6   2   1  196.68   10.80
  -6   2  -1  194.28   12.80
   7  -2   1   33.00    7.50
  -7  -2  -1   31.90    6.60
   7   2   1   24.20    5.30
  -7   2  -1   39.30    8.70
  -8  -2  -1   24.00    6.30
   8  -2   1   35.50    7.70
   8   2   1   22.20    5.40
   9  -2   1  108.39   11.80
  -9  -2  -1  100.69   10.50
   9   2   1   91.59    8.90
  10  -2   1   47.80    8.80
  10   2   1   39.40    6.90
  11  -2   1  189.38   14.80
  11   2   1  177.48   12.40
  12  -2   1   42.40   17.00
  12   2   1   58.49    9.30
  13  -2   1    6.60    8.40
  13   2   1   17.60    7.90
  14  -2   1   13.70    9.40
  14   2   1    1.80    6.70
  15  -2   1    4.20    8.10
  15   2   1    7.80    7.90
  16  -2   1   17.90   10.40
  16   2   1   24.60    9.10
  17  -2   1   16.70   10.20
  17   2   1   22.80    9.10
  18  -2   1   16.60   10.60
  18   2   1    7.50    8.00
  19  -2   1  -15.90    8.30
  19   2   1    1.20    8.40
  19  -3  -1   -8.60    8.80
  19   3  -1    8.00    8.10
  18  -3  -1    0.10   10.40
  18   3  -1   -3.10    7.30
  17  -3  -1   -1.10    9.10
  17   3  -1    9.80    7.70
  16  -3  -1   -0.70    8.50
  16   3  -1   -4.70    6.40
  15  -3  -1   39.10   11.60
  15   3  -1   27.70    8.70
  14  -3  -1   11.10    9.40
  14   3  -1    7.30    6.70
  13  -3  -1   46.40   11.50
  13   3  -1   29.10    7.90
  12  -3  -1   28.50    8.90
  12   3  -1   29.40    6.70
  11  -3  -1   95.59   12.00
 -11  -3   1  105.19   11.90
  11   3  -1  103.59    8.90
  10  -3  -1   57.09    9.60
 -10  -3   1   43.00    8.00
  10   3  -1   59.39    7.10
  -9  -3   1  215.88   13.40
   9  -3  -1  269.07   16.50
   9   3  -1  244.88   11.80
   8  -3  -1    6.40    7.40
  -8  -3   1    9.10    5.70
  -8   3   1   12.10    7.80
   8   3  -1    5.30    3.80
  -7  -3   1   18.30    5.60
   7  -3  -1   20.40    8.10
  -7   3   1   10.40    8.30
   7   3  -1   16.30    4.30
  -6  -3   1   16.80    4.10
   6  -3  -1    7.20    5.60
  -6   3   1   16.90    7.70
   6   3  -1    9.60    2.90
  -5  -3   1  637.74   20.70
   5  -3  -1  699.63   25.40
   5   3  -1  653.93   20.30
  -5   3   1  661.23   24.90
   4  -3  -1   83.29    8.20
  -4  -3   1   74.19    3.90
  -4   3   1   78.39    7.40
   4   3  -1   72.29    3.40
  -3  -3   1  240.58    7.50
  -3  -3   1  238.68    7.40
   3  -3  -1  250.17   12.70
  -3   3   1  251.97   12.20
   2  -3  -1  164.98    9.70
  -2  -3   1  163.48    5.70
  -2   3   1  160.58    9.60
   2   3  -1  169.68    5.10
   1  -3  -1  241.88   11.20
  -1  -3   1  283.07    9.10
  -1   3   1  231.18   10.30
   0  -3  -1  104.19    5.60
   0  -3   1  115.69    6.20
   0   3  -1   99.09    6.00
   0   3   1  107.29    5.60
  -1  -3  -1    6.90    2.00
   1  -3   1   12.10    3.80
   1   3   1    9.90    2.00
  -1   3  -1    7.40    3.90
   2  -3   1  118.19    7.50
  -2  -3  -1  141.69    5.80
   2   3   1  142.29    5.70
  -2   3  -1  137.99    8.00
  -3  -3  -1  476.35   15.00
   3  -3   1  474.35   17.50
  -3  -3  -1  448.96   14.80
  -3   3  -1  441.96   17.40
  -4  -3  -1   14.20    2.60
   4  -3   1   27.40    5.40
  -4  -3  -1   11.70    2.70
  -4   3  -1   15.50    4.80
  -5  -3  -1  565.64   19.20
   5  -3   1  562.54   22.00
   5   3   1  561.84   18.80
  -5   3  -1  557.54   24.00
   6  -3   1    8.60    5.80
  -6  -3  -1    3.50    3.80
   6   3   1    3.00    3.20
  -6   3  -1    7.50    6.20
  -7  -3  -1    6.20    4.80
   7  -3   1   12.00    6.60
   7   3   1    4.80    4.00
  -7   3  -1    4.10    7.80
   8  -3   1   54.69    9.50
   8   3   1   47.80    6.20
  -9  -3  -1  126.39   10.10
   9  -3   1  113.09   11.00
   9   3   1  114.09    8.70
 -10  -3  -1   46.20    8.40
  10  -3   1   43.00    9.40
  10   3   1   52.19    7.10
  11  -3   1  182.08   15.00
  11   3   1  189.68   12.20
  12  -3   1    1.70    7.50
  12   3   1    4.90    5.60
  13  -3   1   14.50    9.40
  13   3   1    8.50    6.50
  14  -3   1   26.50   10.60
  14   3   1   29.50    8.10
  15  -3   1    4.00    9.10
  15   3   1   -4.00    6.20
  16  -3   1   -9.10    8.60
  16   3   1    9.40    7.70
  17  -3   1   31.30   11.60
  17   3   1    3.70    7.40
  18  -3   1    4.30    9.80
  18   3   1    0.60    7.10
  19  -3   1  -16.40    8.70
  19   3   1   11.50    9.20
  19  -4  -1    4.70   10.70
  19   4  -1   -3.50    7.00
  18  -4  -1  -13.60    9.40
  18   4  -1   12.50    7.90
  17  -4  -1   13.20   11.10
  17   4  -1   21.40    8.60
  16  -4  -1   14.40   10.30
  16   4  -1    7.40    7.40
  15  -4  -1   -1.70    9.50
  15   4  -1    7.50    6.50
  14  -4  -1    5.80    9.50
  14   4  -1    3.20    6.20
  13  -4  -1   10.70    9.30
  13   4  -1    4.70    5.30
 -12  -4   1    2.00    7.50
  12  -4  -1    4.40    8.00
  12   4  -1    2.20    4.40
 -11  -4   1  324.77   17.90
  11  -4  -1  356.06   21.20
  11   4  -1  375.66   16.00
  10  -4  -1   -0.60    6.70
 -10  -4   1   -3.80    6.90
  10   4  -1   -1.30    3.70
  -9  -4   1   81.09    8.80
   9  -4  -1   81.69   12.00
   9   4  -1   65.89    6.20
  -8  -4   1   54.59    7.10
   8  -4  -1   41.30    9.30
   8   4  -1   52.29    5.50
   7  -4  -1    8.80    8.60
  -7  -4   1    8.20    4.70
  -7   4   1   14.60    8.70
   7   4  -1    6.30    3.10
   6  -4  -1    9.30    7.90
  -6  -4   1    5.70    3.60
  -6   4   1  -15.40    5.60
   6   4  -1    3.70    2.40
  -5  -4   1  722.33   21.90
  -5  -4   1  709.93   21.40
   5  -4  -1  730.53   28.00
  -5   4   1  716.63   29.10
   4  -4  -1    8.80    5.90
  -4  -4   1    7.80    1.60
  -4  -4   1    8.50    1.30
  -4   4   1    2.80    4.60
  -3  -4   1  892.91   25.30
   3  -4  -1  853.61   30.80
  -3   4   1  909.81   30.40
   2  -4  -1  156.58    9.90
  -2  -4   1  170.98    6.80
  -2   4   1  183.98   10.10
  -1  -4   1  145.29    7.10
   1  -4  -1  126.99    8.70
  -1   4   1  125.09    7.70
   1   4  -1  127.69    6.60
   0  -4   1  211.88    9.50
   0  -4  -1  204.58    9.10
   0   4   1  203.38    8.90
   0   4  -1  191.08    9.00
  -1  -4  -1  649.54   20.60
   1  -4   1  667.03   22.40
   1   4   1  658.23   20.50
  -1   4  -1  640.24   22.10
  -2  -4  -1   41.60    3.20
   2  -4   1   49.30    5.90
   2   4   1   42.40    3.10
  -2   4  -1   46.10    5.70
  -3  -4  -1 1221.58   35.80
   3   4   1 1214.08   35.70
  -3   4  -1 1217.68   39.10
  -4  -4  -1    4.40    1.90
   4  -4   1    9.80    4.40
  -4  -4  -1    2.20    2.10
  -4   4  -1    4.20    4.20
  -5  -4  -1  453.85   16.20
  -5  -4  -1  455.75   15.70
   5  -4   1  476.55   20.30
  -5   4  -1  438.96   19.80
  -6  -4  -1   25.30    4.20
  -6  -4  -1   13.80    4.30
   6  -4   1   34.40    8.60
  -6   4  -1   16.60    8.30
  -7  -4  -1   63.19    7.20
   7  -4   1   55.59    9.80
  -8  -4  -1    3.70    4.40
   8  -4   1   17.60    7.60
   8   4   1    8.80    3.90
  -9  -4  -1  258.87   14.00
   9  -4   1  292.67   17.40
   9   4   1  256.87   12.60
  10  -4   1   12.60    6.80
 -10  -4  -1   20.90    6.70
  10   4   1   22.20    5.00
  11  -4   1   32.90   11.00
  11   4   1   27.00    5.90
  12  -4   1    7.40    8.30
  12   4   1    3.90    5.30
  13  -4   1   16.40    9.50
  13   4   1   22.20    6.90
  14  -4   1    2.70    8.60
  14   4   1    5.80    5.90
  15  -4   1   17.90   10.00
  15   4   1   20.30    7.40
  16  -4   1    5.00    9.60
  16   4   1   18.40    7.10
  17  -4   1   -6.40    8.50
  17   4   1   -1.10    6.80
  18  -4   1    5.20    9.80
  18   4   1    5.60    7.50
  19  -4   1   12.30   11.50
  19  -5  -1   16.70   10.90
  18  -5  -1  -11.50    9.50
  18   5  -1    4.30    6.90
  17  -5  -1   -2.30   10.30
  17   5  -1    1.00    5.80
  16  -5  -1   -7.50    9.00
  16   5  -1   11.60    6.40
  15  -5  -1   34.30   12.20
  15   5  -1   19.40    6.90
  14  -5  -1   -1.70    9.60
  14   5  -1    6.00    5.30
  13  -5  -1   35.00   11.10
  13   5  -1   37.70    7.10
  12  -5  -1    7.30    9.70
 -12  -5   1   -3.40    7.20
  12   5  -1   -1.90    4.10
 -11  -5   1   60.09    9.80
  11   5  -1   45.70    6.30
 -10  -5   1    2.50    4.90
  10  -5  -1   -3.60    7.20
  10   5  -1   -3.80    3.10
   9  -5  -1  206.08   16.20
  -9  -5   1  181.88   11.40
   9   5  -1  197.28    9.50
   8  -5  -1    3.00    7.30
  -8  -5   1    2.20    4.10
  -7  -5   1   28.90    3.60
   7  -5  -1   52.39   10.70
  -7  -5   1   36.10    5.20
   6  -5  -1   13.30    8.80
  -6  -5   1    6.20    3.60
  -6  -5   1    6.60    2.10
  -6   5   1   -3.10    7.40
   5  -5  -1  516.65   23.70
  -5  -5   1  540.75   16.20
  -5  -5   1  522.15   16.50
  -5   5   1  539.95   23.30
  -4  -5   1    3.50    1.40
   4  -5  -1    3.20    6.30
  -4  -5   1    3.10    1.40
  -4   5   1    2.50    4.30
   3  -5  -1 1074.09   39.40
  -3  -5   1 1218.18   34.30
   3   5  -1 1199.38   33.70
  -3   5   1 1233.18   39.60
  -2  -5   1   58.19    4.60
   2  -5  -1   54.19    7.60
  -2   5   1   69.69    7.50
   2   5  -1   58.09    3.70
  -1  -5   1  243.98   10.60
   1  -5  -1  262.97   12.50
  -1   5   1  257.47   11.60
   1   5  -1  249.38   10.20
   0  -5  -1    4.90    3.00
   0  -5   1   12.30    4.00
   0   5  -1    6.10    3.10
   0   5   1    3.50    2.50
   1  -5   1  423.96   16.80
  -1  -5  -1  415.46   14.70
  -1   5  -1  401.46   15.90
   1   5   1  421.06   14.60
  -2  -5  -1   71.39    4.60
   2  -5   1   77.99    7.20
   2   5   1   69.99    4.40
  -2   5  -1   73.69    7.20
  -3  -5  -1 1000.80   29.60
   3  -5   1  932.41   33.20
   3   5   1  978.00   29.40
  -3   5  -1  991.10   33.50
  -4  -5  -1    1.30    2.10
   4  -5   1   -5.50    5.20
  -4   5  -1    0.90    6.20
  -5  -5  -1  867.01   27.80
  -5  -5  -1  898.91   27.50
   5  -5   1  868.31   32.70
  -5   5  -1  898.71   33.40
   6  -5   1   79.49   11.30
  -6  -5  -1   66.79    5.50
  -6  -5  -1   67.89    6.10
  -6   5  -1   85.89   12.70
  -7  -5  -1    8.30    4.00
   7  -5   1   23.70    8.20
  -7  -5  -1    5.00    3.40
   8  -5   1    3.90    6.80
  -8  -5  -1    3.70    4.10
  -8  -5  -1    2.80    3.10
  -9  -5  -1   14.50    5.70
   9  -5   1   18.00    8.30
  10  -5   1   11.10    8.10
 -10  -5  -1    1.90    5.70
  11  -5   1  113.39   14.20
  12  -5   1    2.50    8.30
  13  -5   1   -4.90    8.90
  14  -5   1    6.60    8.40
  15  -5   1   -9.50    9.50
  16  -5   1  -11.20    8.70
  17  -5   1   34.00   14.90
  18  -5   1    7.10   11.50
  19  -6  -1  -17.40    9.70
  18  -6  -1  -13.10    9.40
  17  -6  -1  -11.10   10.90
  16  -6  -1    8.60   11.90
  15  -6  -1   -5.90    9.60
  14  -6  -1    3.50   10.80
 -13  -6   1  -10.40    7.30
  13  -6  -1    4.30   10.30
 -12  -6   1   17.70    8.10
  12  -6  -1   14.30   10.60
  11  -6  -1   94.09   14.30
 -11  -6   1   86.59   12.60
 -10  -6   1   12.50    3.70
  10  -6  -1    3.80    8.60
 -10  -6   1   15.70    6.10
   9  -6  -1   93.69   14.00
  -9  -6   1   75.29    7.70
  -9  -6   1   75.09    5.60
  -8  -6   1    2.70    2.30
   8  -6  -1   -6.40    6.80
  -8  -6   1   -0.30    3.50
   7  -6  -1    3.10    8.00
  -7  -6   1    9.80    2.50
  -7  -6   1    8.50    3.50
   6  -6  -1   27.70   10.70
  -6  -6   1   24.60    2.90
  -6  -6   1   31.70    3.80
  -5  -6   1  475.35   15.00
   5  -6  -1  472.25   23.60
  -5  -6   1  472.55   14.90
  -5   6   1  482.25   22.70
   4  -6  -1   20.40    8.70
  -4  -6   1   19.00    2.80
   4   6  -1   21.20    2.40
  -4   6   1   11.50    6.50
  -3  -6   1  688.93   22.00
   3  -6  -1  672.33   27.70
   3   6  -1  725.63   21.00
  -3   6   1  677.83   26.60
   2  -6  -1   23.20    6.70
  -2  -6   1   25.70    4.40
  -2   6   1   34.10    6.30
   2   6  -1   27.90    3.50
  -1  -6   1  184.88   10.20
   1  -6  -1  209.78   12.20
  -1   6   1  217.38   10.90
   1   6  -1  206.18    9.40
   0  -6  -1  195.18   10.30
   0  -6   1  184.78   10.50
   0   6   1  163.78    9.00
   0   6  -1  171.68    9.50
   1  -6   1   34.10    6.40
  -1  -6  -1   36.80    4.90
   1   6   1   39.50    4.80
  -1   6  -1   40.30    6.10
  -2  -6  -1    6.20    2.80
   2  -6   1    6.80    5.60
   2   6   1    7.60    2.70
  -2   6  -1    7.10    5.00
   3  -6   1 1204.48   41.00
  -3  -6  -1 1196.98   36.20
   3   6   1 1202.78   35.90
  -3   6  -1 1195.58   42.50
   4  -6   1   25.00    8.20
  -4  -6  -1   28.50    3.80
  -4   6  -1   20.40    8.50
   4   6   1   23.00    3.70
   5  -6   1  525.85   24.30
  -5  -6  -1  518.15   17.70
  -5  -6  -1  524.55   17.90
  -5   6  -1  511.95   23.50
  -6  -6  -1    3.60    2.70
   6  -6   1    1.50    7.30
  -6  -6  -1   -0.80    3.10
   7  -6   1    4.90    7.60
  -7  -6  -1    2.70    3.50
   8  -6   1   28.50    8.70
  -8  -6  -1   28.90    4.50
  -8  -6  -1   24.10    5.30
   9  -6   1  147.99   14.90
  -9  -6  -1  144.99    8.80
  -9  -6  -1  142.89   11.00
 -10  -6  -1    1.30    5.10
  10  -6   1   -3.20    8.10
 -10  -6  -1    1.90    4.00
  11  -6   1    1.20    8.40
 -11  -6  -1    3.70    4.10
 -11  -6  -1   -5.20    6.00
  12  -6   1   19.10    9.90
 -12  -6  -1   18.30    5.80
  13  -6   1   44.50   12.20
 -13  -6  -1   23.70    6.70
 -14  -6  -1    9.90    6.30
  14  -6   1    3.00   10.20
 -15  -6  -1   38.40    8.00
  15  -6   1   25.60   10.40
 -16  -6  -1   -6.60    6.60
  16  -6   1   -8.20   10.50
  17  -6   1   -0.60   10.10
 -17  -6  -1   -7.90    6.30
 -18  -6  -1   -5.70    6.20
  18  -6   1   -7.30   10.40
  18  -7  -1    3.70   11.90
 -18  -7   1   11.90    7.30
 -17  -7   1    3.50    5.90
  17  -7  -1    8.10   12.00
 -16  -7   1   21.00    6.70
  16  -7  -1   -0.30   11.20
 -15  -7   1   -1.80    5.50
  15  -7  -1   18.60   12.30
 -14  -7   1   11.50    5.50
  14  -7  -1   10.20   11.50
 -13  -7   1   -0.30    4.50
  13  -7  -1    4.10   11.40
 -13  -7   1  -13.20    7.60
 -12  -7   1    2.50    4.00
 -12  -7   1   -3.30    7.00
  12  -7  -1   14.30   11.10
  11  -7  -1   92.29   14.50
 -11  -7   1  101.09   11.10
 -11  -7   1   96.49    7.20
  10  -7  -1    7.00    8.60
 -10  -7   1   12.00    5.20
 -10  -7   1    1.60    5.10
   9  -7  -1  123.19   15.40
  -9  -7   1  105.59    6.30
  -9  -7   1  110.79    8.50
  -8  -7   1   92.09    6.90
  -8  -7   1   88.69    5.10
   8  -7  -1  101.09   14.60
  -7  -7   1    9.60    3.30
  -7  -7   1    6.00    2.30
   7  -7  -1    8.50    9.10
  -6  -7   1    2.40    2.00
  -6  -7   1    5.50    2.60
   6  -7  -1    9.50   10.20
  -5  -7   1  333.67   11.50
   5  -7  -1  339.07   21.60
  -5  -7   1  329.47   11.20
   4  -7  -1   27.50   10.90
  -4  -7   1   39.60    4.80
  -4   7   1   38.90    9.40
   4   7  -1   37.70    3.40
   3  -7  -1  907.51   34.80
  -3  -7   1  886.71   28.20
  -3   7   1  853.61   32.70
   3   7  -1  888.01   26.90
   2  -7  -1  232.48   15.70
  -2  -7   1  239.28   12.10
  -2   7   1  239.48   13.50
   2   7  -1  220.68   10.10
   1  -7  -1  125.39   11.60
  -1  -7   1  132.49   10.60
   1   7  -1  141.89    8.60
  -1   7   1  147.79    9.80
   0  -7  -1  357.56   16.30
   0  -7   1  339.07   16.40
   0   7   1  316.77   14.70
   0   7  -1  341.47   15.20
  -1  -7  -1  605.34   22.10
   1  -7   1  608.34   24.60
   1   7   1  598.14   21.30
  -1   7  -1  597.54   23.30
  -2  -7  -1   10.40    4.30
   2  -7   1   16.30    8.00
  -2   7  -1   10.80    6.90
   2   7   1   17.60    3.80
   3  -7   1  633.94   26.50
  -3  -7  -1  587.44   20.50
  -3   7  -1  602.94   25.10
   3   7   1  589.14   19.90
  -4  -7  -1   -2.50    2.70
   4  -7   1   -2.60    8.10
   4   7   1    4.20    2.70
  -4   7  -1    0.10    7.40
  -5  -7  -1  253.47   10.60
   5  -7   1  262.47   17.80
  -6  -7  -1  139.69    7.70
   6  -7   1  125.19   13.30
  -6  -7  -1  140.69    7.50
  -7  -7  -1    8.20    3.70
   7  -7   1   20.80    7.70
   8  -7   1   -4.10    7.10
  -8  -7  -1    3.20    2.90
  -8  -7  -1    2.90    3.60
  -9  -7  -1   38.50   11.20
  -9  -7  -1   49.80    6.20
  10  -7   1   43.80   10.70
 -10  -7  -1   37.30    5.90
  11  -7   1   44.80   12.20
 -11  -7  -1   37.50    6.00
 -11  -7  -1   27.30    7.70
 -12  -7  -1   24.60    6.30
  12  -7   1   12.70   11.40
 -13  -7  -1    2.50    5.10
  13  -7   1    1.60    9.60
 -14  -7  -1    5.40    5.90
  14  -7   1   10.70    9.90
 -15  -7  -1    3.20    5.90
  15  -7   1   -4.30   10.30
  16  -7   1   12.50   11.50
 -16  -7  -1   27.20    7.80
 -17  -7  -1   15.60    7.40
  17  -7   1    5.10   10.80
  18  -7   1   -8.20   10.00
 -18  -7  -1   -1.40    6.90
  18  -8  -1  -21.90   10.40
 -18  -8   1    1.00    6.10
  17  -8  -1    5.10   12.10
 -17  -8   1    3.70    6.00
 -16  -8   1    4.30    5.70
 -15  -8   1    0.60    5.30
  15  -8  -1    9.90   13.10
 -14  -8   1   -3.00    7.90
  14  -8  -1   -1.00   11.20
 -14  -8   1    6.80    5.00
  13  -8  -1   20.30   12.10
 -13  -8   1   23.30    5.80
 -13  -8   1   13.10    8.20
  12  -8  -1    2.70   11.20
 -12  -8   1    0.30    3.60
 -11  -8   1   59.09    5.70
  11  -8  -1   68.79   15.10
 -11  -8   1   60.69    9.00
 -10  -8   1   18.70    3.60
  10  -8  -1   19.10   10.10
 -10  -8   1   11.80    6.00
   9  -8  -1  115.79   18.90
  -9  -8   1  106.49    5.90
  -9  -8   1   91.79    8.10
  -8  -8   1    5.10    3.40
   8  -8  -1    7.80    9.80
  -8  -8   1    3.20    2.30
   7  -8  -1   38.10   10.60
  -7  -8   1   39.90    4.30
  -7  -8   1   39.20    3.80
   6  -8  -1   22.40   10.60
  -6  -8   1   30.20    3.50
  -6  -8   1   36.30    3.60
   5  -8  -1  251.97   19.20
  -5  -8   1  222.68    9.50
   4  -8  -1    2.90    8.90
  -4  -8   1   -7.30    3.80
   4   8  -1    5.10    2.30
  -4   8   1    4.80    7.10
  -3  -8   1  594.94   21.20
   3  -8  -1  583.34   27.60
   3   8  -1  591.34   19.60
  -3   8   1  582.64   24.80
  -2  -8   1   13.80    6.70
   2  -8  -1   21.00    9.40
   2   8  -1    8.20    4.00
  -2   8   1   18.00    6.00
  -1  -8   1  116.99   12.10
   1  -8  -1  119.39   12.80
  -1   8   1  114.99    9.70
   1   8  -1  109.99    8.60
   0  -8  -1    8.30    7.20
   0  -8   1   25.40    8.60
   0   8  -1    9.00    5.80
   0   8   1   11.00    5.10
   1  -8   1  128.09   13.00
  -1   8  -1  121.09   11.40
   1   8   1  118.99    8.70
   2  -8   1  289.57   18.20
  -2  -8  -1  283.57   13.80
  -2   8  -1  280.27   16.10
   2   8   1  297.97   12.80
   3  -8   1  711.13   30.00
  -3  -8  -1  675.93   23.90
  -3   8  -1  705.63   28.50
   3   8   1  725.73   23.50
   4  -8   1   35.00   10.10
  -4  -8  -1   21.80    4.50
   4   8   1   22.40    3.80
   5  -8   1  376.96   21.20
  -5  -8  -1  400.16   14.70
   5   8   1  386.96   14.40
  -6  -8  -1    0.40    2.80
   6  -8   1    5.50    8.40
  -6  -8  -1    5.40    2.70
  -7  -8  -1    8.00    3.70
   7  -8   1   12.50    9.20
   8  -8   1  194.68   17.50
  -8  -8  -1  166.08    8.90
  -8  -8  -1  170.48    9.90
  -9  -8  -1   54.69    6.20
   9  -8   1   49.99   12.90
  -9  -8  -1   53.59    7.10
 -10  -8  -1   -1.50    5.20
 -10  -8  -1    3.20    3.80
  10  -8   1   19.30   10.40
 -11  -8  -1   76.29    7.90
 -11  -8  -1   80.79   10.60
  11  -8   1   76.59   13.80
 -12  -8  -1   14.90    5.30
  12  -8   1  -18.10    9.60
 -13  -8  -1   -0.80    5.20
  13  -8   1   13.30   11.60
 -14  -8  -1   33.30    7.60
  14  -8   1   38.00   13.40
 -15  -8  -1   -0.30    5.30
  15  -8   1    7.30   12.20
 -16  -8  -1    5.80    7.20
  16  -8   1   -8.10   11.30
  17  -8   1   -1.30   11.50
 -17  -8  -1    8.30    7.20
 -18  -9   1    9.90    6.50
  18  -9  -1  -15.30   12.20
 -17  -9   1   14.40    6.10
  17  -9  -1    0.00   12.50
  16  -9  -1    5.60   13.00
 -16  -9   1    1.00    4.90
  15  -9  -1   -0.40   12.30
 -15  -9   1   11.30    5.00
 -15  -9   1   11.40    8.40
 -14  -9   1    1.10    7.90
 -14  -9   1    6.10    4.40
  14  -9  -1    4.50   10.80
  13  -9  -1   -3.80   11.70
 -13  -9   1   -1.40    3.40
 -13  -9   1  -14.30    9.10
 -12  -9   1  -12.10    6.40
  12  -9  -1    3.10   11.30
 -12  -9   1    3.20    3.50
  11  -9  -1  156.58   20.40
 -11  -9   1  131.09    7.60
 -11  -9   1  121.49   10.80
 -10  -9   1   -1.00    5.40
 -10  -9   1   -0.60    2.50
  10  -9  -1   -7.10    9.70
  -9  -9   1   15.20    3.00
  -9  -9   1   18.20    4.90
   9  -9  -1    4.10   10.90
  -8  -9   1   42.60    4.20
  -8  -9   1   47.60    5.00
  -7  -9   1    3.70    2.50
   7  -9  -1  -14.30    7.40
  -7  -9   1   -1.70    2.60
  -6  -9   1   36.10    3.60
   6  -9  -1   41.90   12.30
  -6  -9   1   39.80    4.40
   5  -9  -1  223.28   18.70
  -5  -9   1  186.08    9.50
   5   9  -1  209.68    8.20
   4  -9  -1   16.20    9.90
  -4  -9   1   -2.90    4.30
   4   9  -1    1.90    2.30
  -3  -9   1  295.07   13.90
   3  -9  -1  336.77   20.40
   3   9  -1  271.47   11.80
  -3   9   1  289.37   17.90
   2  -9  -1   13.40    9.10
  -2  -9   1   21.80    7.00
  -2   9   1   19.90    6.10
   2   9  -1   10.60    3.80
   1  -9  -1  120.79   12.80
  -1  -9   1  107.89   13.10
  -1   9   1  115.59    9.70
   1   9  -1   98.39    8.40
   0  -9  -1  110.59   11.90
   0  -9   1  105.39   12.20
   0   9  -1  103.79    9.10
   1  -9   1   46.90   10.20
  -1  -9  -1   26.40    7.50
   1   9   1   38.80    6.20
  -1   9  -1   23.80    6.90
  -2  -9  -1   92.79    9.40
   2  -9   1   97.49   12.80
  -2   9  -1   96.79   10.80
   2   9   1   87.79    7.30
   3  -9   1  416.96   22.20
   3   9   1  400.36   15.90
  -3   9  -1  437.76   22.80
   4  -9   1    6.30    8.70
  -4  -9  -1   -1.20    3.50
   4   9   1    3.00    2.90
  -5  -9  -1  218.48   10.50
   5  -9   1  205.88   17.50
   5   9   1  224.18   10.00
   6  -9   1   16.70    9.80
  -6  -9  -1   17.60    3.80
  -6  -9  -1   14.60    5.10
   7  -9   1   28.90   10.90
  -7  -9  -1   21.10    4.20
  -7  -9  -1   26.50    4.60
  -8  -9  -1    0.30    3.50
   8  -9   1   -9.90    8.70
  -8  -9  -1    2.90    2.90
  -9  -9  -1  158.08    9.30
  -9  -9  -1  162.48   10.50
   9  -9   1  166.48   17.40
  10  -9   1    9.90    9.70
 -10  -9  -1    9.20    4.10
 -10  -9  -1    5.00    5.50
  11  -9   1   44.20   13.80
 -11  -9  -1   57.09    6.90
 -11  -9  -1   62.09    8.90
  12  -9   1   21.20   12.20
 -12  -9  -1    3.60    4.60
 -12  -9  -1   -1.00    7.50
  13  -9   1   48.10   13.40
 -13  -9  -1   58.89    8.40
  14  -9   1    0.90   12.10
 -14  -9  -1    0.10    5.40
 -15  -9  -1   19.70    6.90
  15  -9   1   -3.20   10.20
  16  -9   1   19.20   13.10
 -16  -9  -1    4.00    6.60
  17  -9   1   -6.70   11.90
 -17  -9  -1   -9.30    6.30
 -17 -10   1    3.90    5.60
  17 -10  -1  -13.20   12.30
  16 -10  -1  -10.20   12.00
 -16 -10   1    5.20    4.60
 -15 -10   1   11.10    5.10
  15 -10  -1   -6.40   12.10
 -14 -10   1    6.00    9.50
  14 -10  -1   15.10   13.20
 -14 -10   1    5.00    3.90
 -13 -10   1   37.70    5.30
 -13 -10   1   14.50    7.50
  13 -10  -1   17.70   11.50
 -12 -10   1   -1.10    3.80
 -12 -10   1   -5.40    6.20
  12 -10  -1    1.40   11.90
  11 -10  -1   39.40   15.00
 -11 -10   1   38.10    7.20
 -11 -10   1   41.00    4.90
 -10 -10   1    0.00    2.60
  10 -10  -1   -3.30   11.30
 -10 -10   1   -1.90    4.70
   9 -10  -1  161.68   20.60
  -9 -10   1  162.88    7.60
  -9 -10   1  163.48    9.20
  -8 -10   1   38.00    4.60
  -8 -10   1   36.10    4.20
   8 -10  -1   30.30   13.70
   7 -10  -1    7.70   10.90
  -7 -10   1   15.80    3.50
  -7 -10   1    5.40    2.80
  -6 -10   1   35.70    4.80
   6 -10  -1   30.00   11.50
   5 -10  -1  177.78   19.10
  -5 -10   1  148.39    9.00
   5  10  -1  147.19    7.20
   4 -10  -1    1.20    9.10
  -4 -10   1    3.90    4.70
   4  10  -1   -0.10    2.50
   3 -10  -1  290.67   19.40
  -3 -10   1  307.97   14.50
   3  10  -1  260.57   12.10
  -2 -10   1  139.39   17.10
   2 -10  -1  140.99   15.00
  -2  10   1  156.08   12.90
   2  10  -1  143.19    9.00
   1 -10  -1   87.09   11.80
  -1 -10   1   99.19   11.20
   1  10  -1   88.39    7.90
  -1  10   1  105.79    9.10
   0 -10   1  119.19   12.80
   0 -10  -1  108.89   12.30
   0  10   1  143.89   10.20
   0  10  -1  132.99    9.60
   1 -10   1   50.89   10.40
  -1 -10  -1   53.29    8.70
   1  10   1   56.89    7.20
  -1  10  -1   44.30    7.80
  -2 -10  -1   65.79    8.50
   2 -10   1   47.10   10.80
  -2  10  -1   59.29    9.10
   2  10   1   57.49    7.00
   3 -10   1  185.18   16.40
  -3 -10  -1  216.18   12.30
   3  10   1  242.98   11.40
   4 -10   1   -6.50    8.00
  -4 -10  -1    4.10    4.40
   4  10   1    4.00    3.00
  -5 -10  -1  290.67   13.20
   5 -10   1  273.17   20.30
   5  10   1  291.07   12.30
   6 -10   1   12.60    9.80
  -6 -10  -1    9.40    3.80
   7 -10   1   17.20   11.00
  -7 -10  -1   23.20    4.40
  -7 -10  -1   24.90    4.80
  -8 -10  -1    4.70    3.50
   8 -10   1    4.80   10.70
  -8 -10  -1   -3.60    3.50
  -9 -10  -1    1.10    4.40
  -9 -10  -1    6.30    3.80
   9 -10   1   14.00   11.70
 -10 -10  -1    4.50    3.60
  10 -10   1   -2.20    9.60
 -11 -10  -1   95.39    8.20
 -11 -10  -1   84.49   10.30
  11 -10   1   65.89   16.10
  12 -10   1   -6.00   10.70
 -12 -10  -1   -1.60    4.20
 -12 -10  -1   -1.70    7.40
 -13 -10  -1    6.20    5.10
  13 -10   1    5.80   11.40
 -14 -10  -1   -1.30    4.70
  15 -10   1   16.40   13.60
 -15 -10  -1   18.60    6.70
 -16 -10  -1   -5.80    5.80
  16 -10   1    3.10   12.30
  17 -11  -1    7.70   14.60
  16 -11  -1    1.90   12.20
 -16 -11   1   13.00    4.80
  15 -11  -1  -14.50   12.90
 -15 -11   1    6.30    3.90
 -14 -11   1   -2.50    6.20
  13 -11  -1    0.00   13.00
 -13 -11   1    3.00    3.10
 -13 -11   1   -3.80    5.50
 -12 -11   1   21.30    3.70
 -12 -11   1    9.50    5.90
  12 -11  -1   -0.40   13.50
 -11 -11   1   81.59    8.70
 -11 -11   1   99.49    6.30
  11 -11  -1   87.49   18.20
 -10 -11   1   24.10    4.10
  10 -11  -1    5.70   13.30
 -10 -11   1   14.10    5.40
   9 -11  -1   31.20   14.20
  -9 -11   1   26.60    5.00
  -9 -11   1   38.90    4.60
  -8 -11   1   -0.30    3.20
  -8 -11   1    0.90    3.30
   8 -11  -1    3.70   11.80
   7 -11  -1   -0.30   10.00
  -7 -11   1    7.40    3.80
  -7 -11   1   -0.10    2.50
  -6 -11   1   37.20    5.40
   6 -11  -1   48.70   13.10
   5 -11  -1  213.78   18.60
  -5 -11   1  221.78   11.40
   5  11  -1  227.38    9.70
   4 -11  -1   11.50    9.70
  -4 -11   1    8.90    5.60
   4  11  -1    2.60    2.60
   3 -11  -1  233.78   18.10
   3  11  -1  214.48   10.80
   2 -11  -1    8.60    8.60
  -2 -11   1   33.40    8.00
   2  11  -1   19.50    4.70
  -1 -11   1   39.90    8.90
   1 -11  -1   38.70    9.40
   1  11  -1   48.40    6.70
   0 -11  -1   84.59   11.10
   0 -11   1   93.99   12.20
   0  11   1   86.09    8.60
   0  11  -1   87.79    8.70
   1 -11   1   53.29   10.70
  -1 -11  -1   46.80    8.80
   1  11   1   56.69    7.40
  -1  11  -1   54.39    7.90
  -2 -11  -1   57.19    8.80
   2 -11   1   56.49   11.60
   2  11   1   58.59    7.20
   3 -11   1  350.36   21.70
  -3 -11  -1  368.56   17.50
   3  11   1  391.16   19.60
  -4 -11  -1   -1.50    4.40
   4 -11   1    1.40    8.40
   4  11   1    7.60    3.50
   5 -11   1  126.29   15.90
  -5 -11  -1  118.89    9.80
   5  11   1  132.49    8.10
  -6 -11  -1   11.90    4.60
   7 -11   1    7.60   10.70
  -7 -11  -1    5.80    4.30
  -7 -11  -1   15.30    4.40
  -8 -11  -1   57.69    6.60
  -8 -11  -1   52.89    6.50
   8 -11   1   47.10   14.00
   9 -11   1   62.29   15.20
  -9 -11  -1   47.10    6.40
  -9 -11  -1   53.59    7.10
  10 -11   1   -6.90   11.10
 -10 -11  -1    0.40    3.80
 -11 -11  -1    8.70    6.70
 -11 -11  -1   17.50    4.90
  11 -11   1    9.70   10.90
 -12 -11  -1  -18.70    6.40
 -12 -11  -1    2.40    4.70
  12 -11   1   -5.50   11.40
 -13 -11  -1  -12.60    7.50
  13 -11   1   19.40   13.90
 -13 -11  -1   22.70    5.60
  14 -11   1   -2.00   11.00
 -14 -11  -1   18.80    5.80
 -15 -11  -1    2.90    5.60
  15 -11   1    7.50   12.20
 -16 -11  -1   -2.60    5.30
  16 -11   1  -17.10   11.60
  16 -12  -1    6.20   14.30
  15 -12  -1  -26.10   11.60
  14 -12  -1   27.30   16.30
  13 -12  -1   11.10   13.90
  12 -12  -1  -15.40   12.00
  11 -12  -1   44.90   16.40
  10 -12  -1    3.00   12.60
   9 -12  -1   24.80   13.00
  -8 -12   1   45.00    4.80
   8 -12  -1   73.79   17.00
  -8 -12   1   51.49    5.50
  -7 -12   1   13.70    3.30
  -7 -12   1   23.70    5.00
   7 -12  -1   22.80   12.80
   6 -12  -1    3.30   12.40
  -6 -12   1   18.30    5.30
   6  12  -1   14.10    3.50
  -5 -12   1  154.18   10.80
   5 -12  -1  169.48   20.10
   5  12  -1  136.59    7.90
   4 -12  -1   33.30   12.30
   4  12  -1   21.70    4.70
   3 -12  -1  214.78   18.80
  -3 -12   1  224.18   14.20
   3  12  -1  229.38   11.60
  -2 -12   1   86.99   10.70
   2 -12  -1   71.39   12.80
   2  12  -1   72.69    7.60
   1 -12  -1  109.39   13.60
  -1 -12   1  106.79   12.40
   1  12  -1   81.29    8.00
   0 -12  -1   92.09   12.30
   0 -12   1  117.59   13.20
   0  12  -1  109.19    9.30
  -1 -12  -1   74.49   10.40
   1 -12   1  118.29   14.90
   1  12   1   92.99    8.60
  -2 -12  -1    3.80    6.60
   2 -12   1   13.90    9.40
   2  12   1    8.80    4.80
   3 -12   1  220.58   18.70
  -3 -12  -1  252.17   14.40
   3  12   1  201.18   11.70
  -4 -12  -1   18.00    6.60
   4 -12   1    3.10   10.00
   4  12   1   15.10    4.90
  -5 -12  -1  182.68   12.10
   5 -12   1  193.38   23.70
   5  12   1  185.48   11.60
  -6 -12  -1   84.29    8.60
   6 -12   1   78.69   15.10
   6  12   1   84.69    7.30
  -7 -12  -1   12.70    5.50
   7 -12   1   15.00   11.80
  -7 -12  -1    4.80    3.50
  -8 -12  -1   -3.80    3.80
  -8 -12  -1    4.90    4.70
   8 -12   1   -1.90   11.70
   9 -12   1   12.20   12.90
  -9 -12  -1   13.40    5.00
  -9 -12  -1   19.40    4.90
 -10 -12  -1   11.00    6.20
 -10 -12  -1   14.60    4.70
  10 -12   1    4.90   11.50
  11 -12   1   49.40   17.10
 -11 -12  -1   76.89    7.70
 -12 -12  -1    3.10    7.30
  12 -12   1    8.90   12.90
 -12 -12  -1   21.80    5.20
  13 -12   1   13.80   13.80
 -13 -12  -1   22.50    5.30
  14 -12   1   -7.10   13.80
 -14 -12  -1   20.10    5.50
 -15 -12  -1   11.20    5.50
  15 -12   1   -8.90   12.50
  15 -13  -1    8.10   15.90
  14 -13  -1   -3.20   13.00
  13 -13  -1  -13.20   12.10
  12 -13  -1    8.00   14.30
  11 -13  -1   23.20   14.90
  10 -13  -1   -0.60   13.10
   9 -13  -1   52.39   17.00
   8 -13  -1   16.00   13.50
  -8 -13   1    2.00    4.00
   7 -13  -1   41.10   15.70
  -7 -13   1   22.10    3.80
  -7 -13   1   25.30    5.60
   6 -13  -1   45.30   14.40
  -6 -13   1   38.70    6.90
   6  13  -1   47.70    5.10
   5 -13  -1  184.38   21.30
   5  13  -1  134.59    8.50
   4 -13  -1  -17.50   10.30
  -4 -13   1    4.80    6.70
   4  13  -1   -2.60    3.30
  -3 -13   1  273.47   15.90
   3 -13  -1  278.57   21.40
   3  13  -1  250.17   15.80
  -2 -13   1   24.00    8.40
   2 -13  -1   13.20   10.10
   2  13  -1   16.30    4.80
   1 -13  -1   35.40   10.70
  -1 -13   1   48.50    9.80
   1  13  -1   27.30    6.30
   0 -13   1   22.30   10.00
   0 -13  -1    3.60    8.60
   1 -13   1   90.49   13.50
  -1 -13  -1   59.79   11.10
  -2 -13  -1   38.00    8.70
   2 -13   1   31.60   10.90
   2  13   1   31.40    6.20
  -3 -13  -1  116.99   12.30
   3 -13   1  140.89   17.20
   3  13   1   99.49    8.80
   4 -13   1   46.50   13.10
  -4 -13  -1   47.50    8.60
   4  13   1   46.60    6.70
  -5 -13  -1  101.59   10.60
   5 -13   1  114.79   17.80
   5  13   1   96.89    8.20
   6 -13   1   20.70   12.50
  -6 -13  -1   13.50    6.20
   7 -13   1  -12.50   11.20
  -7 -13  -1    1.90    3.50
  -7 -13  -1    4.20    5.10
   8 -13   1    5.00   12.30
  -8 -13  -1   33.50    6.90
  -8 -13  -1   22.10    5.10
  -9 -13  -1   17.20    5.30
  -9 -13  -1   15.10    5.20
   9 -13   1   -3.60   10.90
 -10 -13  -1   -7.40    4.70
  10 -13   1    5.20   12.80
 -11 -13  -1    9.70    8.20
  11 -13   1   18.00   13.80
 -12 -13  -1   12.90    5.20
  12 -13   1   -1.60   15.60
  13 -13   1  -32.10   11.00
 -13 -13  -1   11.20    4.50
 -14 -13  -1   27.10    6.00
  14 -13   1   14.60   13.00
  15 -13   1  -21.70   13.30
  14 -14  -1   11.20   14.40
  13 -14  -1  -10.10   14.50
  12 -14  -1   10.30   14.70
  11 -14  -1   58.19   19.00
  10 -14  -1   -4.90   12.10
   9 -14  -1   -7.50   12.20
   8 -14  -1   21.90   14.00
  -7 -14   1   -4.20    2.60
   7 -14  -1   -0.90   12.40
  -7 -14   1   -5.90    4.90
   6 -14  -1    1.90   12.70
  -6 -14   1   -1.60    5.60
   6  14  -1    1.90    3.10
  -5 -14   1  151.38   11.80
   5 -14  -1  187.68   21.90
   5  14  -1  115.79    8.40
   4 -14  -1   -7.50   11.00
  -4 -14   1    1.70    7.40
   3 -14  -1   97.49   17.30
  -3 -14   1  101.89   11.70
   3  14  -1   75.29    8.10
   2 -14  -1    0.70   10.70
  -2 -14   1   -1.30    7.90
   2  14  -1   -1.40    4.00
   1 -14  -1   33.40   12.00
  -1 -14   1   23.50   10.20
   0 -14  -1   32.20   11.00
   0 -14   1   26.10   10.80
  -1 -14  -1   22.80    9.60
   1 -14   1    7.90   10.50
   2 -14   1   11.20   10.40
  -2 -14  -1   13.60    8.70
  -3 -14  -1  118.89   12.80
   3 -14   1  166.78   18.90
   3  14   1  147.99   11.90
   4 -14   1    2.30   10.90
  -4 -14  -1    2.20    6.60
   4  14   1   -4.30    4.00
   5 -14   1   33.70   13.40
  -5 -14  -1   51.99    8.90
   5  14   1   39.20    6.50
   6 -14   1   49.10   14.60
  -6 -14  -1   53.99    8.10
   6  14   1   46.60    6.40
   7 -14   1    5.30   11.90
  -7 -14  -1   11.20    6.20
  -8 -14  -1    0.10    4.90
   8 -14   1  -17.70   11.30
  -9 -14  -1   29.10    6.00
   9 -14   1   36.20   14.50
 -10 -14  -1   -5.30    4.80
  10 -14   1    0.10   13.00
  12 -14   1   24.30   16.10
  13 -14   1   -6.30   13.30
  14 -14   1   -8.40   12.60
  14 -15  -1  -13.10   14.20
  13 -15  -1   16.90   14.10
  12 -15  -1   10.00   15.30
  11 -15  -1   -7.20   13.50
  10 -15  -1  -27.90   11.60
   9 -15  -1   20.90   15.20
   8 -15  -1   37.80   16.80
   7 -15  -1   11.70   13.90
  -7 -15   1   29.30    6.30
   6 -15  -1   12.40   13.00
   6  15  -1    8.70    3.90
  -5 -15   1   14.50    7.60
   5 -15  -1   42.10   14.60
   5  15  -1   24.00    5.90
  -4 -15   1   -0.80    7.10
   4 -15  -1    1.80   11.20
   4  15  -1   -1.60    3.70
  -3 -15   1   44.80   10.00
   3 -15  -1   46.70   13.70
   3  15  -1   45.70    6.70
  -2 -15   1   16.90    9.60
  -1 -15   1   13.00   10.10
   1 -15  -1   29.70   11.90
   0 -15   1   25.50   10.40
   0 -15  -1   11.00   10.60
   1 -15   1    5.50   10.80
  -1 -15  -1   17.40    9.90
   2 -15   1    4.10   10.50
  -2 -15  -1    4.40    8.50
   3 -15   1   30.20   12.90
  -3 -15  -1   42.10   10.40
   4 -15   1   -4.10   11.50
  -4 -15  -1    6.50    7.50
   5 -15   1  108.49   17.90
  -5 -15  -1  101.29   11.10
   5  15   1   68.99    8.20
   6 -15   1   25.10   13.30
  -6 -15  -1    5.90    6.30
   6  15   1    4.00    4.70
   7 -15   1  -16.20   11.30
  -7 -15  -1    6.50    6.00
  -8 -15  -1   13.50    5.70
   8 -15   1    5.60   13.30
  -9 -15  -1   -5.50    4.00
   9 -15   1   30.70   15.10
  -9 -15  -1    9.80    5.20
  10 -15   1    0.80   13.70
  11 -15   1   28.70   16.20
  12 -15   1   -0.90   14.30
  13 -15   1  -21.10   11.50
  13 -16  -1   26.10   16.40
  12 -16  -1  -13.10   14.20
  11 -16  -1    8.50   14.50
  10 -16  -1  -16.40   11.80
   9 -16  -1    9.10   14.10
   8 -16  -1   11.10   14.20
   7 -16  -1   -9.00   11.90
  -7 -16   1   -5.70    5.10
  -6 -16   1   21.10    7.10
   6 -16  -1   32.20   13.20
   6  16  -1   13.80    4.80
   5 -16  -1   54.29   15.60
  -5 -16   1   42.90    9.00
   5  16  -1   47.90    7.30
  -4 -16   1   -4.00    7.30
   4 -16  -1   11.70   12.80
   4  16  -1   -6.20    4.10
  -3 -16   1   50.99   11.00
   3 -16  -1   57.89   15.10
  -2 -16   1   12.80    9.10
   2 -16  -1    2.80   11.30
  -1 -16   1   37.00   10.70
   1 -16  -1   51.69   18.80
   0 -16   1   10.90    9.80
   0 -16  -1   19.40   10.90
   1 -16   1   22.30   10.90
  -1 -16  -1    8.10    9.90
   2 -16   1   13.60   12.00
  -2 -16  -1    5.10    9.20
   3 -16   1  138.59   18.20
  -3 -16  -1   83.79   12.40
  -4 -16  -1   15.50    8.10
   4 -16   1   10.10   11.90
  -5 -16  -1   24.00    7.80
   5 -16   1    7.00   13.00
   6 -16   1   -5.90   11.40
  -6 -16  -1   -2.00    6.10
   6  16   1   -4.10    5.20
   7 -16   1   -9.90   12.00
  -7 -16  -1    8.00    6.20
  -8 -16  -1   33.60    6.80
   8 -16   1   45.80   15.40
  -9 -16  -1   43.60    6.80
   9 -16   1   35.10   16.10
  10 -16   1   -1.90   13.00
  11 -16   1  -23.40   13.30
  12 -16   1  -14.50   14.20
  11 -17  -1  -11.50   13.50
  10 -17  -1  -10.60   13.80
   9 -17  -1    5.50   13.40
   8 -17  -1    8.10   13.20
  -7 -17   1  -11.90    5.10
   7 -17  -1   -3.40   12.80
  -6 -17   1    4.70    6.50
   6 -17  -1   -1.40   12.90
   6  17  -1   -4.50    4.60
   5 -17  -1   35.20   13.70
  -5 -17   1   29.10    8.10
   5  17  -1   30.90    6.40
  -4 -17   1   -3.30    7.40
   4 -17  -1  -12.10   11.30
   4  17  -1   -1.80    6.60
   3 -17  -1   76.29   16.50
  -3 -17   1   42.70   10.70
  -2 -17   1    5.80    9.50
   2 -17  -1   28.20   12.50
   1 -17  -1   10.20   11.20
  -1 -17   1    5.60    9.50
   0 -17  -1   25.10   11.80
   0 -17   1   20.50   10.60
  -1 -17  -1   17.80   10.50
   1 -17   1    1.80   11.20
  -2 -17  -1   -5.90    9.50
   2 -17   1    5.20   10.80
   3 -17   1   25.90   12.60
  -3 -17  -1   21.20   10.30
   4 -17   1   -5.40   10.00
  -4 -17  -1    0.30    8.20
   5 -17   1   20.00   13.20
  -5 -17  -1   22.00    8.30
   6 -17   1   21.60   13.20
  -6 -17  -1   17.00    7.70
  -7 -17  -1    7.80    6.80
   7 -17   1  -15.60   10.90
  -8 -17  -1   11.00    6.20
   8 -17   1    9.50   12.50
   9 -17   1    9.20   13.90
  -9 -17  -1   12.50    6.00
  10 -17   1    9.30   15.10
  11 -17   1  -13.10   13.50
  10 -18  -1   13.50   15.70
   9 -18  -1  -21.30   12.50
   8 -18  -1   -6.80   12.10
  -7 -18   1    0.80    6.40
   7 -18  -1    6.00   14.00
   6 -18  -1   -2.20   13.10
  -6 -18   1  -10.30    5.70
  -5 -18   1    1.60    7.10
   5 -18  -1    5.80   13.20
  -4 -18   1   -8.80    7.10
   4 -18  -1   -4.50   11.70
  -3 -18   1    0.80    8.60
   3 -18  -1   13.70   12.60
   2 -18  -1   -1.60   11.30
  -2 -18   1    7.50    9.10
  -1 -18   1   -6.40    9.10
   1 -18  -1   -9.90   10.60
   0 -18   1    9.20   10.80
   0 -18  -1   26.20   11.90
   1 -18   1    8.10   10.60
  -1 -18  -1   -0.20   10.70
   2 -18   1   16.10   12.30
  -2 -18  -1   -6.00    9.90
   3 -18   1   30.40   13.40
  -3 -18  -1   24.40    9.70
   4 -18   1   -6.90   11.30
  -4 -18  -1   -1.20    8.20
   5 -18   1   30.20   13.50
  -5 -18  -1   11.00    9.00
   6 -18   1   -0.70   12.00
  -6 -18  -1    5.10    7.50
  -7 -18  -1  -10.10    6.10
   7 -18   1   -4.70   11.90
   8 -18   1   -4.20   11.90
  -8 -18  -1   -4.50    6.40
   9 -18   1  -14.50   12.60
   8 -19  -1   -6.90   13.50
   7 -19  -1   -4.50   12.90
  -6 -19   1   -5.20    6.30
   6 -19  -1    9.20   13.40
  -5 -19   1   23.00    8.20
   5 -19  -1   28.40   13.50
  -4 -19   1   -8.90    7.70
   4 -19  -1  -18.70   11.00
   3 -19  -1   14.60   12.80
  -3 -19   1   16.70    9.10
  -2 -19   1   11.10    9.50
   2 -19  -1   -7.10   10.70
  -1 -19   1    5.10    9.20
   1 -19  -1   -2.60   10.60
   0 -19   1    9.90   11.00
   0 -19  -1   13.60   12.10
  -1 -19  -1   -6.90   10.80
   1 -19   1   30.90   11.70
   2 -19   1   -5.00   10.60
  -2 -19  -1   -5.20    9.60
  -3 -19  -1    4.00    9.40
   3 -19   1   24.20   12.90
   4 -19   1   -6.50   10.90
  -4 -19  -1   -7.10    8.10
   5 -19   1    5.20   12.70
  -5 -19  -1  -11.40    8.10
  -6 -19  -1   -3.50    7.90
   6 -19   1   18.40   13.50
  -7 -19  -1  -12.90    6.80
   7 -19   1  -15.50   11.40
   8 -19   1   -2.70   13.10
   6 -20  -1  -13.80   11.50
   5 -20  -1    3.20   16.20
  -5 -20   1   -3.40    7.30
   4 -20  -1   -4.20   11.50
  -4 -20   1   -7.20    8.00
   3 -20  -1  -15.00   10.80
  -3 -20   1  -17.00    8.60
  -2 -20   1    5.40    9.50
   2 -20  -1  -17.50    9.90
   1 -20  -1    5.90   10.90
  -1 -20   1   -5.30    9.60
   0 -20   1   -3.50   10.40
   0 -20  -1   -6.20    9.90
  -1 -20  -1   -3.40    9.40
   1 -20   1   11.40   11.30
   2 -20   1    7.40   11.70
  -2 -20  -1    2.30   10.10
  -3 -20  -1   -8.60    9.30
   3 -20   1  -14.30   11.10
  -4 -20  -1  -14.80    8.50
  -5 -20  -1    4.50    9.50
   5 -20   1   13.10   18.10
  -1 -21   1   -3.00    9.60
   1 -21  -1  -15.50   10.60
   0 -21   1   -4.30    9.80
   0 -21  -1   -0.90   10.60
  20   0  -2   79.89   14.00
  19   0  -2   -9.50    7.60
  18   0  -2   28.60   10.20
  17   0  -2   -7.50    8.10
  16   0  -2   60.99   11.60
  15   0  -2   -8.90    6.80
  14   0  -2  638.74   28.80
  13   0  -2   -8.20    5.90
  12   0  -2  240.98   15.50
  11   0  -2   -4.10    5.20
  10   0  -2  232.48   14.20
 -10   0   2  224.68   15.10
   9   0  -2    2.10    5.50
  -9   0   2    6.20    7.00
  -8   0   2 2640.54   79.89
   8   0  -2 2577.44   78.29
  -7   0   2    0.70    5.60
   7   0  -2    2.30    5.20
   6   0  -2    3.80    3.80
  -6   0   2    5.70    4.40
   5   0  -2   -1.10    3.00
  -5   0   2    4.00    3.50
  -4   0   2 1234.88   39.20
   4   0  -2 1325.37   39.10
   3   0  -2   -3.00    3.20
  -3   0   2   -7.40    2.60
   1   0  -2    0.50    0.70
  -1   0   2    1.20    0.80
   0   0  -2   39.30    2.30
   0   0   2   40.90    2.40
  -1   0  -2   -0.40    1.60
   1   0   2   -0.30    1.50
   2   0   2 3410.36   96.39
  -3   0  -2   -0.40    2.50
   3   0   2   -1.80    2.30
   4   0   2 1226.38   37.80
  -4   0  -2 1205.68   37.90
   5   0   2   -5.30    2.90
  -5   0  -2   -0.10    3.40
   6   0   2   11.30    5.20
   7   0   2   -2.80    4.80
  -7   0  -2    2.70    5.70
   8   0   2 2021.90   62.09
  -8   0  -2 1922.61   62.79
   9   0   2   15.10    5.80
  10   0   2  419.86   20.20
  11   0   2    0.00    5.80
  12   0   2  185.78   15.10
  13   0   2   -8.60    6.40
  14   0   2  231.28   17.70
  15   0   2    2.20    7.80
  16   0   2   64.79   12.50
  17   0   2   -3.30    8.30
  18   0   2   40.30   11.60
  20  -1  -2   20.80   15.80
  20   1  -2    7.70    9.40
  19  -1  -2   15.00   10.30
  19   1  -2   16.00    9.20
  18  -1  -2   15.80   10.20
  18   1  -2   18.80    9.60
  17  -1  -2   19.00   10.70
  17   1  -2   31.00   10.20
  16  -1  -2  143.59   16.40
  16   1  -2  129.59   14.80
  15  -1  -2   56.49   11.80
  14  -1  -2   81.59   15.00
  14   1  -2   75.79   11.20
  13  -1  -2  148.59   14.10
  13   1  -2  137.89   12.40
  12  -1  -2  457.35   22.50
  12   1  -2  465.95   21.40
  11  -1  -2  108.19   12.20
 -11  -1   2  135.09   16.10
  11   1  -2  107.29    9.90
  10  -1  -2  898.11   33.20
 -10  -1   2  887.51   33.70
  10   1  -2  850.51   31.20
   9  -1  -2  258.37   15.20
  -9  -1   2  247.18   17.20
   9   1  -2  272.97   14.10
  -9   1   2  279.27   16.90
   8  -1  -2   21.10    7.50
  -8  -1   2   26.70    7.90
  -8   1   2   21.70    8.40
   8   1  -2   19.30    6.00
  -7  -1   2  457.65   19.30
   7  -1  -2  438.66   19.60
  -7   1   2  486.65   20.80
   7   1  -2  481.25   18.20
   6  -1  -2 2608.04   82.69
  -6  -1   2 2735.33   79.59
   6   1  -2 2731.33   78.69
  -6   1   2 2777.42   81.19
   5  -1  -2  520.65   20.30
  -5  -1   2  571.34   19.30
  -5   1   2  558.14   20.70
   5   1  -2  546.15   18.50
  -4  -1   2  250.97   10.70
   4  -1  -2  278.67   12.50
  -4   1   2  270.47   12.30
   4   1  -2  270.27   10.50
  -3  -1   2  536.35   16.30
   3  -1  -2  476.95   18.40
   3   1  -2  548.05   16.70
  -3   1   2  492.75   18.20
  -2  -1   2   20.20    2.00
   2  -1  -2   19.00    3.30
  -2   1   2   15.30    2.90
   2   1  -2   21.70    2.00
   1  -1  -2  899.71   27.00
  -1  -1   2  948.01   26.60
   1   1  -2  914.31   26.20
  -1   1   2  908.71   27.10
   0  -1  -2 9999.00  345.57
   1  -1   2  366.86   12.80
  -1  -1  -2  372.66   12.30
   1   1   2  388.46   12.40
  -1   1  -2  382.06   12.90
   2  -1   2   59.69    4.70
  -2  -1  -2   66.09    4.40
  -2   1  -2   60.59    4.80
   3  -1   2  701.43   23.20
  -3  -1  -2  705.43   22.50
  -3   1  -2  699.03   23.20
   3   1   2  683.23   22.30
   4  -1   2  147.49    9.40
  -4  -1  -2  143.79    7.70
   4   1   2  153.98    7.70
  -4   1  -2  141.69    8.50
   5  -1   2  357.46   15.00
  -5  -1  -2  345.67   14.10
  -5   1  -2  339.97   14.90
   5   1   2  331.17   14.40
  -6  -1  -2 3509.45  104.19
   6  -1   2 3604.64  104.99
  -6   1  -2 3562.04  105.39
   6   1   2 3646.84  104.09
  -7  -1  -2  442.26   19.50
   7  -1   2  477.65   20.30
  -7   1  -2  454.45   20.70
   7   1   2  470.45   19.20
  -8  -1  -2   49.40    8.10
   8  -1   2   31.20    7.30
   8   1   2   44.20    7.10
   9  -1   2  116.49   11.10
   9   1   2  127.39   10.70
  10  -1   2  399.76   20.20
  10   1   2  420.26   19.60
  11  -1   2  157.98   13.90
  11   1   2  185.88   13.20
  12  -1   2  449.46   23.20
  12   1   2  415.86   21.30
  13  -1   2   87.19   13.10
  13   1   2   83.79   12.00
  14  -1   2   49.90   10.90
  14   1   2   50.99   10.80
  15  -1   2   47.90   11.80
  15   1   2   37.30   10.30
  16  -1   2   94.79   14.80
  16   1   2  104.69   14.30
  17  -1   2   14.60    9.90
  17   1   2   13.90    9.80
  18  -1   2   68.19   16.30
  18   1   2   64.19   12.70
  20  -2  -2   15.20   11.20
  20   2  -2    7.60    9.10
  19  -2  -2   51.09   13.30
  19   2  -2   54.69   12.00
  18  -2  -2    6.20    9.60
  18   2  -2    1.10    7.90
  17  -2  -2  109.59   15.60
  17   2  -2   99.29   13.20
  16  -2  -2    5.80    8.60
  16   2  -2    1.90    7.60
  15  -2  -2  109.49   15.00
  15   2  -2  139.19   14.30
  14  -2  -2  158.98   16.90
  14   2  -2  182.08   14.20
  13  -2  -2  284.17   18.70
  13   2  -2  262.57   15.90
  12  -2  -2    2.10    7.10
  12   2  -2   -1.90    5.40
  11  -2  -2  478.65   23.20
 -11  -2   2  468.55   22.50
  11   2  -2  496.35   20.50
 -10  -2   2  101.49   11.70
  10  -2  -2   99.59   11.80
  10   2  -2   89.09    8.50
   9  -2  -2  809.92   31.80
  -9  -2   2  850.01   31.20
  -9   2   2  842.12   36.20
   9   2  -2  856.21   29.10
  -8  -2   2 1069.89   36.40
   8  -2  -2 1098.99   38.50
   8   2  -2 1045.70   34.60
  -8   2   2 1091.09   39.10
  -7  -2   2 1614.04   50.19
   7  -2  -2 1630.14   52.69
   7   2  -2 1639.64   48.80
  -7   2   2 1597.24   53.09
   6  -2  -2  716.43   26.20
  -6  -2   2  682.43   23.30
  -6   2   2  661.73   25.90
   6   2  -2  682.73   22.30
  -5  -2   2 1380.16   41.60
   5  -2  -2 1398.76   44.90
  -5   2   2 1409.76   44.90
   5   2  -2 1399.36   40.90
   4  -2  -2  574.04   21.20
  -4  -2   2  531.55   17.50
   4   2  -2  565.54   17.00
  -4   2   2  532.65   20.50
  -3  -2   2 1844.12   49.80
  -3   2   2 1691.03   53.49
   3   2  -2 1790.52   49.90
  -2  -2   2  976.20   26.90
   2  -2  -2  943.31   30.10
   2   2  -2  953.90   26.90
   1  -2  -2  929.41   28.20
  -1  -2   2  903.91   26.50
   1   2  -2  928.91   27.10
  -1   2   2  944.01   28.10
   0  -2  -2  170.48    6.90
   0  -2   2  177.68    6.90
   0   2  -2  180.48    7.00
   0   2   2  170.98    6.90
  -1  -2  -2 1099.09   31.60
   1  -2   2 1028.70   32.10
  -1   2  -2 1080.49   32.30
   1   2   2 1057.09   31.40
  -2  -2  -2 4635.74  130.49
   2  -2   2 4673.43  131.69
  -2   2  -2 4689.53  131.89
  -3  -2  -2 5086.39  140.09
   3  -2   2 4923.91  141.29
  -3  -2  -2 5006.30  139.69
  -3   2  -2 4917.71  141.49
  -4  -2  -2   26.50    3.90
   4  -2   2   27.20    4.90
  -4   2  -2   32.60    5.30
   4   2   2   26.00    3.80
   5  -2   2 1292.07   42.10
  -5  -2  -2 1329.97   40.80
   5   2   2 1318.27   42.00
   6  -2   2  378.86   17.40
  -6  -2  -2  400.26   16.40
   6   2   2  386.36   15.80
  -6   2  -2  392.16   18.70
   7  -2   2  483.75   21.10
  -7  -2  -2  483.45   19.80
  -7   2  -2  440.96   21.50
   7   2   2  491.35   19.20
   8  -2   2 1003.70   35.60
  -8  -2  -2  925.11   33.80
   8   2   2  990.10   33.40
   9  -2   2  439.26   21.40
   9   2   2  468.75   19.80
  10  -2   2   29.10    8.10
  10   2   2   23.70    6.40
  11  -2   2  328.87   19.50
  11   2   2  362.16   17.90
  12  -2   2    7.60    7.80
  12   2   2    0.60    6.10
  13  -2   2  237.08   18.10
  14  -2   2   95.99   14.30
  14   2   2   83.69   11.80
  15  -2   2  115.29   15.80
  15   2   2  130.49   14.80
  16  -2   2   25.60   10.00
  16   2   2   42.80   10.20
  17  -2   2   71.79   13.40
  17   2   2   56.19   12.10
  18  -2   2    9.30    9.30
  18   2   2   10.60    8.20
  20  -3  -2   -5.30    8.80
  20   3  -2   -1.10    7.90
  19  -3  -2   68.49   22.30
  19   3  -2   90.39   13.50
  18  -3  -2   -7.30    8.60
  18   3  -2    1.10    7.20
  17  -3  -2   78.49   14.20
  17   3  -2   82.69   11.70
  16  -3  -2    9.70   10.60
  16   3  -2    4.80    7.10
  15  -3  -2  146.29   16.90
  15   3  -2  133.19   13.60
  14  -3  -2   37.90   10.70
  14   3  -2   36.50    8.00
  13  -3  -2  212.08   17.60
  13   3  -2  182.88   12.80
  12  -3  -2   15.80    8.80
 -12  -3   2   17.00    8.10
  12   3  -2    9.60    5.60
  11  -3  -2  532.75   25.70
 -11  -3   2  534.35   23.80
  11   3  -2  533.35   21.00
 -10  -3   2   35.30    7.60
  10  -3  -2   19.00    8.00
  10   3  -2   42.70    6.20
   9  -3  -2  811.62   32.70
  -9  -3   2  811.22   29.70
   9   3  -2  826.82   29.00
  -8  -3   2  725.63   26.60
   8  -3  -2  745.53   30.50
  -8   3   2  728.53   30.10
   8   3  -2  767.82   24.90
   7  -3  -2 1276.67   44.30
  -7  -3   2 1244.78   39.60
  -7   3   2 1252.47   43.90
   7   3  -2 1258.57   38.00
  -6  -3   2  190.78    9.50
   6  -3  -2  208.28   13.90
   6   3  -2  185.08    8.00
   5  -3  -2 1313.97   43.40
  -5  -3   2 1260.77   38.10
   5   3  -2 1285.87   37.40
  -5   3   2 1350.26   43.20
  -4  -3   2  246.08    8.40
   4  -3  -2  253.67   13.40
   4   3  -2  252.57    7.80
  -4   3   2  259.97   12.80
   3  -3  -2 1883.81   58.49
  -3   3   2 1933.41   58.19
  -2  -3   2 3488.45   93.99
  -2   3   2 3221.78   97.69
   2   3  -2 3488.25   94.09
   1  -3  -2  338.57   12.90
  -1  -3   2  338.87   11.00
  -1   3   2  342.97   12.80
   1   3  -2  348.77   11.30
   0  -3  -2 1541.15   45.30
   0  -3   2 1537.35   44.90
   0   3   2 1574.74   45.30
   0   3  -2 1538.25   45.10
   1  -3   2 3595.64  103.59
  -1  -3  -2 3655.73  102.89
   1   3   2 3659.03  102.79
  -1   3  -2 3710.83  103.89
  -2  -3  -2   61.59    4.10
   2  -3   2   62.99    5.70
   2   3   2   58.19    4.10
  -2   3  -2   66.89    6.10
  -3  -3  -2 3216.18   90.89
  -3  -3  -2 3265.27   91.19
   3  -3   2 3063.59   93.09
  -3   3  -2 3274.87   93.39
  -4  -3  -2  968.50   30.30
   4  -3   2  927.81   32.20
  -4  -3  -2  996.20   30.00
  -4   3  -2  974.40   32.70
   5  -3   2 2122.69   65.69
  -5  -3  -2 2096.39   63.29
  -5   3  -2 2221.18   66.49
  -6  -3  -2  146.69    9.20
   6  -3   2  143.59   11.20
  -6   3  -2  148.99   13.00
   6   3   2  149.29    8.90
   7  -3   2  468.55   21.10
   7   3   2  486.85   18.60
  -8  -3  -2  262.77   13.70
   8  -3   2  249.97   15.70
   8   3   2  274.07   13.00
  -9  -3  -2  275.57   15.00
   9  -3   2  285.47   16.60
   9   3   2  284.37   14.00
  10  -3   2    2.00    6.00
  10   3   2    5.00    4.80
  11  -3   2  335.17   22.30
  11   3   2  331.07   17.10
  12  -3   2    2.80    8.10
  12   3   2   -6.40    5.20
  13  -3   2  276.27   20.40
  13   3   2  341.57   18.40
  14  -3   2   63.99   12.50
  14   3   2   55.79   10.00
  15  -3   2  146.89   17.50
  15   3   2  130.39   13.50
  16  -3   2   11.00   10.90
  16   3   2    5.20    7.70
  17  -3   2   92.89   15.50
  17   3   2  103.49   13.70
  18  -3   2   -1.00    9.90
  18   3   2    6.00    7.70
  19  -4  -2   36.70   13.00
  19   4  -2   61.09   11.10
  18  -4  -2   40.40   12.60
  18   4  -2   55.49    9.80
  17  -4  -2   70.89   14.80
  17   4  -2   51.99    9.60
  16  -4  -2  132.19   17.70
  16   4  -2  107.69   12.40
  15  -4  -2   11.00   11.20
  15   4  -2   23.90    7.80
  14  -4  -2    8.90   10.10
  14   4  -2   19.60    6.70
  13  -4  -2  181.08   17.70
  13   4  -2  200.38   12.50
 -12  -4   2  283.87   17.00
  12   4  -2  264.37   13.80
  11  -4  -2  391.36   22.20
 -11  -4   2  347.97   18.40
  11   4  -2  365.86   15.70
 -10  -4   2  405.66   18.90
  10  -4  -2  450.65   23.30
  10   4  -2  416.26   16.50
  -9  -4   2  398.06   17.40
   9  -4  -2  400.66   21.90
   9   4  -2  381.26   14.90
  -8  -4   2    0.00    5.40
   8  -4  -2    6.50    8.60
   8   4  -2    1.20    3.00
  -7  -4   2  430.86   16.80
   7  -4  -2  461.35   23.60
  -7   4   2  404.86   21.70
   7   4  -2  451.65   15.00
  -6  -4   2 2474.55   70.89
   6  -4  -2 2389.76   77.29
  -6   4   2 2536.75   77.39
   6   4  -2 2507.45   69.79
   5  -4  -2  782.12   29.90
  -5   4   2  779.32   29.20
   4  -4  -2  594.04   24.60
  -4   4   2  674.83   24.70
   3  -4  -2   23.60    6.00
  -3   4   2   33.80    5.80
  -2  -4   2   77.89    3.60
   2  -4  -2   66.09    7.30
  -2   4   2   89.19    6.50
  -1  -4   2   42.00    3.70
   1  -4  -2   38.10    4.80
   1   4  -2   43.10    4.10
  -1   4   2   53.09    5.60
   0  -4   2 4561.64  129.09
   0  -4  -2 4587.94  129.59
   0   4  -2 4527.55  129.29
   0   4   2 4691.73  129.59
  -1  -4  -2  444.86   15.40
   1  -4   2  456.35   16.40
  -1   4  -2  443.26   16.50
   1   4   2  454.05   15.30
  -2  -4  -2  211.68    8.60
   2  -4   2  211.18   10.40
  -2   4  -2  207.48   10.60
   2   4   2  206.58    8.40
   3  -4   2 3120.99   92.29
  -3  -4  -2 3246.98   89.69
  -3   4  -2 3155.28   92.59
   3   4   2 3080.49   89.49
  -4  -4  -2  828.22   26.00
  -4  -4  -2  829.82   25.70
   4  -4   2  767.22   28.50
   5  -4   2  751.12   27.90
  -5  -4  -2  733.73   24.50
  -5  -4  -2  725.13   23.90
  -5   4  -2  700.03   28.20
  -6  -4  -2 2665.33   77.39
   6  -4   2 2627.94   81.39
  -6  -4  -2 2723.03   78.19
  -6   4  -2 2598.74   82.09
  -7  -4  -2   88.29    9.70
   7  -4   2   80.09   10.70
  -8  -4  -2   40.60    6.80
   8  -4   2   38.30    8.50
   9  -4   2  220.18   15.40
  -9  -4  -2  204.28   12.60
  10  -4   2  244.08   17.10
  10   4   2  235.68   13.10
  11  -4   2  175.38   15.80
  11   4   2  161.48   11.50
  12  -4   2  430.16   24.20
  12   4   2  395.06   19.30
  13   4   2   97.59   11.50
  14  -4   2   17.90   10.00
  14   4   2    9.50    6.60
  15  -4   2  123.79   17.00
  15   4   2  125.59   13.00
  16  -4   2   51.59   12.40
  16   4   2   68.59   11.30
  17  -4   2   29.70   13.10
  18  -4   2   23.70   11.70
  19  -5  -2   -8.00   10.80
  19   5  -2   17.20    8.00
  18   5  -2   63.39   10.00
  17  -5  -2   31.00   12.80
  17   5  -2   26.70    7.70
  16  -5  -2   87.19   15.90
  16   5  -2   71.59   10.00
  15  -5  -2  -10.10    9.30
  15   5  -2    7.20    5.60
  14  -5  -2  277.87   22.10
  14   5  -2  271.07   14.70
  13  -5  -2   -2.50    8.90
 -13  -5   2  -10.80    7.70
  13   5  -2    7.00    4.50
  12  -5  -2  189.18   18.40
 -12  -5   2  157.68   13.80
  12   5  -2  170.58   10.30
  11  -5  -2   66.99   12.10
 -11  -5   2   92.79   10.50
  11   5  -2   75.59    7.00
  10  -5  -2  336.47   21.20
 -10  -5   2  320.57   16.10
  10   5  -2  346.77   14.70
  -9  -5   2   34.90    6.60
   9  -5  -2   21.10    8.60
   9   5  -2   26.30    3.90
   8  -5  -2 1752.12   60.29
  -8  -5   2 1700.83   52.39
   8   5  -2 1784.62   50.79
  -7  -5   2   65.59    6.90
   7  -5  -2   74.49   13.40
  -6  -5   2  199.78    6.90
  -6  -5   2  202.18    8.60
   6  -5  -2  195.88   17.80
  -6   5   2  189.28   14.20
   5  -5  -2   58.79   11.30
  -5   5   2   75.59   10.10
   4  -5  -2 1246.88   44.30
  -4   5   2 1377.26   44.60
   3  -5  -2   15.20    6.00
  -3  -5   2   15.70    1.80
  -3   5   2   20.30    5.30
   2  -5  -2 2683.03   80.09
  -2  -5   2 2640.64   74.79
   2   5  -2 2673.33   75.19
  -2   5   2 2611.74   78.79
  -1  -5   2   31.20    3.80
   1  -5  -2   29.40    5.20
  -1   5   2   22.00    4.20
   1   5  -2   27.90    3.80
   0  -5   2    3.80    3.10
   0  -5  -2    0.90    2.40
   0   5   2   -1.60    2.10
   0   5  -2    4.30    3.20
   1  -5   2   15.50    4.00
  -1  -5  -2   18.40    3.30
   1   5   2   17.90    3.20
  -1   5  -2   14.40    4.20
  -2  -5  -2 2376.86   68.69
   2   5   2 2419.46   68.49
  -2   5  -2 2323.77   70.89
   3  -5   2  434.06   18.10
  -3  -5  -2  407.16   14.60
  -3   5  -2  395.96   17.90
   3   5   2  406.16   14.50
   4  -5   2 2421.56   74.29
  -4  -5  -2 2389.96   70.09
  -4   5  -2 2467.65   74.69
   5  -5   2  277.47   16.00
  -5  -5  -2  268.87   11.30
  -5  -5  -2  256.87   11.60
  -5   5  -2  250.27   16.60
  -6  -5  -2   40.00    5.00
   6  -5   2   39.90    8.60
  -6  -5  -2   36.70    5.50
  -7  -5  -2   41.60    5.50
   7  -5   2   36.80    8.80
  -7  -5  -2   42.90    6.20
  -8  -5  -2 1568.44   50.49
   8  -5   2 1623.84   55.09
  -8  -5  -2 1620.84   49.50
  -9  -5  -2    3.50    4.40
   9  -5   2   11.30    7.40
  -9  -5  -2    7.60    4.00
 -10  -5  -2  354.66   15.90
  10  -5   2  325.87   20.80
  11  -5   2   13.00    8.90
  12  -5   2   39.30   11.00
  13  -5   2   22.50   10.50
  14  -5   2  338.17   23.50
  15  -5   2   19.10   11.80
  16  -5   2   72.79   14.50
  17  -5   2   10.90   11.20
  18  -5   2   31.40   12.50
 -18  -5  -2   49.20   10.80
  19  -6  -2    6.90   11.20
  18  -6  -2   73.79   16.50
  17  -6  -2   -1.70   11.40
  16  -6  -2  171.78   20.50
  15  -6  -2   21.90   12.90
 -14  -6   2   22.80    8.70
  14  -6  -2   36.30   13.00
  14   6  -2   33.90    6.80
  13  -6  -2   72.79   15.20
 -12  -6   2  305.97   23.30
  12  -6  -2  345.77   24.10
 -11  -6   2   50.69    8.70
  11  -6  -2   35.00   11.00
 -10  -6   2  548.65   21.90
  10  -6  -2  597.94   29.70
  -9  -6   2   35.00    4.00
   9  -6  -2   50.99   12.00
  -9  -6   2   29.40    6.00
  -8  -6   2   27.90    5.10
  -8  -6   2   19.40    2.70
   8  -6  -2   24.10   10.40
  -7  -6   2   55.89    5.70
  -7  -6   2   47.40    3.20
   7  -6  -2   59.99   12.70
   6  -6  -2 1909.91   64.29
   5  -6  -2  446.76   24.50
  -5   6   2  450.05   22.10
   4  -6  -2 1388.86   49.00
  -4   6   2 1486.25   48.50
  -3  -6   2  281.77    9.90
   3  -6  -2  257.57   16.00
  -3   6   2  271.37   16.00
   3   6  -2  261.37    9.20
  -2  -6   2    6.30    3.10
   2  -6  -2    0.50    5.30
   2   6  -2    5.80    2.90
  -2   6   2    4.00    3.90
  -1  -6   2  460.95   16.70
   1   6  -2  460.45   16.60
  -1   6   2  448.26   18.10
   0  -6  -2 2995.20   89.59
   0  -6   2 3185.88   89.59
   0   6   2 3126.39   89.69
   0   6  -2 3011.50   89.19
  -1  -6  -2  828.92   27.40
   1  -6   2  819.42   28.60
   1   6   2  878.51   27.40
  -1   6  -2  817.62   28.60
  -2  -6  -2  681.83   23.20
   2  -6   2  752.22   26.40
  -2   6  -2  692.93   25.90
   2   6   2  681.63   22.90
   3  -6   2   40.60    8.10
  -3  -6  -2   29.10    4.50
  -3   6  -2   29.90    7.90
   3   6   2   39.90    4.50
  -4  -6  -2  567.14   19.50
   4  -6   2  545.85   23.70
  -4   6  -2  552.24   24.40
   4   6   2  580.84   19.40
  -5  -6  -2   18.30    4.00
   5  -6   2   15.30    7.50
   6  -6   2 1879.51   61.59
  -6  -6  -2 1852.41   55.49
  -6  -6  -2 1863.31   56.19
  -7  -6  -2  489.35   18.80
   7  -6   2  452.45   23.30
  -7  -6  -2  494.85   17.90
  -8  -6  -2   25.50    4.80
  -8  -6  -2   21.30    5.10
   8  -6   2   18.50    7.20
  -9  -6  -2  110.29    8.50
  -9  -6  -2  113.29    9.70
   9  -6   2  113.69   13.80
  10  -6   2  385.06   22.70
 -10  -6  -2  383.96   21.00
 -10  -6  -2  376.66   16.70
  11  -6   2   23.70   10.40
 -11  -6  -2   43.00    7.10
  12  -6   2  341.17   23.10
 -12  -6  -2  341.67   16.90
 -13  -6  -2   10.80    6.10
  13  -6   2   -1.30    8.80
 -14  -6  -2   57.99    9.60
  14  -6   2   61.39   14.10
  15  -6   2   13.70   11.00
 -15  -6  -2    8.50    6.20
  16  -6   2   85.69   20.60
 -16  -6  -2  110.29   12.50
 -17  -6  -2   16.20    8.10
  17  -6   2  -11.30   10.00
 -18  -6  -2   42.30   10.30
  18  -6   2   74.89   16.20
  19  -7  -2   36.10   15.80
 -19  -7   2   26.60    8.00
 -18  -7   2   19.00    7.10
  18  -7  -2   -0.80   11.80
 -17  -7   2   43.10    8.20
  17  -7  -2   47.10   18.10
 -16  -7   2    5.50    5.80
  16  -7  -2    2.80   11.50
  15  -7  -2   99.79   18.40
 -15  -7   2  128.59    9.90
 -14  -7   2  106.19    9.10
 -14  -7   2  134.99   13.40
  14  -7  -2  117.79   19.00
 -13  -7   2  257.07   12.30
  13  -7  -2  266.17   23.20
 -13  -7   2  241.98   21.40
  12  -7  -2   38.80   13.70
 -12  -7   2   37.20    5.40
 -12  -7   2   47.20    8.60
 -11  -7   2  128.99    7.50
 -11  -7   2  127.99   11.10
  11  -7  -2  139.99   18.90
 -10  -7   2   75.89    5.20
  10  -7  -2   83.29   16.60
 -10  -7   2   69.39    8.10
  -9  -7   2  350.66   14.60
  -9  -7   2  371.66   12.50
   9  -7  -2  368.46   23.00
  -8  -7   2  834.82   26.10
  -8  -7   2  864.81   24.70
   8  -7  -2  768.72   35.50
   7  -7  -2  332.27   22.40
   6  -7  -2    9.80    9.50
   5  -7  -2  478.85   25.90
  -4  -7   2  165.18    7.80
   4  -7  -2  181.18   17.00
  -4   7   2  126.59   11.70
   4   7  -2  172.38    6.00
  -3  -7   2 1944.51   55.79
   3  -7  -2 1891.31   62.29
   3   7  -2 1895.91   55.09
  -3   7   2 1933.31   61.09
   2  -7  -2 1086.79   39.60
  -2  -7   2 1142.89   35.30
   2   7  -2 1143.59   34.80
   1  -7  -2  697.73   27.10
  -1  -7   2  698.13   24.30
   1   7  -2  674.33   24.00
  -1   7   2  711.73   25.80
   0  -7  -2  140.89   10.10
   0  -7   2  165.38   11.30
   0   7   2  157.68    9.60
   0   7  -2  147.19   10.30
   1  -7   2  809.42   29.50
  -1   7  -2  792.82   29.10
   1   7   2  834.52   27.60
   2  -7   2 1341.87   45.20
  -2  -7  -2 1348.27   42.20
   2   7   2 1384.66   41.90
  -3  -7  -2  448.36   17.00
   3  -7   2  474.65   21.80
  -3   7  -2  467.75   21.80
   3   7   2  454.15   16.70
   4  -7   2  738.63   29.80
  -4  -7  -2  792.42   26.60
   4   7   2  723.03   24.60
  -4   7  -2  744.63   30.20
  -5  -7  -2  144.79    8.20
   5  -7   2  157.98   14.20
   6  -7   2   57.49   10.90
  -6  -7  -2   34.30    4.90
  -6  -7  -2   50.69    5.20
   7  -7   2  606.14   27.60
  -7  -7  -2  603.84   21.40
  -7  -7  -2  605.54   22.10
  -8  -7  -2  649.34   22.60
   8  -7   2  636.04   29.10
  -8  -7  -2  608.44   23.30
  -9  -7  -2  700.53   26.70
  -9  -7  -2  724.23   25.70
   9  -7   2  747.93   33.00
 -10  -7  -2   74.09    9.80
 -10  -7  -2   96.09    8.40
  10  -7   2   88.99   14.60
  11  -7   2  133.89   16.40
 -11  -7  -2  161.48   11.00
 -12  -7  -2    3.20    5.40
  12  -7   2    3.20    9.60
  13  -7   2   64.39   14.40
 -13  -7  -2   81.99   10.00
 -14  -7  -2  131.69   11.70
  14  -7   2  144.79   19.10
 -15  -7  -2   68.19   10.30
  15  -7   2   91.89   16.70
  16  -7   2   38.10   13.00
 -16  -7  -2   19.50    7.90
  17  -7   2   16.50   12.20
 -17  -7  -2   48.80    9.70
 -18  -8   2    2.20    5.90
  18  -8  -2   -1.40   12.90
  17  -8  -2   74.79   16.80
 -17  -8   2   61.79    8.80
 -16  -8   2    6.90    5.20
  16  -8  -2   11.30   13.90
 -15  -8   2  126.29   11.70
 -15  -8   2   99.89    8.90
  15  -8  -2   82.09   16.80
  14  -8  -2   14.70   12.20
 -14  -8   2   31.10    5.80
 -14  -8   2   27.70    8.40
  13  -8  -2  205.78   23.80
 -13  -8   2  180.08   10.00
 -13  -8   2  187.18   13.30
  12  -8  -2   -5.40   11.30
 -12  -8   2    3.90    5.30
 -12  -8   2    1.80    6.20
  11  -8  -2  462.45   29.80
 -11  -8   2  440.26   18.70
 -11  -8   2  463.55   15.90
 -10  -8   2   79.19    7.60
  10  -8  -2   62.89   14.00
 -10  -8   2   61.19    4.50
  -9  -8   2  190.68    9.50
  -9  -8   2  196.28    7.50
   8  -8  -2  162.38   18.60
   7  -8  -2  573.64   29.80
   6  -8  -2  206.48   18.90
   5  -8  -2 1409.26   50.69
  -5  -8   2 1324.47   39.30
  -4  -8   2    5.00    4.20
   4  -8  -2   14.10   10.40
   4   8  -2    1.10    1.80
  -3  -8   2  289.77   13.30
   3  -8  -2  325.97   19.50
   3   8  -2  286.07   11.50
  -3   8   2  316.17   16.70
  -2  -8   2  490.25   19.50
   2  -8  -2  466.95   23.40
   2   8  -2  502.75   18.20
  -2   8   2  509.65   21.50
   1  -8  -2 1273.97   43.60
  -1  -8   2 1237.88   40.80
  -1   8   2 1278.77   42.40
   1   8  -2 1261.67   40.40
   0  -8  -2  780.12   28.70
   0  -8   2  772.82   28.50
   0   8  -2  726.73   27.40
   0   8   2  749.33   27.40
  -1  -8  -2 1118.49   37.40
   1  -8   2 1122.39   39.00
   1   8   2 1125.19   36.80
  -1   8  -2 1138.79   38.60
  -2  -8  -2   71.29    7.70
   2  -8   2   80.19   10.70
  -2   8  -2   63.89   10.00
   2   8   2   67.09    6.50
  -3  -8  -2  512.35   18.90
   3  -8   2  504.55   23.60
  -3   8  -2  490.85   22.80
   3   8   2  499.55   18.40
   4  -8   2   31.30    9.20
  -4  -8  -2   28.20    4.90
   4   8   2   27.50    4.50
  -5  -8  -2  665.13   23.00
   5  -8   2  683.63   29.40
   5   8   2  662.73   22.90
   6  -8   2  274.97   18.60
  -6  -8  -2  247.38   11.60
  -6  -8  -2  274.27   12.00
  -7  -8  -2  642.94   23.30
  -7  -8  -2  644.14   22.60
   7  -8   2  638.74   30.10
  -8  -8  -2  144.89    9.70
   8  -8   2  153.58   24.70
  -8  -8  -2  168.28    9.50
  -9  -8  -2  280.57   13.40
   9  -8   2  303.37   21.60
  -9  -8  -2  300.77   14.60
 -10  -8  -2    6.40    4.40
 -10  -8  -2   10.60    5.70
  10  -8   2    3.20    9.20
 -11  -8  -2  284.97   14.70
  11  -8   2  284.47   21.50
  12  -8   2   22.00   11.90
 -12  -8  -2   42.40    7.60
  13  -8   2   77.49   15.90
 -13  -8  -2   75.89    9.80
  14  -8   2   -3.20    9.10
 -14  -8  -2    4.40    5.80
  15  -8   2   65.39   16.10
  16  -8   2    3.80   11.40
 -16  -8  -2    2.30    6.60
  17  -8   2   37.80   13.10
 -17  -8  -2   65.29   10.60
  18  -9  -2   -2.40   14.70
 -18  -9   2   23.70    6.80
  17  -9  -2   -1.50   12.40
 -17  -9   2   21.00    6.30
 -16  -9   2   34.00    6.30
  16  -9  -2    8.10   15.10
 -15  -9   2   90.59    7.80
  15  -9  -2   70.19   17.80
  14  -9  -2   28.00   14.70
 -14  -9   2   25.70    6.50
 -13  -9   2  137.09   10.70
  13  -9  -2  130.99   21.10
 -12  -9   2   84.29    6.00
 -12  -9   2   87.99    8.80
  12  -9  -2  101.89   18.40
 -11  -9   2  122.79    6.20
  11  -9  -2  114.49   18.00
 -11  -9   2  118.99    8.80
  10  -9  -2  216.18   22.70
 -10  -9   2  234.88   10.60
 -10  -9   2  240.98    8.80
   9  -9  -2  376.86   26.50
   8  -9  -2   12.10   12.10
   7  -9  -2  204.88   18.60
   6  -9  -2  774.52   35.50
   5  -9  -2  271.17   19.10
  -5  -9   2  258.47   10.40
   5   9  -2  247.98    8.70
  -4  -9   2  354.56   14.20
   4  -9  -2  352.56   22.10
   4   9  -2  365.36   12.70
  -3  -9   2  649.54   23.30
   3  -9  -2  675.63   29.40
   3   9  -2  639.34   21.80
  -2  -9   2   22.80    6.90
   2  -9  -2    8.50    8.70
   2   9  -2   10.90    4.10
  -2   9   2   14.20    5.60
   1  -9  -2  351.36   18.70
  -1   9   2  361.66   17.20
   1   9  -2  350.26   15.70
   0  -9  -2 1225.58   42.00
   0  -9   2 1213.88   41.40
   0   9   2 1180.78   40.40
   0   9  -2 1231.58   40.60
  -1  -9  -2  537.15   22.40
   1  -9   2  563.44   24.50
  -1   9  -2  567.34   23.30
   2  -9   2   38.20    9.30
  -2  -9  -2   22.90    5.90
   2   9   2   34.50    5.30
  -2   9  -2   39.00    8.00
  -3  -9  -2  641.04   23.10
   3  -9   2  570.64   27.30
   3   9   2  650.33   22.60
  -4  -9  -2  128.09    8.70
   4  -9   2  130.89   14.60
   4   9   2  163.58    8.70
   5  -9   2  268.27   18.50
  -5  -9  -2  253.67   12.00
   5   9   2  244.88   11.40
   6  -9   2  664.93   30.90
  -6  -9  -2  700.33   24.20
  -6  -9  -2  704.63   24.00
  -7  -9  -2  276.27   12.60
   7  -9   2  287.07   20.60
   8  -9   2   -0.30    9.70
  -8  -9  -2    0.10    3.60
  -8  -9  -2    6.20    4.00
   9  -9   2  265.07   21.70
  -9  -9  -2  245.38   12.50
  -9  -9  -2  268.57   14.00
  10  -9   2  101.99   15.80
 -10  -9  -2  102.29    8.80
 -10  -9  -2   89.99    9.60
  11  -9   2   99.59   17.10
 -11  -9  -2   93.99    9.20
 -12  -9  -2   89.19    9.60
  12  -9   2  100.19   17.70
 -13  -9  -2  113.39   10.80
  13  -9   2  113.29   17.20
 -14  -9  -2   -0.10    5.50
  14  -9   2   -1.90   11.10
 -15  -9  -2   59.09    9.40
  15  -9   2   77.99   18.00
 -16  -9  -2   27.30    8.10
  16  -9   2   20.10   12.10
  17  -9   2   14.90   13.60
 -17  -9  -2   38.60    9.40
  17 -10  -2    0.40   13.70
 -17 -10   2   11.90    4.90
  16 -10  -2   28.40   16.70
 -16 -10   2   37.20    5.80
  15 -10  -2   18.90   25.70
 -14 -10   2  165.18    9.20
 -14 -10   2  141.29    7.80
  14 -10  -2  132.39   22.10
  13 -10  -2   19.00   13.60
 -13 -10   2   11.90    3.30
 -13 -10   2   16.30    4.70
  12 -10  -2   67.89   17.10
  11 -10  -2   98.59   19.20
  10 -10  -2   98.59   18.40
   9 -10  -2    3.00   12.30
   8 -10  -2  972.90   44.10
   7 -10  -2   89.99   16.50
   6 -10  -2   17.70   10.40
   5 -10  -2  134.39   16.70
  -5 -10   2  135.99    8.00
   5  10  -2  125.89    5.90
   4 -10  -2  606.84   28.90
  -4 -10   2  587.54   20.90
   4  10  -2  556.54   19.20
  -3 -10   2   20.00    6.30
   3 -10  -2   28.90    9.70
   3  10  -2   26.10    4.50
  -2 -10   2 1231.68   43.10
   2 -10  -2 1288.27   45.90
   2  10  -2 1288.57   40.30
  -1 -10   2  124.49   11.80
   1 -10  -2  137.99   12.80
   1  10  -2  126.99    9.20
  -1  10   2  126.99   10.00
   0 -10  -2   -2.30    5.90
   0 -10   2   -2.20    6.40
   0  10   2    4.00    4.30
   0  10  -2    3.70    4.70
  -1 -10  -2  105.99   10.90
   1 -10   2  120.19   12.90
  -1  10  -2  125.49   10.70
   1  10   2   94.19    8.50
  -2 -10  -2 1326.07   43.80
   2 -10   2 1250.97   46.60
   2  10   2 1350.16   43.10
  -2  10  -2 1393.06   50.69
  -3 -10  -2   48.30    7.20
   3 -10   2   48.20   10.40
   4 -10   2  650.63   29.50
  -4 -10  -2  609.24   23.20
   4  10   2  630.34   24.40
  -5 -10  -2  114.89    8.80
   5 -10   2  100.39   14.20
   5  10   2  109.89    8.80
   6 -10   2   12.50    8.90
  -6 -10  -2   13.80    4.50
  -7 -10  -2   32.60    5.70
  -7 -10  -2   31.00    5.90
   7 -10   2   24.20   11.30
  -8 -10  -2  626.64   22.60
  -8 -10  -2  592.54   22.90
   8 -10   2  629.04   32.70
  -9 -10  -2   34.10    6.90
  -9 -10  -2   32.50    5.90
   9 -10   2   61.29   14.70
 -10 -10  -2  162.58   10.20
  10 -10   2  146.29   19.20
 -10 -10  -2  143.29   11.40
  11 -10   2   76.59   15.80
 -11 -10  -2   67.09    8.10
  12 -10   2   48.10   15.40
 -12 -10  -2   54.79    8.00
  13 -10   2   22.80   12.40
 -13 -10  -2   25.90    7.00
 -14 -10  -2  139.79   12.00
  14 -10   2  101.29   17.40
  15 -10   2   20.80   12.40
 -15 -10  -2   -2.30    6.10
  16 -10   2   32.30   15.10
 -16 -10  -2   32.10   14.40
  17 -11  -2   28.90   17.30
  16 -11  -2   50.99   15.90
  15 -11  -2  -10.40   12.70
  14 -11  -2   47.20   19.10
  13 -11  -2   -8.40   11.00
  12 -11  -2  141.59   21.70
  11 -11  -2   18.50   14.40
  10 -11  -2  254.17   23.80
   9 -11  -2  -15.40   11.80
   8 -11  -2   38.50   14.20
   7 -11  -2   -2.90    9.90
  -6 -11   2  938.81   29.10
   6 -11  -2  957.50   42.10
  -5 -11   2  118.29    8.50
   5 -11  -2  134.09   17.20
   5  11  -2  108.89    6.00
   4 -11  -2  405.86   23.70
  -4 -11   2  379.06   16.10
   4  11  -2  339.37   13.90
  -3 -11   2   18.40    6.30
   3 -11  -2   18.30    9.40
   3  11  -2   14.30    4.00
   2 -11  -2  106.49   13.30
  -2 -11   2   93.89   10.20
   2  11  -2  101.29    7.70
  -1 -11   2   58.79    9.30
   1 -11  -2   45.00    9.50
   1  11  -2   53.69    8.10
   0 -11  -2 1419.76   48.20
   0 -11   2 1339.27   47.60
   0  11  -2 1384.46   46.10
   0  11   2 1418.86   46.70
   1 -11   2   54.39    9.90
  -1 -11  -2   62.99    9.40
  -1  11  -2   60.79    8.60
   1  11   2   50.19    7.20
   2 -11   2  129.09   14.00
  -2 -11  -2  156.18   12.20
   2  11   2  126.59    9.50
  -3 -11  -2    5.00    4.80
   3 -11   2   -4.20    7.50
   3  11   2    1.40    3.40
  -4 -11  -2  395.66   17.80
   4 -11   2  400.16   23.60
   4  11   2  404.76   16.90
   5 -11   2   98.89   15.40
  -5 -11  -2   84.89    8.70
   5  11   2   80.49    7.50
  -6 -11  -2  710.03   26.20
   6 -11   2  776.62   35.70
   7 -11   2    8.50   10.90
  -7 -11  -2   10.20    4.80
  -7 -11  -2    5.40    3.80
  -8 -11  -2   74.49    8.10
  -8 -11  -2   75.39    8.00
   8 -11   2   83.19   16.10
   9 -11   2    4.00   10.50
  -9 -11  -2    3.20    4.60
  -9 -11  -2    2.00    4.20
 -10 -11  -2  175.28   12.60
 -10 -11  -2  189.08   11.30
  10 -11   2  176.98   21.10
 -11 -11  -2    7.40    4.80
  11 -11   2    2.70   12.10
 -11 -11  -2    8.40    8.10
 -12 -11  -2  184.08   11.90
  12 -11   2  233.48   26.00
 -13 -11  -2   11.00    6.30
  14 -11   2   27.30   13.50
 -14 -11  -2   40.10    8.40
 -15 -11  -2    3.80    6.40
  15 -11   2   -2.00   11.60
 -16 -11  -2   57.79   10.20
  16 -11   2   29.20   15.40
  16 -12  -2   13.40   15.50
  15 -12  -2   19.00   15.20
  14 -12  -2   80.19   18.00
  13 -12  -2   30.20   15.20
  12 -12  -2   12.30   14.60
  11 -12  -2   43.60   16.90
  10 -12  -2   18.80   14.20
   9 -12  -2  112.19   18.30
   8 -12  -2  504.95   32.40
   7 -12  -2  199.58   23.00
   6 -12  -2   18.50   12.50
  -6 -12   2   23.00    5.10
  -5 -12   2   19.00    5.90
   5 -12  -2    7.50   11.40
   5  12  -2   21.10    3.70
  -4 -12   2  168.48   11.40
   4 -12  -2  181.88   19.50
   4  12  -2  120.79    8.00
   3 -12  -2  640.54   30.80
  -3 -12   2  642.14   25.10
   3  12  -2  637.04   22.90
  -2 -12   2  791.72   30.10
   2 -12  -2  789.02   33.80
   1 -12  -2  132.09   14.30
  -1 -12   2  133.79   13.30
   1  12  -2  149.69   10.10
   0 -12  -2   29.60    9.30
   0 -12   2   20.60    8.70
   0  12  -2   44.10    7.30
   1 -12   2  125.89   14.60
  -1 -12  -2  120.59   12.60
  -2 -12  -2  400.76   20.20
   2 -12   2  425.96   23.60
   2  12   2  369.86   17.70
   3 -12   2  426.46   24.70
  -3 -12  -2  390.46   19.40
   3  12   2  407.76   17.90
  -4 -12  -2  221.58   13.70
   4 -12   2  218.08   19.10
   4  12   2  212.98   12.10
  -5 -12  -2   99.99   10.30
   5 -12   2   75.39   17.80
   5  12   2   75.59    7.70
  -6 -12  -2   15.70    5.60
   6 -12   2   24.70   11.20
   6  12   2   16.00    4.70
  -7 -12  -2  142.39    9.30
  -7 -12  -2  155.28   10.90
   7 -12   2  145.29   19.90
  -8 -12  -2  259.17   13.50
  -8 -12  -2  255.47   12.90
   8 -12   2  238.18   23.30
  -9 -12  -2  109.89    9.30
   9 -12   2   98.59   18.50
  -9 -12  -2   96.89    9.30
 -10 -12  -2   47.00    7.10
 -10 -12  -2   33.90    7.50
  10 -12   2   41.10   14.40
  11 -12   2    2.00   11.80
 -11 -12  -2   15.60    5.40
 -11 -12  -2   22.00    7.20
  12 -12   2   24.30   12.90
 -12 -12  -2   33.00    6.70
  13 -12   2   48.20   16.20
 -13 -12  -2   63.59    8.20
 -14 -12  -2   72.79    9.40
  14 -12   2   65.89   18.60
 -15 -12  -2   25.40    7.40
  15 -12   2   44.50   16.70
  15 -13  -2   25.90   16.90
  14 -13  -2   -4.80   15.00
  13 -13  -2   59.69   18.80
  12 -13  -2   12.30   15.00
  11 -13  -2  114.99   19.60
  10 -13  -2   -2.50   13.50
   9 -13  -2  179.18   22.70
   8 -13  -2    6.00   13.90
   7 -13  -2  168.98   21.00
   6 -13  -2  212.78   23.10
  -6 -13   2  200.78   10.70
   6  13  -2  194.18    8.40
   5 -13  -2  499.35   29.40
  -5 -13   2  507.05   19.20
   5  13  -2  414.36   16.60
   4 -13  -2   12.50   12.70
  -4 -13   2    9.90    8.30
   4  13  -2    4.70    3.80
  -3 -13   2  103.69   11.10
   3 -13  -2  109.29   16.20
   3  13  -2   94.39    7.90
   2 -13  -2   97.99   15.00
  -2 -13   2  112.29   12.20
   2  13  -2   88.69    7.90
  -1 -13   2  639.54   27.70
   1 -13  -2  634.94   29.80
   1  13  -2  649.43   24.80
   0 -13  -2  294.67   19.10
   0 -13   2  287.37   19.60
  -1 -13  -2  335.77   20.30
   1 -13   2  349.87   21.70
   2 -13   2   27.30   10.50
  -2 -13  -2   35.30    9.10
   3 -13   2   42.20   12.30
  -3 -13  -2   42.50    9.30
   3  13   2   25.70    7.00
  -4 -13  -2    4.70    6.10
   4  13   2    4.20    4.70
   5 -13   2  519.15   29.70
  -5 -13  -2  512.55   22.50
   5  13   2  515.15   20.90
   6 -13   2  156.58   19.70
  -6 -13  -2  177.88   13.20
   6  13   2  144.49   10.30
  -7 -13  -2  238.18   14.20
  -7 -13  -2  193.78   11.30
   7 -13   2  206.68   22.80
  -8 -13  -2   22.60    6.30
  -8 -13  -2   14.20    5.00
   8 -13   2   22.70   12.60
  -9 -13  -2   77.89    8.50
  -9 -13  -2   37.00    6.90
   9 -13   2   56.89   16.00
 -10 -13  -2   26.30    5.80
  10 -13   2   37.10   14.80
 -10 -13  -2   19.90    6.00
  11 -13   2   99.29   18.90
 -11 -13  -2   62.39    9.20
 -12 -13  -2   23.10    5.90
  12 -13   2   29.70   15.60
 -13 -13  -2   78.99    9.50
  13 -13   2   47.90   17.20
 -14 -13  -2    4.00    5.50
  14 -13   2  -15.60   12.40
  15 -14  -2   28.60   17.30
  14 -14  -2  -20.10   12.80
  13 -14  -2   51.79   18.40
  12 -14  -2   27.60   15.60
  11 -14  -2   64.39   16.90
  10 -14  -2   47.10   16.60
   9 -14  -2  147.59   22.80
   8 -14  -2   20.80   14.10
   7 -14  -2  176.28   22.50
   6 -14  -2  157.18   21.10
  -6 -14   2  151.38   10.00
   6  14  -2  132.49    7.20
  -5 -14   2  114.39   10.40
   5 -14  -2  116.29   18.50
   5  14  -2   92.09    7.00
  -4 -14   2   26.00    7.40
   4 -14  -2   14.10   12.30
   4  14  -2   14.20    4.70
  -3 -14   2  403.16   20.10
   3  14  -2  410.06   17.10
   2 -14  -2   15.30   10.90
  -2 -14   2    8.50    7.60
   2  14  -2    0.40    4.10
  -1 -14   2  152.98   15.40
   1 -14  -2  148.59   16.80
   0 -14  -2  296.17   20.50
   0 -14   2  318.77   21.10
   1 -14   2  157.58   17.50
  -1 -14  -2  120.49   14.70
  -2 -14  -2    2.70    8.40
   2 -14   2   13.10   10.00
  -3 -14  -2  386.56   20.90
   3 -14   2  368.66   28.00
  -4 -14  -2   29.30    8.80
   4 -14   2   17.80   11.70
  -5 -14  -2   91.89   11.30
   5 -14   2   67.99   15.30
   5  14   2   89.99    9.10
  -6 -14  -2  172.28   13.30
   6 -14   2  187.88   21.90
   6  14   2  139.79   10.50
  -7 -14  -2  144.49   12.30
   7 -14   2  161.08   21.20
   8 -14   2   20.70   13.00
  -8 -14  -2   16.60    6.50
  -8 -14  -2    2.50    4.40
   9 -14   2   80.99   17.40
  -9 -14  -2   54.39    7.20
 -10 -14  -2   64.79    8.20
  10 -14   2   49.90   15.20
  11 -14   2   38.10   15.20
 -11 -14  -2   68.79    8.20
 -12 -14  -2   26.90    5.90
  12 -14   2   25.70   15.90
 -13 -14  -2   90.49    9.60
  13 -14   2   32.70   14.80
  14 -15  -2   15.60   16.10
  13 -15  -2   19.00   14.60
  12 -15  -2   14.50   14.70
  11 -15  -2   45.90   17.50
  10 -15  -2   30.60   16.10
   9 -15  -2   28.10   15.10
   8 -15  -2  239.88   25.20
   7 -15  -2   32.80   14.40
  -6 -15   2    2.90    5.40
   6 -15  -2   23.60   14.70
   6  15  -2    9.80    3.60
   5 -15  -2  113.09   18.60
  -5 -15   2  106.39   10.40
   5  15  -2   91.79    7.80
   4 -15  -2  152.98   20.10
  -4 -15   2  119.09   12.30
   3 -15  -2    7.10   12.20
  -3 -15   2    3.50    7.80
   3  15  -2   17.00    4.60
  -2 -15   2  186.38   15.70
   2 -15  -2  188.38   19.60
   1 -15  -2   66.89   14.30
  -1 -15   2   67.99   12.30
   0 -15  -2   38.50   11.70
   0 -15   2   13.90    9.90
   1 -15   2   89.89   14.50
  -1 -15  -2  100.49   14.20
   2 -15   2  302.57   22.40
  -2 -15  -2  301.97   19.60
  -3 -15  -2    4.40    8.10
   3 -15   2   -3.40   10.10
  -4 -15  -2  163.88   14.80
   4 -15   2  157.08   20.40
   5 -15   2  136.09   19.50
  -5 -15  -2  153.08   13.50
  -6 -15  -2   13.40    6.90
   6 -15   2  -13.00   11.30
   7 -15   2   29.10   12.90
  -7 -15  -2   62.29    9.00
  -8 -15  -2  104.89    8.70
   8 -15   2  171.88   21.90
   9 -15   2   -1.70   13.50
  10 -15   2   27.80   18.10
 -10 -15  -2  113.79   10.60
  11 -15   2   32.30   15.70
  12 -15   2   16.10   13.70
  13 -15   2   15.50   14.80
  13 -16  -2  -12.80   11.80
  12 -16  -2   68.59   19.70
  11 -16  -2    2.00   14.30
  10 -16  -2  110.69   21.60
   9 -16  -2  -14.50   13.10
   8 -16  -2    7.40   13.80
   7 -16  -2    7.50   13.40
   6 -16  -2  249.78   24.60
   6  16  -2  153.58    8.80
  -5 -16   2   11.90    6.90
   5 -16  -2   23.50   13.60
   5  16  -2   20.60    5.10
  -4 -16   2   70.59   10.20
   4 -16  -2   61.19   15.60
   4  16  -2   60.49    7.60
  -3 -16   2   25.80    9.00
   3 -16  -2   29.40   13.30
   3  16  -2   30.30    6.50
  -2 -16   2   72.49   11.70
   2 -16  -2   91.69   16.10
   1 -16  -2   -1.30   10.20
  -1 -16   2   12.70    9.60
   0 -16  -2  394.26   24.40
   0 -16   2  394.06   23.60
  -1 -16  -2   16.70   10.10
   1 -16   2   24.40   10.70
  -2 -16  -2   49.40   11.30
   2 -16   2   53.99   13.30
   3 -16   2   28.50   12.70
  -3 -16  -2   38.70   10.40
   4 -16   2  119.89   17.40
  -4 -16  -2   90.09   12.10
   5 -16   2   16.20   12.20
  -5 -16  -2   15.10    8.30
   6 -16   2  275.27   24.20
  -6 -16  -2  268.47   16.60
   7 -16   2   15.80   13.10
  -7 -16  -2   19.60    6.70
   8 -16   2   22.60   13.00
  -8 -16  -2   27.10    7.10
  -9 -16  -2   32.30    6.50
  10 -16   2   34.60   16.90
  11 -16   2    0.80   14.40
  12 -16   2   70.99   19.00
  12 -17  -2   10.20   15.40
  11 -17  -2   -6.50   13.90
  10 -17  -2  -12.10   15.10
   9 -17  -2   19.90   14.60
   8 -17  -2  122.69   20.30
   7 -17  -2   29.80   14.50
   6 -17  -2   -2.70   12.70
   6  17  -2    4.40    4.20
  -5 -17   2   -8.10    6.10
   5 -17  -2   -0.90   12.40
  -4 -17   2  100.99   11.50
   4 -17  -2   85.49   17.50
   4  17  -2   88.19    9.00
  -3 -17   2   81.49   11.30
   3 -17  -2   74.59   16.30
  -2 -17   2  174.18   15.80
   2 -17  -2  158.58   19.90
  -1 -17   2   56.29   11.80
   1 -17  -2   51.49   14.40
   0 -17  -2    8.20   11.30
   0 -17   2    0.30    9.00
   1 -17   2    5.30   10.30
   2 -17   2  164.18   18.60
  -2 -17  -2  169.88   17.90
  -3 -17  -2  108.59   14.00
   3 -17   2  102.29   17.00
   4 -17   2   87.89   16.70
  -4 -17  -2   72.59   11.70
   5 -17   2   -6.90   10.00
  -5 -17  -2   16.70    8.40
   6 -17   2   -3.50   12.00
  -6 -17  -2    8.70    7.30
  -7 -17  -2   24.60    7.40
   7 -17   2   27.60   14.00
  -8 -17  -2  158.68   12.50
   9 -17   2   -0.30   13.80
  -9 -17  -2   92.09    9.80
 -10 -17  -2   63.19   11.70
  10 -17   2   39.90   16.10
  10 -18  -2  -20.20   14.70
   9 -18  -2   -0.20   14.30
   8 -18  -2  -29.50   11.80
   7 -18  -2   55.99   16.60
   6 -18  -2   59.89   17.30
  -5 -18   2   80.79    9.80
   5 -18  -2   94.49   18.00
   5  18  -2   82.69   11.50
  -4 -18   2   22.70    8.30
   4 -18  -2   -6.60   12.80
  -3 -18   2    5.40    8.80
   3 -18  -2   36.70   14.40
  -2 -18   2   -7.30    7.10
   2 -18  -2   -1.10   11.90
   1 -18  -2   58.49   14.70
  -1 -18   2   85.59   13.40
   0 -18  -2  113.59   16.70
   0 -18   2   93.39   14.90
   1 -18   2  153.68   17.90
  -1 -18  -2  183.68   19.50
  -2 -18  -2   -3.70   12.60
   2 -18   2   -3.40    9.80
   3 -18   2   10.80   11.50
  -3 -18  -2    7.10    9.30
  -4 -18  -2    6.40    8.90
   4 -18   2   28.50   13.80
  -5 -18  -2   63.99   11.20
   5 -18   2   90.19   17.30
   6 -18   2   53.39   15.70
  -6 -18  -2   27.80    9.00
  -7 -18  -2   51.09    9.60
   7 -18   2   24.50   23.90
   8 -18   2  -10.40   12.20
  -8 -18  -2    8.70    6.90
   9 -18   2    9.10   14.80
   8 -19  -2   -9.50   12.50
   7 -19  -2   39.60   17.10
   6 -19  -2    5.20   15.10
   5 -19  -2   13.40   13.60
  -5 -19   2   14.30    7.50
  -4 -19   2   -6.20    7.00
   4 -19  -2   -4.20   12.30
  -3 -19   2  114.19   13.40
   3 -19  -2   93.69   17.70
  -2 -19   2    6.40    8.80
   2 -19  -2    5.40   12.30
  -1 -19   2   32.90   11.10
   1 -19  -2   35.30   13.20
   0 -19  -2   33.30   13.10
   0 -19   2   34.00   11.90
   1 -19   2   19.30   11.10
  -1 -19  -2   32.30   12.50
   2 -19   2    0.00   10.40
  -2 -19  -2    3.90   10.30
   3 -19   2  130.99   17.50
  -3 -19  -2  140.39   16.30
  -4 -19  -2   -5.30    8.80
   4 -19   2    3.30   10.70
  -5 -19  -2    6.00    9.00
   5 -19   2    7.70   12.30
  -6 -19  -2    6.10    8.50
   6 -19   2   -8.80   19.70
  -7 -19  -2   13.80    8.40
   7 -19   2   17.00   14.60
   6 -20  -2   -7.90   13.70
  -5 -20   2   40.30   10.80
   4 -20  -2   22.00   13.50
  -4 -20   2    2.90    7.90
   3 -20  -2  -15.10    9.90
  -3 -20   2  -10.70    7.70
   2 -20  -2   63.99   15.80
  -1 -20   2   14.90   10.00
   1 -20  -2   36.10   13.10
   0 -20  -2    1.50   11.40
   0 -20   2  -25.10    7.70
  -1 -20  -2   20.00   12.40
   1 -20   2   18.10   10.70
   2 -20   2   47.60   13.00
  -2 -20  -2   21.70   11.50
  -3 -20  -2  -11.30    9.50
   3 -20   2    7.20   10.90
  -4 -20  -2    1.40    9.70
   4 -20   2    2.90   11.30
  -5 -20  -2   43.10   11.70
  20   0  -3   -1.10    9.10
  19   0  -3   -7.00    7.50
  18   0  -3   -9.90    8.00
  17   0  -3   16.30    9.80
  16   0  -3  -19.50    6.90
  15   0  -3   -1.20    8.50
  14   0  -3   -0.70    7.40
  13   0  -3   24.30    8.20
  12   0  -3   -1.00    6.30
  11   0  -3  291.47   16.40
  10   0  -3   -0.10    5.60
 -10   0   3    1.50    6.10
  -9   0   3  289.37   17.10
   9   0  -3  297.17   16.10
   8   0  -3    3.40    6.40
  -8   0   3   -4.80    7.00
  -7   0   3   55.59    8.50
   6   0  -3    3.40    4.10
  -6   0   3   -1.80    3.60
  -5   0   3  509.75   19.30
   5   0  -3  548.55   19.60
  -4   0   3   -0.20    2.40
   4   0  -3   -0.50    3.60
  -3   0   3 1155.08   34.50
   3   0  -3 1163.98   35.00
  -2   0   3   -1.20    1.60
   2   0  -3    0.70    1.70
  -1   0   3    0.60    1.50
   1   0  -3    2.50    1.60
   0   0   3    0.50    1.70
   0   0  -3    1.40    1.70
  -1   0  -3  921.11   28.20
   2   0   3   -0.10    2.10
  -2   0  -3    4.10    2.70
  -3   0  -3 3340.97   95.89
   3   0   3 3326.97   95.79
   4   0   3   -1.50    2.70
  -4   0  -3   -2.30    2.60
   5   0   3  550.94   20.80
   6   0   3   -4.00    4.60
  -6   0  -3   -6.70    4.90
   7   0   3  104.09    9.70
  -7   0  -3  108.69   11.20
   8   0   3   -0.20    4.30
   9   0   3  366.06   18.40
  10   0   3    2.80    5.50
  11   0   3   17.90    7.20
  12   0   3    9.60    7.40
  13   0   3   45.60   10.50
  14   0   3    1.90    7.60
  15   0   3   59.39   12.00
  16   0   3   -2.50    7.50
  17   0   3    4.90    9.60
  18   0   3    0.10    9.10
  20  -1  -3  -23.30    7.80
  20   1  -3   -1.20    9.40
  19  -1  -3    7.50    9.00
  19   1  -3    8.90    8.80
  18  -1  -3    1.80    8.50
  18   1  -3   -4.40    8.20
  17  -1  -3   16.40    9.50
  17   1  -3    4.80    8.90
  16  -1  -3    2.30    8.60
  16   1  -3   -1.50    7.50
  15  -1  -3   31.50   10.40
  15   1  -3   31.00    9.50
  14  -1  -3   12.00    8.30
  14   1  -3   15.50    8.10
  13  -1  -3   42.70   10.00
  13   1  -3   42.90    8.60
  12  -1  -3    1.30    7.00
  12   1  -3   16.60    6.60
 -11  -1   3  236.78   15.30
  11  -1  -3  222.98   15.00
  11   1  -3  215.98   13.20
  10  -1  -3   -5.20    5.80
 -10  -1   3    0.20    6.00
 -10   1   3   -5.50    6.80
  10   1  -3    8.90    5.50
   9  -1  -3  204.48   14.00
  -9  -1   3  204.98   14.20
   9   1  -3  193.78   12.20
  -9   1   3  193.58   15.00
   8  -1  -3   11.10    7.50
  -8  -1   3   -4.10    6.60
  -8   1   3   -2.10    7.10
   8   1  -3    4.90    5.70
  -7  -1   3   40.20    7.40
   7  -1  -3   25.10    7.10
   7   1  -3   31.60    6.20
  -7   1   3   36.20    8.10
  -6  -1   3    8.00    4.10
   6  -1  -3   11.80    5.70
  -6   1   3    2.10    4.00
   6   1  -3    6.80    3.90
  -5  -1   3  897.01   28.00
   5  -1  -3  868.21   29.80
   5   1  -3  906.21   27.90
  -5   1   3  807.02   29.40
   4  -1  -3   76.89    7.90
  -4  -1   3   76.29    4.80
  -4   1   3   78.49    6.20
   4   1  -3   62.89    5.60
  -3  -1   3  723.33   22.10
   3  -1  -3  718.13   24.30
  -3   1   3  754.92   24.00
   3   1  -3  762.82   22.80
   2  -1  -3   14.00    2.90
  -2  -1   3   14.70    2.00
   2   1  -3   13.80    2.10
  -2   1   3   11.50    2.70
   1  -1  -3   67.79    4.30
  -1  -1   3   66.79    3.70
  -1   1   3   65.59    4.10
   1   1  -3   64.59    3.60
   0  -1  -3  116.89    5.60
   0   1   3  123.19    5.60
   0   1  -3  121.59    5.70
   1  -1   3 1307.07   38.60
  -1  -1  -3 1286.67   38.30
   1   1   3 1323.47   38.40
  -1   1  -3 1262.77   38.60
   2  -1   3   32.10    4.10
  -2  -1  -3   32.90    3.90
  -2  -1  -3   30.10    3.70
  -2   1  -3   43.70    4.90
   3  -1   3  659.13   22.30
  -3  -1  -3  653.43   21.80
  -3   1  -3  634.64   22.20
   3   1   3  644.84   21.60
  -4  -1  -3   -2.90    2.60
   4  -1   3    1.30    3.20
   4   1   3    4.40    2.80
  -4   1  -3   -0.40    2.70
  -5  -1  -3 1357.66   43.50
   5  -1   3 1382.66   44.10
  -5   1  -3 1386.66   44.60
   5   1   3 1391.76   43.30
   6  -1   3   76.79    9.00
  -6  -1  -3   78.79    8.70
   6   1   3   67.79    7.70
  -6   1  -3   57.09    8.30
   7  -1   3   31.10    7.50
  -7  -1  -3   24.20    6.30
   7   1   3   22.80    5.90
   8  -1   3   11.40    5.50
   8   1   3    9.90    5.10
   9  -1   3   93.29   10.80
   9   1   3   99.89   10.80
  10  -1   3    0.90    5.80
  10   1   3    4.30    5.50
  11  -1   3  260.57   19.80
  11   1   3  223.68   15.30
  12  -1   3   32.60    9.80
  12   1   3   15.10    8.80
  13  -1   3   -4.90    7.00
  13   1   3    4.10    7.20
  14  -1   3   10.10    9.30
  14   1   3    2.30    7.50
  15  -1   3   16.80    9.30
  15   1   3    3.30    7.60
  16  -1   3   15.50    8.90
  16   1   3    8.80    8.20
  17  -1   3   22.80   10.10
  17   1   3   39.50   11.30
  18  -1   3   -5.40    9.30
  18   1   3   -1.30    8.30
  20   2  -3   -5.30    8.30
  19  -2  -3   -6.50    9.00
  19   2  -3   -4.00    7.30
  18  -2  -3  -12.70    8.80
  18   2  -3    6.00    8.20
  17  -2  -3   21.00   10.40
  17   2  -3   30.30    9.50
  16  -2  -3   -5.60    8.10
  16   2  -3    9.40    8.90
  15  -2  -3   -2.00    8.50
  15   2  -3    7.20    7.40
  14  -2  -3    4.10    8.20
  14   2  -3   -2.10    6.20
  13  -2  -3   20.90    9.00
  13   2  -3   23.00    7.30
 -12  -2   3   42.70    8.70
  12  -2  -3   33.10    9.40
  12   2  -3   58.19    8.50
  11  -2  -3  250.27   16.30
 -11  -2   3  215.88   14.50
  11   2  -3  222.78   13.00
  10  -2  -3    4.00    7.10
  10   2  -3    4.70    4.60
   9  -2  -3  179.18   14.40
  -9  -2   3  172.28   12.40
   9   2  -3  169.58   10.90
  -9   2   3  180.78   14.40
  -8  -2   3   -0.10    6.10
   8  -2  -3    9.50    8.10
   8   2  -3    7.50    5.10
  -8   2   3   10.50    7.80
  -7  -2   3   70.09    8.20
   7  -2  -3   67.69   10.30
   7   2  -3   74.19    7.20
   6  -2  -3  118.49   10.80
  -6  -2   3   91.19    7.20
   6   2  -3   99.29    6.50
  -6   2   3  102.99    9.60
   5  -2  -3  934.41   33.90
  -5  -2   3 1017.30   30.00
  -5   2   3  961.60   33.60
   5   2  -3 1018.10   30.00
  -4  -2   3   16.60    2.20
   4  -2  -3   18.10    5.30
   4   2  -3   16.80    3.10
  -4   2   3   18.80    4.50
  -3  -2   3 1845.42   51.49
   3  -2  -3 1771.72   55.09
   3   2  -3 1837.62   51.79
  -3   2   3 1873.71   54.99
  -2  -2   3    8.60    1.60
   2  -2  -3    4.90    2.70
  -2   2   3   14.50    3.30
   2   2  -3   11.50    1.70
   1  -2  -3  586.34   19.30
  -1   2   3  610.64   19.30
   1   2  -3  583.34   18.20
   0  -2   3  101.59    5.30
   0  -2  -3   98.59    5.30
   0   2  -3   90.79    5.30
   0   2   3  101.29    5.40
   1  -2   3  760.12   24.40
  -1  -2  -3  781.12   24.10
   1   2   3  764.72   23.90
  -1   2  -3  763.22   24.50
   2  -2   3   74.89    5.80
  -2  -2  -3   76.89    4.90
  -2   2  -3   74.29    5.90
   3  -2   3 1272.87   41.40
  -3  -2  -3 1258.97   38.60
  -3  -2  -3 1275.47   38.40
  -3   2  -3 1247.78   39.70
   4  -2   3  278.17   13.40
  -4  -2  -3  307.17   12.60
  -4   2  -3  297.77   13.90
  -5  -2  -3  355.66   15.50
   5  -2   3  386.66   17.00
   5   2   3  363.06   15.10
  -5   2  -3  375.06   17.30
  -6  -2  -3   22.90    5.60
   6  -2   3   18.40    6.70
  -6   2  -3   23.50    7.70
   6   2   3   24.00    5.50
   7  -2   3    6.70    5.40
  -7  -2  -3   -2.50    4.50
   7   2   3   -2.70    4.10
   8  -2   3    2.80    5.70
   8   2   3    5.40    4.70
   9  -2   3  257.67   16.20
   9   2   3  269.77   14.60
  10  -2   3   59.39    9.90
  10   2   3   41.90    8.10
  11  -2   3  127.79   14.20
  11   2   3  125.59   11.50
  12  -2   3    9.00    8.30
  12   2   3   15.50    7.30
  13  -2   3   34.30   10.50
  13   2   3   30.20    8.90
  14  -2   3    9.50    9.20
  14   2   3    7.20    7.90
  15  -2   3   10.30    8.90
  15   2   3   15.20    8.80
  16  -2   3   11.50    9.60
  16   2   3    8.30    8.10
  17  -2   3   -0.20   10.30
  17   2   3   -8.00    7.30
  18  -2   3   25.70   11.10
  18   2   3   18.70    9.40
  20  -3  -3  -21.20    9.60
  20   3  -3   -0.90    8.40
  19  -3  -3   -8.70    9.40
  19   3  -3   -8.10    7.40
  18  -3  -3   -7.30    8.70
  18   3  -3    3.10    7.80
  17  -3  -3    8.20   10.70
  17   3  -3   18.10    8.20
  16  -3  -3   27.40   11.10
  16   3  -3    3.00    7.10
  15  -3  -3   12.20   10.10
  15   3  -3    1.80    6.40
  14  -3  -3   21.20   10.10
  14   3  -3   26.10    7.40
  13   3  -3   26.10    6.90
 -12  -3   3   12.40    6.70
  12  -3  -3   15.70    8.70
  12   3  -3    7.30    5.70
 -11  -3   3  203.58   13.80
  11  -3  -3  184.38   15.90
  11   3  -3  200.98   11.40
 -10  -3   3   -5.80    5.00
  10  -3  -3   -3.20    6.90
  10   3  -3   -0.80    4.00
  -9  -3   3  279.37   14.90
   9  -3  -3  287.47   19.00
   9   3  -3  307.37   13.10
   8  -3  -3    1.50    8.60
  -8  -3   3   -3.50    5.40
  -8   3   3   -4.40    6.90
   8   3  -3    3.30    3.80
   7  -3  -3   11.40    9.60
  -7  -3   3    2.00    5.00
  -7   3   3    1.20    6.90
   7   3  -3    3.80    3.80
  -6  -3   3   62.39    5.70
   6  -3  -3   53.89   10.00
   6   3  -3   67.39    5.00
   5  -3  -3 1336.47   45.90
  -5  -3   3 1408.66   39.80
   5   3  -3 1408.56   39.80
  -5   3   3 1379.16   45.40
  -4  -3   3  112.89    4.00
   4  -3  -3  101.09   10.40
  -4   3   3   98.89    7.60
   4   3  -3  113.29    4.60
   3  -3  -3 2590.14   77.99
  -3   3   3 2618.74   77.59
   3   3  -3 2675.63   73.09
   2  -3  -3   87.99    6.60
  -2   3   3   93.49    6.10
   2   3  -3   95.19    3.90
   2   3  -3   88.49    4.10
   1  -3  -3  713.03   23.50
  -1  -3   3  715.43   22.10
   1   3  -3  730.33   22.20
  -1   3   3  751.52   23.70
   0  -3  -3   57.29    4.60
   0  -3   3   64.39    4.70
   0   3   3   57.49    4.40
   0   3  -3   62.89    4.70
   1  -3   3  429.26   15.30
  -1  -3  -3  419.06   14.80
   1   3   3  417.26   14.60
  -1   3  -3  423.86   15.50
  -2  -3  -3   41.50    4.10
   2  -3   3   48.80    5.60
  -2   3  -3   48.20    5.70
   2   3   3   40.80    3.90
   3  -3   3 1158.48   37.50
  -3  -3  -3 1184.08   35.90
  -3   3  -3 1171.68   37.80
   4  -3   3   53.09    7.20
  -4  -3  -3   53.69    6.20
  -4  -3  -3   51.59    5.70
  -4   3  -3   62.59    9.20
  -5  -3  -3  146.59    8.40
  -5  -3  -3  120.29    8.50
   5  -3   3  143.39   11.10
  -5   3  -3  146.59   12.00
  -6  -3  -3  144.29    9.70
   6  -3   3  135.69   11.10
  -6   3  -3  168.38   14.80
   7  -3   3   11.90    6.50
  -7  -3  -3   23.40    5.70
  -8  -3  -3   -4.60    3.80
   8  -3   3    4.90    6.00
   8   3   3    1.60    3.70
   9  -3   3  174.28   13.70
   9   3   3  164.68   10.90
  10  -3   3   54.79   10.10
  10   3   3   32.20    7.30
  11  -3   3   24.90    9.10
  11   3   3   28.00    7.50
  12  -3   3   26.90    9.60
  12   3   3   27.20    7.70
  13  -3   3   -5.00    8.30
  13   3   3    2.00    6.60
  14  -3   3   13.50    9.70
  14   3   3   14.00    7.20
  15  -3   3   19.60    9.80
  15   3   3   12.80    8.00
  16  -3   3   24.60   11.10
  16   3   3   30.50    9.30
  17  -3   3   -6.00    9.40
  17   3   3   11.60    8.50
  18  -3   3   17.70   10.40
  20  -4  -3   -3.40   10.30
  20   4  -3    1.20    7.50
  19  -4  -3    9.00   13.70
  19   4  -3    0.80    7.20
  18  -4  -3    0.80   10.40
  18   4  -3   -7.20    6.50
  17  -4  -3    8.20   10.70
  17   4  -3   -1.70    5.70
  16  -4  -3   12.20    9.70
  16   4  -3    1.10    6.10
  15  -4  -3   20.80   11.30
  15   4  -3   17.90    6.60
  14  -4  -3   10.70   10.10
  14   4  -3   11.80    6.20
 -13  -4   3  106.39   11.90
  13  -4  -3   69.19   13.10
  13   4  -3   88.49    9.40
 -12  -4   3    5.20    5.90
  12  -4  -3   -2.50    7.80
  12   4  -3   -0.80    4.30
 -11  -4   3  124.09   11.20
  11  -4  -3  128.19   15.30
  11   4  -3  135.69    9.00
 -10  -4   3    7.80    5.20
  10  -4  -3   -1.20    7.10
  10   4  -3    2.90    4.00
  -9  -4   3  118.89    9.70
   9  -4  -3  167.48   16.00
   9   4  -3  132.39    7.60
  -8  -4   3   18.40    5.70
   8  -4  -3   15.80   10.00
   8   4  -3   15.30    3.40
   7  -4  -3   -4.40    9.70
  -7  -4   3   -1.70    4.30
  -7   4   3   -2.20    7.60
   7   4  -3    5.10    2.80
   6  -4  -3   33.60   10.50
  -6  -4   3   13.40    3.00
   6   4  -3   20.50    2.60
  -6   4   3   13.20    6.50
   5  -4  -3 1251.47   43.30
   4  -4  -3  242.78   13.70
  -4   4   3  254.77   13.20
  -3   4   3 2116.09   65.19
   3   4  -3 2186.18   59.69
  -2  -4   3  153.68    5.90
   2  -4  -3  156.28    9.00
  -2   4   3  165.48    8.70
   2   4  -3  152.78    6.20
   1  -4  -3   58.99    5.50
  -1  -4   3   73.79    4.30
   1   4  -3   70.09    4.70
  -1   4   3   77.79    5.60
   0  -4  -3  286.47   11.50
   0  -4   3  290.37   11.20
   0   4  -3  285.67   11.50
   0   4   3  291.47   11.50
   1  -4   3  655.73   21.70
  -1  -4  -3  623.64   21.00
  -1   4  -3  619.84   21.80
   1   4   3  642.34   20.90
  -2  -4  -3   15.40    3.10
  -2   4  -3   21.40    4.70
   2   4   3   20.70    3.30
   3  -4   3  519.45   19.90
  -3  -4  -3  508.45   17.80
   3   4   3  514.55   17.80
  -3   4  -3  503.55   20.20
   4  -4   3  101.39    8.90
  -4  -4  -3   99.69    6.80
  -4  -4  -3   97.29    6.70
  -4   4  -3  103.49    9.50
   5  -4   3  682.23   26.80
  -5  -4  -3  694.43   23.50
  -5  -4  -3  708.83   24.10
  -5   4  -3  646.44   27.10
   6  -4   3    1.30    5.40
  -6  -4  -3    1.00    3.20
  -6  -4  -3    5.10    4.40
  -7  -4  -3   35.80    6.00
   7  -4   3   47.30    8.70
  -7  -4  -3   38.20    6.00
  -8  -4  -3   80.09    8.10
   8  -4   3  107.19   12.20
  -8  -4  -3   92.39    7.60
   9  -4   3   28.40    8.30
  10  -4   3    3.40    6.40
  11  -4   3  173.58   16.20
  12  -4   3    1.20    7.80
  13  -4   3   -4.90    9.00
  14  -4   3   29.60   11.50
  15  -4   3  -16.70    8.60
  16  -4   3   -3.90    8.70
  17  -4   3   26.50   11.90
  18  -4   3    0.30   10.40
  19  -5  -3  -13.30    9.60
  19   5  -3    0.90    6.60
  18  -5  -3   14.00   11.50
  18   5  -3  -13.60    6.70
  17  -5  -3   20.80   12.80
  17   5  -3   33.30    7.90
  16  -5  -3   -4.70    9.90
  16   5  -3   -2.60    6.10
  15  -5  -3  -10.20   10.00
  15   5  -3   -1.30    5.00
  14  -5  -3   -6.10    8.70
 -14  -5   3   23.30    7.60
  14   5  -3   -4.00    4.30
 -13  -5   3   19.60    7.90
  13  -5  -3   20.40   11.10
  13   5  -3   19.90    5.50
 -12  -5   3   21.00    7.30
  12  -5  -3   21.30   10.70
  12   5  -3   21.80    5.20
 -11  -5   3  147.89   11.20
  11  -5  -3  172.58   17.90
  10  -5  -3   -1.90    7.60
 -10  -5   3   -0.60    4.70
  10   5  -3    1.10    3.00
  -9  -5   3   67.69    7.30
   9  -5  -3   50.19   11.30
   9   5  -3   53.69    4.70
  -8  -5   3   21.30    4.70
   8  -5  -3   -4.30    9.10
   8   5  -3   17.30    2.90
  -7  -5   3   10.10    3.60
   7  -5  -3   19.10    9.80
   6  -5  -3    1.50   10.10
  -6   5   3    1.80    7.30
   5  -5  -3 1410.86   49.10
  -5   5   3 1449.15   48.30
   4  -5  -3   85.89   11.00
  -3  -5   3 1908.61   53.49
   3  -5  -3 1882.01   60.19
  -3   5   3 1872.61   59.29
   3   5  -3 1982.10   54.39
   2  -5  -3    6.20    4.20
  -2  -5   3    8.40    2.00
   2   5  -3    8.70    2.70
  -2   5   3    3.60    3.30
   1  -5  -3    6.50    3.80
  -1  -5   3    6.40    2.40
   1   5  -3    0.00    2.70
  -1   5   3    4.40    3.20
   0  -5   3  113.49    6.70
   0  -5  -3  114.09    7.10
   0   5  -3  119.79    7.40
   0   5   3  118.59    7.00
  -1  -5  -3  399.96   15.00
   1  -5   3  394.16   15.50
   1   5   3  390.56   14.70
  -1   5  -3  391.76   15.80
   2  -5   3   38.40    6.20
  -2  -5  -3   38.60    4.70
   2   5   3   34.70    4.30
  -2   5  -3   40.90    6.60
   3  -5   3 1474.95   46.90
  -3   5  -3 1462.05   47.40
   3   5   3 1431.56   44.00
   4  -5   3   42.60    8.00
  -4  -5  -3   38.90    5.20
  -4   5  -3   60.29   10.00
  -5  -5  -3  221.38   10.90
   5  -5   3  234.58   14.80
  -5  -5  -3  219.78   10.70
   6  -5   3   28.70    7.60
  -6  -5  -3   30.70    5.80
  -6  -5  -3   33.20    5.00
  -7  -5  -3   31.40    5.50
  -7  -5  -3   34.40    5.80
   7  -5   3   28.30    7.60
   8  -5   3    6.10    6.50
  -8  -5  -3   -4.30    3.80
  -8  -5  -3    2.10    3.50
  -9  -5  -3  328.57   15.50
   9  -5   3  347.57   20.50
  10  -5   3    5.40    7.00
 -10  -5  -3    0.70    4.50
  11  -5   3   39.40   10.80
 -11  -5  -3   47.10    8.10
  12  -5   3    9.40    9.30
 -12  -5  -3   17.40    6.20
  13  -5   3   63.59   13.20
 -14  -5  -3    4.80    6.40
  14  -5   3  -10.10    7.20
  15  -5   3   49.50   13.20
 -15  -5  -3   62.49   11.10
  16  -5   3   -7.80   10.60
 -16  -5  -3   -2.80    6.30
 -17  -5  -3    5.70    7.30
  17  -5   3   -2.70    9.00
  18  -5   3   -6.30   10.00
 -18  -5  -3    7.00    8.30
  19  -6  -3   13.20   12.50
  18  -6  -3  -11.70   10.60
  17  -6  -3    0.20   10.30
  17   6  -3    4.20    5.90
  16  -6  -3   10.70   11.10
  16   6  -3   13.70    5.50
  15  -6  -3    6.90   11.60
  15   6  -3   10.00    5.50
 -14  -6   3   29.40    7.60
  14  -6  -3   11.70   10.60
  14   6  -3   14.50    5.30
  13  -6  -3   18.40   11.90
  13   6  -3   16.20    4.90
  12  -6  -3    6.20   10.70
 -12  -6   3   11.40    6.30
  12   6  -3   -0.90    3.40
 -11  -6   3  112.29    9.40
  11  -6  -3   71.39   13.90
  11   6  -3  125.29    7.30
 -10  -6   3    0.70    4.10
  10  -6  -3   -7.70    8.60
  -9  -6   3  136.99    7.90
   9  -6  -3  137.89   16.30
  -8  -6   3   33.80    3.90
   8  -6  -3   34.00   11.30
  -8  -6   3   28.50    2.50
   7  -6  -3    9.60   10.40
   6  -6  -3   -6.60    8.60
   5  -6  -3 1173.88   44.10
  -5   6   3 1200.88   42.10
   4  -6  -3   19.10    8.40
  -4   6   3   19.10    6.30
   3  -6  -3 1147.59   40.90
  -3  -6   3 1149.78   33.50
  -3   6   3 1159.28   39.80
   3   6  -3 1196.18   34.20
  -2  -6   3   23.40    3.50
   2  -6  -3   19.00    5.50
  -2   6   3   29.30    5.70
   2   6  -3   29.80    4.30
   1  -6  -3  244.18   12.30
  -1  -6   3  236.88   10.50
   1   6  -3  233.88   11.10
  -1   6   3  255.47   12.30
   0  -6   3  187.68    9.90
   0  -6  -3  170.28    9.80
   0   6  -3  182.98   10.40
   0   6   3  201.18   10.00
   1  -6   3 1062.59   36.00
  -1  -6  -3 1114.99   35.30
   1   6   3 1115.49   34.90
  -1   6  -3 1095.59   36.20
   2  -6   3   46.00    7.70
  -2  -6  -3   35.60    5.30
  -2   6  -3   40.50    8.10
   2   6   3   40.40    5.00
   3  -6   3  607.24   24.40
  -3  -6  -3  606.44   21.30
   3   6   3  611.74   21.10
  -3   6  -3  605.74   25.10
   4  -6   3   31.20    7.50
  -4  -6  -3   34.30    5.10
  -4   6  -3   53.59   10.00
   4   6   3   28.00    4.70
  -5  -6  -3  346.97   14.40
  -5  -6  -3  351.26   14.20
   5  -6   3  341.27   18.10
   6  -6   3   16.30    6.90
  -6  -6  -3    5.90    3.80
  -6  -6  -3   13.90    3.90
   7  -6   3   15.20    7.10
  -7  -6  -3   29.90    5.20
  -7  -6  -3   33.90    5.80
   8  -6   3   -4.70    6.30
  -8  -6  -3    0.10    3.50
  -8  -6  -3    6.60    4.40
   9  -6   3   46.40   10.00
  -9  -6  -3   45.80    6.90
 -10  -6  -3   -4.20    4.30
  10  -6   3   -9.60    7.20
 -11  -6  -3  251.07   14.60
  11  -6   3  237.88   19.30
  12  -6   3    7.80    9.60
 -12  -6  -3   12.40    6.40
  13  -6   3   12.80    9.50
 -13  -6  -3    7.10    6.60
 -14  -6  -3    4.60    6.30
  14  -6   3    4.70    9.40
 -15  -6  -3    1.50    6.40
  15  -6   3   -6.40    8.50
 -16  -6  -3   -3.80    6.90
  16  -6   3    1.20    9.90
  17  -6   3   17.60   11.80
 -17  -6  -3   16.90    8.40
 -19  -7   3   -2.50    6.50
  19  -7  -3  -17.70   11.20
  18  -7  -3    2.40   12.10
 -18  -7   3    6.50    6.30
 -17  -7   3    9.10    6.00
  17  -7  -3   -1.00   14.20
  16  -7  -3   19.30   12.70
  15  -7  -3  -16.80   11.20
  14  -7  -3   14.40   13.00
 -13  -7   3   65.49    8.20
  13  -7  -3   46.80   13.70
 -13  -7   3   59.89    6.40
  12  -7  -3    9.90   11.90
 -12  -7   3   26.10    5.80
 -12  -7   3    6.60    3.60
 -11  -7   3  118.09    8.60
  11  -7  -3  114.89   17.50
 -11  -7   3  132.09    6.70
 -10  -7   3   40.90    5.20
 -10  -7   3   34.00    3.60
   9  -7  -3   63.99   13.70
   8  -7  -3   22.80   10.50
   7  -7  -3   -1.50    8.50
   6  -7  -3   54.49   12.10
   5  -7  -3  476.35   25.30
   4  -7  -3   -7.40    8.00
  -4   7   3   -5.50    4.60
   3  -7  -3  837.12   33.50
  -3  -7   3  847.62   25.80
   3   7  -3  847.72   26.10
  -3   7   3  862.21   31.70
   2  -7  -3  106.89   11.70
  -2  -7   3  127.29    7.80
  -2   7   3  107.19    9.60
   2   7  -3   93.79    7.90
  -1  -7   3   29.30    5.60
   1  -7  -3    4.20    5.70
   1   7  -3   16.80    5.90
  -1   7   3   11.40    5.60
   0  -7   3  144.89   10.20
   0  -7  -3  133.79    9.80
   0   7   3  128.49    9.40
   0   7  -3  147.09   10.90
  -1  -7  -3  232.18   12.20
   1  -7   3  237.48   13.90
   1   7   3  238.58   11.60
  -1   7  -3  241.68   14.00
   2  -7   3  193.88   12.80
  -2  -7  -3  161.88    9.60
  -2   7  -3  171.88   13.00
   2   7   3  160.08    9.00
  -3  -7  -3  676.03   23.70
   3  -7   3  672.83   27.20
   3   7   3  684.23   23.30
  -3   7  -3  660.93   27.30
   4  -7   3   14.60    7.30
  -4  -7  -3   12.70    4.10
   4   7   3   16.40    3.70
  -5  -7  -3  287.07   12.90
   5  -7   3  316.67   18.00
  -6  -7  -3    1.30    2.90
   6  -7   3   -5.80    6.10
  -6  -7  -3    7.70    3.60
  -7  -7  -3   30.80    5.20
   7  -7   3   32.20    8.90
  -7  -7  -3   33.50    5.80
   8  -7   3   89.69   19.50
  -8  -7  -3   77.59    7.90
  -8  -7  -3   70.99    7.40
   9  -7   3  111.69   15.00
  -9  -7  -3  115.49    9.40
  10  -7   3   40.10   10.00
 -10  -7  -3   49.30    7.40
  11  -7   3   46.50   12.00
 -11  -7  -3   57.69    8.50
 -12  -7  -3   18.30    6.30
  12  -7   3    0.50    8.80
  13  -7   3   20.50   11.00
 -13  -7  -3   21.10    6.90
  14  -7   3   29.10   12.30
 -14  -7  -3   39.80    8.60
 -15  -7  -3   12.10    7.20
  15  -7   3    6.90   13.20
  16  -7   3   15.70   11.40
 -16  -7  -3    3.50    7.10
 -17  -7  -3    2.00    6.80
  17  -7   3    1.20   11.50
  18  -8  -3  -11.30   13.10
 -18  -8   3    8.00    5.70
  17  -8  -3    0.70   11.80
 -17  -8   3   16.70    6.10
 -16  -8   3   12.60    4.80
  16  -8  -3    4.30   12.90
 -15  -8   3    6.70    3.90
  15  -8  -3   -9.50   11.20
 -14  -8   3    6.40    3.90
  14  -8  -3   -7.40   11.80
 -13  -8   3   25.80    5.20
  13  -8  -3   -1.20   11.00
 -13  -8   3    9.20    3.50
  12  -8  -3    3.80   12.80
 -12  -8   3    2.20    2.50
 -12  -8   3    6.00    3.90
 -11  -8   3  143.49    6.30
  11  -8  -3  142.99   19.10
 -11  -8   3  149.59    7.80
  10  -8  -3   -9.90   10.30
   9  -8  -3   17.50   14.50
   8  -8  -3   59.59   13.80
   7  -8  -3    7.30    9.30
   6  -8  -3  138.49   17.20
   5  -8  -3  379.46   23.00
  -4  -8   3    9.50    2.70
   4  -8  -3    0.80    8.70
   4   8  -3    7.20    2.10
   3  -8  -3  431.96   23.20
  -3  -8   3  487.25   16.40
  -3   8   3  459.95   21.00
   3   8  -3  448.56   16.00
  -2  -8   3   36.70    6.00
   2  -8  -3   32.70    9.30
  -2   8   3   39.20    7.80
   2   8  -3   38.20    6.10
  -1  -8   3  138.09   10.50
   1  -8  -3  124.29   11.70
   1   8  -3  140.49   10.30
  -1   8   3  143.09   10.60
   0  -8   3  392.96   17.70
   0  -8  -3  373.26   17.60
   0   8  -3  385.66   17.70
   0   8   3  401.26   17.20
   1  -8   3  392.06   18.40
  -1  -8  -3  356.86   16.50
  -2  -8  -3   15.30    4.90
   2  -8   3    9.60    6.80
   2   8   3   13.40    4.30
  -2   8  -3   14.80    7.40
  -3  -8  -3  768.22   27.40
   3  -8   3  792.02   31.30
   3   8   3  806.42   27.30
  -3   8  -3  832.72   31.70
  -4  -8  -3    9.80    3.90
   4  -8   3   -6.50    6.50
  -5  -8  -3  263.47   12.40
   5  -8   3  269.97   17.70
   5   8   3  256.17   12.10
  -6  -8  -3  125.89    8.40
  -6  -8  -3  131.79    8.60
   6  -8   3  154.28   14.40
   7  -8   3    4.30    7.40
  -7  -8  -3    5.20    3.60
  -7  -8  -3    3.70    3.60
   8  -8   3   -0.50    8.40
  -8  -8  -3    1.30    3.80
  -8  -8  -3    4.70    4.10
   9  -8   3   98.39   14.20
  -9  -8  -3  105.29    9.00
  10  -8   3   11.50    9.90
 -10  -8  -3    1.50    4.80
 -11  -8  -3   67.89    8.80
  11  -8   3   84.29   15.30
 -12  -8  -3   51.89    8.70
  12  -8   3   49.99   14.70
  13  -8   3   -5.90    9.80
 -13  -8  -3   11.90    6.50
  14  -8   3   16.20   12.60
 -14  -8  -3   11.10    7.10
  15  -8   3    2.70   11.70
 -15  -8  -3    6.40    7.60
 -16  -8  -3    5.00    7.70
  16  -8   3   -3.80   10.90
  17  -8   3   -5.50   10.90
 -17  -8  -3   -1.80    6.90
  18  -9  -3  -10.10   12.10
 -18  -9   3   -0.20    5.10
 -17  -9   3    2.70    4.30
  17  -9  -3  -24.00   10.50
  16  -9  -3   -8.60   13.70
 -16  -9   3    4.00    3.90
  15  -9  -3   -5.80   13.00
 -14  -9   3    2.60    2.90
  14  -9  -3   -1.00   13.20
 -13  -9   3   46.60    4.40
  13  -9  -3   31.50   15.50
  12  -9  -3   -3.10   12.30
  11  -9  -3   33.50   13.50
  10  -9  -3   -2.60   12.50
   9  -9  -3  126.89   19.20
   8  -9  -3   14.20   12.80
   7  -9  -3    7.00    9.00
   6  -9  -3   38.20   10.90
   5  -9  -3  315.17   21.30
   4  -9  -3   31.00   10.40
  -4  -9   3   33.30    4.10
   4   9  -3   27.90    3.50
   3  -9  -3  656.13   29.30
  -3  -9   3  641.84   22.30
   3   9  -3  668.73   21.90
   2  -9  -3   81.29   11.90
  -2  -9   3   72.79    7.80
   2   9  -3   55.59    6.70
  -2   9   3   76.39    9.50
  -1  -9   3  156.98   11.40
   1  -9  -3  160.78   13.00
  -1   9   3  150.08   10.90
   1   9  -3  135.49   10.20
   0  -9  -3   15.30    6.40
   0  -9   3   16.90    6.70
   0   9   3    8.50    4.80
   0   9  -3   16.80    6.60
  -1  -9  -3  201.88   12.60
   1  -9   3  211.28   14.30
   1   9   3  214.68   11.70
  -1   9  -3  214.38   14.00
  -2  -9  -3   27.40    6.10
   2  -9   3   28.50    8.20
   2   9   3   14.50    4.40
  -2   9  -3   33.50    8.30
   3  -9   3  524.25   24.10
  -3  -9  -3  498.35   20.00
   3   9   3  502.45   19.50
   4  -9   3   55.69   10.90
  -4  -9  -3   60.09    6.90
   4   9   3   52.49    6.30
   5  -9   3  263.27   18.00
  -5  -9  -3  242.28   12.20
   5   9   3  254.67   12.20
   6  -9   3    5.50    8.30
  -6  -9  -3    3.70    3.80
  -6  -9  -3    3.30    2.90
   7  -9   3   54.29   11.80
  -7  -9  -3   48.00    6.40
  -7  -9  -3   69.19    7.10
  -8  -9  -3   50.59    6.90
  -8  -9  -3   35.70    6.50
   8  -9   3   58.89   13.10
  -9  -9  -3   41.30    6.80
   9  -9   3   35.20   11.90
  10  -9   3    9.20    8.90
 -10  -9  -3   13.70    5.70
 -11  -9  -3  101.29    9.90
  11  -9   3   83.99   15.80
  12  -9   3    1.50   10.70
 -12  -9  -3    1.60    5.60
  13  -9   3   -6.10    9.80
 -13  -9  -3    3.20    6.10
  14  -9   3   -5.60   10.90
  15  -9   3    4.10   11.10
 -15  -9  -3    4.50    6.70
 -16  -9  -3   11.50    7.80
  16  -9   3   -9.30    9.90
  18 -10  -3    3.70   15.80
  17 -10  -3    9.10   14.50
  16 -10  -3   -7.90   12.90
  15 -10  -3  -18.60   17.60
  14 -10  -3   -5.70   11.50
  13 -10  -3   13.80   13.50
  12 -10  -3   11.60   13.50
  11 -10  -3   91.29   17.60
  10 -10  -3   10.30   13.00
   9 -10  -3   54.99   15.40
   8 -10  -3    5.40   12.80
   7 -10  -3    1.90   11.70
   6 -10  -3   14.20    9.80
   5 -10  -3  221.38   18.80
  -4 -10   3    4.20    3.80
   4 -10  -3   10.20    8.20
   4  10  -3    4.60    2.80
   3 -10  -3  369.06   21.30
  -3 -10   3  348.57   15.10
   3  10  -3  375.06   14.40
  -2 -10   3   -0.70    5.10
   2 -10  -3   -3.70    6.80
   2  10  -3    2.30    3.70
  -1 -10   3   37.70    7.30
   1 -10  -3   36.60    9.10
   1  10  -3   40.20    7.00
   0 -10  -3   27.40    7.40
   0 -10   3   27.00    7.50
   0  10  -3   22.20    6.10
   0  10   3   31.10    6.00
  -1 -10  -3   81.39    9.80
   1 -10   3   89.69   11.00
   1  10   3   62.29    8.00
  -1  10  -3   82.59   10.20
  -2 -10  -3   17.00    6.00
   2 -10   3    5.90    7.30
   2  10   3   15.50    4.90
   3 -10   3  328.57   20.30
  -3 -10  -3  373.06   16.80
   3  10   3  377.86   16.20
   4 -10   3    5.70    7.10
  -4 -10  -3   -0.80    3.60
   4  10   3   -1.20    3.20
   5 -10   3   56.09   11.80
  -5 -10  -3   57.29    7.40
   5  10   3   58.69    6.80
  -6 -10  -3   17.00    5.10
   6 -10   3   23.90   15.80
   7 -10   3   19.60   11.40
  -7 -10  -3   12.90    5.10
  -7 -10  -3   23.40    5.20
   8 -10   3   36.40   12.20
  -8 -10  -3   35.60    6.20
  -8 -10  -3   28.10    6.40
   9 -10   3  161.88   19.60
  -9 -10  -3  127.59    9.90
 -10 -10  -3   24.30    6.50
  10 -10   3   17.00   11.60
  11 -10   3   15.30   11.90
 -11 -10  -3   11.70    5.90
  12 -10   3   -4.10   11.20
 -12 -10  -3   -5.80    5.30
  13 -10   3   25.70   14.80
 -13 -10  -3   29.30    7.60
  14 -10   3    2.10   11.50
 -14 -10  -3    4.90    6.60
 -15 -10  -3   13.90    7.50
  15 -10   3   10.60   12.00
 -16 -10  -3   -1.70    7.70
  16 -10   3   -0.10   11.30
  17 -11  -3  -28.00   12.00
  16 -11  -3    1.90   14.30
  15 -11  -3  -14.20   13.30
  14 -11  -3    2.60   13.20
  13 -11  -3   10.40   15.10
  12 -11  -3    7.10   14.70
  11 -11  -3   49.10   16.30
  10 -11  -3   25.40   15.30
   9 -11  -3   71.19   16.90
   8 -11  -3   27.20   13.80
   7 -11  -3    2.90   10.50
   6 -11  -3   13.80   11.50
  -5 -11   3  185.98    8.60
   5 -11  -3  177.98   18.60
   5  11  -3  175.78    7.30
  -4 -11   3   11.70    4.80
   4 -11  -3    0.90    9.40
   4  11  -3   12.70    3.40
   3 -11  -3  195.18   16.60
  -3 -11   3  171.18   11.00
   3  11  -3  176.28    9.30
  -2 -11   3   73.69    9.10
   2 -11  -3   89.69   12.70
   2  11  -3   95.69    7.90
  -1 -11   3   81.99   10.10
   1 -11  -3   79.79   11.60
   1  11  -3   85.69    8.30
   0 -11  -3   75.19   10.60
   0 -11   3   69.39   10.20
   0  11  -3   68.29    8.90
  -1 -11  -3  226.08   14.40
   1 -11   3  203.18   15.10
   1  11   3  193.98   13.80
  -2 -11  -3    3.60    4.70
   2 -11   3   -5.30    7.00
   2  11   3   -2.40    3.60
  -3 -11  -3  162.98   11.50
   3 -11   3  136.29   14.10
   3  11   3  141.49   10.10
  -4 -11  -3   10.30    5.20
   4 -11   3    5.00    8.80
   4  11   3   12.90    4.70
  -5 -11  -3  173.38   11.50
   5 -11   3  207.38   18.30
   5  11   3  192.28   11.20
  -6 -11  -3   94.79    9.00
   6 -11   3   99.09   15.20
   7 -11   3   13.50   11.40
  -7 -11  -3    2.10    4.20
  -7 -11  -3    2.60    4.20
  -8 -11  -3    8.40    4.60
   8 -11   3    6.80   10.50
  -8 -11  -3    8.40    4.60
   9 -11   3    1.10   10.10
  -9 -11  -3    0.20    4.50
 -10 -11  -3   -7.10    4.90
  10 -11   3   -8.50   10.90
 -11 -11  -3   97.49   10.30
  11 -11   3  109.49   18.80
 -12 -11  -3   12.80    6.40
  12 -11   3   15.80   13.00
 -13 -11  -3    8.30    6.20
  13 -11   3   -7.00   11.40
 -14 -11  -3    7.60    6.40
  14 -11   3    6.90   11.90
  15 -11   3  -27.60   10.70
 -15 -11  -3    9.90    8.10
  16 -12  -3    1.40   13.60
  15 -12  -3    2.60   14.70
  14 -12  -3   -7.60   12.90
  13 -12  -3   12.00   15.00
  12 -12  -3  -16.20   10.60
  11 -12  -3   26.60   15.90
  10 -12  -3   32.30   15.50
   9 -12  -3   37.70   16.60
   8 -12  -3    4.10   12.80
   7 -12  -3   -2.10   11.70
   6 -12  -3   29.80   13.90
  -5 -12   3   82.99    7.20
   5  12  -3   86.59    5.50
   4 -12  -3   -9.80    9.50
  -4 -12   3    2.10    4.80
   4  12  -3    0.20    2.60
  -3 -12   3  300.97   15.70
   3 -12  -3  286.47   20.70
   3  12  -3  339.77   14.00
  -2 -12   3   50.99    8.50
   2 -12  -3   50.79   11.50
   2  12  -3   54.19    7.70
  -1 -12   3    6.40    6.80
   1 -12  -3    7.50    8.60
   1  12  -3    7.80    4.60
   0 -12  -3   29.70    9.10
   0 -12   3   28.00    8.70
   0  12  -3   35.80    6.40
   1 -12   3   65.29   11.70
  -1 -12  -3   58.89   10.50
   2 -12   3   19.40    9.40
  -2 -12  -3   30.10    8.30
  -3 -12  -3  214.68   14.80
   3 -12   3  220.38   18.90
   4 -12   3    5.50    9.30
  -4 -12  -3    6.90    6.40
   4  12   3   24.90    5.80
   5 -12   3   50.89   14.00
  -5 -12  -3   83.29    9.60
   5  12   3   66.99    7.90
  -6 -12  -3   16.20    6.20
   6 -12   3    2.30   10.10
   6  12   3   11.50    4.60
  -7 -12  -3    9.50    5.30
  -7 -12  -3    9.40    4.20
   7 -12   3    8.80   11.60
   8 -12   3   49.10   14.50
  -8 -12  -3   49.99    7.50
   9 -12   3  109.59   19.00
  -9 -12  -3   96.49   10.00
 -10 -12  -3    2.10    4.90
  10 -12   3  -12.70   10.20
  11 -12   3   14.60   12.20
 -11 -12  -3   28.20    6.90
  12 -12   3   -0.50   12.80
 -12 -12  -3   19.40    6.30
 -13 -12  -3   -1.20    6.50
  13 -12   3    9.70   13.00
  14 -12   3   15.50   14.20
 -14 -12  -3   32.80    8.40
 -15 -12  -3   12.70   12.30
  15 -12   3  -20.60   11.60
  16 -13  -3   -7.90   14.30
  15 -13  -3    5.20   12.80
  14 -13  -3    9.50   15.80
  13 -13  -3  -10.80   13.30
  12 -13  -3   -2.60   14.00
  11 -13  -3   48.50   17.80
  10 -13  -3   15.10   15.10
   9 -13  -3   -8.20   13.40
   8 -13  -3   47.10   14.70
   7 -13  -3   -5.90   12.10
   6 -13  -3    3.10   13.10
   5 -13  -3  227.98   22.30
  -5 -13   3  229.08   11.40
   5  13  -3  199.28    9.40
  -4 -13   3    6.20    5.90
   4 -13  -3    0.30   13.80
   4  13  -3    0.30    3.50
  -3 -13   3  113.99   11.40
   3 -13  -3  109.39   15.90
   3  13  -3  138.89    8.80
   2 -13  -3   12.50    9.40
  -2 -13   3   13.90    7.40
   2  13  -3   21.30    5.00
  -1 -13   3   35.00    9.10
   1 -13  -3   40.30   11.10
   1  13  -3   33.40    6.30
   0 -13   3   74.29   11.70
   0 -13  -3   87.99   12.50
  -1 -13  -3   67.29   12.00
   1 -13   3   56.79   11.80
   2 -13   3   12.50    9.60
  -2 -13  -3    6.40    7.50
  -3 -13  -3   89.59   11.70
   3 -13   3   86.69   14.60
   4 -13   3   -2.20    9.90
  -4 -13  -3    5.20    6.60
   5 -13   3   64.49   15.10
  -5 -13  -3   73.09   10.50
   6 -13   3   68.19   15.30
  -6 -13  -3  110.09   11.00
   7 -13   3    3.70   10.50
  -7 -13  -3    6.70    5.30
  -8 -13  -3    1.70    5.20
   8 -13   3    1.50   11.20
   9 -13   3   -5.00   11.10
  -9 -13  -3   20.40    6.70
 -10 -13  -3   11.60    5.90
  10 -13   3   16.40   13.20
  11 -13   3   48.10   23.00
 -11 -13  -3   22.00    7.10
 -12 -13  -3   33.80    7.10
  12 -13   3   20.40   13.20
  13 -13   3    7.70   12.00
 -13 -13  -3   18.70    6.40
  14 -13   3   -8.00   12.40
 -14 -13  -3   12.20    6.30
  15 -14  -3  -12.60   15.10
  14 -14  -3  -24.60   12.90
  13 -14  -3   42.90   15.90
  12 -14  -3   -1.70   14.70
  11 -14  -3   -4.90   13.80
  10 -14  -3   20.50   12.30
   9 -14  -3   21.20   15.50
   8 -14  -3   22.20   14.80
   7 -14  -3   33.30   14.70
   6 -14  -3   -7.90   12.60
   5 -14  -3   82.79   17.20
  -5 -14   3   70.19    7.80
   5  14  -3   50.59    5.40
   4 -14  -3    9.50   11.90
  -4 -14   3    9.70    6.30
   3 -14  -3  127.49   17.20
  -3 -14   3  130.79   12.10
   3  14  -3  131.79    9.20
   2 -14  -3   48.00   12.60
  -2 -14   3   36.60    8.80
   2  14  -3   44.30    6.80
   1 -14  -3    6.10    9.80
  -1 -14   3   10.60    8.40
   0 -14  -3   40.10   11.80
   0 -14   3   34.80   10.80
  -1 -14  -3   28.70   10.50
   1 -14   3   24.00   10.40
   2 -14   3   34.00   11.70
  -2 -14  -3   38.10    9.90
  -3 -14  -3   69.49   11.80
   4 -14   3   37.80   13.00
  -4 -14  -3   33.00    9.10
  -5 -14  -3   81.09   11.10
   5 -14   3   57.69   14.50
  -6 -14  -3   11.90    7.60
   6 -14   3  -10.10   10.30
  -7 -14  -3   -2.60    5.90
   7 -14   3   -8.70   12.00
  -8 -14  -3   32.70    7.90
   8 -14   3   26.70   14.40
  -9 -14  -3    7.20    6.10
   9 -14   3  -12.90   11.70
  10 -14   3   14.70   13.30
 -10 -14  -3   22.00    6.00
 -11 -14  -3   42.30    7.90
  11 -14   3   56.79   17.40
 -12 -14  -3   15.20    6.20
  12 -14   3   13.30   14.20
 -13 -14  -3   16.10    6.20
  13 -14   3   -0.10   11.80
  14 -15  -3    0.50   15.00
  13 -15  -3   -6.70   12.60
  12 -15  -3   -1.90   12.20
  11 -15  -3   25.00   17.60
  10 -15  -3   36.30   16.80
   9 -15  -3   -0.70   13.10
   8 -15  -3   -1.50   12.70
   7 -15  -3    3.10   14.00
  -6 -15   3   20.40    4.50
   6 -15  -3   30.70   14.70
   5 -15  -3   64.49   17.20
  -5 -15   3   54.29    8.10
   5  15  -3   54.39    6.30
  -4 -15   3    6.10    6.50
   4 -15  -3   12.60   12.90
   4  15  -3    8.40    4.20
  -3 -15   3   64.09   10.00
   3 -15  -3   71.09   15.50
   3  15  -3   69.09    7.00
  -2 -15   3   27.40    9.10
   2 -15  -3   36.60   12.00
   2  15  -3   31.90    8.60
  -1 -15   3   17.50    9.30
   0 -15  -3   48.00   12.20
   0 -15   3   26.30   10.40
  -1 -15  -3   12.00   10.10
   1 -15   3   19.20   10.50
   2 -15   3  -10.90   10.30
  -2 -15  -3   -0.20    8.00
  -3 -15  -3  130.19   14.70
   3 -15   3  134.29   17.80
   4 -15   3    2.70   11.30
  -4 -15  -3    4.40    7.80
   5 -15   3    7.80   11.30
  -5 -15  -3   23.50    8.30
   6 -15   3   13.30   12.20
  -6 -15  -3   50.89    9.30
  -7 -15  -3   17.70    7.10
   7 -15   3    0.90   12.10
  -8 -15  -3   19.10    7.80
   8 -15   3    5.60   13.20
   9 -15   3   42.80   16.10
  -9 -15  -3   73.49   10.00
  10 -15   3  -15.50   10.40
 -10 -15  -3   16.10    6.70
  11 -15   3   -2.90   11.30
 -11 -15  -3   25.00    6.90
  12 -15   3   10.80   15.60
  13 -16  -3    6.50   15.40
  12 -16  -3  -14.30   13.60
  11 -16  -3    2.10   15.10
  10 -16  -3   13.90   13.70
   9 -16  -3  -20.00   12.90
   8 -16  -3   61.29   17.50
   7 -16  -3   -1.60   12.90
   6 -16  -3  -14.00   10.80
  -6 -16   3   -1.60    3.90
   5 -16  -3   59.99   16.40
   5  16  -3   50.69    6.20
  -4 -16   3    0.60    6.80
   4 -16  -3   23.60   13.90
   4  16  -3    2.00    4.10
   3 -16  -3   29.20   13.80
  -3 -16   3   34.80    9.60
   3  16  -3   33.10    5.90
  -2 -16   3   80.29   12.40
   2 -16  -3   97.29   16.90
  -1 -16   3    3.20    8.70
   1 -16  -3   13.60   11.60
   0 -16  -3   46.60   12.80
   0 -16   3   29.50   10.30
  -1 -16  -3   71.69   13.10
   1 -16   3   58.09   13.30
   2 -16   3   21.00   11.50
  -2 -16  -3   14.40    9.40
   3 -16   3    0.80   10.40
  -3 -16  -3   19.90    9.40
   4 -16   3    9.80   10.40
  -4 -16  -3    6.90    8.00
   5 -16   3   33.40   14.40
  -5 -16  -3   71.29   11.30
   6 -16   3    5.70   12.60
  -6 -16  -3   33.10    8.10
  -7 -16  -3   31.50    7.50
   7 -16   3   -6.40   10.70
   8 -16   3  -15.80   10.10
   9 -16   3    3.80   12.30
  10 -16   3   -3.90   13.70
  11 -16   3   26.30   15.80
  12 -17  -3   -1.60   13.20
  11 -17  -3  -28.90   11.20
  10 -17  -3    3.40   15.00
   9 -17  -3   -6.50   14.90
   8 -17  -3    4.10   14.60
   7 -17  -3  -13.40   12.50
   6 -17  -3   21.30   13.80
  -6 -17   3   13.30    4.80
   5 -17  -3   39.80   14.90
  -5 -17   3   34.40    7.40
   5  17  -3   35.70    6.00
   4 -17  -3  -11.00   12.30
  -4 -17   3   -8.90    6.20
   4  17  -3    1.10    4.50
   3 -17  -3   58.79   15.80
  -3 -17   3   54.89    9.90
  -2 -17   3   28.30   10.10
   2 -17  -3   24.60   13.00
   1 -17  -3    2.00   10.50
  -1 -17   3   -1.40    8.60
   0 -17   3   68.49   12.50
   0 -17  -3   45.10   13.30
  -1 -17  -3   20.80   11.20
   1 -17   3   12.10   10.70
   2 -17   3   42.70   12.10
  -3 -17  -3   69.19   12.80
   3 -17   3  113.59   16.60
   4 -17   3    4.80   11.20
  -4 -17  -3   17.30    8.90
   5 -17   3    6.30   11.00
  -5 -17  -3   36.10    8.80
   6 -17   3  -13.10   11.20
  -6 -17  -3   27.00    8.80
   7 -17   3   -1.40   12.80
  -7 -17  -3   13.30    7.40
   8 -17   3    6.00   13.40
  -8 -17  -3   51.89    8.90
   9 -17   3    1.40   13.50
  10 -17   3   13.10   14.30
  10 -18  -3  -10.20   14.80
   9 -18  -3  -15.50   12.80
   8 -18  -3   12.80   13.70
   7 -18  -3   -5.90   14.00
  -6 -18   3    1.60    7.30
   6 -18  -3  -20.20   12.60
   6  18  -3   -3.20    5.90
  -5 -18   3   49.60    7.90
   5 -18  -3   39.00   15.30
   4 -18  -3  -11.60   12.70
  -4 -18   3    6.00    7.60
   4  18  -3   -7.20    5.60
   3 -18  -3   15.40   12.80
  -3 -18   3   17.00    8.20
   2 -18  -3   18.50   13.60
  -2 -18   3    3.60    8.70
   1 -18  -3    9.60   11.60
  -1 -18   3  -12.10    8.30
   0 -18  -3   27.20   11.70
   0 -18   3   38.00   11.00
   1 -18   3   32.70   11.30
  -1 -18  -3   30.10   12.00
   2 -18   3   -1.80   10.40
  -2 -18  -3    5.70   10.20
  -3 -18  -3   37.00   11.10
   3 -18   3   18.40   12.40
  -4 -18  -3   22.60    9.50
   4 -18   3   -7.10    9.30
  -5 -18  -3   34.40    9.70
   5 -18   3   25.60   13.20
   6 -18   3    5.20   12.50
  -6 -18  -3   32.50    9.10
  -7 -18  -3   34.60    8.30
   7 -18   3   -6.70   13.90
   8 -18   3   -6.00   13.10
   8 -19  -3   33.00   15.70
   7 -19  -3   14.70   15.00
   6 -19  -3  -25.80   20.70
  -5 -19   3    0.70    5.60
   5 -19  -3   12.60   14.50
   4 -19  -3   -2.80   11.60
  -4 -19   3   -8.60    6.60
  -3 -19   3    8.50    8.00
   3 -19  -3    3.90   13.10
  -2 -19   3   12.80    9.00
   2 -19  -3    8.60   11.80
   1 -19  -3    1.90   11.50
  -1 -19   3   -7.70   11.70
   0 -19  -3   11.40   12.00
   0 -19   3    7.80    9.40
   1 -19   3    6.20   10.90
  -1 -19  -3   17.80   11.60
  -2 -19  -3   12.80   10.50
   2 -19   3    4.50   10.70
   3 -19   3   -2.60   10.60
  -3 -19  -3   10.50   10.00
  -4 -19  -3   11.60    9.50
   4 -19   3   -3.30    9.30
   5 -19   3    7.90   12.60
  -5 -19  -3    7.60   15.20
  -6 -19  -3   10.60    8.50
   6 -19   3    0.70   13.70
   7 -19   3    7.90   12.90
  -7 -19  -3   16.10    8.40
   6 -20  -3   21.00   14.60
   5 -20  -3    3.60   15.20
   4 -20  -3  -14.90   11.00
  -4 -20   3  -13.30    6.90
   3 -20  -3   -7.90   11.30
  -3 -20   3   -9.60    7.40
  -2 -20   3    5.70    8.70
   2 -20  -3  -13.80   10.80
   1 -20  -3   10.60   12.00
  -1 -20   3  -15.30    8.40
   0 -20  -3   14.80   12.80
   0 -20   3   24.60   10.40
  -1 -20  -3    5.40   10.80
   1 -20   3   -9.40    9.40
  -2 -20  -3   18.10   12.30
   2 -20   3    3.70   10.50
   3 -20   3    9.00   11.00
  -3 -20  -3   -4.50    9.50
  -4 -20  -3  -21.60    8.80
   4 -20   3    4.40   11.20
  20   0  -4   21.10   10.20
  19   0  -4   -8.80    8.00
  18   0  -4  126.99   15.60
  17   0  -4   -2.10    7.90
  16   0  -4  171.88   16.40
  15   0  -4    0.50    7.80
  14   0  -4  130.69   14.00
  13   0  -4   -2.40    6.80
  12   0  -4  423.56   21.10
  11   0  -4    4.60    5.90
  10   0  -4  677.33   26.80
 -10   0   4  666.73   28.00
  -9   0   4   -0.20    6.50
   9   0  -4   -0.30    6.40
  -8   0   4  290.47   16.70
   8   0  -4  334.47   16.70
  -7   0   4   -3.20    5.00
  -6   0   4 4216.18  122.49
   6   0  -4 4301.27  123.19
  -5   0   4   -0.10    2.30
   5   0  -4   -2.70    3.50
   4   0  -4 2560.94   76.09
  -4   0   4 2681.73   75.39
   3   0  -4    0.90    2.20
  -3   0   4    0.70    1.80
   2   0  -4 2813.82   81.89
  -2   0   4 2961.20   81.99
   1   0  -4    1.90    2.10
  -1   0   4    4.20    2.00
   0   0  -4 2451.45   70.69
   0   0   4 2476.75   70.69
  -1   0  -4    3.00    2.20
  -1   0  -4    0.20    1.90
  -2   0  -4   35.60    4.70
   3   0   4    5.50    3.00
  -3   0  -4    2.90    2.60
   4   0   4 1606.64   49.70
  -5   0  -4    3.60    4.70
   5   0   4   -3.30    4.30
  -6   0  -4 3304.17  100.59
   6   0   4 3471.55  100.49
   7   0   4   -1.50    4.70
   8   0   4  136.39   11.30
   9   0   4    5.90    5.80
  10   0   4  509.65   23.80
  11   0   4    0.50    6.20
  12   0   4  352.26   20.80
  13   0   4    0.30    7.60
  14   0   4   35.00   10.10
  15   0   4    3.40    8.60
  16   0   4  121.19   15.60
  17   0   4    7.60    9.40
  18   0   4   70.29   13.80
  20  -1  -4   44.20   12.00
  20   1  -4   54.69   12.00
  19  -1  -4    9.80    9.90
  19   1  -4   35.40   10.80
  18  -1  -4   28.70   10.70
  18   1  -4   46.60   11.20
  17  -1  -4   43.00   11.90
  17   1  -4   47.60   10.80
  16  -1  -4   76.59   13.20
  16   1  -4   89.59   15.20
  15  -1  -4   38.20   10.40
  15   1  -4   62.89   11.00
  14  -1  -4  429.46   23.20
  14   1  -4  444.66   22.40
  13  -1  -4   54.89   10.70
  13   1  -4   43.80    9.00
  12  -1  -4  126.59   12.90
  12   1  -4  118.19   11.50
 -11  -1   4  131.89   11.70
  11  -1  -4  120.49   12.90
  11   1  -4  112.29   10.60
  10  -1  -4   87.79   11.10
 -10  -1   4   95.89   10.70
 -10   1   4   81.89   11.30
  10   1  -4   92.79   10.00
   9  -1  -4  268.57   16.40
  -9  -1   4  255.27   15.30
   9   1  -4  266.57   14.30
  -9   1   4  244.58   16.20
  -8  -1   4 2880.11   87.59
   8  -1  -4 3145.19   89.59
  -8   1   4 2754.02   89.49
   7  -1  -4  462.45   20.90
  -7  -1   4  459.45   18.50
  -7   1   4  434.66   20.00
   7   1  -4  461.05   18.70
  -6  -1   4  254.17   11.10
  -6   1   4  244.98   12.60
   6   1  -4  242.78   12.10
   5  -1  -4  454.85   19.30
  -5  -1   4  488.85   16.40
  -5   1   4  470.95   18.00
   5   1  -4  484.75   17.80
   4  -1  -4 1388.56   42.90
  -4  -1   4 1342.97   40.20
   4   1  -4 1374.96   41.10
  -4   1   4 1381.16   42.00
  -3  -1   4 1767.72   50.49
   3  -1  -4 1721.83   51.99
  -3   1   4 1764.22   51.69
   3   1  -4 1762.32   50.69
  -2  -1   4 2733.63   76.09
   2  -1  -4 2639.44   76.99
   2   1  -4 2702.13   76.09
  -2   1   4 2664.83   76.79
  -1  -1   4   14.50    2.50
   1  -1  -4   12.20    2.60
   1   1  -4   13.40    2.60
  -1   1   4   14.30    2.70
   0  -1  -4  283.37   11.00
   0   1  -4  301.47   11.00
   0   1  -4  273.77   10.90
   0   1   4  295.97   11.00
  -1  -1  -4  388.66   14.00
   1  -1   4  387.16   14.20
   1   1   4  383.26   14.00
  -1   1  -4  404.76   14.50
  -2  -1  -4 2659.43   75.09
   2  -1   4 2505.45   75.49
  -2  -1  -4 2632.94   75.29
  -2   1  -4 2548.05   75.39
  -3  -1  -4  656.63   22.60
   3  -1   4  650.53   22.90
  -3   1  -4  650.73   23.00
  -4  -1  -4 1707.63   52.89
   4  -1   4 1761.12   53.39
  -4   1  -4 1701.43   53.59
   4   1   4 1710.63   52.59
  -5  -1  -4  628.64   23.70
   5  -1   4  644.94   24.30
   5   1   4  618.34   23.30
  -5   1  -4  637.34   24.60
   6  -1   4   99.39    9.90
  -6  -1  -4  122.59   10.00
  -6   1  -4  116.69   12.40
   6   1   4   97.79    9.10
   7  -1   4  147.19   11.40
   7   1   4  128.69   10.00
   8  -1   4 1656.43   53.99
   8   1   4 1602.34   52.79
   9  -1   4   90.99   11.50
   9   1   4  106.39   10.20
  10  -1   4  228.58   15.10
  10   1   4  197.08   14.20
  11  -1   4  140.49   13.90
  11   1   4  135.99   19.70
  12  -1   4   20.60    8.90
  12   1   4   11.50    8.00
  13  -1   4   13.10    8.80
  13   1   4   21.00    8.70
  14  -1   4  188.08   18.10
  14   1   4  204.08   16.70
  15  -1   4   24.00   10.00
  15   1   4   42.20   10.80
  16  -1   4   68.19   13.30
  16   1   4   50.79   11.80
  17  -1   4   16.50   10.70
  17   1   4   25.50   10.40
  18  -1   4   30.50   11.50
  18   1   4   33.90   10.80
  20  -2  -4    1.40    9.80
  20   2  -4   -2.10    7.90
  19  -2  -4   68.79   14.00
  19   2  -4   50.29   10.90
  18  -2  -4   17.90   10.90
  18   2  -4   34.30    9.30
  17  -2  -4   89.59   14.60
  17   2  -4  121.89   14.30
  16  -2  -4   49.99   12.00
  16   2  -4   43.90   10.10
  15  -2  -4  151.18   16.10
  15   2  -4  144.69   13.60
  14  -2  -4   -6.60    9.50
  14   2  -4   -0.30    6.40
  13  -2  -4  140.69   15.20
  13   2  -4  127.29   11.70
 -12  -2   4  194.78   14.50
  12  -2  -4  176.98   16.20
  12   2  -4  189.78   12.50
  11  -2  -4  329.77   19.70
 -11  -2   4  310.37   17.40
  11   2  -4  362.66   16.50
 -10  -2   4  118.39   10.90
  10  -2  -4  123.19   13.80
  10   2  -4  116.09    9.30
   9  -2  -4 1291.87   45.30
  -9  -2   4 1238.48   42.20
   9   2  -4 1356.06   43.00
  -9   2   4 1176.28   45.00
   8  -2  -4   32.10   10.40
  -8  -2   4   24.60    6.40
  -8   2   4    5.20    6.80
   8   2  -4   21.20    6.00
   7  -2  -4  424.86   21.30
  -7  -2   4  402.76   16.20
   7   2  -4  421.76   16.50
  -7   2   4  397.16   21.80
  -6  -2   4 1338.07   39.00
   6  -2  -4 1280.97   44.00
   6   2  -4 1311.57   39.60
  -6   2   4 1236.18   42.60
  -5  -2   4  993.40   30.40
   5  -2  -4 1038.70   38.40
   5   2  -4 1018.00   31.80
  -5   2   4 1039.50   34.20
   4  -2  -4   17.60    4.30
  -4  -2   4   22.50    2.40
  -4   2   4   19.80    4.40
   4   2  -4   26.40    3.30
  -3  -2   4  177.38    6.60
   3  -2  -4  174.58    9.10
  -3   2   4  175.08    8.70
   3   2  -4  167.78    6.70
  -2  -2   4    7.30    1.80
   2  -2  -4    7.20    2.70
   2   2  -4    5.70    1.80
  -2   2   4    9.80    2.90
   1  -2  -4 1854.81   55.79
  -1   2   4 1952.30   55.79
   1   2  -4 1881.41   54.69
   1   2  -4 1929.11   54.89
   0  -2  -4 2527.15   71.69
   0  -2   4 2433.36   71.19
   0   2  -4 2498.55   71.29
   0   2   4 2452.55   71.39
   1  -2   4  803.52   26.30
  -1  -2  -4  822.72   26.10
  -1   2  -4  838.22   26.50
   1   2   4  809.02   26.00
  -2  -2  -4   47.60    4.50
   2  -2   4   53.59    6.60
  -2   2  -4   50.49    5.60
   3  -2   4  386.86   16.20
  -3  -2  -4  426.56   15.40
  -3  -2  -4  400.16   15.50
  -3   2  -4  393.06   16.20
  -4  -2  -4    5.20    3.10
  -4  -2  -4    9.50    3.90
   4  -2   4    6.70    4.70
  -4   2  -4    6.30    4.90
   5  -2   4 1685.43   53.09
  -5  -2  -4 1658.23   51.99
  -5   2  -4 1661.63   53.49
  -6  -2  -4  779.12   28.80
   6  -2   4  831.42   30.00
   6   2   4  798.12   28.40
   7  -2   4  762.42   30.20
   7   2   4  846.02   29.30
   8  -2   4   34.70    7.70
   8   2   4   42.20    7.00
   9  -2   4  179.48   13.40
   9   2   4  192.08   12.60
  10   2   4   13.60    6.20
  11  -2   4  239.18   17.40
  11   2   4  218.08   15.30
  12  -2   4   86.89   13.20
  12   2   4   96.49   11.80
  13  -2   4  160.98   16.30
  13   2   4  150.08   13.70
  14  -2   4  -10.40    7.20
  14   2   4   -4.90    7.10
  15  -2   4   98.19   15.90
  15   2   4   92.19   13.30
  16  -2   4   28.10   10.20
  16   2   4   29.10   10.10
  17  -2   4   66.09   14.20
  17   2   4   80.59   13.30
  18  -2   4   15.40   10.70
  18   2   4   15.10   10.90
  20  -3  -4  -12.80    9.60
  20   3  -4   -0.40    7.80
  19  -3  -4   69.69   14.30
  19   3  -4   93.19   13.10
  18  -3  -4   17.50   10.90
  18   3  -4   14.80    7.70
  17  -3  -4  122.59   17.00
  17   3  -4  114.29   13.50
  16  -3  -4   51.89   12.30
  16   3  -4   32.30    8.60
  15  -3  -4  116.49   16.30
  15   3  -4  127.29   12.50
  14  -3  -4   54.79   13.10
  14   3  -4   49.10    9.00
 -13  -3   4  203.38   15.00
  13  -3  -4  179.98   20.10
  13   3  -4  201.78   13.00
  12  -3  -4   87.09   13.50
 -12  -3   4  108.89   10.80
  12   3  -4   94.59    9.70
  11  -3  -4  432.96   23.90
 -11  -3   4  434.36   22.40
  11   3  -4  466.85   18.70
 -10  -3   4  194.68   12.30
  10  -3  -4  217.08   16.90
  10   3  -4  216.28   11.30
  -9  -3   4  656.43   24.60
   9  -3  -4  611.64   28.40
   9   3  -4  691.83   23.10
  -8  -3   4   62.19    7.00
   8  -3  -4   67.59   12.90
  -8   3   4   61.59    9.90
   8   3  -4   66.69    6.70
   7  -3  -4 1661.53   56.29
  -7  -3   4 1666.93   49.10
   7   3  -4 1678.93   49.10
  -7   3   4 1629.64   55.09
   6  -3  -4  769.42   30.30
  -6  -3   4  756.32   22.90
  -6   3   4  684.03   29.40
   6   3  -4  761.22   23.60
   5  -3  -4  553.44   23.30
  -5  -3   4  568.24   16.70
   5   3  -4  555.54   17.80
  -5   3   4  502.85   21.30
   4  -3  -4    7.60    4.30
  -4  -3   4    3.50    1.30
  -4   3   4    3.10    3.30
   4   3  -4    6.50    1.90
  -3   3   4 2726.03   79.49
   3   3  -4 2687.83   75.89
   2  -3  -4   46.20    4.80
  -2   3   4   50.49    4.90
   2   3  -4   55.39    3.50
   2   3  -4   52.19    3.30
   1  -3  -4  736.83   24.40
  -1  -3   4  733.33   23.00
  -1   3   4  753.42   24.20
   1   3  -4  736.33   23.10
   0  -3  -4 1947.31   56.89
   0  -3   4 1919.11   56.39
   0   3  -4 1935.11   56.49
   0   3   4 1913.71   56.69
   1  -3   4  696.93   23.70
  -1  -3  -4  721.23   23.60
   1   3   4  718.33   23.50
  -1   3  -4  734.83   24.10
   2  -3   4   53.39    6.00
   2   3   4   43.90    4.40
  -2   3  -4   41.50    5.40
   3  -3   4 1821.62   56.59
  -3  -3  -4 1820.02   55.09
  -3   3  -4 1899.71   59.29
  -4  -3  -4    3.20    3.50
   4  -3   4   14.90    5.90
  -4  -3  -4    2.90    3.60
  -4   3  -4   15.40    5.70
   5  -3   4 1022.30   35.90
  -5  -3  -4 1009.00   34.10
  -5  -3  -4 1030.20   33.60
  -5   3  -4 1029.00   36.30
  -6  -3  -4  724.03   26.50
  -6  -3  -4  744.63   26.00
   6  -3   4  700.53   27.80
  -7  -3  -4  614.44   24.50
   7  -3   4  615.44   25.90
   8  -3   4  183.38   13.60
   9  -3   4  342.77   19.50
  10  -3   4   45.00   10.00
  10   3   4   34.10    7.70
  11  -3   4  245.08   17.80
  11   3   4  226.48   14.90
  12  -3   4  101.99   14.70
  12   3   4  103.19   12.40
  13  -3   4  201.58   17.80
  13   3   4  187.98   14.60
  14  -3   4   10.80    9.60
  14   3   4   17.00    8.20
  15  -3   4   88.89   15.00
  16  -3   4   36.70   13.40
  17  -3   4   21.10   11.90
  20  -4  -4   28.40   12.00
  20   4  -4   29.40    8.80
  19  -4  -4   21.80   12.20
  19   4  -4   41.20    9.80
  18  -4  -4   27.60   12.00
  17  -4  -4   54.19   14.50
  17   4  -4   63.39   10.30
  16  -4  -4   22.60   11.60
  16   4  -4   52.09    9.10
  15  -4  -4   65.19   14.40
  15   4  -4   50.99    8.40
 -14  -4   4  305.67   25.60
  14  -4  -4  238.78   21.00
  14   4  -4  275.67   15.20
  13  -4  -4  111.19   16.10
 -13  -4   4  104.59   11.00
  13   4  -4   83.59    8.70
  12  -4  -4   46.30   11.90
  12   4  -4   52.29    7.00
 -11  -4   4  289.87   15.10
  11  -4  -4  318.87   21.00
  11   4  -4  298.17   13.50
  10  -4  -4  159.28   17.10
 -10  -4   4  128.79    9.40
  10   4  -4  113.69    7.90
  -9  -4   4  451.05   17.50
   9  -4  -4  459.55   25.10
   9   4  -4  461.35   16.40
   8  -4  -4 1469.55   52.59
  -8  -4   4 1417.66   43.40
   8   4  -4 1478.45   43.00
   7  -4  -4  206.58   18.50
  -7  -4   4  245.48    9.20
  -7   4   4  236.18   16.00
   7   4  -4  259.77    9.60
   6  -4  -4   15.30    8.90
  -6  -4   4   14.40    2.10
  -6   4   4    8.90    6.50
   6   4  -4   17.50    3.00
   5  -4  -4 1111.89   39.50
  -5  -4   4 1103.29   30.90
  -5   4   4 1059.99   37.60
   5   4  -4 1094.79   31.30
   4  -4  -4 1367.06   44.80
   4   4  -4 1323.57   37.90
  -4   4   4 1316.97   43.60
   3  -4  -4   89.79    8.00
  -3   4   4  110.69    7.80
   3   4  -4  104.19    4.30
   3   4  -4   98.89    4.50
   2  -4  -4 2488.75   73.79
  -2  -4   4 2464.75   70.19
  -2   4   4 2534.85   73.39
   2   4  -4 2431.66   70.39
  -1  -4   4 1212.48   36.90
  -1   4   4 1257.47   38.50
   1   4  -4 1236.88   37.10
   0  -4  -4  229.68   11.40
   0  -4   4  225.68    9.70
   0   4  -4  231.28   10.10
   0   4   4  216.18   10.00
   1  -4   4  297.47   12.50
  -1   4  -4  286.27   12.40
   1   4   4  275.37   11.60
  -2  -4  -4 1101.29   34.30
   2  -4   4 1064.89   35.10
  -2   4  -4 1072.89   35.50
   2   4   4 1096.59   34.00
   3  -4   4  348.17   16.00
  -3  -4  -4  357.46   14.30
   3   4   4  364.76   14.30
  -3   4  -4  367.96   16.50
   4  -4   4 1690.23   54.99
  -4  -4  -4 1764.32   52.99
  -4  -4  -4 1769.12   53.49
  -4   4  -4 1763.62   55.89
  -5  -4  -4  983.50   32.80
  -5  -4  -4 1021.90   33.60
   5  -4   4 1007.90   35.80
   6  -4   4    0.30    4.90
  -6  -4  -4   -0.80    3.80
  -6  -4  -4    1.20    3.80
   7  -4   4  212.68   14.10
  -7  -4  -4  236.08   12.30
  -7  -4  -4  221.28   12.50
   8  -4   4  664.83   28.40
  -8  -4  -4  698.43   25.80
  -9  -4  -4   96.19    9.20
   9  -4   4  133.89   16.60
  10  -4   4  150.18   14.50
 -10  -4  -4  129.09   10.70
  11  -4   4  200.28   17.00
  12  -4   4   72.79   13.40
  13  -4   4   74.99   13.90
  14  -4   4  163.18   17.70
  15  -4   4   61.49   14.10
  16  -4   4   18.40   10.70
 -17  -4  -4   22.80    8.70
  17  -4   4   35.90   12.70
  20  -5  -4   16.00   12.10
  20   5  -4   26.90    8.80
  19  -5  -4   23.10   12.30
  18  -5  -4   46.80   13.40
  18   5  -4   87.89   11.20
  17  -5  -4    4.70   10.20
  17   5  -4    7.80    6.10
  16  -5  -4  280.97   23.60
  16   5  -4  275.07   15.30
  15  -5  -4   -1.50   10.00
  15   5  -4   -2.60    5.10
  14  -5  -4   54.59   13.60
  14   5  -4   34.20    6.60
 -13  -5   4   16.30    6.60
  13  -5  -4   -4.90   10.00
  13   5  -4   -5.40    3.90
 -12  -5   4  433.66   18.60
  12  -5  -4  408.36   25.90
  12   5  -4  391.06   16.10
  11  -5  -4   21.40   11.10
 -11  -5   4   38.50    5.90
  11   5  -4   32.80    4.90
 -10  -5   4  874.81   29.10
  10  -5  -4  893.91   38.00
  10   5  -4  892.41   27.80
   9  -5  -4   47.80   11.60
  -9  -5   4   48.40    5.10
   9   5  -4   41.10    4.20
   8  -5  -4  110.39   15.70
  -8  -5   4   89.59    5.00
   8   5  -4   98.59    4.80
   7  -5  -4  159.38   17.50
   6  -5  -4 3189.68   99.79
  -6   5   4 3226.18   97.99
   5  -5  -4   29.10    8.80
  -5   5   4   25.50    7.50
   4  -5  -4 1467.75   48.10
  -4   5   4 1355.86   46.20
   3  -5  -4   11.40    5.20
  -3   5   4    4.40    4.50
   3   5  -4   13.10    2.60
  -2  -5   4   26.30    3.10
   2  -5  -4   24.30    5.20
  -2   5   4   29.70    5.10
   2   5  -4   25.20    3.60
  -1  -5   4  132.09    7.00
   1  -5  -4  143.79    8.70
  -1   5   4  128.29    8.20
   1   5  -4  148.29    7.70
   0  -5   4 5792.32  164.78
   0  -5  -4 5802.22  165.58
   0   5  -4 5851.61  165.18
   0   5   4 5955.90  165.58
  -1  -5  -4   87.19    6.70
   1  -5   4   86.19    7.10
   1   5   4   80.79    6.10
  -1   5  -4   96.39    7.90
   2  -5   4  356.96   15.90
  -2  -5  -4  328.47   14.30
  -2   5  -4  372.46   16.70
   2   5   4  369.86   14.30
   3  -5   4  337.07   16.30
  -3  -5  -4  327.97   13.80
  -3   5  -4  336.77   16.40
   3   5   4  321.37   13.60
  -4  -5  -4  327.77   14.10
   4  -5   4  318.97   16.50
  -4   5  -4  369.76   18.40
  -5  -5  -4   49.70    6.10
  -5  -5  -4   47.90    6.20
   5  -5   4   50.59    8.30
  -6  -5  -4 2743.43   82.59
  -6  -5  -4 2746.73   81.89
   6  -5   4 2814.92   85.89
  -7  -5  -4    3.80    4.00
  -7  -5  -4    3.40    3.30
   7  -5   4    1.00    5.30
  -8  -5  -4   51.19    7.20
   8  -5   4   43.00    9.50
  -9  -5  -4   29.50    6.60
   9  -5   4   29.40    9.60
 -10  -5  -4  368.06   18.00
  10  -5   4  411.36   22.90
  11  -5   4    8.10    8.70
 -11  -5  -4    6.90    5.80
  12  -5   4  283.77   21.30
  13  -5   4   19.50    9.60
 -13  -5  -4   31.20    8.40
 -14  -5  -4   43.90    9.60
  14  -5   4   57.39   13.80
  15  -5   4    4.50    8.90
 -15  -5  -4   11.10    8.00
 -16  -5  -4   83.59   12.00
  16  -5   4   77.99   15.30
  17  -5   4    3.90   10.40
 -17  -5  -4    9.10    8.10
  19  -6  -4   -2.60   12.20
  19   6  -4    3.40    6.00
  18   6  -4   96.99   10.20
  17  -6  -4   11.20   12.20
  17   6  -4    0.80    5.20
  16  -6  -4   74.39   16.30
  16   6  -4   88.59    9.10
  15  -6  -4   57.79   14.60
  15   6  -4   77.49    8.40
  14  -6  -4  371.66   26.90
 -14  -6   4  332.97   17.10
  14   6  -4  322.67   14.90
  13  -6  -4  120.69   18.70
 -13  -6   4  156.18   10.30
  13   6  -4  122.09    8.50
 -12  -6   4   73.79    7.50
  12  -6  -4   40.90   14.10
  12   6  -4   48.10    5.60
  11  -6  -4    7.50   12.00
 -11  -6   4   12.60    3.80
  11   6  -4    6.70    2.90
  10  -6  -4  180.78   17.90
 -10  -6   4  191.48    8.60
  10   6  -4  198.48    8.00
  -9  -6   4  106.29    4.90
   9  -6  -4   89.69   14.80
   8  -6  -4 1253.07   48.70
   7  -6  -4   58.39   12.10
   6  -6  -4  165.78   17.40
   5  -6  -4  149.79   16.10
  -5   6   4  168.18   12.90
   4  -6  -4  782.62   31.40
  -4   6   4  727.63   28.70
   3  -6  -4  391.46   18.80
  -3  -6   4  397.76   12.90
   3   6  -4  403.76   13.80
  -3   6   4  375.06   17.90
  -2  -6   4 2890.81   82.59
   2  -6  -4 2840.12   86.69
   2   6  -4 2905.51   83.09
  -2   6   4 2971.40   87.19
   1  -6  -4  300.47   14.40
  -1  -6   4  308.67   12.40
   1   6  -4  304.97   13.20
  -1   6   4  295.57   15.40
   0  -6  -4    1.20    3.70
   0  -6   4    2.30    4.00
   0   6  -4    2.00    5.00
   0   6   4   -1.00    3.00
   1  -6   4   48.00    7.00
  -1  -6  -4   65.69    7.10
   1   6   4   59.89    6.00
  -1   6  -4   69.09    8.50
  -2  -6  -4 1362.86   41.80
   2  -6   4 1316.27   43.10
  -2   6  -4 1286.37   43.50
   2   6   4 1312.67   41.20
  -3  -6  -4  240.98   11.60
   3  -6   4  225.58   14.00
  -3   6  -4  214.38   14.70
   4  -6   4  954.90   34.30
  -4  -6  -4  922.01   30.90
   4   6   4  912.11   30.70
   5  -6   4    2.90    6.20
  -5  -6  -4   -1.80    2.80
  -5  -6  -4    7.70    3.70
  -6  -6  -4   63.79    6.80
  -6  -6  -4   65.29    7.40
   6  -6   4   66.09   10.30
   7  -6   4  167.08   13.40
  -7  -6  -4  138.79    9.90
  -7  -6  -4  159.98   10.00
  -8  -6  -4 1369.66   45.30
   8  -6   4 1461.75   62.79
   9  -6   4  186.68   16.20
  -9  -6  -4  172.88   11.50
 -10  -6  -4   80.69    9.00
  10  -6   4   70.79   12.10
  11  -6   4   -1.20    8.00
 -11  -6  -4    7.00    5.70
 -12  -6  -4   52.09    9.20
  12  -6   4   75.49   14.10
 -13  -6  -4   13.10    7.00
  13  -6   4    7.50    8.70
  14  -6   4  250.27   21.90
 -14  -6  -4  254.97   16.80
  15  -6   4   11.30   12.30
 -15  -6  -4    1.40    6.50
  16  -6   4   36.90   12.90
 -16  -6  -4   46.80    9.90
 -17  -6  -4   -0.60    7.40
  17  -6   4    4.00   10.80
 -19  -7   4   17.70    7.10
  19  -7  -4   23.90   14.20
  18  -7  -4   13.00   13.90
  17  -7  -4   33.60   14.00
 -16  -7   4  191.98   10.90
  15  -7  -4  126.89   20.30
  14  -7  -4   -1.20   12.00
  13  -7  -4  245.08   26.10
 -13  -7   4  205.38   10.70
 -12  -7   4   85.79    6.00
 -12  -7   4   89.09    6.80
  12  -7  -4  143.59   20.80
 -11  -7   4  265.47    9.50
 -11  -7   4  254.77   10.20
  11  -7  -4  240.68   23.30
   9  -7  -4  122.89   17.20
   8  -7  -4   -4.90    9.00
   7  -7  -4  650.43   31.50
   6  -7  -4  693.53   32.00
   5  -7  -4  912.61   37.30
   4  -7  -4  352.06   21.00
  -4   7   4  357.66   18.30
  -3  -7   4  603.84   18.50
   3  -7  -4  577.44   25.80
  -3   7   4  556.34   23.60
   3   7  -4  562.44   19.20
  -2  -7   4   57.79    5.70
   2  -7  -4   60.89    9.50
  -2   7   4   47.10    7.20
   2   7  -4   70.59    7.30
  -1  -7   4  838.02   27.40
   1  -7  -4  854.31   30.00
  -1   7   4  810.02   29.50
   1   7  -4  782.82   28.00
   0  -7   4 1996.50   60.69
   0  -7  -4 1973.10   61.69
   0   7  -4 2025.70   61.39
   0   7   4 2025.00   61.49
  -1  -7  -4  959.40   32.70
   1  -7   4  946.31   33.10
   1   7   4  981.10   32.60
  -1   7  -4  974.10   36.10
   2  -7   4   13.70    6.10
  -2  -7  -4   -0.10    4.10
   2   7   4    9.00    3.90
  -2   7  -4    6.40    7.00
   3  -7   4   98.39   10.70
  -3  -7  -4  110.39    8.00
  -3   7  -4  112.79   11.70
   3   7   4   90.79    7.40
  -4  -7  -4   30.20    5.10
   4  -7   4   35.30    8.10
   4   7   4   26.40    5.00
   5  -7   4  350.56   19.00
  -5  -7  -4  347.27   15.20
  -6  -7  -4 1206.68   40.10
  -6  -7  -4 1238.78   39.90
   6  -7   4 1252.27   44.70
  -7  -7  -4  419.26   18.60
   7  -7   4  435.26   23.20
  -7  -7  -4  468.25   18.50
   8  -7   4    8.70    7.60
  -8  -7  -4    9.30    4.70
  -9  -7  -4  231.78   13.40
   9  -7   4  227.18   18.50
 -10  -7  -4  102.59   10.10
  10  -7   4  100.59   14.20
  11  -7   4  154.38   18.20
 -11  -7  -4  163.68   12.40
  12  -7   4  120.79   16.80
 -12  -7  -4  123.79   12.10
 -13  -7  -4   82.99   10.80
  13  -7   4   75.89   14.50
 -14  -7  -4    6.10    6.70
  14  -7   4    5.90    9.80
 -15  -7  -4   29.70    9.80
  15  -7   4   31.40   13.00
  16  -7   4   21.60   12.80
 -16  -7  -4   50.19   10.40
  17  -7   4   47.70   15.10
 -19  -8   4   31.50    8.50
  19  -8  -4   30.90   14.80
 -18  -8   4    5.50    5.20
  18  -8  -4  -16.90   11.30
  17  -8  -4   20.70   14.00
 -17  -8   4   42.20    6.60
  16  -8  -4   -4.70   12.40
 -16  -8   4    3.80    4.20
  15  -8  -4  159.08   23.90
 -15  -8   4  215.08   10.80
  14  -8  -4   45.50   15.80
 -14  -8   4   38.80    4.70
 -13  -8   4  374.96   13.90
  13  -8  -4  365.96   29.40
 -13  -8   4  383.36   13.20
  12  -8  -4   51.89   14.60
  11  -8  -4  134.39   19.00
  10  -8  -4   45.90   14.10
   8  -8  -4  295.97   21.50
   7  -8  -4  433.46   25.70
   6  -8  -4  367.06   22.90
   5  -8  -4  375.86   22.80
  -4  -8   4    6.50    2.20
   4  -8  -4    4.70    7.60
   4   8  -4    3.80    2.30
   3  -8  -4 1448.76   50.59
  -3  -8   4 1477.25   43.00
   3   8  -4 1431.16   43.60
  -2  -8   4  354.16   13.90
   2  -8  -4  332.67   18.00
   2   8  -4  344.17   14.80
  -2   8   4  342.37   17.10
   1  -8  -4  788.02   29.50
  -1  -8   4  795.72   27.60
  -1   8   4  765.82   28.90
   1   8  -4  755.92   27.50
   0  -8   4  925.81   31.70
   0  -8  -4  935.41   32.70
   0   8  -4  891.71   32.10
   0   8   4  907.81   32.00
  -1  -8  -4  455.15   19.40
   1  -8   4  469.15   20.10
  -1   8  -4  477.15   21.10
   1   8   4  472.65   19.10
  -2  -8  -4  150.88   10.00
   2  -8   4  152.58   12.00
  -2   8  -4  146.29   12.60
   2   8   4  171.58   10.00
  -3  -8  -4  945.41   32.80
   3  -8   4 1007.00   36.10
   3   8   4  963.10   32.50
   4  -8   4   11.50    7.10
  -4  -8  -4   14.80    4.70
   4   8   4    9.30    4.10
  -5  -8  -4  266.97   13.00
   5  -8   4  282.27   17.60
  -6  -8  -4  146.69    9.60
   6  -8   4  168.08   14.70
  -6  -8  -4  156.08    9.80
  -7  -8  -4  401.96   17.80
   7  -8   4  467.05   35.10
   8  -8   4   46.50   11.40
  -8  -8  -4   65.59    8.20
   9  -8   4  431.36   25.40
  -9  -8  -4  413.36   18.60
  10  -8   4   23.70   11.00
 -10  -8  -4   16.20    6.20
 -11  -8  -4  149.19   11.70
  11  -8   4  118.19   16.40
  12  -8   4   14.80   10.80
 -12  -8  -4   19.10    7.00
 -13  -8  -4  117.69   12.50
  13  -8   4  101.69   15.90
 -14  -8  -4   27.00    8.50
  14  -8   4   16.20   12.00
  15  -8   4   71.79   15.30
 -15  -8  -4   71.79   11.40
  16  -8   4   14.40   11.80
 -16  -8  -4    5.80    7.90
  18  -9  -4    1.80   15.00
  17  -9  -4   34.10   15.60
 -16  -9   4    5.10    3.30
  15  -9  -4   45.30   16.40
 -15  -9   4   56.99    4.60
  14  -9  -4   98.79   19.60
  13  -9  -4  196.18   25.00
  12  -9  -4   71.29   18.00
  11  -9  -4  229.18   23.50
  10  -9  -4   18.60   12.30
   9  -9  -4   69.19   15.20
   8  -9  -4  417.66   33.30
   7  -9  -4  175.68   18.70
   6  -9  -4   29.30   10.10
   5  -9  -4  844.12   36.20
  -4  -9   4  146.59    6.70
   4  -9  -4  142.69   13.90
   4   9  -4  147.39    6.90
  -3  -9   4  459.65   16.10
   3  -9  -4  402.76   22.60
   3   9  -4  436.06   16.20
  -2  -9   4  937.71   30.50
   2  -9  -4  946.61   35.90
   2   9  -4  897.01   30.70
  -1  -9   4  601.94   22.00
   1  -9  -4  556.24   24.40
   1   9  -4  570.14   22.30
  -1   9   4  544.75   23.60
   0  -9   4   93.39    9.80
   0  -9  -4   78.69    9.80
   0   9   4   89.19    9.50
   0   9  -4   73.59   11.10
   1  -9   4  657.03   26.80
  -1  -9  -4  709.53   26.50
   1   9   4  684.63   25.70
  -1   9  -4  672.73   27.00
  -2  -9  -4  974.00   33.50
   2  -9   4  952.60   35.40
  -2   9  -4  970.70   38.50
   2   9   4  936.01   32.90
   3  -9   4  193.08   14.40
  -3  -9  -4  181.78   11.20
   3   9   4  191.88   10.60
   4  -9   4  297.47   17.70
  -4  -9  -4  302.37   14.30
   4   9   4  291.57   13.80
  -5  -9  -4  245.78   12.70
   5  -9   4  239.88   17.60
   5   9   4  238.58   12.30
   6  -9   4   36.10    9.80
  -6  -9  -4   37.60    6.30
  -6  -9  -4   25.20    5.20
   7  -9   4  188.68   16.70
  -7  -9  -4  196.98   11.90
   8  -9   4  210.38   19.10
  -8  -9  -4  200.28   12.30
  -9  -9  -4  218.78   13.40
   9  -9   4  235.28   20.70
 -10  -9  -4   83.89    9.70
  10  -9   4   97.99   16.30
  11  -9   4  232.28   21.00
 -11  -9  -4  213.48   14.00
  12  -9   4   -1.20   10.40
 -12  -9  -4   12.60    5.40
  13  -9   4   42.40   14.20
 -13  -9  -4   66.39   10.50
 -14  -9  -4   64.69   11.00
  14  -9   4   73.39   15.60
 -15  -9  -4   39.80    9.90
  15  -9   4   27.70   13.20
  16  -9   4    7.50   12.30
 -16  -9  -4    5.10    7.40
  18 -10  -4   42.30   16.50
  17 -10  -4   16.10   15.60
  16 -10  -4   86.79   21.10
  15 -10  -4   13.30   15.70
  14 -10  -4   18.90   16.50
  13 -10  -4   12.50   15.10
  12 -10  -4  214.08   27.20
  11 -10  -4   23.80   15.50
  10 -10  -4  425.16   29.40
   9 -10  -4   30.70   13.30
   8 -10  -4   -4.90   11.60
   6 -10  -4  904.91   39.50
   5 -10  -4   39.10   11.40
  -4 -10   4  644.94   21.00
   4 -10  -4  635.04   30.00
   4  10  -4  645.44   20.90
   3 -10  -4  333.07   20.30
  -3 -10   4  341.47   14.00
   3  10  -4  338.47   13.60
   2 -10  -4   46.10    9.80
   2  10  -4   53.99    7.00
   1 -10  -4   90.69   11.60
  -1 -10   4   84.39    9.20
   1  10  -4   83.79    9.00
   0 -10  -4 2080.39   66.89
   0 -10   4 2094.49   65.69
   0  10  -4 2117.09   65.69
  -1 -10  -4   12.00    5.90
   1 -10   4   16.00    6.80
  -1  10  -4   -0.20    5.90
   1  10   4    8.80    6.60
   2 -10   4  176.48   14.20
  -2 -10  -4  151.38   11.00
   2  10   4  159.48   10.50
   3 -10   4  122.79   13.60
  -3 -10  -4  116.69    9.70
   3  10   4  124.39    9.10
   4 -10   4  160.48   14.80
  -4 -10  -4  161.18   11.10
   4  10   4  166.28   10.30
  -5 -10  -4    4.60    4.60
   5 -10   4   -5.20    7.80
   5  10   4    0.50    4.40
   6 -10   4  599.64   30.00
  -6 -10  -4  597.14   23.30
   7 -10   4  132.99   17.10
  -7 -10  -4  103.79    9.50
  -8 -10  -4   86.09    9.10
   8 -10   4   94.89   15.70
   9 -10   4   66.19   14.60
  -9 -10  -4   62.99    8.80
  10 -10   4  219.18   21.50
 -10 -10  -4  218.78   13.80
  11 -10   4   28.90   13.00
 -11 -10  -4   35.60    7.80
  12 -10   4  136.49   20.00
 -12 -10  -4  141.19   12.60
 -13 -10  -4    7.00    7.10
  13 -10   4   21.60   12.00
 -14 -10  -4   18.50    8.20
  14 -10   4   -1.70   11.20
  15 -10   4   -1.60   11.70
 -15 -10  -4    4.90    7.00
  17 -11  -4  -11.00   13.60
  16 -11  -4   17.70   17.50
  15 -11  -4   -0.40   14.40
  14 -11  -4  102.39   21.90
  13 -11  -4   -9.50   13.50
  12 -11  -4  134.29   22.30
  11 -11  -4    5.10   13.50
  10 -11  -4   79.09   17.70
   9 -11  -4   96.69   19.00
   8 -11  -4  723.53   38.10
   7 -11  -4   33.00   13.90
   5 -11  -4   -0.10    9.40
  -5 -11   4    0.10    2.30
  -4 -11   4  494.85   18.10
   4 -11  -4  515.45   27.30
   4  11  -4  523.65   17.70
   3 -11  -4   95.59   13.40
  -3 -11   4  105.29    8.50
   3  11  -4  112.89    7.70
  -2 -11   4 1387.16   45.10
   2 -11  -4 1433.66   50.69
   2  11  -4 1367.96   44.50
  -1 -11   4    3.80    5.60
   1 -11  -4   -2.80    6.30
   1  11  -4    8.90    4.70
   0 -11   4   15.30    6.90
   0 -11  -4   21.30    7.50
   0  11  -4   15.00    5.80
  -1 -11  -4    6.20    6.40
   1 -11   4    1.20    6.40
  -2 -11  -4  760.62   28.90
   2 -11   4  708.73   31.00
  -3 -11  -4  112.29   10.80
   3 -11   4  120.79   14.10
  -4 -11  -4  455.55   20.40
   4 -11   4  443.66   25.10
  -5 -11  -4    2.30    5.00
  -6 -11  -4   21.40    6.40
   6 -11   4   36.80   11.90
   7 -11   4   96.29   16.00
  -7 -11  -4   86.29    9.30
   8 -11   4  480.95   29.10
  -8 -11  -4  477.75   20.80
  -9 -11  -4   12.70    5.80
   9 -11   4    9.90   10.80
  10 -11   4  105.79   17.60
 -10 -11  -4  129.49   11.20
  11 -11   4   14.40   13.10
 -11 -11  -4   12.50    6.10
 -12 -11  -4   60.59    9.70
  13 -11   4    1.90   11.60
  14 -11   4   83.09   18.60
 -14 -11  -4   82.89   11.80
  15 -11   4  -13.90   12.30
 -15 -11  -4   16.30    8.30
  17 -12  -4   14.00   16.20
  16 -12  -4   42.60   19.20
  15 -12  -4   37.50   17.60
  14 -12  -4    2.30   13.60
  13 -12  -4    3.40   14.50
  12 -12  -4   61.29   17.40
  11 -12  -4  113.39   21.50
  10 -12  -4  153.48   21.40
   9 -12  -4   71.89   17.50
   8 -12  -4   10.50   14.10
   7 -12  -4  121.79   19.60
   6 -12  -4  445.26   28.60
   5 -12  -4  338.07   24.20
  -5 -12   4  332.87   11.70
   5  12  -4  254.57   10.70
   4 -12  -4  146.19   17.80
  -4 -12   4  125.19    8.90
   4  12  -4  140.79    7.90
   3 -12  -4   49.50   12.50
  -3 -12   4   53.49    7.70
   3  12  -4   59.59    6.30
   2 -12  -4   12.30    9.40
  -2 -12   4   38.40    7.70
   1 -12  -4  306.87   19.70
  -1 -12   4  306.77   17.20
   1  12  -4  300.97   15.80
   0 -12   4  745.33   30.30
   0 -12  -4  732.53   31.30
   1 -12   4  294.67   18.90
  -1 -12  -4  286.97   17.70
  -2 -12  -4   14.60    7.50
   2 -12   4   13.90    8.50
   3 -12   4   35.60   11.10
  -3 -12  -4   43.20    8.90
   4 -12   4  107.69   15.50
  -4 -12  -4   84.19   10.50
   5 -12   4  272.77   21.30
  -5 -12  -4  274.37   15.80
  -6 -12  -4  360.66   18.00
   6 -12   4  405.86   26.10
  -7 -12  -4  100.29   10.30
   7 -12   4   94.39   16.10
  -8 -12  -4    3.50    5.30
   8 -12   4    7.50   10.50
   9 -12   4   10.00   10.80
  -9 -12  -4   22.70    6.90
  10 -12   4  134.79   20.60
 -10 -12  -4  131.99   11.90
  11 -12   4   49.80   15.50
 -11 -12  -4   96.19   10.00
  12 -12   4   93.69   19.20
 -12 -12  -4   74.99   10.20
  13 -12   4   22.20   11.60
 -14 -12  -4   13.10    7.40
  14 -12   4   -1.80   12.30
  16 -13  -4  -11.90   14.70
  15 -13  -4   45.10   18.10
  14 -13  -4    0.00   15.50
  13 -13  -4   62.19   18.40
  12 -13  -4   -3.10   13.70
  11 -13  -4   62.49   19.30
  10 -13  -4    8.10   13.80
   9 -13  -4  234.18   26.50
   8 -13  -4  200.78   25.00
   7 -13  -4  304.77   26.50
   6 -13  -4   12.00   13.00
   5 -13  -4  131.29   18.30
  -5 -13   4  132.39    7.80
   5  13  -4   94.79    6.30
  -4 -13   4    2.10    5.10
   4 -13  -4   16.20   11.50
   4  13  -4   -0.80    3.40
   3 -13  -4  510.85   28.60
  -3 -13   4  538.05   21.80
   3  13  -4  520.65   19.70
   2 -13  -4  180.78   18.20
  -2 -13   4  161.68   13.30
   2  13  -4  181.98   10.90
   1 -13  -4  136.39   16.30
  -1 -13   4  118.99   13.00
   1  13  -4  138.09   10.80
   0 -13  -4  100.69   14.20
   0 -13   4   91.39   12.30
  -1 -13  -4  168.68   15.80
   1 -13   4  171.98   16.30
  -2 -13  -4   67.69   11.20
   2 -13   4   61.79   12.50
   3 -13   4  428.36   25.70
  -3 -13  -4  451.15   22.70
  -4 -13  -4   44.50    9.80
   4 -13   4   40.80   12.40
  -5 -13  -4  127.09   13.00
   5 -13   4  110.79   17.60
  -6 -13  -4   31.40    7.70
   6 -13   4   25.00   12.50
  -7 -13  -4  130.49   11.50
   7 -13   4  151.78   19.80
  -8 -13  -4   96.59   11.00
   8 -13   4  102.89   17.50
   9 -13   4  147.99   20.70
  -9 -13  -4  129.79   11.80
  10 -13   4  -15.20   11.30
 -10 -13  -4    0.90    5.60
  11 -13   4   17.40   14.30
 -11 -13  -4   55.89    8.50
  12 -13   4    3.60   12.60
 -12 -13  -4    6.90    6.20
  13 -13   4   57.59   18.50
 -13 -13  -4   79.99   11.50
  15 -14  -4   44.20   19.20
  14 -14  -4   25.30   18.20
  13 -14  -4    5.20   13.00
  12 -14  -4   26.50   19.90
  11 -14  -4   82.29   19.60
  10 -14  -4    8.80   14.50
   9 -14  -4   52.09   17.70
   8 -14  -4  160.08   22.60
   7 -14  -4  141.49   21.40
   6 -14  -4    7.40   12.60
   5 -14  -4  325.17   25.10
  -5 -14   4  268.17   12.50
   5  14  -4  262.27   11.20
   4 -14  -4   78.29   16.00
  -4 -14   4   61.79    8.90
   4  14  -4   74.89    6.50
  -3 -14   4   20.30    7.30
   3 -14  -4   39.20   12.60
   3  14  -4   43.30    8.50
  -2 -14   4  133.49   13.30
   2 -14  -4  133.19   21.40
   2  14  -4  163.38   10.40
  -1 -14   4  311.57   19.20
   1 -14  -4  332.47   22.90
   0 -14  -4   47.60   11.70
   0 -14   4   28.00    9.90
   1 -14   4  236.78   18.50
  -1 -14  -4  184.08   17.50
   2 -14   4  162.58   16.80
  -2 -14  -4  183.08   16.40
  -3 -14  -4   64.39   10.80
   3 -14   4   56.49   12.90
  -4 -14  -4   75.29   10.90
   4 -14   4   67.39   14.70
  -5 -14  -4  290.57   18.00
   5 -14   4  286.57   23.20
  -6 -14  -4   13.20    7.30
   6 -14   4    9.00   12.10
   7 -14   4   95.49   18.60
  -7 -14  -4  119.59   12.60
   8 -14   4   86.69   17.20
  -8 -14  -4   78.69   10.80
  -9 -14  -4   70.39    9.50
   9 -14   4   34.50   14.00
  10 -14   4   -9.30   14.00
 -10 -14  -4   23.40    7.50
 -11 -14  -4   85.19   10.90
  11 -14   4   61.59   16.30
 -12 -14  -4   12.70    7.70
  12 -14   4   -3.80   12.80
  13 -14   4   10.30   14.30
 -13 -14  -4   39.50    9.00
  14 -15  -4    1.00   16.60
  13 -15  -4   12.20   15.90
  12 -15  -4   76.49   19.40
  11 -15  -4   -6.10   14.40
  10 -15  -4  118.09   21.30
   9 -15  -4   70.89   19.60
   8 -15  -4   26.00   14.10
   7 -15  -4   64.39   17.50
   6 -15  -4  235.58   25.70
  -5 -15   4   -0.30    4.50
   5 -15  -4    0.50   12.70
   5  15  -4    1.00    3.50
   4 -15  -4   89.19   16.70
  -4 -15   4  103.29   10.50
   4  15  -4   88.19    7.50
  -3 -15   4  196.48   14.50
   3 -15  -4  210.08   20.50
   3  15  -4  209.68   11.00
   2 -15  -4   62.49   13.80
  -2 -15   4   52.39   10.40
  -1 -15   4   44.10   10.30
   1 -15  -4   48.10   12.90
   0 -15  -4  472.85   40.10
   0 -15   4  370.96   22.40
  -1 -15  -4   19.30   10.10
   1 -15   4    5.40    9.70
   2 -15   4   51.69   15.20
  -2 -15  -4   60.19   11.80
  -3 -15  -4  148.49   15.20
   3 -15   4  131.39   18.10
   4 -15   4   63.79   14.90
  -4 -15  -4   79.49   12.30
  -5 -15  -4   14.40    7.90
   5 -15   4    8.00   12.10
   6 -15   4  170.48   20.90
  -6 -15  -4  195.68   16.80
  -7 -15  -4   56.69   10.20
   7 -15   4   27.20   14.10
  -8 -15  -4   26.90    8.10
   8 -15   4   30.30   13.70
   9 -15   4   54.99   25.10
  -9 -15  -4   54.19    9.70
 -10 -15  -4   63.29   10.10
  10 -15   4   40.70   15.50
 -11 -15  -4   15.90    6.80
  11 -15   4   -4.70   12.10
 -12 -15  -4   68.69    9.70
  12 -15   4    4.90   13.90
  13 -16  -4   -3.80   14.70
  12 -16  -4   21.60   16.40
  11 -16  -4   15.00   15.20
  10 -16  -4   27.70   15.30
   9 -16  -4   10.90   14.90
   8 -16  -4  256.37   28.30
   7 -16  -4    6.90   13.40
   6 -16  -4   13.10   14.00
   5 -16  -4   42.50   15.00
  -5 -16   4   32.90    7.20
   5  16  -4   30.90    5.10
  -4 -16   4  110.79   11.20
   4 -16  -4  115.79   18.90
  -3 -16   4   13.70    7.60
   3 -16  -4   17.50   12.40
   3  16  -4   27.70    5.10
   2 -16  -4  309.17   23.50
  -2 -16   4  313.17   19.00
  -1 -16   4   -0.50    8.40
   1 -16  -4  -20.00    9.10
   0 -16  -4    7.80   11.00
   0 -16   4    5.50    9.20
  -1 -16  -4    9.90    9.30
   1 -16   4    7.20    9.90
  -2 -16  -4  236.28   32.50
   2 -16   4  216.88   20.20
  -3 -16  -4   51.99   10.90
   3 -16   4   35.40   12.60
  -4 -16  -4  148.79   15.50
   4 -16   4  167.78   19.80
  -5 -16  -4   25.80    9.00
   5 -16   4   14.60   12.30
   6 -16   4   14.20   12.40
  -6 -16  -4   28.50    9.00
   7 -16   4    7.50   12.90
  -7 -16  -4   36.60    8.40
  -8 -16  -4  209.68   16.00
   9 -16   4  -13.00   11.10
 -10 -16  -4   97.69   12.30
  10 -16   4   54.79   16.20
  11 -16   4  -10.90   12.00
 -11 -16  -4   52.49    9.00
  12 -17  -4    6.90   16.40
  11 -17  -4   31.70   16.80
  10 -17  -4   32.70   16.80
   9 -17  -4    9.70   15.10
   8 -17  -4   17.00   13.90
   7 -17  -4   24.00   15.70
   6 -17  -4  116.09   20.30
   5 -17  -4   73.19   17.40
   5  17  -4   63.59    6.60
   4 -17  -4   78.89   17.00
  -4 -17   4  110.89   11.40
   4  17  -4  100.49    8.60
  -3 -17   4  -13.40    6.50
   3 -17  -4   -5.30   11.60
  -2 -17   4   -5.10    8.00
   2 -17  -4    4.10   11.90
   1 -17  -4   61.59   14.00
  -1 -17   4   85.09   13.10
   0 -17  -4  253.17   21.60
   0 -17   4  297.37   21.00
  -1 -17  -4   57.69   13.30
   1 -17   4   68.49   12.90
  -2 -17  -4   17.40    9.30
   2 -17   4   15.70   11.00
  -3 -17  -4   10.00    9.60
   3 -17   4   -2.10    9.90
   4 -17   4   15.80   11.90
   5 -17   4   60.29   15.20
  -5 -17  -4   99.39   12.70
   6 -17   4  136.19   19.80
  -6 -17  -4  168.68   15.40
   7 -17   4   22.80   12.80
  -8 -17  -4   29.90    8.30
   8 -17   4    6.00   12.60
   9 -17   4  -14.50   10.70
  10 -18  -4   -9.00   14.50
   9 -18  -4   45.10   17.80
   8 -18  -4   38.60   17.40
   7 -18  -4   26.40   16.90
   6 -18  -4   -3.00   13.40
   5 -18  -4   32.10   14.80
  -5 -18   4   32.30    6.80
  -4 -18   4    2.00    6.30
   4 -18  -4   -1.80   12.70
   4  18  -4    4.80    5.60
   3 -18  -4  118.49   19.10
  -3 -18   4  130.09   13.50
  -2 -18   4   50.89   10.70
   2 -18  -4   45.70   14.50
   1 -18  -4   45.20   14.20
  -1 -18   4   36.70   10.70
   0 -18   4    0.00    9.30
   0 -18  -4    6.60   11.30
   1 -18   4   36.30   12.00
  -1 -18  -4   44.00   12.80
   2 -18   4   36.50   12.40
  -2 -18  -4   37.80   11.10
  -3 -18  -4  129.89   16.60
   3 -18   4  135.89   18.20
  -4 -18  -4   35.70   10.50
   4 -18   4   17.50   11.60
  -5 -18  -4   52.29   11.10
   5 -18   4   17.60   12.10
   6 -18   4   -6.90   10.70
   7 -18   4   40.90   15.80
  -7 -18  -4   70.49   10.80
   8 -18   4   33.20   14.40
   8 -19  -4    7.70   15.20
   7 -19  -4   10.40   15.40
   6 -19  -4  -13.10   22.50
  -5 -19   4   88.29    9.20
   5 -19  -4   77.49   18.20
  -4 -19   4   -4.70    6.00
   4 -19  -4   12.40   13.10
  -3 -19   4    9.70    8.00
   3 -19  -4    3.30   13.60
   2 -19  -4   21.60   12.80
  -2 -19   4   16.10    8.90
   1 -19  -4   33.50   12.60
  -1 -19   4   50.89   19.80
   0 -19   4   -1.90    8.80
   0 -19  -4   24.00   12.40
   1 -19   4   64.69   13.60
  -1 -19  -4   85.09   15.40
  -2 -19  -4   13.70   10.60
   2 -19   4   13.00   10.80
  -3 -19  -4   28.70   11.10
   3 -19   4   14.70   11.40
  -4 -19  -4   16.70   10.40
   4 -19   4   11.70    9.70
  -5 -19  -4  103.19   14.10
   5 -19   4   36.50   13.90
  -6 -19  -4   14.40    8.60
   6 -19   4   -8.30   10.80
   6 -20  -4   14.50   16.10
   5 -20  -4  -14.70   13.20
   4 -20  -4   17.00   15.40
  -4 -20   4    6.10    7.10
  -3 -20   4   65.49   11.10
   3 -20  -4   35.90   15.50
   2 -20  -4    8.30   12.50
  -2 -20   4   -6.70    7.90
   1 -20  -4  -10.20   12.20
  -1 -20   4    2.50    9.00
   0 -20   4   67.89   13.30
   0 -20  -4   45.50   14.90
   1 -20   4    2.30   10.50
  -1 -20  -4   -1.10   10.10
   2 -20   4   19.10   10.10
  -2 -20  -4   22.50   11.70
   3 -20   4   44.00   13.30
  -3 -20  -4   56.19   13.60
  20   0  -5   -6.30    8.10
  19   0  -5    9.70    9.60
  18   0  -5   -1.50    8.50
  17   0  -5   -2.20    7.90
  16   0  -5    2.20    7.70
  15   0  -5   13.00    8.20
  14   0  -5   -5.80    6.80
  13   0  -5   53.79   10.10
  12   0  -5    5.80    7.10
 -11   0   5  313.47   18.20
  11   0  -5  327.27   18.00
 -10   0   5    4.60    5.40
  10   0  -5   -6.60    6.10
   9   0  -5  268.27   16.20
  -9   0   5  244.98   14.40
  -8   0   5    3.20    5.20
   8   0  -5    4.20    7.60
   7   0  -5   67.99   10.00
  -7   0   5   59.39    7.40
  -6   0   5   -1.10    2.60
   6   0  -5   -7.40    4.80
  -5   0   5 2108.19   61.49
   5   0  -5 2064.89   62.79
   4   0  -5   -1.10    2.40
  -4   0   5    4.40    2.10
   3   0  -5 1721.13   50.89
  -3   0   5 1718.33   50.49
  -2   0   5   -1.40    1.80
   2   0  -5    0.30    2.00
   1   0  -5   85.29    5.50
  -1   0   5   87.99    5.30
   0   0   5   -1.40    1.70
   0   0  -5    0.50    1.60
  -1   0  -5  905.31   30.30
  -1   0  -5  884.21   28.80
  -2   0  -5   -1.30    2.70
  -2   0  -5    1.50    2.60
   3   0   5  889.41   30.30
  -3   0  -5  925.01   32.00
  -4   0  -5    3.10    4.40
   4   0   5    2.30    4.60
  -5   0  -5  663.23   25.60
   5   0   5  661.73   24.90
   6   0   5   -1.30    4.50
   7   0   5  111.59   10.20
   8   0   5   -3.90    4.70
   9   0   5   49.30    9.10
  10   0   5   -4.90    6.90
  11   0   5  227.28   16.50
  12   0   5    8.60    7.10
  13   0   5   13.20    8.30
  14   0   5   -3.30    7.80
  15   0   5   11.10    9.00
  16   0   5   -8.90    7.50
  17   0   5   28.60   10.60
  20  -1  -5   -3.40    8.90
  20   1  -5   -3.30    8.00
  19  -1  -5    0.70    9.30
  19   1  -5   -6.70    7.50
  18  -1  -5    0.90    8.70
  18   1  -5    3.80    8.40
  17  -1  -5    8.10    8.80
  17   1  -5   18.70    8.90
  16  -1  -5   -6.80    7.70
  16   1  -5   -4.70    7.30
  15  -1  -5   -7.10    7.40
  15   1  -5    8.10    7.70
  14  -1  -5    0.60    8.30
  14   1  -5   -8.40    6.80
  13  -1  -5   18.90    8.80
  13   1  -5   31.70    8.30
  12  -1  -5    5.40    7.10
  12   1  -5   -6.20    5.80
 -11  -1   5  287.17   15.80
  11  -1  -5  267.07   17.40
  11   1  -5  282.97   15.60
  10  -1  -5   -0.60    7.40
 -10  -1   5    8.80    5.20
 -10   1   5   27.20    7.00
  10   1  -5    0.70    5.60
  -9  -1   5  193.28   12.30
   9  -1  -5  176.28   14.70
  -9   1   5  190.08   13.60
   9   1  -5  185.28   12.80
   8  -1  -5   11.30    9.10
  -8  -1   5   15.80    5.70
  -8   1   5   15.10    6.60
   8   1  -5   26.60    8.90
   7  -1  -5   87.89   11.90
  -7  -1   5   73.39    7.10
   7   1  -5   94.99   10.20
  -7   1   5   84.09    9.20
  -6  -1   5   27.40    4.20
   6  -1  -5   13.10    6.80
   6   1  -5   20.80    6.30
  -6   1   5   28.50    5.30
   5  -1  -5 1008.30   34.10
  -5  -1   5  993.10   30.90
   5   1  -5  993.70   32.20
  -5   1   5 1019.90   32.50
  -4  -1   5   -0.10    1.70
   4  -1  -5    0.30    2.70
  -4   1   5    1.00    2.20
   4   1  -5    0.80    2.10
   3  -1  -5 1473.45   45.20
  -3  -1   5 1524.05   44.00
  -3   1   5 1511.05   44.90
   3   1  -5 1476.15   44.10
   2  -1  -5   58.39    4.80
  -2  -1   5   60.39    4.10
   2   1  -5   56.29    4.20
  -2   1   5   58.59    4.60
  -1  -1   5   15.30    2.80
   1  -1  -5   24.30    3.70
   1   1  -5   22.80    3.30
  -1   1   5   19.40    3.10
   0  -1  -5   88.99    5.80
   0   1  -5   86.49    5.60
   0   1  -5   79.99    5.30
   0   1   5   80.19    5.30
  -1  -1  -5  278.67   11.70
  -1   1  -5  276.47   11.60
   1   1   5  277.47   11.40
  -2  -1  -5   47.30    5.10
   2  -1   5   54.69    5.60
  -2  -1  -5   58.49    6.10
  -2   1  -5   58.79    5.80
   3  -1   5 2188.38   65.39
  -3  -1  -5 2236.78   67.49
  -3  -1  -5 2137.69   64.79
  -3   1  -5 2109.39   65.39
   4  -1   5   91.99    8.70
  -4  -1  -5   93.49    8.50
  -4   1  -5   94.49    9.00
   5  -1   5  181.18   12.00
  -5  -1  -5  181.38   11.80
  -5   1  -5  194.78   12.70
   5   1   5  182.38   11.60
   6  -1   5    7.00    5.50
   6   1   5    2.90    4.60
   7  -1   5    4.30    4.60
   7   1   5   -4.90    4.10
   8  -1   5   28.90    7.20
   8   1   5   16.80    6.50
   9  -1   5  482.45   22.90
   9   1   5  481.95   22.20
  10  -1   5   23.90    8.50
  10   1   5   44.20    8.70
  11  -1   5   11.30    7.40
  11   1   5   13.80    7.40
  12  -1   5   10.00    8.10
  12   1   5    3.90    7.00
  13  -1   5   14.20    9.60
  13   1   5   23.20    8.60
  14  -1   5   25.90   10.20
  14   1   5   21.50    9.10
  15  -1   5   46.00   10.40
  15   1   5   32.30   10.30
  16  -1   5   -3.30    8.60
  16   1   5   13.90    8.60
  17  -1   5   -7.30    8.90
  17   1   5   -1.10    8.90
  20  -2  -5    3.20   10.30
  20   2  -5    6.50    8.40
  19  -2  -5   14.60    9.90
  19   2  -5   -0.10    7.70
  18  -2  -5   -7.10    9.60
  18   2  -5    1.60    7.50
  17  -2  -5   14.10   10.00
  16  -2  -5   -3.90    8.00
  16   2  -5   11.70    7.80
  15  -2  -5    1.00    9.20
  15   2  -5    7.00    7.30
  14   2  -5   15.10    7.40
  13  -2  -5   28.80   10.80
  13   2  -5   16.40    7.10
  12  -2  -5    5.90    8.00
 -12  -2   5   16.80    5.70
  12   2  -5    3.90    6.00
 -11  -2   5  202.38   12.80
  11  -2  -5  184.28   16.00
  11   2  -5  191.08   12.40
 -10  -2   5   44.20    7.00
  10  -2  -5   50.09   10.70
  10   2  -5   39.60    7.30
  -9  -2   5   84.19    8.00
   9  -2  -5   94.69   13.50
  -9   2   5   86.89   11.20
  -8  -2   5   20.00    5.00
   8  -2  -5   28.00   10.00
   8   2  -5   24.30    6.70
  -8   2   5   16.00    6.90
   7  -2  -5  -15.50    8.20
  -7  -2   5    3.10    3.20
   7   2  -5   -1.40    5.60
  -7   2   5   -4.60    4.90
   6  -2  -5   -4.50    6.40
  -6  -2   5    6.70    2.80
  -6   2   5    7.40    4.70
   6   2  -5   -2.60    4.50
   5  -2  -5  937.01   33.60
  -5  -2   5  988.60   29.40
  -5   2   5 1010.50   32.80
   5   2  -5  951.80   30.50
   4  -2  -5    2.80    3.30
  -4  -2   5    0.90    1.60
  -4   2   5    5.00    2.80
   4   2  -5    4.30    2.20
   3  -2  -5  397.06   15.70
  -3  -2   5  422.86   13.70
  -3   2   5  399.76   15.30
   3   2  -5  398.66   13.70
  -2  -2   5  127.39    6.00
   2  -2  -5  120.99    7.20
   2   2  -5  123.09    6.00
  -2   2   5  122.59    6.80
   1  -2  -5   53.99    4.80
  -1   2   5   44.10    4.10
   1   2  -5   41.90    3.90
   1   2  -5   49.00    4.10
   0   2  -5   22.90    3.50
   0   2   5   27.70    3.90
  -1  -2  -5  791.82   26.20
   1  -2   5  812.42   26.70
   1   2   5  781.22   26.10
  -1   2  -5  815.52   26.70
   2  -2   5   98.49    7.10
  -2  -2  -5  106.99    7.10
  -2   2  -5  128.49    7.80
   3  -2   5 1227.88   39.40
  -3  -2  -5 1183.98   38.30
  -3  -2  -5 1209.58   40.60
  -3   2  -5 1225.58   39.70
   4  -2   5   17.90    5.30
  -4  -2  -5   21.00    5.40
  -4  -2  -5   29.60    5.60
  -4   2  -5   32.00    7.10
  -5  -2  -5  330.77   15.50
  -5  -2  -5  363.26   16.30
   5  -2   5  398.86   17.90
   6  -2   5   72.49    9.40
   7  -2   5   64.89    9.10
   8  -2   5   29.00    7.60
   8   2   5   27.90    6.20
   9  -2   5   94.99   11.80
   9   2   5  105.29   11.30
  10  -2   5   64.29   11.10
  10   2   5   87.39   11.00
  11  -2   5   94.89   13.40
  11   2   5   83.99   11.30
  12  -2   5   22.00    8.70
  12   2   5   20.60    8.20
  13  -2   5   -0.70    8.10
  13   2   5   -9.10    6.30
  14  -2   5   23.70    9.70
  14   2   5   20.10    8.80
  15  -2   5   13.70    9.40
  15   2   5    2.80    7.20
  16  -2   5   18.00   11.70
  17  -2   5   32.20   12.00
  20   3  -5   -7.30    7.20
  19  -3  -5   -3.20    9.50
  19   3  -5    4.20    8.10
  18  -3  -5    0.00    9.30
  18   3  -5   -3.40    6.30
  17  -3  -5  -16.90    8.20
  17   3  -5   10.00    7.50
  16  -3  -5    2.20    9.20
  16   3  -5    3.90    7.30
  15  -3  -5   23.60   11.50
  15   3  -5   20.80    7.60
  14  -3  -5    3.60    9.10
  14   3  -5    3.60    6.20
 -13  -3   5   83.69   10.10
  13  -3  -5   60.89   12.80
  13   3  -5   80.69    9.60
 -12  -3   5   12.60    5.60
  12  -3  -5    2.40    8.10
  12   3  -5   -3.60    4.80
  11  -3  -5  175.98   17.80
 -11  -3   5  224.28   12.40
  11   3  -5  205.78   11.80
 -10  -3   5   10.40    4.40
  10  -3  -5    5.30    8.80
   9  -3  -5   66.09   12.00
  -9  -3   5   63.99    6.70
   9   3  -5   64.39    7.20
  -8  -3   5  128.29    7.40
   8  -3  -5  127.29   15.30
   8   3  -5  115.79    8.80
  -8   3   5  121.59   11.50
  -7  -3   5  182.88    8.10
   7  -3  -5  176.58   17.00
   7   3  -5  184.08   10.30
  -7   3   5  173.88   12.20
  -6  -3   5   12.90    2.60
   6  -3  -5    5.50    8.30
   6   3  -5    3.10    4.40
  -6   3   5    5.20    5.10
   5  -3  -5  963.60   35.20
  -5  -3   5 1025.20   29.60
   5   3  -5 1003.10   30.70
  -5   3   5 1008.00   36.60
   4  -3  -5  116.69    8.40
  -4  -3   5  110.79    5.10
   4   3  -5  113.39    5.50
  -4   3   5  121.79    8.10
   3  -3  -5  458.85   18.10
   3   3  -5  465.25   15.20
  -3   3   5  480.75   18.00
   2  -3  -5   77.79    6.20
   2   3  -5   79.69    4.80
   2   3  -5   79.59    4.60
  -2   3   5   78.59    5.90
   1  -3  -5   28.90    4.20
  -1   3   5   25.20    3.80
   1   3  -5   26.80    3.70
   0  -3   5  136.79    7.40
   0  -3  -5  136.39    7.90
   0   3  -5  141.59    7.60
   0   3   5  143.39    7.70
   1  -3   5  995.50   32.00
  -1  -3  -5  955.70   31.60
  -1   3  -5 1015.10   32.20
   1   3   5  982.90   31.60
  -2  -3  -5   57.19    6.10
   2  -3   5   73.89    7.60
   2   3   5   45.80    4.90
  -2   3  -5   52.69    7.30
   3  -3   5 1034.30   35.00
  -3  -3  -5 1042.70   34.10
  -3  -3  -5 1043.60   33.90
  -3   3  -5 1040.70   35.20
  -4  -3  -5  174.38   10.30
  -4  -3  -5  145.29    9.40
   4  -3   5  151.98   11.40
  -4   3  -5  144.09   11.70
  -5  -3  -5  227.18   12.40
   5  -3   5  224.08   13.30
  -5  -3  -5  221.18   11.80
   6  -3   5   20.40    6.30
  -6  -3  -5   21.80    5.30
   7  -3   5    4.30    5.80
  -7  -3  -5   10.40    5.00
  -8  -3  -5  137.79   10.50
   8  -3   5  125.99   11.60
   9  -3   5   90.09   12.50
  10  -3   5   25.20    9.10
  11  -3   5   61.59   11.60
  12  -3   5   75.29   13.50
  13  -3   5   14.00    9.10
  14  -3   5   22.90   10.90
  15  -3   5   -9.70    8.30
  16  -3   5   25.50   12.00
  17  -3   5   18.80   10.50
  20  -4  -5  -10.60   10.00
  20   4  -5    2.20    7.70
  19  -4  -5   -6.90    9.40
  19   4  -5   -0.80    7.60
  18  -4  -5  -10.50    9.70
  18   4  -5    1.90    6.90
  17  -4  -5   29.70   12.30
  17   4  -5   41.80    8.50
  16  -4  -5   -5.90   10.50
  16   4  -5    4.00    6.10
  15  -4  -5    3.50   10.70
  15   4  -5    4.20    5.90
  14  -4  -5    5.10   11.70
  14   4  -5   -3.60    5.20
 -13  -4   5   46.90    7.30
  13  -4  -5   26.80   11.90
  13   4  -5   18.30    5.90
  12  -4  -5   11.80   10.70
 -12  -4   5   33.50    5.80
  12   4  -5   24.90    5.70
  11  -4  -5  152.18   17.20
 -11  -4   5  179.68   10.20
 -10  -4   5    7.80    3.40
  10  -4  -5   13.40    9.90
  10   4  -5    6.20    3.90
   9  -4  -5   61.59   11.80
  -9  -4   5   45.00    4.80
   9   4  -5   51.09    5.60
  -8  -4   5   -0.20    2.30
   8  -4  -5   -3.10    9.30
   8   4  -5    7.30    4.00
  -7  -4   5   93.19    5.00
   7  -4  -5  121.59   15.60
  -7   4   5   89.49   10.70
   7   4  -5   98.39    6.90
   6  -4  -5   90.89   13.60
  -6  -4   5   61.09    3.60
   6   4  -5   69.29    5.80
  -6   4   5   50.89    8.90
  -5  -4   5 1310.97   36.90
   5  -4  -5 1314.57   45.00
   5   4  -5 1252.77   37.80
  -5   4   5 1287.97   43.30
   4  -4  -5    5.90    5.10
  -4   4   5    1.70    3.40
   4   4  -5    5.70    2.00
   4   4  -5    2.30    1.70
   3  -4  -5  888.91   31.00
  -3   4   5  929.11   30.80
   3   4  -5  901.61   27.00
   3   4  -5  893.21   27.20
   2  -4  -5    4.70    3.40
  -2   4   5    3.50    2.60
   2   4  -5    0.10    1.80
   2   4  -5    5.90    2.50
  -1  -4   5   71.49    5.10
   1  -4  -5   80.39    6.50
  -1   4   5   74.99    5.80
   1   4  -5   77.99    5.40
   0  -4   5   33.80    4.70
   0  -4  -5   39.00    5.30
   0   4  -5   43.80    5.30
   0   4   5   45.20    5.30
   1  -4   5  416.86   16.80
  -1  -4  -5  429.46   16.80
   1   4   5  440.36   16.60
  -1   4  -5  443.66   17.30
   2  -4   5   47.40    6.70
  -2  -4  -5   34.90    5.20
  -2   4  -5   35.30    6.30
   3  -4   5 1785.82   56.49
  -3  -4  -5 1806.52   55.09
   3   4   5 1757.92   54.79
  -3   4  -5 1873.81   57.19
   4  -4   5   -1.30    5.10
  -4  -4  -5   -1.00    3.40
  -4  -4  -5    4.40    3.90
  -4   4  -5    7.20    6.60
   5  -4   5  284.27   15.70
  -5  -4  -5  260.67   13.50
  -5  -4  -5  270.87   13.20
   6  -4   5  131.09   11.10
  -6  -4  -5  134.29    9.20
  -7  -4  -5    5.00    4.60
   7  -4   5    7.80    5.90
  -8  -4  -5   -2.40    4.10
   8  -4   5    5.20    6.60
  -9  -4  -5  214.08   13.60
   9  -4   5  234.78   16.90
 -10  -4  -5   16.30    6.60
  10  -4   5    5.40    7.40
 -11  -4  -5   12.70    6.80
  11  -4   5    4.10    8.90
  12  -4   5   25.40   10.40
 -12  -4  -5   22.30    8.20
  13  -4   5   17.50    9.90
 -13  -4  -5   35.00    9.50
 -14  -4  -5   10.60    7.50
 -15  -4  -5   22.70    9.20
  15  -4   5   30.30   18.70
  16  -4   5    3.30    9.20
 -16  -4  -5    7.80    7.50
  17  -4   5   -2.60   10.30
 -17  -4  -5    1.60    8.60
  20  -5  -5   16.40   13.40
  20   5  -5   -0.40    6.80
  19  -5  -5   -7.40    9.60
  19   5  -5    5.70    6.90
  18  -5  -5   -1.50   10.10
  18   5  -5    6.70    6.80
  17  -5  -5   18.20   11.90
  17   5  -5   -1.80    5.40
  16  -5  -5   -8.00   11.60
  16   5  -5    0.30    5.80
  15  -5  -5    1.10   11.90
  15   5  -5   10.50    6.00
 -14  -5   5   37.50    5.80
  14  -5  -5    4.30   12.20
  14   5  -5   14.00    5.20
  13  -5  -5   12.10   10.90
 -13  -5   5   41.30    6.20
  13   5  -5   22.30    5.40
  12  -5  -5   14.60   11.00
 -12  -5   5   16.20    4.50
 -11  -5   5  132.29    7.60
  11  -5  -5  140.19   17.90
  11   5  -5  128.09    7.80
  10  -5  -5   -5.60    8.40
 -10  -5   5    3.80    2.50
  10   5  -5    2.70    3.00
  -9  -5   5   53.29    4.10
   9  -5  -5   48.70   13.00
   9   5  -5   62.89    4.70
  -8  -5   5   55.49    3.40
   8  -5  -5   48.70   12.80
   8   5  -5   56.29    4.10
   7  -5  -5   70.49   13.50
   6  -5  -5   -9.60    7.90
  -6   5   5    1.60    6.50
   5  -5  -5 1089.09   39.10
   5   5  -5 1063.79   30.00
  -5   5   5 1022.60   37.00
   5   5  -5  987.30   30.10
   4  -5  -5    0.50    6.40
  -4   5   5    7.40    4.90
   4   5  -5   11.50    2.60
   4   5  -5    9.30    2.10
   3  -5  -5  783.22   29.00
  -3   5   5  798.62   28.70
   3   5  -5  813.62   24.30
   3   5  -5  800.22   24.60
   2  -5  -5    1.80    3.90
  -2  -5   5    4.60    2.50
   2   5  -5    2.40    3.10
  -2   5   5    1.70    3.60
   1  -5  -5  469.05   18.70
  -1  -5   5  468.45   16.80
   1   5  -5  473.45   17.20
   0  -5  -5    7.80    3.70
   0  -5   5    2.70    4.20
   0   5  -5    2.80    3.90
   1  -5   5  932.61   31.70
  -1  -5  -5  965.60   31.80
  -1   5  -5  962.50   32.40
   1   5   5  959.70   33.20
  -2  -5  -5    4.70    3.80
   2  -5   5    1.70    5.10
   2   5   5    7.60    3.80
  -2   5  -5    0.10    5.50
  -3  -5  -5  544.95   20.60
   3  -5   5  560.74   22.30
  -3   5  -5  539.55   23.10
   3   5   5  554.14   20.50
   4  -5   5    9.30    6.00
  -4  -5  -5    7.20    4.10
   5  -5   5  346.27   17.90
  -5  -5  -5  377.96   16.10
  -5  -5  -5  356.76   15.70
   6  -5   5   21.90    6.70
  -6  -5  -5   19.40    5.10
   7  -5   5  170.58   13.70
  -7  -5  -5  140.29    9.90
  -8  -5  -5   12.20    5.20
   8  -5   5   30.10   14.20
   9  -5   5   31.80    9.90
  -9  -5  -5   37.40    7.40
 -10  -5  -5   -3.90    4.80
  10  -5   5    6.20    7.30
 -11  -5  -5  188.88   22.90
  11  -5   5  164.18   16.80
 -12  -5  -5   -0.20    6.10
  12  -5   5  -10.20    7.50
 -13  -5  -5   24.00    8.00
  13  -5   5   30.80   11.50
 -14  -5  -5    7.50    7.00
  14  -5   5   -2.00    8.60
 -15  -5  -5   -1.10    6.90
  15  -5   5   22.70   11.70
  16  -5   5  -11.30    9.30
 -16  -5  -5   10.10    7.90
  17  -5   5   27.90   12.90
 -17  -5  -5   20.60    9.40
  19  -6  -5  -21.50    9.60
  19   6  -5   -2.40    5.70
  18  -6  -5   10.60   14.20
  18   6  -5    0.90    5.30
  17  -6  -5    6.60   12.30
  17   6  -5    6.60    5.80
  16  -6  -5   -8.10   11.20
  16   6  -5    5.10    4.80
  15  -6  -5  -14.20    9.70
  15   6  -5    4.50    4.70
  14  -6  -5   15.00   12.40
  14   6  -5   -1.10    3.90
 -13  -6   5   23.80    4.40
  13  -6  -5   35.30   14.10
  13   6  -5   26.20    5.10
  12  -6  -5   14.60   12.40
 -12  -6   5   11.00    3.30
  12   6  -5    9.90    3.50
  11  -6  -5  137.69   21.70
 -11  -6   5  166.48    7.50
  11   6  -5  161.28    7.50
  10  -6  -5  -10.90    9.90
 -10  -6   5    1.80    1.90
  10   6  -5    1.10    2.00
   9  -6  -5  105.09   15.70
   8  -6  -5   10.20   10.00
   7  -6  -5  190.18   17.90
   6  -6  -5   99.39   14.40
   5  -6  -5  712.13   30.80
  -5   6   5  687.43   35.50
   4  -6  -5  -11.50    6.50
  -4   6   5    4.30    5.20
   4   6  -5    7.20    3.10
   4   6  -5    3.70    1.80
   3  -6  -5 1208.38   40.80
   3   6  -5 1168.48   35.60
  -3   6   5 1174.08   40.10
   2  -6  -5   27.40    6.70
  -2  -6   5   23.40    4.10
  -2   6   5   23.20    5.60
   2   6  -5   30.80    5.20
  -1  -6   5   60.59    6.30
   1  -6  -5   54.29    7.20
   1   6  -5   72.19    7.50
  -1   6   5   76.09    7.40
   0  -6   5    5.90    4.70
   0  -6  -5    4.40    4.70
   0   6   5    1.30    3.50
   0   6  -5    3.70    5.20
   1  -6   5  122.29    9.90
  -1  -6  -5  119.89    9.10
   1   6   5  128.29    8.50
  -2  -6  -5   49.70    6.50
   2  -6   5   44.90    7.50
  -2   6  -5   56.59    8.70
   2   6   5   50.99    6.00
  -3  -6  -5  754.92   26.40
   3  -6   5  737.13   28.00
  -3   6  -5  735.23   28.50
   3   6   5  710.83   25.70
  -4  -6  -5    4.40    3.90
   4  -6   5   10.90    6.30
   4   6   5   11.30    4.20
  -5  -6  -5   67.29    7.40
  -5  -6  -5   62.99    6.40
   5  -6   5   80.79   10.10
   6  -6   5    4.20    6.60
  -6  -6  -5    5.00    4.00
  -7  -6  -5   38.60    6.40
   7  -6   5   35.90    9.20
   8  -6   5   31.20    9.40
  -8  -6  -5   28.50    6.30
  -9  -6  -5  237.88   14.10
   9  -6   5  271.87   18.30
 -10  -6  -5   26.80    7.10
  10  -6   5    7.90    9.30
  11  -6   5   -5.40    8.30
  12  -6   5   10.90   10.00
 -12  -6  -5    6.90    6.60
  13  -6   5   41.10   13.20
 -13  -6  -5   38.10    8.70
  14  -6   5   -4.70    8.00
 -14  -6  -5   20.30    8.30
  15  -6   5   18.90   11.70
 -15  -6  -5   32.20    9.10
  16  -6   5    4.10    9.50
 -16  -6  -5   -9.30    7.30
  19  -7  -5  -26.70   11.20
  18  -7  -5  -13.00   12.20
  17  -7  -5   11.60   13.70
  16  -7  -5   -2.60   13.10
  15  -7  -5  -25.50   11.30
  14  -7  -5    2.00   13.00
  13  -7  -5    1.80   13.20
 -12  -7   5    6.00    2.60
  12  -7  -5    7.40   13.70
  11  -7  -5  143.69   19.50
   9  -7  -5   39.00   13.00
   8  -7  -5   10.70   10.20
   7  -7  -5    9.10    8.70
   6  -7  -5   11.90    8.30
   5  -7  -5  733.13   32.20
   4  -7  -5   -6.40    6.00
   4   7  -5    4.50    2.00
   4   7  -5    4.20    3.50
  -3  -7   5  406.16   13.90
   3  -7  -5  376.46   19.20
   3   7  -5  399.96   15.10
  -3   7   5  383.56   18.70
   2  -7  -5   -0.60    5.40
  -2  -7   5    7.50    3.80
   2   7  -5    9.20    5.00
  -2   7   5    3.20    5.00
   1  -7  -5  336.27   16.50
   1   7  -5  324.97   15.40
  -1   7   5  347.37   15.80
   0  -7   5  100.89    8.90
   0  -7  -5  108.09    9.40
   0   7  -5  131.49   10.70
   0   7   5  116.19    8.90
   1  -7   5  257.07   13.90
  -1  -7  -5  267.57   13.50
  -1   7  -5  245.58   14.40
   1   7   5  260.97   12.90
   2  -7   5    0.60    5.40
  -2  -7  -5    6.30    4.60
   2   7   5    3.40    3.40
  -2   7  -5    6.60    6.70
  -3  -7  -5  305.27   14.50
   3  -7   5  344.77   17.30
   3   7   5  320.47   14.40
  -4  -7  -5    6.50    3.90
   4  -7   5    1.00    5.20
   4   7   5    4.00    3.60
   5  -7   5  484.85   23.30
  -5  -7  -5  513.55   20.20
  -6  -7  -5  112.79    9.10
   6  -7   5  101.89   12.30
  -7  -7  -5   54.19    7.30
   7  -7   5   35.90   10.90
  -8  -7  -5    9.00    5.30
   8  -7   5    3.70    8.40
   9  -7   5   52.39   11.00
  -9  -7  -5   66.69    8.90
 -10  -7  -5   19.30    6.60
  10  -7   5   15.70   10.20
  11  -7   5   82.69   14.70
 -11  -7  -5  102.49   13.30
 -12  -7  -5   68.89   10.40
  12  -7   5   65.69   14.00
  13  -7   5    9.10    9.20
 -13  -7  -5   11.40    7.10
 -14  -7  -5    6.90    7.70
  14  -7   5   -8.40    9.20
 -15  -7  -5   -1.50    6.90
  15  -7   5    4.70    9.60
  16  -7   5    2.80   11.10
 -16  -7  -5   -0.10    7.70
  19  -8  -5  -16.60   12.80
  18  -8  -5   -7.30   12.00
 -18  -8   5    2.70    4.60
 -17  -8   5   -0.60    4.20
  17  -8  -5  -20.80   12.50
  16  -8  -5    0.60   14.40
 -15  -8   5   13.10    3.60
  15  -8  -5   16.60   14.10
 -15  -8   5   21.70    3.60
 -14  -8   5    0.10    2.40
  14  -8  -5  -15.00   12.90
 -14  -8   5    6.70    2.50
  13  -8  -5   33.40   16.40
  12  -8  -5   13.60   13.80
  11  -8  -5   62.59   15.30
  10  -8  -5   -4.30   12.00
   8  -8  -5    7.50    9.60
   7  -8  -5   67.19   11.90
   6  -8  -5    2.80    8.90
   5  -8  -5  296.27   19.10
   4  -8  -5   21.20    9.20
   4   8  -5   19.50    3.80
   3  -8  -5  495.25   23.30
  -3  -8   5  488.55   16.80
   3   8  -5  465.05   17.70
  -2  -8   5  165.78    9.10
   2  -8  -5  156.38   12.70
   2   8  -5  152.38   10.40
  -1  -8   5   43.20    6.30
   1  -8  -5   49.99    8.50
   1   8  -5   43.60    7.80
  -1   8   5   36.60    6.90
   0  -8  -5   14.40    5.60
   0  -8   5   18.00    5.70
   0   8   5   10.20    4.80
  -1  -8  -5  183.58   11.40
   1  -8   5  173.08   12.10
  -1   8  -5  176.08   13.00
   1   8   5  190.38   11.10
  -2  -8  -5   22.50    5.70
   2  -8   5   25.90    6.90
   2   8   5   37.40    6.00
  -2   8  -5   20.10    8.20
  -3  -8  -5  393.86   17.70
   3  -8   5  411.96   20.00
   3   8   5  418.26   17.40
   4  -8   5  100.19   11.80
  -4  -8  -5   87.29    8.20
   4   8   5   92.79    8.80
   5  -8   5  247.08   16.00
  -5  -8  -5  230.18   12.50
   6  -8   5   25.60    8.10
  -6  -8  -5   30.40    6.10
   7  -8   5    7.10    8.30
  -7  -8  -5   16.90    5.50
   8  -8   5   14.00    9.20
  -8  -8  -5    5.00    5.20
   9  -8   5  135.79   17.20
  -9  -8  -5  125.49   10.90
 -10  -8  -5   80.39   10.30
  10  -8   5   58.49   13.80
 -11  -8  -5   65.49   11.00
  11  -8   5   66.69   14.30
  12  -8   5    1.90   10.70
 -12  -8  -5   28.00    8.00
 -13  -8  -5   -0.20    6.10
  13  -8   5    5.80   10.30
 -14  -8  -5   17.70    8.60
  14  -8   5   22.90   12.10
 -15  -8  -5    2.80    7.60
  15  -8   5    9.40   10.50
  16  -8   5    6.60   11.70
 -16  -8  -5   10.60    8.30
  18  -9  -5  -24.00   11.50
  17  -9  -5   23.60   15.50
  16  -9  -5    7.30   24.00
  15  -9  -5    6.50   15.10
  14  -9  -5  -10.00   12.10
  13  -9  -5   -4.90   14.00
  12  -9  -5   -0.60   12.50
  11  -9  -5  161.98   23.20
  10  -9  -5  -11.40   10.90
   9  -9  -5   32.20   14.10
   8  -9  -5  -14.90   17.80
   7  -9  -5   63.99   13.80
   6  -9  -5   55.39   12.80
   5  -9  -5  295.97   20.60
   4  -9  -5   17.50    8.20
  -4  -9   5   20.40    3.20
   4   9  -5   19.60    3.70
   3  -9  -5  244.98   16.60
  -3  -9   5  274.77   11.40
   3   9  -5  273.77   12.20
   2  -9  -5   -0.90    6.10
  -2  -9   5    1.30    4.30
   2   9  -5   -5.20    4.80
  -1  -9   5   29.40    6.00
   1  -9  -5   18.40    6.50
   1   9  -5   23.50    6.70
   0  -9   5  188.78   11.50
   0  -9  -5  177.28   12.40
   0   9  -5  156.48   12.10
   1  -9   5  114.99   10.80
  -1  -9  -5  113.29   10.40
  -1   9  -5  121.19   11.10
  -2  -9  -5   -4.70    3.80
   2  -9   5    4.00    6.00
  -3  -9  -5  286.87   14.80
   3  -9   5  304.27   17.30
  -4  -9  -5   18.90    5.40
   4  -9   5    4.40    6.70
  -5  -9  -5   23.00    6.00
   5  -9   5   12.90    8.70
  -6  -9  -5   43.00    7.00
   6  -9   5   52.79   11.10
   7  -9   5   13.30    8.70
  -7  -9  -5   -1.70    4.70
   8  -9   5   53.69   12.70
  -8  -9  -5   48.90    8.10
   9  -9   5  145.59   17.80
  -9  -9  -5  124.49   11.20
 -10  -9  -5    9.90    6.10
  10  -9   5   16.60   10.70
  11  -9   5  -18.60    9.30
 -11  -9  -5    7.00    7.40
 -12  -9  -5   25.70    7.90
  12  -9   5   30.40   13.60
  13  -9   5   23.30   12.00
 -13  -9  -5   18.20    7.90
 -14  -9  -5    2.20    7.40
  14  -9   5    4.20   11.60
  15  -9   5   19.50   11.80
 -15  -9  -5   18.80    8.80
  18 -10  -5    0.10   16.30
  17 -10  -5  -15.50   14.50
  16 -10  -5  -14.60   14.70
  15 -10  -5    6.70   15.60
  14 -10  -5  -10.70   11.60
  13 -10  -5   16.20   14.50
  12 -10  -5   14.00   13.30
  11 -10  -5   24.60   15.50
  10 -10  -5   17.80   13.80
   9 -10  -5   40.40   14.10
   8 -10  -5   17.60   13.50
   7 -10  -5    8.40   10.70
   6 -10  -5    3.70    9.50
   5 -10  -5  231.58   18.00
   4 -10  -5   62.09   11.70
  -4 -10   5   52.79    5.00
   4  10  -5   49.70    5.00
  -3 -10   5  231.58   10.80
   3 -10  -5  191.78   16.30
   3  10  -5  226.68   11.10
  -2 -10   5   28.10    5.80
   2 -10  -5   40.40    9.50
   2  10  -5   41.60    6.50
   1 -10  -5   83.39   11.00
  -1 -10   5   84.59    9.30
   1  10  -5   80.39   10.70
   0 -10  -5   10.50    6.40
   0 -10   5   11.30    5.80
   0  10  -5    8.60    6.20
   1 -10   5  179.08   13.30
  -1 -10  -5  204.78   13.60
  -2 -10  -5   21.30    6.50
   2 -10   5   26.40    7.80
   3 -10   5  149.09   13.70
  -3 -10  -5  151.28   11.30
   4 -10   5   53.59   11.10
  -4 -10  -5   48.80    7.50
  -5 -10  -5  214.78   13.10
   5 -10   5  212.18   19.90
  -6 -10  -5   13.30    5.60
   6 -10   5    9.40    9.10
  -7 -10  -5  115.49   10.10
   7 -10   5  104.69   15.30
   8 -10   5   19.20   10.40
  -8 -10  -5   -0.60    4.70
   9 -10   5   13.00   10.80
  -9 -10  -5    6.80    5.50
 -10 -10  -5    3.60    6.00
  10 -10   5   16.50   11.20
 -11 -10  -5   61.59   15.20
  11 -10   5   87.09   16.70
 -12 -10  -5    3.50    6.90
  12 -10   5   18.30   16.60
  13 -10   5   30.90   13.30
 -13 -10  -5    3.20    7.30
 -14 -10  -5    5.10    7.40
  14 -10   5   -4.50   10.20
 -15 -10  -5   16.30    8.60
  15 -10   5    6.00   12.50
  17 -11  -5   21.50   17.70
  16 -11  -5   19.40   17.20
  15 -11  -5    3.10   14.50
  14 -11  -5  -27.40   12.70
  13 -11  -5  -12.30   12.70
  12 -11  -5   10.80   15.70
  11 -11  -5   82.79   18.90
  10 -11  -5   29.40   16.00
   9 -11  -5   70.99   17.80
   8 -11  -5    6.90   13.10
   7 -11  -5   -0.40   10.60
   6 -11  -5   27.10   12.40
  -5 -11   5   77.49    4.30
   5 -11  -5   67.89   14.20
   5  11  -5   65.19    4.30
   4 -11  -5    5.60    9.30
  -4 -11   5    4.10    3.30
   4  11  -5    9.30    3.20
  -3 -11   5  353.66   15.70
   3 -11  -5  320.27   21.30
   3  11  -5  339.57   14.60
  -2 -11   5    2.30    4.40
   2 -11  -5    1.20    7.20
   2  11  -5    8.50    4.70
  -1 -11   5    3.20    5.30
   1 -11  -5   -7.60    5.90
   1  11  -5    2.30    5.50
   0 -11   5   49.70    8.80
   0 -11  -5   65.69   10.40
   0  11  -5   46.00    8.20
  -1 -11  -5   76.59   10.40
   1 -11   5   94.39   11.80
  -2 -11  -5    4.20    5.80
   2 -11   5    3.80    6.70
   3 -11   5  356.56   21.10
  -3 -11  -5  361.56   18.30
   4 -11   5   37.90   10.40
  -4 -11  -5   22.70    7.00
  -5 -11  -5   17.10    6.50
   5 -11   5   15.40    9.20
  -6 -11  -5   16.30    6.40
   6 -11   5   20.30   10.40
  -7 -11  -5    0.70    5.60
   7 -11   5    6.80   10.00
  -8 -11  -5   23.10    7.30
   8 -11   5   24.30   12.20
   9 -11   5  129.39   18.60
  -9 -11  -5  102.19   10.60
  10 -11   5  -13.70    9.40
 -10 -11  -5    4.60    5.90
  11 -11   5    3.50   12.30
  12 -11   5    6.90   10.30
 -12 -11  -5    8.20    7.80
  13 -11   5   10.70   12.80
 -13 -11  -5   22.60    7.90
 -14 -11  -5    7.40    7.60
  14 -11   5    2.40   12.50
  17 -12  -5   -1.90   17.20
  16 -12  -5   14.40   16.20
  15 -12  -5  -27.50   13.70
  14 -12  -5  -15.30   11.00
  13 -12  -5    0.70   13.10
  12 -12  -5   12.60   16.20
  11 -12  -5   71.29   19.60
  10 -12  -5   -2.90   13.00
   9 -12  -5   15.80   15.40
   8 -12  -5   18.50   14.80
   7 -12  -5  -10.80   11.60
   6 -12  -5   11.30   12.10
  -5 -12   5  205.68    8.40
   5 -12  -5  219.88   20.50
   5  12  -5  198.18    8.40
  -4 -12   5   12.20    4.60
   4  12  -5   12.90    3.60
   3 -12  -5   41.90   11.30
  -3 -12   5   47.30    7.10
   3  12  -5   52.79    6.60
   2 -12  -5   24.70    9.90
  -2 -12   5   13.50    6.50
   2  12  -5   20.20    5.60
  -1 -12   5   10.70    6.70
   1 -12  -5   10.20    8.40
   1  12  -5   15.90    5.90
   0 -12  -5   43.00    9.90
   0 -12   5   43.20    9.30
  -1 -12  -5  175.38   15.00
   1 -12   5  185.18   15.40
  -2 -12  -5    3.70    6.30
   2 -12   5    9.80    8.10
   3 -12   5  161.48   17.10
  -3 -12  -5  117.89   12.20
   4 -12   5    1.20    9.00
  -4 -12  -5   -2.90    5.50
   5 -12   5  164.48   17.80
  -5 -12  -5  148.99   12.40
  -6 -12  -5   71.09    9.80
   6 -12   5   73.69   14.60
  -7 -12  -5   39.30    7.70
   7 -12   5   28.60   12.70
   8 -12   5   -2.80   10.80
  -8 -12  -5    1.70    5.80
  -9 -12  -5   10.20    6.50
   9 -12   5   11.50   13.00
  10 -12   5   11.80   13.00
 -10 -12  -5   21.00    7.00
  11 -12   5   15.40   14.20
 -12 -12  -5   41.40    9.20
  12 -12   5   11.50   13.10
  13 -12   5   12.50   13.70
 -13 -12  -5   13.40    8.20
  14 -12   5    8.70   12.80
 -14 -12  -5   10.40    8.40
  16 -13  -5   -6.10   15.50
  15 -13  -5  -18.20   15.70
  14 -13  -5  -19.70   13.30
  13 -13  -5   46.00   17.20
  12 -13  -5    9.70   14.10
  11 -13  -5   10.40   14.30
  10 -13  -5   11.50   14.50
   9 -13  -5   59.79   18.30
   8 -13  -5   11.20   13.80
   7 -13  -5   39.40   16.30
   6 -13  -5   -3.40   11.40
   5 -13  -5   11.80   10.60
  -5 -13   5   23.20    4.10
   5  13  -5   20.20    3.30
  -4 -13   5    0.40    4.50
   4 -13  -5    3.20   10.00
   4  13  -5    3.80    3.30
  -3 -13   5   80.19    9.30
   3 -13  -5   79.69   14.90
   3  13  -5   88.49    7.50
  -2 -13   5   48.60    8.60
   2 -13  -5   56.49   12.70
   2  13  -5   61.99    7.90
   1 -13  -5    4.20    9.80
  -1 -13   5   -4.60    6.60
   1  13  -5   12.50    6.50
   0 -13   5   28.40    9.20
   0 -13  -5   21.80    9.50
   1 -13   5   60.39   11.40
  -1 -13  -5   30.00    9.20
   2 -13   5   31.10   10.60
  -2 -13  -5   52.89   10.50
  -4 -13  -5   48.70    9.50
   4 -13   5   40.50   12.20
  -5 -13  -5   37.30    8.40
   5 -13   5   42.80   12.90
   6 -13   5    2.40   10.00
  -6 -13  -5   -2.10    5.60
  -7 -13  -5    2.10    6.00
   7 -13   5  -14.00   10.20
   8 -13   5   41.50   13.00
  -8 -13  -5   70.69    9.60
   9 -13   5   16.30   12.00
  -9 -13  -5   25.50    7.30
  10 -13   5    9.50   14.20
 -10 -13  -5   13.30    6.10
 -11 -13  -5   20.00    9.70
  11 -13   5    7.00   11.30
 -12 -13  -5   19.20    8.00
  12 -13   5   -0.90   11.90
 -13 -13  -5    9.30    7.80
  13 -13   5   -7.10   11.10
  15 -14  -5    2.90   16.50
  14 -14  -5  -19.20   12.70
  13 -14  -5   14.00   15.40
  12 -14  -5    4.30   15.50
  11 -14  -5   61.89   18.80
  10 -14  -5    4.90   14.90
   9 -14  -5   17.10   15.00
   8 -14  -5    9.80   14.20
   7 -14  -5   -2.40   13.00
   6 -14  -5   35.60   14.40
   5 -14  -5  118.69   18.80
  -5 -14   5   94.79    7.30
   5  14  -5  103.09    6.40
  -4 -14   5   15.80    6.60
   4 -14  -5   13.60   11.70
   4  14  -5   22.90    4.10
  -3 -14   5   41.90    8.10
   3 -14  -5   46.60   13.70
   3  14  -5   52.49    6.90
  -2 -14   5    9.10    6.90
   2 -14  -5   15.00   11.00
   2  14  -5   36.30    6.10
   1 -14  -5    5.60    9.70
  -1 -14   5  -13.80    6.80
   0 -14   5   86.19   12.70
   0 -14  -5   71.49   13.30
   1 -14   5   52.19   11.40
  -1 -14  -5   71.79   12.80
   2 -14   5    9.00    9.80
  -2 -14  -5    4.60    8.40
  -3 -14  -5  101.89   13.50
   3 -14   5  107.49   16.00
  -4 -14  -5    5.50    7.80
   4 -14   5    2.80   10.10
  -5 -14  -5   17.10    7.40
   5 -14   5   14.20   10.70
  -6 -14  -5   53.69   10.00
   6 -14   5   29.10   13.60
  -7 -14  -5   13.40    6.40
   7 -14   5    7.70   12.20
  -8 -14  -5   12.10    7.30
   8 -14   5   -0.80   12.00
  -9 -14  -5   38.70    8.40
   9 -14   5   30.80   15.00
 -10 -14  -5   30.10    8.70
  10 -14   5   16.60   14.10
  11 -14   5   59.79   15.20
  12 -14   5   10.50   13.40
 -12 -14  -5   11.80    7.40
  14 -15  -5  -25.40   11.70
  13 -15  -5    6.20   16.30
  12 -15  -5    6.30   13.50
  11 -15  -5  -15.90   14.40
  10 -15  -5  -22.60   13.50
   9 -15  -5    4.60   14.20
   8 -15  -5   46.80   17.20
   7 -15  -5   26.10   15.30
   6 -15  -5    3.90   13.40
   5 -15  -5   65.59   17.10
  -5 -15   5   66.89    7.20
   5  15  -5   89.69    6.50
   4 -15  -5   -7.60   10.70
  -4 -15   5   -7.00    5.30
   4  15  -5    7.20    4.00
   3 -15  -5   39.70   13.70
  -3 -15   5   48.90    9.00
   3  15  -5   56.89    7.10
  -2 -15   5  112.69   12.70
   2 -15  -5  152.48   19.00
   1 -15  -5    9.80   11.00
  -1 -15   5    2.20    8.00
   0 -15  -5   17.70   10.40
   0 -15   5    8.40    9.20
  -1 -15  -5   34.50   11.30
   1 -15   5   34.60   11.00
  -2 -15  -5   29.70   17.50
   2 -15   5    3.60    9.50
  -3 -15  -5   30.80    9.70
   3 -15   5   25.00   10.60
  -4 -15  -5    3.30    8.20
   4 -15   5   12.20   11.60
  -5 -15  -5   52.29    9.70
   5 -15   5   20.80   12.00
   6 -15   5    2.00   11.20
  -6 -15  -5   18.50    8.40
  -7 -15  -5   18.90    8.60
   7 -15   5   -4.60   11.30
   8 -15   5   21.80   12.80
  -8 -15  -5   31.70    8.60
   9 -15   5   -1.60   12.00
  -9 -15  -5   11.80    7.40
  10 -15   5   -8.60   12.10
 -11 -15  -5   41.10    9.00
  11 -15   5   18.80   14.70
  13 -16  -5   -9.20   15.20
  12 -16  -5   14.30   16.70
  11 -16  -5  -18.70   14.90
  10 -16  -5    4.60   14.50
   9 -16  -5    0.50   14.40
   8 -16  -5    8.00   14.00
   7 -16  -5   36.10   16.10
   6 -16  -5   11.90   13.60
  -5 -16   5   47.70    6.40
   5 -16  -5   29.80   14.60
   5  16  -5   59.99    5.80
  -4 -16   5    4.30    5.90
   4 -16  -5    1.20   11.50
   3 -16  -5   77.29   16.30
  -3 -16   5   80.19   10.80
   3  16  -5   95.59    7.90
   2 -16  -5   -0.20   10.30
  -2 -16   5    2.50    7.00
  -1 -16   5   -2.60    8.30
   1 -16  -5   -8.00   10.50
   0 -16   5   42.40   11.40
   0 -16  -5   50.59   13.50
  -1 -16  -5    5.20    9.40
   1 -16   5   -1.60    9.30
  -2 -16  -5   10.00    9.70
   2 -16   5   13.00   10.80
  -3 -16  -5   66.59   12.90
   3 -16   5   68.49   14.30
   4 -16   5    7.60   10.70
  -4 -16  -5    3.40    8.20
   5 -16   5    5.70   11.20
   6 -16   5    2.00   11.30
   7 -16   5    4.90   11.90
   8 -16   5    0.90   13.70
   9 -16   5   16.90   14.30
  10 -16   5   -5.80   11.70
 -10 -16  -5   22.90    9.30
  12 -17  -5   -9.90   14.50
  11 -17  -5   32.10   17.30
  10 -17  -5   -9.70   14.40
   9 -17  -5    4.40   14.80
   8 -17  -5   17.80   16.70
   7 -17  -5    1.80   13.50
   6 -17  -5   12.40   13.20
   5 -17  -5   68.59   16.90
   5  17  -5   77.09    7.00
  -4 -17   5   -5.90    5.50
   4 -17  -5  -11.90   11.20
   4  17  -5    2.80    4.50
  -3 -17   5   11.60    6.80
   3 -17  -5   30.50   14.20
   2 -17  -5   26.50   12.00
  -2 -17   5   15.10    9.10
  -1 -17   5   13.50    8.90
   1 -17  -5    2.50   10.60
   0 -17   5   35.80   12.50
   0 -17  -5   22.30   11.40
   1 -17   5   40.60   11.50
  -1 -17  -5   38.50   12.30
   2 -17   5   -4.60    9.50
  -2 -17  -5   25.40   10.80
  -3 -17  -5   14.10   10.20
   3 -17   5   -2.50   10.20
  -4 -17  -5   25.80    9.80
   4 -17   5   -7.40    9.90
  -5 -17  -5   61.69   11.80
   5 -17   5   31.70   13.70
  -6 -17  -5   59.59   11.10
   6 -17   5   38.80   14.00
   8 -17   5  -18.40   11.10
  -9 -17  -5   37.90    9.20
   9 -17   5   -3.70   12.30
  10 -18  -5   10.80   15.40
   9 -18  -5  -10.20   15.20
   8 -18  -5    7.60   15.90
   6 -18  -5   19.20   15.90
   5 -18  -5   -0.20   13.90
  -4 -18   5    3.30    6.20
   4 -18  -5   -9.00   12.40
   3 -18  -5   23.60   14.90
  -3 -18   5   40.30    9.60
   2 -18  -5    8.60   12.40
  -2 -18   5   -0.80    7.70
  -1 -18   5    9.30    9.00
   1 -18  -5    0.90   11.40
   0 -18  -5    1.80   10.50
   0 -18   5   16.10   10.10
  -1 -18  -5   15.80   11.20
   1 -18   5   14.10    9.50
   2 -18   5   19.70   10.90
  -2 -18  -5   25.80   10.60
   3 -18   5   35.30   13.50
  -3 -18  -5   50.59   13.30
   4 -18   5   15.40   11.00
  -4 -18  -5   34.10   10.30
  -5 -18  -5   33.90    9.30
   5 -18   5   11.60   12.30
  -6 -18  -5   35.40   10.40
   6 -18   5   13.20   17.60
   7 -18   5    0.10   11.40
   8 -19  -5   28.60   18.00
   7 -19  -5  -18.60   14.70
   6 -19  -5    7.20   14.00
   5 -19  -5   37.80   16.80
  -4 -19   5    6.80    6.10
   4 -19  -5    2.30   13.30
  -3 -19   5   -0.80    7.50
   3 -19  -5    3.60   12.60
   2 -19  -5   19.30   13.40
  -2 -19   5   13.40    8.70
  -1 -19   5    5.70    9.90
   1 -19  -5   -4.00   12.10
   0 -19   5   18.10    9.80
   0 -19  -5   33.70   12.50
   1 -19   5   -5.20    9.50
  -1 -19  -5    1.80   10.30
  -2 -19  -5   10.70   10.80
   2 -19   5   -9.10    9.20
   3 -19   5   29.50   12.70
  -3 -19  -5   37.80   12.50
  -4 -19  -5   21.90   10.60
   4 -19   5    9.20   11.10
   5 -19   5   -6.00   11.80
  -5 -19  -5   54.09   11.50
   5 -20  -5    6.60   14.00
  -4 -20   5    8.50    7.10
   4 -20  -5   21.50   26.00
  -3 -20   5   21.60    7.80
   3 -20  -5   15.50   14.80
  -2 -20   5   22.20    9.20
   2 -20  -5   42.20   15.40
   1 -20  -5    0.00   12.30
  -1 -20   5   -8.90    8.60
   0 -20  -5    7.20   12.80
   0 -20   5    5.90    9.90
   1 -20   5    7.50    9.70
  -1 -20  -5   10.20   10.20
   2 -20   5    4.40   10.40
  -2 -20  -5   22.00   11.60
  20   0  -6   58.69   12.30
  19   0  -6  -13.00    7.80
  18   0  -6   98.49   14.50
  17   0  -6   -7.60    8.10
  16   0  -6   68.79   12.00
  15   0  -6   -2.20    7.20
  14   0  -6  615.24   28.00
  13   0  -6    2.60    7.70
  12   0  -6  122.79   13.30
  11   0  -6   -2.90    6.60
 -11   0   6   10.50    4.90
  10   0  -6   57.69   10.20
 -10   0   6   71.19    9.10
  -9   0   6    4.30    4.60
   9   0  -6   -1.20    7.20
   8   0  -6 2488.45   78.19
  -8   0   6 2558.34   76.29
   7   0  -6  -17.40    6.20
  -7   0   6   -0.30    3.70
  -6   0   6  248.18   11.50
   6   0  -6  264.07   16.00
   5   0  -6   -3.00    3.00
  -5   0   6   -1.70    2.10
  -4   0   6  515.85   18.00
   4   0  -6  501.45   18.40
  -3   0   6    2.30    2.10
   3   0  -6   -0.90    2.10
  -2   0   6 3515.85   98.19
   2   0  -6 3333.87   98.09
  -1   0   6    0.10    2.10
   1   0  -6    1.40    2.60
   0   0  -6  201.78    9.70
   0   0   6  206.88    9.60
  -1   0  -6    1.40    2.90
  -1   0  -6   -0.20    2.40
  -2   0  -6 2243.08   67.39
  -2   0  -6 2251.57   67.69
  -3   0  -6   -1.60    4.10
  -4   0  -6 1631.64   52.19
   5   0   6    0.50    4.80
   6   0   6    9.00    5.10
   7   0   6   -1.50    3.90
   8   0   6 1370.86   47.40
  10   0   6  469.55   23.60
  11   0   6   -4.70    6.70
  12   0   6   12.60    7.60
  13   0   6   -3.40    7.30
  14   0   6  174.08   16.70
  15   0   6    0.90    7.40
  16   0   6   65.89   13.60
  17   0   6  -10.30    7.80
  20  -1  -6   13.60   10.50
  20   1  -6   -5.40    8.90
  19  -1  -6   13.20   10.00
  19   1  -6   29.60    9.90
  18  -1  -6   44.10   11.90
  18   1  -6   42.10   10.70
  17  -1  -6   28.00   10.50
  17   1  -6   24.30    9.60
  16  -1  -6  192.48   17.60
  16   1  -6  204.38   16.30
  15   1  -6   49.30   10.70
  14  -1  -6   55.89   12.20
  14   1  -6   43.20   10.00
  13  -1  -6   65.29   12.10
  13   1  -6   84.69   11.10
  12  -1  -6  527.65   26.00
 -12  -1   6  571.54   26.60
  12   1  -6  469.65   22.70
  11  -1  -6  197.78   15.80
 -11  -1   6  240.28   13.70
  11   1  -6  216.38   14.60
  10  -1  -6  398.06   21.50
 -10  -1   6  383.86   17.30
 -10   1   6  380.46   19.10
  10   1  -6  380.46   18.60
   9  -1  -6  230.08   16.70
  -9  -1   6  252.07   13.00
  -9   1   6  255.57   14.30
   9   1  -6  273.77   15.50
  -8  -1   6   -2.70    3.30
   8  -1  -6    1.00    8.10
   8   1  -6  -13.60    6.10
  -8   1   6    1.90    5.00
   7  -1  -6  140.19   13.90
  -7  -1   6  172.98    9.10
   7   1  -6  149.19   12.90
   6  -1  -6 3591.74  107.69
  -6  -1   6 3616.54  103.99
  -6   1   6 3716.83  105.79
   6   1  -6 3628.44  106.09
   5  -1  -6  731.13   26.30
  -5  -1   6  711.53   23.70
   5   1  -6  752.32   25.00
  -5   1   6  733.63   25.10
   4  -1  -6 1127.69   36.30
  -4  -1   6 1158.28   34.60
  -4   1   6 1082.29   35.30
   4   1  -6 1137.29   35.00
  -3  -1   6  224.48    9.30
   3  -1  -6  214.08   11.40
  -3   1   6  213.58    9.80
   3   1  -6  207.48    9.30
  -2  -1   6   83.89    5.30
   2  -1  -6   81.09    5.70
  -2   1   6   77.99    5.70
   2   1  -6   69.59    5.20
  -1  -1   6  589.84   19.70
   1  -1  -6  580.14   20.20
   1   1  -6  565.54   20.90
  -1   1   6  558.34   19.90
   0  -1  -6 3416.36   97.99
   0   1  -6 3381.86   97.89
   0   1  -6 3389.46   97.69
   0   1   6 3391.66   97.89
  -1  -1  -6  256.27   11.70
  -1   1  -6  283.37   12.20
  -1   1  -6  252.37   12.00
  -2  -1  -6  118.49    8.30
  -2  -1  -6  118.39    7.80
  -2   1  -6  111.59    8.10
   3  -1   6  183.08   10.90
  -3  -1  -6  180.58   11.00
  -3  -1  -6  199.18   11.10
  -3   1  -6  187.38   11.20
  -4  -1  -6  280.17   14.40
   4  -1   6  275.37   14.30
  -4  -1  -6  258.77   13.70
  -4   1  -6  260.67   15.50
   5  -1   6  449.16   19.60
   6  -1   6 1655.53   54.29
   7  -1   6   60.19    9.20
   7   1   6   46.70    7.60
   8  -1   6   63.49   10.10
   8   1   6   46.50    8.00
   9  -1   6  145.29   13.40
   9   1   6  165.48   13.10
  10  -1   6  186.28   15.40
  10   1   6  156.88   13.70
  11  -1   6   86.59   12.80
  11   1   6   84.89   12.20
  12  -1   6  242.08   18.60
  12   1   6  285.37   18.50
  13  -1   6   33.00   10.00
  13   1   6   46.80   11.00
  14  -1   6   18.50    9.60
  14   1   6   19.30    9.40
  15  -1   6   36.60   11.10
  15   1   6   12.60    9.80
  16  -1   6   36.30   11.00
  17  -1   6   24.20   11.30
  20  -2  -6    3.10   10.50
  20   2  -6    8.80    8.90
  19  -2  -6   31.80   11.90
  19   2  -6   58.09   11.90
  18  -2  -6   -4.90    9.80
  18   2  -6   27.60    9.10
  17  -2  -6   67.79   14.30
  17   2  -6   74.89   11.50
  16  -2  -6    0.20    9.50
  16   2  -6    3.60    7.20
  15  -2  -6  149.79   17.40
  15   2  -6  168.78   14.50
  14  -2  -6  188.98   21.60
  14   2  -6  181.68   14.20
  13  -2  -6  290.47   21.30
  13   2  -6  288.67   16.50
 -12  -2   6   24.40    5.50
  12  -2  -6    5.20    8.80
  12   2  -6    9.90    6.40
 -11  -2   6  505.45   20.80
  11  -2  -6  514.25   26.00
  11   2  -6  502.05   21.20
 -10  -2   6   41.10    6.10
  10  -2  -6   34.50    9.90
  10   2  -6   23.50    6.70
  -9  -2   6  585.94   21.10
   9  -2  -6  586.54   27.80
   9   2  -6  581.84   22.80
  -9   2   6  533.75   24.60
  -8  -2   6  741.93   24.80
   8  -2  -6  722.73   31.60
  -8   2   6  747.03   28.80
   8   2  -6  748.53   27.10
  -7  -2   6  566.14   19.90
   7  -2  -6  604.24   27.20
   7   2  -6  578.24   22.90
  -7   2   6  620.44   23.80
   6  -2  -6   -7.30    6.40
  -6  -2   6    4.70    2.80
   6   2  -6   -3.10    4.40
  -6   2   6    0.80    4.20
   5  -2  -6  925.61   32.80
  -5  -2   6  962.30   29.20
   5   2  -6  944.61   30.20
  -5   2   6  947.41   31.80
  -4  -2   6  111.99    5.80
   4  -2  -6   97.69    7.50
   4   2  -6  103.19    6.20
  -4   2   6  119.19    7.50
  -3  -2   6 2100.49   59.39
   3  -2  -6 1952.30   61.19
   3   2  -6 2046.70   59.59
  -3   2   6 2074.49   61.09
   2  -2  -6 1710.93   52.49
  -2  -2   6 1733.63   50.89
  -2   2   6 1739.13   52.19
   2   2  -6 1734.83   51.09
   1  -2  -6  945.51   31.00
   1   2  -6  990.30   30.50
  -1   2   6  958.40   30.80
   1   2  -6  928.51   30.10
   0  -2  -6  437.66   16.90
   0   2  -6  447.76   16.60
   0   2  -6  416.66   16.40
   0   2   6  457.95   16.90
  -1  -2  -6 1560.14   48.60
   1   2   6 1561.74   50.29
  -1   2  -6 1626.44   49.30
  -2  -2  -6  625.24   22.60
   2  -2   6  649.93   23.30
  -2   2  -6  605.24   23.10
  -3  -2  -6 1593.14   49.50
  -3  -2  -6 1567.04   49.00
   3  -2   6 1560.94   49.90
  -3   2  -6 1545.25   49.99
  -4  -2  -6  229.08   12.60
  -4  -2  -6  242.18   12.70
   4  -2   6  244.38   13.70
   5  -2   6  436.86   20.00
  -5  -2  -6  444.76   19.00
  -6  -2  -6   43.70    7.40
   6  -2   6   36.00    7.50
   7  -2   6  476.45   21.90
   8  -2   6  468.85   22.80
   9  -2   6  338.77   19.70
  10  -2   6   55.09   11.10
  11  -2   6  178.78   16.30
  12  -2   6   -1.50    7.60
  13  -2   6  100.29   14.60
  14  -2   6   48.30   11.40
  15  -2   6   62.19   14.80
  16  -2   6   13.30    9.90
  17  -2   6   41.20   12.50
  20  -3  -6    5.40   10.20
  20   3  -6   13.50    8.50
  19  -3  -6   31.80   12.80
  19   3  -6   38.70    9.90
  18  -3  -6    5.50   10.30
  17  -3  -6  121.69   17.20
  17   3  -6  111.39   13.00
  16  -3  -6   18.60   11.80
  16   3  -6   14.80    7.30
  15  -3  -6  205.98   20.50
  15   3  -6  216.98   14.70
  14  -3  -6   71.89   14.30
  14   3  -6  107.49   11.30
  13  -3  -6  219.28   19.80
 -13  -3   6  222.38   13.30
  13   3  -6  183.38   12.90
  12  -3  -6   12.20   10.20
 -12  -3   6   10.50    4.10
  12   3  -6    3.60    5.50
 -11  -3   6  512.05   19.40
  11  -3  -6  497.75   26.90
  11   3  -6  465.25   19.80
 -10  -3   6    2.70    2.90
  10  -3  -6   -4.90    8.50
   9  -3  -6  613.54   28.90
  -9  -3   6  586.74   20.40
   9   3  -6  581.14   21.80
   8  -3  -6  710.33   33.20
  -8  -3   6  787.72   25.20
  -8   3   6  850.11   34.30
   8   3  -6  804.72   27.10
  -7  -3   6  446.66   15.20
   7  -3  -6  422.96   22.60
  -7   3   6  425.16   19.80
   7   3  -6  441.76   17.60
   6  -3  -6  453.35   22.40
  -6  -3   6  484.05   15.70
   6   3  -6  436.66   17.30
  -6   3   6  477.65   20.00
   5  -3  -6 2243.88   71.99
  -5  -3   6 2336.87   67.09
   5   3  -6 2396.46   68.09
  -5   3   6 2411.56   71.49
  -4  -3   6   14.30    2.70
   4  -3  -6   14.40    5.10
  -4   3   6   10.20    4.90
   4   3  -6   15.10    3.10
   3  -3  -6  854.61   29.50
   3   3  -6  836.32   26.80
  -3   3   6  914.81   31.20
   2  -3  -6 1171.78   37.90
   2   3  -6 1162.98   35.90
   2   3  -6 1201.08   35.90
  -2   3   6 1174.18   37.50
   1  -3  -6 1387.36   43.60
   1   3  -6 1381.36   42.60
  -1   3   6 1397.86   43.50
   1   3  -6 1411.26   42.40
   0  -3  -6  346.17   14.50
   0   3  -6  340.17   14.10
   1  -3   6 1396.26   44.50
  -1  -3  -6 1427.66   44.80
   1   3   6 1459.35   44.60
   2  -3   6  600.94   23.00
  -2  -3  -6  635.74   22.70
  -2   3  -6  631.04   23.70
   2   3   6  615.94   22.40
  -3  -3  -6  495.05   19.60
  -3  -3  -6  504.65   20.00
   3  -3   6  494.05   20.40
  -3   3  -6  504.95   20.80
  -4  -3  -6  193.08   11.10
   4  -3   6  184.98   12.40
  -4  -3  -6  171.88   11.00
   5  -3   6  768.72   30.00
  -5  -3  -6  800.22   28.50
  -6  -3  -6  302.77   15.30
   6  -3   6  306.37   17.00
   7  -3   6  470.35   22.30
  -7  -3  -6  483.95   20.90
  -8  -3  -6  188.48   12.90
   9  -3   6  247.58   16.80
  -9  -3  -6  254.47   15.50
 -10  -3  -6   -3.30    5.70
  10  -3   6   -0.10    7.20
 -11  -3  -6  276.37   17.40
  11  -3   6  284.77   20.00
  12  -3   6    3.90    7.90
  13  -3   6  143.99   17.70
 -14  -3  -6   46.00   11.40
  14  -3   6   37.80   11.20
  15  -3   6   59.09   13.10
 -15  -3  -6   58.89   11.90
  16  -3   6   19.10   10.10
 -16  -3  -6    4.40    8.80
  20  -4  -6   -4.90   10.80
  20   4  -6    9.60    8.10
  19  -4  -6   15.70   12.70
  18  -4  -6   25.30   12.50
  18   4  -6   50.09    9.40
  17  -4  -6   43.20   13.70
  17   4  -6   53.79    9.50
  16  -4  -6  170.28   20.00
  16   4  -6  142.09   12.50
  15  -4  -6  112.99   17.40
  15   4  -6  126.39   11.40
 -14  -4   6   27.10    5.90
  14  -4  -6   20.20   12.70
  14   4  -6   12.40    6.10
 -13  -4   6  148.79   10.10
  13  -4  -6  151.78   19.50
  13   4  -6  160.48   11.20
 -12  -4   6  216.38   11.30
  12  -4  -6  222.88   20.80
  12   4  -6  213.58   12.00
  11  -4  -6  160.08   19.30
 -11  -4   6  136.59    8.10
  11   4  -6  122.79   11.80
 -10  -4   6  640.14   22.20
  10  -4  -6  705.33   32.80
  10   4  -6  681.73   23.30
   9  -4  -6  348.67   23.10
  -9  -4   6  394.06   13.90
   9   4  -6  395.76   15.20
  -8  -4   6    4.70    2.40
   8  -4  -6    5.50    8.60
   8   4  -6    2.90    4.20
  -7  -4   6  317.67   10.90
   7  -4  -6  301.07   20.40
   7   4  -6  299.07   12.80
   6  -4  -6 1437.56   49.20
  -6  -4   6 1384.36   40.10
   6   4  -6 1326.37   41.50
  -6   4   6 1392.66   46.60
  -5  -4   6  228.08    8.70
   5  -4  -6  201.78   14.60
   5   4  -6  240.68    9.70
  -5   4   6  247.48   13.30
   4  -4  -6  133.59   10.90
  -4   4   6  168.88   10.50
   4   4  -6  154.58    7.10
   4   4  -6  152.28    7.00
   3  -4  -6 1214.88   40.00
  -3   4   6 1259.87   39.90
   3   4  -6 1202.38   36.50
   3   4  -6 1186.98   36.30
   2  -4  -6   26.10    5.60
   2   4  -6   29.50    4.20
  -2   4   6   16.20    4.50
   2   4  -6   22.90    3.80
   1  -4  -6  246.18   12.30
   1   4  -6  266.97   11.60
  -1   4   6  272.47   12.20
   0  -4   6 3903.41  111.79
   0  -4  -6 3867.31  112.69
   0   4  -6 3900.01  112.09
   0   4   6 3889.91  112.39
   1  -4   6  442.76   18.20
  -1  -4  -6  459.55   18.30
   1   4   6  451.45   17.90
  -1   4  -6  469.45   18.80
  -2  -4  -6  222.48   11.70
   2  -4   6  207.98   12.40
   2   4   6  212.88   11.30
  -2   4  -6  226.98   13.00
   3  -4   6  621.44   24.40
  -3  -4  -6  615.94   23.00
  -3   4  -6  609.74   24.70
   4  -4   6   37.80    7.70
  -4  -4  -6   51.59    7.10
  -4  -4  -6   54.69    7.10
  -5  -4  -6  223.08   12.30
   5  -4   6  213.18   13.50
   6  -4   6 1241.68   44.00
  -6  -4  -6 1250.97   41.60
   7  -4   6  363.26   19.50
  -7  -4  -6  330.27   16.70
   8  -4   6    4.80    6.50
  -8  -4  -6    8.10    5.40
   9  -4   6  206.08   16.60
  -9  -4  -6  198.28   13.70
  10  -4   6  104.19   14.40
 -10  -4  -6  123.99   11.60
  11  -4   6  150.88   17.30
 -11  -4  -6  113.49   12.00
  12  -4   6  209.28   17.70
 -12  -4  -6  221.48   16.10
  13  -4   6   52.49   12.30
 -13  -4  -6   52.59   10.30
 -14  -4  -6   24.20    8.50
  14  -4   6   24.50   11.60
 -15  -4  -6   53.49   11.60
  15  -4   6   35.50   12.40
  16  -4   6   23.50   12.10
 -16  -4  -6   37.70   10.50
  20  -5  -6   13.90   13.50
  19   5  -6    2.30    6.70
  18  -5  -6   85.59   16.90
  18   5  -6   84.59   11.00
  17  -5  -6   -2.80   11.60
  17   5  -6    2.90    5.50
  16  -5  -6   32.60   14.10
  16   5  -6   32.10    7.20
  15  -5  -6    7.20   12.70
  15   5  -6   -4.20    4.90
  14  -5  -6  464.85   30.10
 -14  -5   6  437.36   19.20
  14   5  -6  466.45   18.70
 -13  -5   6   17.60    4.40
  13  -5  -6   15.50   12.40
  13   5  -6   -0.20    4.10
 -12  -5   6  113.69    7.60
  12  -5  -6  151.98   20.30
  12   5  -6  130.79    8.60
 -11  -5   6   17.70    3.30
  11  -5  -6   32.60   12.60
  11   5  -6   20.00    4.20
 -10  -5   6  127.69    6.40
  10  -5  -6  147.39   18.60
  10   5  -6  139.29    7.50
   9  -5  -6    7.90   10.00
  -9  -5   6    9.20    2.20
   9   5  -6    8.20    3.30
   8  -5  -6 2405.46   80.09
  -8  -5   6 2429.36   68.09
   8   5  -6 2417.46   68.89
   7  -5  -6   18.80   10.20
  -7  -5   6   24.80    2.50
   7   5  -6   26.40    4.00
   6  -5  -6   -2.00    8.60
   6   5  -6    8.20    3.30
   5  -5  -6  309.57   17.60
   5   5  -6  325.27   11.50
  -5   5   6  321.17   16.60
   5   5  -6  313.07   11.00
   4  -5  -6  315.67   16.80
  -4   5   6  307.97   15.70
   4   5  -6  312.97   11.20
   4   5  -6  308.47   11.40
   3  -5  -6    1.40    5.10
  -3   5   6   14.40    5.10
   3   5  -6    6.10    2.90
   3   5  -6    5.30    3.30
   2  -5  -6 3453.35  102.79
   2   5  -6 3405.46   99.79
  -2   5   6 3620.64  102.69
  -1  -5   6   16.10    4.80
   1  -5  -6   10.50    5.20
  -1   5   6    6.40    3.60
   1   5  -6   13.80    4.60
   0  -5  -6    4.80    4.40
   0  -5   6   -2.10    3.90
   0   5   6    4.60    3.70
   0   5  -6    0.60    4.50
   1  -5   6   78.59    8.00
  -1  -5  -6   88.59    8.80
  -1   5  -6   88.19    8.90
   1   5   6   82.49    7.50
  -2  -5  -6 1823.52   55.79
   2  -5   6 1778.22   56.29
  -2   5  -6 1814.92   56.79
   2   5   6 1754.72   55.19
   3  -5   6   52.89    7.60
  -3  -5  -6   53.79    7.00
   3   5   6   64.09    7.30
  -4  -5  -6 1095.19   36.80
   4  -5   6 1099.79   38.70
  -5  -5  -6   46.50    6.60
   5  -5   6   48.10    8.80
  -6  -5  -6    4.10    4.40
   6  -5   6   13.40    6.30
  -7  -5  -6   38.60    6.80
   7  -5   6   31.80    8.30
  -8  -5  -6  845.42   31.70
   8  -5   6  845.92   34.80
   9  -5   6    5.30    7.70
  -9  -5  -6    8.30    5.90
  10  -5   6  156.18   16.30
 -10  -5  -6  199.78   13.90
  11  -5   6   32.10   10.50
 -11  -5  -6   16.70    7.50
  12  -5   6   62.29   13.30
 -12  -5  -6   70.19   11.30
  13  -5   6    6.10    9.30
 -13  -5  -6    5.20    7.00
 -14  -5  -6  155.18   14.60
  15  -5   6   11.60    9.40
 -15  -5  -6    2.60    7.10
 -16  -5  -6   16.00    9.90
  16  -5   6   20.20   11.20
  19  -6  -6   -5.20   11.90
  19   6  -6   -4.90    5.50
  18  -6  -6   47.40   15.30
  18   6  -6   63.89    8.60
  17  -6  -6   14.60   13.80
 -17  -6   6   38.20    7.00
  17   6  -6   22.70    6.20
  16  -6  -6  228.48   24.60
 -16  -6   6  218.48   11.70
  16   6  -6  209.08   12.00
  15  -6  -6   -7.30   11.50
  15   6  -6   17.70    5.10
  14  -6  -6   24.50   15.00
 -14  -6   6   40.60    5.00
  13  -6  -6    1.50   11.60
 -13  -6   6   47.10    4.80
  13   6  -6   48.50    5.70
 -12  -6   6  361.66   13.70
  12  -6  -6  380.46   26.90
  12   6  -6  409.36   14.20
  11  -6  -6  118.19   19.30
 -11  -6   6  103.99    5.40
  11   6  -6  105.79    5.90
 -10  -6   6  485.25   14.90
  10  -6  -6  476.05   28.90
   9  -6  -6   82.19   14.80
   8  -6  -6   32.30   11.40
   7  -6  -6   11.20    8.30
   6  -6  -6 2352.76   76.99
   5  -6  -6  254.47   17.50
   5   6  -6  275.37    9.70
   5   6  -6  272.07    9.70
   4  -6  -6  377.66   19.20
   4   6  -6  382.86   13.20
   4   6  -6  400.66   13.80
   3  -6  -6  186.48   12.30
  -3   6   6  176.38   11.90
   3   6  -6  175.58    9.00
   3   6  -6  163.98    7.90
   2  -6  -6   75.99    8.80
  -2  -6   6   69.09    6.00
   2   6  -6   64.69    6.80
  -2   6   6   81.69    8.80
  -1  -6   6  132.09    8.60
   1  -6  -6  143.59   10.60
   1   6  -6  143.99    9.70
  -1   6   6  132.79    9.70
   0  -6  -6 3650.43  105.99
   0  -6   6 3566.94  104.49
   0   6   6 3587.04  105.39
   0   6  -6 3582.94  107.19
   1  -6   6  368.56   16.70
  -1  -6  -6  374.36   16.80
   1   6   6  381.06   16.20
  -1   6  -6  361.46   17.50
   2  -6   6  270.87   14.30
  -2  -6  -6  249.48   13.30
  -2   6  -6  270.17   15.00
   2   6   6  252.27   12.80
   3  -6   6   63.49    9.10
  -3  -6  -6   71.59    8.10
   3   6   6   44.50    6.90
  -4  -6  -6   85.29    7.90
   4  -6   6   91.89   10.50
  -5  -6  -6  163.88   10.60
   5  -6   6  143.29   12.00
  -6  -6  -6 1420.56   46.50
   6  -6   6 1418.06   49.99
  -7  -6  -6   40.90    7.40
   7  -6   6   33.20    8.40
  -8  -6  -6   43.30    7.70
   8  -6   6   36.60   10.10
  -9  -6  -6    8.10    6.00
   9  -6   6   34.40   10.30
  10  -6   6  174.98   16.30
 -10  -6  -6  184.78   13.50
  11  -6   6   81.99   14.60
 -11  -6  -6   75.49   10.90
 -12  -6  -6  217.38   15.90
  12  -6   6  213.48   19.50
  13  -6   6    5.60    8.40
 -13  -6  -6    8.80    7.50
 -14  -6  -6   60.99   10.20
  14  -6   6   48.30   13.10
 -15  -6  -6    4.50    7.10
  15  -6   6    5.10   10.70
 -16  -6  -6   39.10   10.20
  16  -6   6   61.39   15.10
  19  -7  -6    9.50   13.40
  18  -7  -6   20.20   15.00
  17  -7  -6   50.49   17.80
 -16  -7   6   23.50    4.10
  16  -7  -6    7.80   14.40
 -15  -7   6   93.39    6.60
  15  -7  -6   54.29   16.70
  14  -7  -6  178.58   23.50
 -14  -7   6  169.48    8.00
  13  -7  -6  214.78   26.30
 -13  -7   6  205.78    8.30
  12  -7  -6    9.40   13.70
  11  -7  -6  190.78   22.40
  10  -7  -6   14.30   12.30
   9  -7  -6  229.98   21.00
   8  -7  -6 1375.16   52.89
   7  -7  -6  650.73   31.50
   6  -7  -6   83.99   13.10
   5  -7  -6  131.59   14.90
   5   7  -6  121.19    5.30
   5   7  -6  115.89    6.10
   4  -7  -6   78.19   10.70
   4   7  -6   72.09    4.80
   4   7  -6   76.39    6.00
   3  -7  -6 1251.07   43.60
   3   7  -6 1255.87   38.60
   2  -7  -6 1407.46   47.40
  -2  -7   6 1408.96   43.10
   2   7  -6 1418.26   43.90
   1  -7  -6  772.12   28.90
  -1  -7   6  764.12   26.30
  -1   7   6  823.02   31.20
   1   7  -6  698.73   26.50
   0  -7   6   63.79    7.60
   0  -7  -6   59.19    7.90
   0   7   6   62.39    7.50
   0   7  -6   66.29    8.60
   1  -7   6  140.19   10.30
  -1  -7  -6  151.78   10.70
  -1   7  -6  141.29   11.60
   1   7   6  141.49   10.50
   2  -7   6  412.96   18.80
  -2  -7  -6  388.66   17.60
   3  -7   6  971.80   36.10
  -3  -7  -6 1028.50   34.70
  -4  -7  -6  425.46   18.40
   4  -7   6  389.16   20.10
   5  -7   6  127.49   11.80
  -5  -7  -6  135.39    9.90
   6  -7   6   57.59   10.20
  -6  -7  -6   45.70    7.60
  -7  -7  -6  219.88   13.40
   7  -7   6  216.18   17.10
   8  -7   6  520.45   27.10
  -8  -7  -6  530.65   22.80
   9  -7   6  264.77   20.20
  -9  -7  -6  280.67   16.10
 -10  -7  -6   30.40    7.50
  10  -7   6   20.40    9.70
 -11  -7  -6   82.69   11.20
  11  -7   6  106.79   16.40
 -12  -7  -6   15.40    7.60
  12  -7   6   13.80   11.00
 -13  -7  -6   83.59   11.70
  13  -7   6  109.79   26.30
 -14  -7  -6   79.69   12.30
  14  -7   6   77.19   14.90
  15  -7   6   34.60   13.00
 -15  -7  -6   54.49   11.30
  19  -8  -6   31.80   17.20
  18  -8  -6  -12.40   13.90
 -18  -8   6    6.20    5.10
 -17  -8   6   87.89    8.80
  16  -8  -6    0.50   14.70
 -16  -8   6   20.30    3.20
 -16  -8   6   14.70    3.50
  15  -8  -6  154.38   23.80
  14  -8  -6   19.00   15.70
  13  -8  -6  212.58   25.80
  12  -8  -6  -15.30   11.80
  11  -8  -6  297.57   26.80
  10  -8  -6   84.99   17.70
   9  -8  -6  293.47   22.60
   8  -8  -6  285.67   21.00
   7  -8  -6  255.67   19.10
   6  -8  -6  230.78   18.50
   5  -8  -6  781.02   33.70
   5   8  -6  784.52   22.80
   5   8  -6  757.32   23.40
   4  -8  -6   16.80    7.20
   4   8  -6   44.70    5.50
   4   8  -6   43.30    4.10
   3  -8  -6  602.94   27.00
  -3  -8   6  646.44   21.40
   3   8  -6  660.33   22.70
  -2  -8   6  452.65   20.50
   2  -8  -6  473.65   21.70
   2   8  -6  478.75   18.80
  -1  -8   6  769.32   26.50
   1  -8  -6  763.32   29.30
   1   8  -6  724.43   27.00
   0  -8  -6  467.95   21.00
   0  -8   6  502.95   20.10
   0   8  -6  493.95   20.80
   1  -8   6 1236.48   41.80
  -1  -8  -6 1282.17   42.50
  -1   8  -6 1216.88   42.20
  -2  -8  -6   31.80    6.30
   2  -8   6   21.50    6.60
  -3  -8  -6  169.98   11.30
   3  -8   6  190.78   13.50
   4  -8   6   90.99   11.30
  -4  -8  -6   80.59    8.50
   5  -8   6  489.35   23.80
  -5  -8  -6  458.45   20.30
   6  -8   6  224.98   16.50
  -6  -8  -6  232.88   13.50
   7  -8   6  264.27   19.50
  -7  -8  -6  309.47   15.80
  -8  -8  -6  116.09   10.60
   8  -8   6  122.49   16.00
  -9  -8  -6  157.58   12.60
   9  -8   6  121.09   15.80
  10  -8   6    0.80    8.70
 -10  -8  -6   -3.00    5.90
 -11  -8  -6  229.48   15.90
  11  -8   6  201.08   20.30
 -12  -8  -6   -1.90    6.40
  12  -8   6   11.70    9.60
  13  -8   6   56.19   13.60
 -13  -8  -6   67.59   11.20
 -14  -8  -6    7.10    7.70
  14  -8   6   10.60   10.80
 -15  -8  -6   25.60    9.60
  15  -8   6   20.20   12.40
  18  -9  -6  -12.20   15.50
  17  -9  -6   37.10   18.50
  16  -9  -6   37.60   20.90
  15  -9  -6   49.80   18.20
  14  -9  -6   13.40   15.90
  13  -9  -6  273.17   29.40
  12  -9  -6  112.99   21.60
  11  -9  -6  108.39   19.40
  10  -9  -6  312.67   27.20
   9  -9  -6  127.79   18.90
   8  -9  -6   75.79   14.80
   7  -9  -6  232.98   20.30
   6  -9  -6  570.54   29.10
   5  -9  -6  325.47   21.20
   5   9  -6  307.17   11.00
   5   9  -6  321.67   10.40
   4  -9  -6  397.86   22.00
   4   9  -6  424.66   15.60
  -3  -9   6  574.64   19.60
   3  -9  -6  535.55   25.50
   3   9  -6  549.35   20.60
   2  -9  -6   22.70    7.00
  -2  -9   6   28.30    5.20
   2   9  -6   18.60    6.20
  -1  -9   6  463.95   18.80
   1  -9  -6  461.55   21.50
   1   9  -6  431.56   19.60
   0  -9   6 1696.83   53.59
   0  -9  -6 1713.03   55.49
   0   9  -6 1626.84   54.09
   1  -9   6  216.98   13.20
  -1  -9  -6  197.58   13.00
   2  -9   6    7.00    6.10
  -2  -9  -6   10.70    5.40
   3  -9   6  450.45   21.90
  -3  -9  -6  444.26   19.90
  -4  -9  -6   36.60    7.10
   4  -9   6   41.90    9.00
  -5  -9  -6   92.99    9.50
   5  -9   6   95.89   14.10
   6  -9   6  460.55   25.10
  -6  -9  -6  466.75   20.70
  -7  -9  -6  100.19   10.30
   7  -9   6  122.29   15.50
  -8  -9  -6    9.60    6.00
   8  -9   6   13.30    9.80
   9  -9   6  251.47   21.30
  -9  -9  -6  286.87   16.50
 -10  -9  -6   97.79   11.50
  10  -9   6   90.49   15.90
  11  -9   6   64.69   14.60
 -11  -9  -6   79.79   11.30
 -12  -9  -6  105.59   12.50
 -13  -9  -6   71.69   11.80
  13  -9   6   68.89   15.30
  14  -9   6    7.70   11.50
 -14  -9  -6   -4.60    7.50
  15  -9   6    9.60   11.70
 -15  -9  -6   21.70    8.80
  18 -10  -6    5.30   16.90
  17 -10  -6   16.90   15.70
  16 -10  -6   -5.10   16.30
  15 -10  -6   -5.80   15.00
  14 -10  -6   96.19   21.10
  13 -10  -6   17.40   14.90
  12 -10  -6  194.88   24.50
  11 -10  -6  116.89   20.90
  10 -10  -6  130.29   19.90
   9 -10  -6   -0.30   11.70
   8 -10  -6  470.45   29.60
   7 -10  -6   46.00   13.80
   6 -10  -6   53.99   14.80
   5 -10  -6  242.08   19.40
   5  10  -6  240.18    8.60
   5  10  -6  241.78    9.00
  -4 -10   6  318.67   12.30
   4 -10  -6  339.17   21.30
   4  10  -6  299.97   12.90
  -3 -10   6   40.50    5.80
   3 -10  -6   32.20    9.60
   3  10  -6   41.30    6.40
   2 -10  -6 1271.97   46.70
  -2 -10   6 1292.17   41.60
   2  10  -6 1328.77   42.80
  -1 -10   6   88.69    8.70
   1 -10  -6   87.99   11.40
   1  10  -6  102.79   10.80
   0 -10   6    5.80    5.30
   0 -10  -6   -1.20    5.40
   0  10  -6   -3.80    6.10
  -1 -10  -6  142.19   11.70
   1 -10   6  126.29   11.40
   2 -10   6  696.43   29.00
  -2 -10  -6  704.73   27.90
  -3 -10  -6    8.60    5.50
   3 -10   6    9.20    7.70
  -4 -10  -6  341.47   17.00
   4 -10   6  329.07   20.50
   5 -10   6   50.89   11.40
  -5 -10  -6   49.70    8.50
  -6 -10  -6   31.50    7.40
   6 -10   6   29.30   10.70
  -7 -10  -6   88.49   10.20
   7 -10   6  100.79   15.80
  -8 -10  -6  357.06   18.50
   8 -10   6  343.37   24.00
  -9 -10  -6   13.00    6.90
   9 -10   6   11.70    9.90
 -10 -10  -6  118.89   12.70
  10 -10   6  106.99   16.90
 -11 -10  -6   26.80    8.20
  11 -10   6   18.60   12.80
  12 -10   6   46.80   14.50
 -12 -10  -6   35.80    9.50
 -13 -10  -6    0.90    8.30
  13 -10   6    4.80   12.00
  14 -10   6   62.69   15.70
 -14 -10  -6   60.59   10.80
  17 -11  -6  -10.00   14.50
  16 -11  -6  108.99   23.40
  15 -11  -6  -13.80   12.80
  14 -11  -6   15.10   16.00
  13 -11  -6   26.00   16.00
  12 -11  -6  134.79   22.40
  11 -11  -6   36.90   16.90
  10 -11  -6  499.65   33.80
   9 -11  -6   32.50   15.90
   8 -11  -6   -3.50   10.50
   7 -11  -6   22.40   12.70
   6 -11  -6  595.24   31.90
   5 -11  -6  138.79   20.90
   5  11  -6  117.09    6.00
  -4 -11   6  569.94   19.60
   4 -11  -6  571.84   29.50
   4  11  -6  561.94   20.00
  -3 -11   6   25.30    5.30
   3 -11  -6   13.30    8.50
   3  11  -6   22.10    5.50
  -2 -11   6   13.80    5.40
   2 -11  -6   23.00    8.30
   2  11  -6   11.80    6.70
  -1 -11   6   12.20    5.90
   1 -11  -6    6.10    7.30
   1  11  -6   14.80    6.70
   0 -11   6 1432.56   48.40
   0 -11  -6 1435.26   50.09
  -1 -11  -6  137.29   13.00
   1 -11   6  122.49   12.60
  -2 -11  -6   95.39   11.50
   2 -11   6  104.89   13.10
  -3 -11  -6   11.60    5.90
   3 -11   6   -1.50    7.80
   4 -11   6  166.48   20.20
  -4 -11  -6  119.59   11.10
  -5 -11  -6   71.39    9.70
   5 -11   6   55.79   12.50
  -6 -11  -6  570.24   24.80
   6 -11   6  612.74   31.00
  -7 -11  -6   71.89   10.20
   7 -11   6   68.99   13.90
  -8 -11  -6   35.30    8.20
   8 -11   6   34.90   12.20
   9 -11   6   -4.80    9.80
  10 -11   6   86.29   17.10
 -10 -11  -6  107.59   11.60
  11 -11   6    3.10   20.10
 -11 -11  -6   11.20    7.70
  12 -11   6  105.89   18.70
 -12 -11  -6  116.29   14.10
  13 -11   6    1.90   11.90
 -13 -11  -6    2.40    7.40
 -14 -11  -6   14.80    8.90
  14 -11   6   40.00   15.70
  17 -12  -6   -5.40   17.20
  16 -12  -6    6.10   15.00
  15 -12  -6   32.40   17.30
  14 -12  -6   53.19   17.30
  13 -12  -6   75.89   20.30
  12 -12  -6   82.29   20.90
  11 -12  -6   13.50   12.70
  10 -12  -6   36.60   16.50
   9 -12  -6  216.58   26.00
   8 -12  -6  370.26   28.50
   7 -12  -6  308.97   25.40
   6 -12  -6   -2.10   10.20
   5 -12  -6   26.30   12.20
   5  12  -6   32.70    3.90
   4 -12  -6   54.09   13.00
  -4 -12   6   76.29    6.90
   4  12  -6   79.19    6.60
  -3 -12   6  329.37   15.00
   3  12  -6  304.87   14.70
  -2 -12   6  716.43   27.00
   2 -12  -6  720.63   32.70
   2  12  -6  678.73   26.80
   1 -12  -6  177.98   16.10
  -1 -12   6  168.48   13.10
   1  12  -6  192.58   13.90
   0 -12  -6   13.20    8.20
   0 -12   6   10.30    6.90
   1 -12   6   71.89   11.40
  -1 -12  -6   79.89   11.80
   2 -12   6  294.17   20.00
  -2 -12  -6  327.97   18.50
   3 -12   6  289.87   20.20
  -3 -12  -6  317.57   17.80
   4 -12   6  183.88   17.80
  -4 -12  -6  204.58   14.80
  -5 -12  -6   38.80    8.40
   5 -12   6   31.20   11.90
  -6 -12  -6    3.00    6.70
   6 -12   6   15.70   11.00
  -7 -12  -6   76.49   10.50
   7 -12   6  106.49   17.10
   8 -12   6  186.08   20.20
  -8 -12  -6  190.28   14.40
   9 -12   6  102.89   17.70
  -9 -12  -6   76.19   11.20
  10 -12   6   63.69   16.10
 -10 -12  -6   81.69   11.70
 -11 -12  -6    3.70    7.50
  11 -12   6   -8.00   11.60
  12 -12   6   20.50   14.40
 -12 -12  -6   22.80    8.80
 -13 -12  -6   49.20   10.10
  13 -12   6   21.50   14.80
  16 -13  -6    4.70   15.70
  15 -13  -6   21.30   15.30
  14 -13  -6    0.80   13.80
  13 -13  -6   32.80   16.60
  12 -13  -6  -10.10   12.70
  11 -13  -6  134.29   23.20
  10 -13  -6   32.30   16.80
   9 -13  -6  135.89   21.50
   8 -13  -6   50.29   16.10
   7 -13  -6  207.78   24.20
   6 -13  -6   29.70   13.00
  -5 -13   6  384.56   14.10
   5 -13  -6  402.56   27.20
   5  13  -6  400.66   14.00
   4 -13  -6   14.70   11.80
   4  13  -6   40.10    5.20
  -3 -13   6   60.49    8.20
   3 -13  -6   27.90   11.60
  -2 -13   6   86.39   10.30
   2 -13  -6   65.19   13.60
   2  13  -6   89.59    9.70
  -1 -13   6  376.96   19.80
   0 -13  -6  293.67   19.70
   0 -13   6  298.67   19.00
   1 -13   6  385.26   22.40
  -1 -13  -6  368.46   22.40
   2 -13   6   13.10    9.50
  -2 -13  -6   10.00    7.70
  -3 -13  -6   62.09   10.80
   3 -13   6   59.19   11.90
   4 -13   6   -0.30    9.00
  -4 -13  -6    3.90    6.80
  -5 -13  -6  278.17   17.20
   5 -13   6  241.38   21.30
  -6 -13  -6  116.79   12.50
   6 -13   6  106.79   16.70
  -7 -13  -6  117.79   12.90
   7 -13   6   91.59   16.50
  -8 -13  -6   21.00    8.70
   8 -13   6   19.70   13.30
   9 -13   6   83.09   16.70
  -9 -13  -6   71.79   10.90
  10 -13   6    3.50   12.40
 -10 -13  -6   11.00    7.30
 -11 -13  -6   98.09   12.50
  11 -13   6   84.59   18.60
 -12 -13  -6   35.90    9.70
  12 -13   6    8.70   13.60
  15 -14  -6   33.20   17.40
  14 -14  -6   -7.70   14.30
  13 -14  -6   70.79   21.20
  12 -14  -6    3.70   16.10
  11 -14  -6   42.30   19.20
  10 -14  -6   43.30   18.10
   9 -14  -6  166.68   23.40
   8 -14  -6   17.20   13.00
   7 -14  -6  215.28   24.80
   6 -14  -6   87.59   17.30
  -5 -14   6   10.40    3.90
   5 -14  -6   23.90   13.30
   5  14  -6   17.60    3.60
  -4 -14   6  135.29   10.10
   4 -14  -6  161.38   19.40
   4  14  -6  134.79    8.20
   3 -14  -6  401.06   27.20
  -3 -14   6  365.36   18.00
   3  14  -6  386.06   16.50
  -2 -14   6   29.40    8.00
   2 -14  -6   33.80   11.80
   2  14  -6   40.90    6.80
  -1 -14   6  140.09   14.10
   1 -14  -6  177.58   18.10
   0 -14  -6  194.78   17.80
   0 -14   6  181.98   15.70
  -1 -14  -6   66.09   12.30
   1 -14   6   67.89   12.80
   2 -14   6   -5.40   10.10
  -3 -14  -6  309.27   31.90
   3 -14   6  270.27   20.90
   4 -14   6    6.60   10.30
   5 -14   6   39.30   13.00
   6 -14   6   83.49   17.20
   7 -14   6   48.20   14.40
  -7 -14  -6   64.29   10.50
   8 -14   6    7.50   11.60
  -8 -14  -6    5.50    7.30
  -9 -14  -6   92.29   11.80
   9 -14   6  100.69   29.30
  10 -14   6   17.30   13.00
 -10 -14  -6   34.30    8.50
  11 -14   6    7.30   12.80
 -11 -14  -6   44.50   10.00
  14 -15  -6   72.39   21.70
  13 -15  -6  -17.20   12.10
  12 -15  -6    9.80   15.90
  11 -15  -6   31.70   17.50
  10 -15  -6   45.40   17.80
   9 -15  -6   14.00   15.90
   8 -15  -6  162.78   23.10
   7 -15  -6   -3.50   12.50
   6 -15  -6   23.90   14.30
   5 -15  -6   82.19   17.50
  -5 -15   6   71.69    6.30
   5  15  -6   81.59    6.20
  -4 -15   6   80.99    8.80
   4 -15  -6  115.19   18.20
   4  15  -6  105.59    7.60
  -3 -15   6   -4.30    5.80
   3 -15  -6   11.30   11.20
   3  15  -6   16.70    4.60
   2 -15  -6  423.96   26.60
  -2 -15   6  371.96   20.40
   1 -15  -6   94.59   16.50
  -1 -15   6   82.69   12.50
   0 -15  -6    9.40    9.80
   0 -15   6   10.60    8.80
   1 -15   6  102.99   14.50
  -1 -15  -6  106.59   15.40
  -2 -15  -6  159.58   17.30
   2 -15   6  171.08   18.40
  -3 -15  -6   12.20    8.60
   3 -15   6   -0.70   10.10
   4 -15   6  126.29   17.90
  -4 -15  -6  154.28   16.20
  -5 -15  -6   76.69   12.30
   5 -15   6   42.90   13.90
  -6 -15  -6    8.30    8.20
   6 -15   6   -4.50   10.90
   7 -15   6   14.80   13.20
  -7 -15  -6   29.90    9.30
  -8 -15  -6  161.98   14.10
   8 -15   6  109.29   24.70
   9 -15   6  -11.90   10.80
  -9 -15  -6   18.80    7.00
  10 -15   6    5.60   12.50
 -10 -15  -6   41.70    9.90
  13 -16  -6    7.10   15.70
  12 -16  -6    4.90   16.70
  11 -16  -6  -12.40   14.90
  10 -16  -6   86.29   20.00
   9 -16  -6    8.80   15.70
   8 -16  -6    5.40   14.80
   7 -16  -6    0.80   13.60
   6 -16  -6  171.58   23.20
   5 -16  -6   32.50   14.30
  -5 -16   6   10.20    4.20
   5  16  -6   26.70    4.10
   4 -16  -6  214.38   21.80
  -4 -16   6  164.58   11.50
  -3 -16   6   19.70    7.50
   3 -16  -6   15.70   12.50
   3  16  -6   24.40    4.90
  -2 -16   6   24.40    8.80
   2 -16  -6   15.10   12.50
   1 -16  -6   -0.50   11.10
  -1 -16   6   -5.80    7.90
   0 -16   6  242.48   18.40
   0 -16  -6  267.37   22.50
  -1 -16  -6   38.60   11.50
   1 -16   6    6.70    9.90
  -2 -16  -6   49.40   11.90
   2 -16   6   27.40   11.80
   3 -16   6   -1.70   10.10
  -3 -16  -6   40.80   11.70
  -4 -16  -6   74.09   13.00
   4 -16   6   35.30   13.00
  -5 -16  -6   18.20    9.60
   5 -16   6   21.60   11.80
  -6 -16  -6  221.98   18.70
   6 -16   6  191.48   22.90
   7 -16   6    2.30   11.60
  -7 -16  -6   22.80    8.40
  -8 -16  -6   33.80    8.80
   8 -16   6   -3.50   11.00
   9 -16   6    5.90   12.40
  -9 -16  -6   25.30    8.70
  12 -17  -6   10.40   17.80
  11 -17  -6  -14.10   14.80
  10 -17  -6    6.00   15.10
   9 -17  -6   49.50   18.20
   7 -17  -6   44.00   17.10
   6 -17  -6   11.50   13.60
   5 -17  -6    9.40   12.20
  -5 -17   6    2.40    5.20
   5  17  -6   12.40    4.30
   4 -17  -6   52.69   16.20
   4  17  -6   52.09    6.40
  -3 -17   6   75.29   10.20
   3 -17  -6   72.09   16.20
  -2 -17   6  161.18   15.10
   2 -17  -6  172.18   20.80
  -1 -17   6   30.90   10.10
   1 -17  -6   13.30   11.20
   0 -17  -6   -3.30   10.10
   0 -17   6    0.00   10.40
   1 -17   6   -7.10    9.10
  -1 -17  -6   -2.10    8.80
  -2 -17  -6   66.29   13.60
   2 -17   6   58.09   13.50
  -3 -17  -6  122.99   16.60
   3 -17   6  102.69   17.30
  -4 -17  -6   79.19   13.40
   4 -17   6   77.19   15.90
   5 -17   6   -3.80   10.90
  -6 -17  -6   40.90    9.00
   6 -17   6    5.20   11.80
  -7 -17  -6   48.10   10.80
   7 -17   6   32.50   13.30
   8 -17   6   66.89   17.50
  -8 -17  -6   91.79   12.70
  10 -18  -6    9.80   16.80
   9 -18  -6   23.20   17.10
   8 -18  -6   15.60   15.20
   7 -18  -6   37.70   16.80
   6 -18  -6   60.09   18.30
   5 -18  -6  133.69   22.00
  -4 -18   6   10.70    6.50
   4 -18  -6   -6.40   12.40
   3 -18  -6    7.70   12.70
  -3 -18   6   25.30    8.20
  -2 -18   6    8.40    8.40
   2 -18  -6   13.30   12.50
  -1 -18   6   60.79   12.50
   1 -18  -6   81.79   15.30
   0 -18   6   70.09   13.10
   0 -18  -6   81.09   16.10
  -1 -18  -6  112.99   17.00
   1 -18   6   69.89   14.10
   2 -18   6  -14.80    9.40
  -2 -18  -6   16.50   10.30
   3 -18   6    9.50   10.10
  -3 -18  -6   31.60   11.30
   4 -18   6   -6.20   10.00
   5 -18   6  100.49   17.70
  -5 -18  -6  165.68   16.50
   6 -18   6   41.70   14.20
  -6 -18  -6   70.59   11.80
   8 -19  -6   -2.30   15.00
   7 -19  -6   69.09   19.20
   6 -19  -6   33.20   17.50
  -4 -19   6   12.20    6.30
   4 -19  -6   -0.60   14.20
   3 -19  -6   88.59   18.10
  -3 -19   6   86.39   11.50
  -2 -19   6    3.00    8.30
   2 -19  -6   -5.10   11.90
   1 -19  -6   49.70   13.40
  -1 -19   6   42.00   11.10
   0 -19   6   29.60   10.20
   0 -19  -6   38.10   13.10
  -1 -19  -6   28.40   12.10
   1 -19   6   24.20   10.50
  -2 -19  -6    6.50   10.30
   2 -19   6   -6.80    9.80
   3 -19   6   92.29   16.30
  -3 -19  -6  176.68   18.30
   4 -19   6   -0.40   10.20
  -4 -19  -6   33.60   11.50
   5 -20  -6   29.20   16.30
   4 -20  -6   -5.80   13.20
  -3 -20   6    8.40    7.10
   2 -20  -6   47.70   14.90
  -2 -20   6   62.19   11.50
  -1 -20   6   12.80    9.70
   1 -20  -6   17.50   12.60
   0 -20   6    1.00    9.20
   0 -20  -6   10.40   11.40
   1 -20   6   46.00   12.30
  -1 -20  -6   54.29   13.50
  20   0  -7   -3.40    8.80
  19   0  -7   -9.30    8.50
  18   0  -7    5.20    9.00
  17   0  -7   22.80   10.10
  16   0  -7    1.70    8.00
  15   0  -7  -11.20    7.90
  14   0  -7   -1.70    7.90
  13   0  -7   45.40   10.70
  12   0  -7   -3.70    7.30
  11   0  -7  133.59   13.60
 -10   0   7   -1.70    3.40
  10   0  -7   -3.70    6.60
  -9   0   7  108.69    8.80
   9   0  -7  121.79   13.10
  -8   0   7   -0.10    3.60
   8   0  -7   -2.00    7.60
   7   0  -7  175.28   13.60
  -7   0   7  204.98   10.50
  -6   0   7    8.00    3.60
   6   0  -7   -0.70    4.90
  -5   0   7  821.72   27.30
   5   0  -7  824.32   28.30
   4   0  -7   -0.40    3.20
  -4   0   7    1.30    2.70
   3   0  -7 1465.75   45.40
  -3   0   7 1488.35   45.20
   2   0  -7   -1.80    2.60
  -2   0   7    1.40    2.50
   1   0  -7  302.17   13.00
  -1   0   7  294.67   12.60
   0   0  -7   -1.00    2.70
  -1   0  -7  364.16   15.30
  -1   0  -7  349.57   15.60
  -2   0  -7    1.90    3.70
  -2   0  -7   -0.30    4.20
  -3   0  -7 1612.74   51.29
  -5   0  -7   51.39   37.60
   6   0   7    0.90    4.20
   7   0   7    8.40    6.20
   9   0   7  615.04   27.70
  10   0   7  -12.30    6.20
  11   0   7   -5.30    7.40
  12   0   7    3.00    6.80
  13   0   7   52.69   11.80
  14   0   7   -0.30    8.60
  16   0   7    1.80    8.70
  20  -1  -7   -1.30    8.80
  20   1  -7  -20.10    7.70
  19  -1  -7   -8.50    8.80
  19   1  -7   -1.10    8.20
  18  -1  -7    2.20    9.40
  18   1  -7    0.60    7.30
  17  -1  -7    9.70    9.20
  17   1  -7   10.70    8.40
  16  -1  -7   -3.00    8.90
  16   1  -7    1.20    7.60
  15   1  -7   -2.00    7.40
  14  -1  -7    3.10    9.20
  14   1  -7   -6.70    7.30
  13  -1  -7   25.50   10.00
  13   1  -7   28.50    8.50
  12  -1  -7   15.10    9.50
  12   1  -7   12.70    7.60
 -11  -1   7  184.18   11.60
  11  -1  -7  173.98   15.80
  11   1  -7  182.58   14.40
 -10  -1   7   -1.10    3.50
  10  -1  -7    5.20    8.10
  10   1  -7    8.00    6.50
   9  -1  -7  136.89   14.60
   9   1  -7  111.49   11.90
  -9   1   7  114.09    9.30
   8  -1  -7   -5.60    7.40
  -8  -1   7    4.30    3.50
   8   1  -7    0.20    6.60
  -8   1   7    1.50    4.10
   7  -1  -7   17.80    7.80
  -7  -1   7   42.00    5.40
   7   1  -7   39.20    7.90
  -7   1   7   48.40    6.70
  -6  -1   7   44.40    5.40
   6  -1  -7   36.10    7.50
   6   1  -7   34.20    7.60
  -5  -1   7 1633.04   48.50
   5  -1  -7 1587.74   50.69
  -5   1   7 1601.24   49.50
  -4  -1   7   64.89    5.30
   4  -1  -7   74.69    6.90
  -4   1   7   61.99    5.90
  -3  -1   7  327.07   13.10
   3  -1  -7  326.37   13.90
  -3   1   7  335.37   13.80
   3   1  -7  333.17   13.50
  -2  -1   7   40.80    5.10
   2  -1  -7   47.40    5.90
   2   1  -7   34.90    4.60
  -2   1   7   45.80    5.50
   1  -1  -7   19.60    3.90
   1   1  -7   21.60    4.10
  -1   1   7   27.50    5.80
   0  -1  -7   38.40    5.50
   0   1  -7   61.09    5.80
   0   1  -7   48.00    5.80
   0   1   7   45.90    5.70
  -1  -1  -7 1225.98   39.60
  -1   1  -7 1199.78   39.70
  -1   1  -7 1255.07   39.70
  -2  -1  -7    8.10    4.30
  -2  -1  -7   18.70    4.90
  -2   1  -7   15.30    5.20
  -2   1  -7   20.20    5.30
  -3  -1  -7  467.85   19.60
   4  -1   7   25.60    5.90
  -4  -1  -7   25.50    5.90
  -5  -1  -7  384.46   18.10
   5  -1   7  374.96   18.30
   6  -1   7    7.50    5.90
   7  -1   7  130.49   11.70
   8  -1   7   21.40    7.10
   9  -1   7   32.40    8.60
  10  -1   7   42.50    9.90
  11  -1   7  209.68   17.00
  12  -1   7   10.30    9.00
  13  -1   7    1.00    8.00
  14  -1   7   -4.00    7.20
  15  -1   7    1.40    8.70
  16  -1   7   -5.70    9.40
  20  -2  -7    2.50    9.50
  20   2  -7  -13.50    7.50
  19  -2  -7  -17.60    7.90
  19   2  -7   -1.80    7.90
  18  -2  -7   -2.40    9.30
  18   2  -7   -7.20    7.20
  17  -2  -7   -4.30    9.50
  17   2  -7    4.70    7.70
  16  -2  -7   -3.90    9.50
  16   2  -7   -7.10    7.10
  15  -2  -7   -4.90    9.70
  15   2  -7   10.40    7.40
  14  -2  -7  -13.90   10.70
  14   2  -7   -4.40    6.80
  13  -2  -7   32.90   11.60
  13   2  -7   47.50    8.80
  12  -2  -7   -9.80    9.00
 -12  -2   7   10.30    4.20
  12   2  -7   -3.60    6.10
 -11  -2   7  117.99    8.60
  11  -2  -7  154.78   17.10
  11   2  -7  116.09   11.40
  10  -2  -7    9.10    8.70
 -10  -2   7    7.60    3.50
  10   2  -7    5.30    6.10
   9  -2  -7  174.58   16.20
  -9  -2   7  167.88    9.30
   9   2  -7  195.78   12.70
   8  -2  -7   -5.20    7.90
  -8  -2   7    1.80    3.00
  -8   2   7    9.30    4.60
  -7  -2   7   79.99    6.10
   7  -2  -7  102.89   12.50
  -7   2   7   87.19    9.20
   7   2  -7   69.59    8.80
  -6  -2   7    4.10    2.80
   6  -2  -7    0.20    6.10
   6   2  -7   -5.20    4.00
  -6   2   7    2.10    4.00
   5  -2  -7  703.53   26.30
  -5  -2   7  725.33   23.30
   5   2  -7  706.83   24.00
  -5   2   7  687.83   25.10
   4  -2  -7   63.39    6.70
  -4  -2   7   64.49    5.20
   4   2  -7   62.69    5.60
  -4   2   7   68.19    6.50
  -3  -2   7 1231.18   37.20
   3  -2  -7 1232.58   39.30
   3   2  -7 1161.58   37.40
  -3   2   7 1213.38   38.80
   2  -2  -7  116.49    8.10
   2   2  -7  101.39    6.80
  -2   2   7  126.39    7.60
   1  -2  -7   15.00    4.40
   1   2  -7   16.10    4.20
  -1   2   7   14.50    4.00
   1   2  -7   12.30    3.60
   0  -2  -7   20.50    4.70
   0   2  -7   27.40    4.90
   0   2  -7   24.90    5.10
   0   2   7   17.80    4.20
  -1  -2  -7  484.55   19.80
  -1   2  -7  528.55   20.50
   1   2   7  511.15   19.80
  -1   2  -7  528.85   20.00
  -2  -2  -7  205.78   11.60
  -2   2  -7  214.38   12.40
   3  -2   7  948.01   33.60
  -3  -2  -7  968.60   33.10
  -4  -2  -7    6.40    4.90
   4  -2   7    9.00    5.50
   5  -2   7   51.19    7.80
  -5  -2  -7   51.99    7.60
   6  -2   7   37.10    7.50
  -6  -2  -7   37.70    7.20
   7  -2   7    1.80    5.80
  -7  -2  -7    3.80    5.70
  -8  -2  -7  140.59   12.30
   8  -2   7  143.59   13.50
  -9  -2  -7  163.68   13.50
   9  -2   7  140.79   14.20
  10  -2   7   32.90   10.00
  11  -2   7   18.50    9.20
  12  -2   7   33.10   10.40
  13  -2   7    8.40    9.10
  14  -2   7   18.10    9.50
  15  -2   7    4.60    9.20
  16  -2   7   46.30   12.30
 -16  -2  -7   17.70   10.90
  20  -3  -7  -23.50    9.80
  20   3  -7    4.20    8.00
  19  -3  -7    6.50    9.40
  19   3  -7   -6.10    7.10
  18  -3  -7   -3.90   10.70
  18   3  -7    3.80    7.70
  17  -3  -7   -3.90   10.20
  17   3  -7   13.30    8.00
  16  -3  -7    0.00   10.30
  16   3  -7    4.70    6.90
  15  -3  -7    7.60   11.40
  15   3  -7   -7.00    5.80
  14  -3  -7   -4.00   10.70
  14   3  -7   -1.90    6.30
 -13  -3   7   28.60    6.00
  13  -3  -7   30.60   12.70
  13   3  -7   23.70    7.20
  12  -3  -7    8.40   10.60
 -12  -3   7   12.80    3.80
  12   3  -7    8.00    6.10
  11  -3  -7  144.79   17.10
 -11  -3   7  129.29    8.40
  11   3  -7  122.19   10.30
 -10  -3   7    2.20    2.80
  10  -3  -7  -12.50    7.60
  10   3  -7    4.30    5.20
   9  -3  -7    5.00    9.60
  -9  -3   7   16.30    3.60
   9   3  -7   13.40    5.40
   8  -3  -7    7.20    7.90
  -8  -3   7    7.30    3.10
   8   3  -7    1.30    5.30
   7  -3  -7   40.90   10.30
  -7  -3   7   39.20    4.50
  -7   3   7   50.59    8.00
   7   3  -7   36.80    6.50
  -6  -3   7   21.50    3.60
   6  -3  -7   20.80    8.00
   6   3  -7   27.60    5.30
  -6   3   7   20.50    5.30
  -5  -3   7  878.91   28.00
   5  -3  -7  936.41   33.00
   5   3  -7  914.71   29.00
  -5   3   7  872.51   31.40
   4  -3  -7   70.99    8.50
  -4  -3   7   54.49    4.90
   4   3  -7   59.09    5.70
  -4   3   7   64.09    6.40
   3  -3  -7 1152.08   38.50
   3   3  -7 1192.08   36.30
   2  -3  -7    0.70    3.70
   2   3  -7    2.90    3.10
  -2   3   7   -1.90    2.80
   2   3  -7   -1.70    2.70
   1  -3  -7   58.29    6.90
  -1   3   7   59.49    6.00
   1   3  -7   63.69    6.20
   1   3  -7   57.79    5.90
   0  -3  -7   41.20    6.00
   0   3  -7   33.50    5.80
   0   3  -7   46.30    6.30
   0   3   7   44.40    6.10
   1  -3   7  336.47   15.60
  -1  -3  -7  338.07   15.50
  -1   3  -7  363.36   16.10
   1   3   7  356.26   15.20
  -2  -3  -7   66.69    7.00
   2  -3   7   60.39    7.80
  -2   3  -7   78.09    9.00
   2   3   7   54.49    6.80
  -3  -3  -7  639.84   24.30
   3  -3   7  642.14   24.90
   4  -3   7   44.40    7.60
  -4  -3  -7   36.20    6.70
  -5  -3  -7  216.38   12.80
   5  -3   7  221.58   14.20
  -6  -3  -7  117.39   10.20
   6  -3   7  101.29   10.80
  -7  -3  -7    6.10    5.30
   7  -3   7    7.50    6.80
   8  -3   7   22.00    7.70
  -8  -3  -7   26.30    7.10
   9  -3   7  133.09   14.10
  -9  -3  -7  138.39   12.50
 -10  -3  -7   42.60    9.70
  10  -3   7   49.70   11.00
  11  -3   7   39.90   11.10
 -11  -3  -7   49.60   10.40
  12  -3   7   46.90   11.80
 -12  -3  -7   39.40   10.30
  13  -3   7    5.90    9.50
 -13  -3  -7   10.00    8.20
  14  -3   7   37.20   18.60
 -14  -3  -7   26.80    9.50
  15  -3   7    8.60    9.50
 -15  -3  -7   18.60    9.60
  16  -3   7   18.00   11.20
 -16  -3  -7    9.20    9.50
  20  -4  -7  -19.70   10.30
  20   4  -7   -8.00    6.80
  19  -4  -7    4.60   11.40
  19   4  -7    8.00    7.60
  18  -4  -7  -15.90    9.90
  18   4  -7    1.10    6.20
  17  -4  -7   -3.00   10.90
  17   4  -7    3.30    6.80
  16  -4  -7    4.50   11.30
  16   4  -7    0.60    6.50
 -15  -4   7   10.70    5.40
  15  -4  -7   -2.10   11.40
  15   4  -7    1.60    6.20
  14  -4  -7    3.60   12.70
 -14  -4   7   18.20    4.30
  14   4  -7    7.70    6.20
  13  -4  -7   29.10   12.80
 -13  -4   7   50.79    6.60
  13   4  -7   49.70    7.90
  12  -4  -7   20.50   11.90
 -12  -4   7    8.90    3.20
  12   4  -7    6.90    5.20
  11  -4  -7  119.89   17.40
 -11  -4   7  125.69    7.50
  10  -4  -7   20.80   10.20
 -10  -4   7   18.40    3.50
  10   4  -7   11.10    5.20
  -9  -4   7    5.90    2.70
   9  -4  -7    6.30    9.10
   9   4  -7    6.10    4.80
  -8  -4   7   19.40    3.20
   8  -4  -7   28.90   10.50
   8   4  -7   22.60    5.40
   7  -4  -7   19.20    9.30
  -7  -4   7   25.10    3.50
   7   4  -7   25.50    5.10
   6  -4  -7   -0.20    6.00
  -6  -4   7    1.20    2.20
   6   4  -7    3.40    3.40
   5  -4  -7  588.14   24.70
  -5  -4   7  576.74   19.10
  -5   4   7  601.74   23.60
   5   4  -7  602.14   20.00
   4  -4  -7  103.69   10.00
  -4   4   7   97.59    8.30
   4   4  -7   88.69    6.00
   4   4  -7   89.79    6.10
   3  -4  -7  818.62   30.30
   3   4  -7  840.12   27.30
   3   4  -7  854.91   27.50
  -3   4   7  903.41   30.20
   2  -4  -7    2.50    4.70
  -2   4   7   11.90    4.70
   2   4  -7   10.60    3.90
   2   4  -7    9.70    4.20
   1  -4  -7  336.97   16.00
   1   4  -7  374.96   14.90
   1   4  -7  355.86   14.90
  -1   4   7  352.96   15.30
   0  -4  -7   84.59    8.40
   0  -4   7   98.59    8.30
   0   4   7   88.29    7.80
   0   4  -7   84.19    8.10
   1  -4   7  662.23   24.70
  -1  -4  -7  677.33   25.10
   1   4   7  665.43   24.50
  -1   4  -7  683.13   25.20
   2  -4   7   71.29    8.70
  -2  -4  -7   80.99    8.00
   2   4   7   78.29    9.30
  -2   4  -7   84.79    9.30
   3  -4   7  343.67   16.70
  -3  -4  -7  341.57   15.90
  -4  -4  -7   74.89    8.10
   4  -4   7   73.09    9.30
   5  -4   7  337.47   18.00
  -5  -4  -7  325.57   16.00
   6  -4   7   29.00    7.70
  -6  -4  -7   20.20    5.90
   7  -4   7  130.69   12.80
  -7  -4  -7  105.99   10.10
  -8  -4  -7   20.60    7.20
   8  -4   7   34.00    9.30
   9  -4   7   25.00    9.10
  -9  -4  -7   22.10    7.70
 -10  -4  -7   27.50    8.40
  10  -4   7   24.30    9.60
 -11  -4  -7  123.89   12.90
  11  -4   7   87.89   13.80
 -12  -4  -7   15.10    8.30
  12  -4   7    5.60    8.30
 -13  -4  -7    9.80    7.70
  13  -4   7   25.80   11.00
 -14  -4  -7   12.90    9.20
  14  -4   7   27.10   11.70
  15  -4   7   17.60    9.80
 -15  -4  -7   -4.00    8.30
  16  -4   7   -7.80    8.60
 -16  -4  -7    4.00    8.70
  20  -5  -7    6.60   13.30
  20   5  -7   -3.20    7.10
  19   5  -7    2.50    6.20
  18  -5  -7   -9.50   11.90
  18   5  -7   -0.80    5.90
  17  -5  -7   24.10   14.10
  17   5  -7    9.10    6.40
 -16  -5   7    5.50    4.30
  16  -5  -7   -1.10   11.90
  16   5  -7    0.00    5.70
  15  -5  -7    7.90   13.30
 -15  -5   7    3.80    3.50
  15   5  -7    1.30    5.10
  14  -5  -7    6.80   13.20
  14   5  -7    2.60    5.20
  13  -5  -7   37.40   14.80
 -13  -5   7   61.99    5.70
  13   5  -7   53.09    6.90
  12  -5  -7   21.80   13.40
 -12  -5   7   25.40    4.30
  12   5  -7   29.30    5.50
 -11  -5   7  138.39    7.20
  11  -5  -7  131.19   18.00
  11   5  -7  154.18    8.70
 -10  -5   7   13.10    2.60
  10  -5  -7   16.40   11.20
  10   5  -7    7.80    3.90
   9  -5  -7   80.39   14.20
  -9  -5   7   75.59    4.50
   9   5  -7   80.69    6.50
  -8  -5   7   -1.10    1.70
   8  -5  -7   -0.40    8.50
   8   5  -7    6.50    3.70
  -7  -5   7   64.29    4.00
   7  -5  -7   55.69   11.10
   7   5  -7   71.89    6.40
   6  -5  -7  175.08   14.20
   6   5  -7  207.58    9.30
   5  -5  -7  232.58   15.30
   5   5  -7  222.58    9.30
   5   5  -7  217.08    9.20
   4  -5  -7   15.30    6.20
   4   5  -7   11.90    3.30
   4   5  -7   19.40    3.80
   3  -5  -7  906.01   32.50
   3   5  -7  916.41   28.60
  -3   5   7  855.41   31.50
   3   5  -7  918.01   28.90
   2  -5  -7    6.60    5.30
  -2   5   7   12.40    4.80
   2   5  -7    9.70    3.80
   2   5  -7   10.00    4.50
   1  -5  -7   -1.30    4.70
  -1   5   7    1.00    3.50
   1   5  -7   -2.20    4.00
   0  -5  -7   10.30    5.00
   0  -5   7   14.90    4.90
   0   5  -7   17.40    5.30
   0   5   7   18.80    5.10
   1  -5   7  130.49    9.70
  -1  -5  -7  128.19    9.90
  -1   5  -7  139.69   10.40
   1   5   7  119.59   10.00
  -2  -5  -7   -3.10    4.00
   2  -5   7    1.10    4.60
  -3  -5  -7  986.30   34.60
   3  -5   7 1028.70   36.10
   4  -5   7    5.50    5.50
  -4  -5  -7   18.30    5.50
  -5  -5  -7   22.60    5.60
   5  -5   7   26.80    7.90
  -6  -5  -7   13.10    5.50
   6  -5   7   25.60    8.10
   7  -5   7    5.80    6.30
  -7  -5  -7   10.20    5.60
  -8  -5  -7   -2.90    4.80
   8  -5   7   -2.90    6.90
  -9  -5  -7  300.27   17.30
   9  -5   7  310.27   20.60
  10  -5   7    8.70    8.50
 -10  -5  -7    1.90    6.30
  11  -5   7    1.40    8.80
 -11  -5  -7    9.50    7.20
  12  -5   7    6.00    9.30
 -12  -5  -7   -0.70    6.90
 -13  -5  -7   20.90    9.30
  13  -5   7   15.30   10.40
  14  -5   7   -2.30    8.30
 -14  -5  -7   -0.20    7.90
  15  -5   7   43.90   12.50
 -15  -5  -7   37.80   11.40
  19  -6  -7    5.70   12.80
  19   6  -7    6.40    5.70
  18  -6  -7  -19.00   11.80
  18   6  -7    4.20    5.50
  17  -6  -7  -15.80   12.80
 -17  -6   7   19.30    5.80
  17   6  -7    8.60    5.00
  16  -6  -7  -16.00   12.90
 -16  -6   7   12.40    4.00
  16   6  -7    0.00    4.30
 -15  -6   7    6.40    3.30
  15  -6  -7    7.60   13.40
  15   6  -7    5.10    3.80
  14  -6  -7   -2.00   13.40
 -14  -6   7    7.10    3.40
  14   6  -7   -0.10    4.20
 -13  -6   7   33.40    4.10
  13  -6  -7   15.10   14.30
  13   6  -7   39.40    5.30
  12  -6  -7   -4.90   11.50
 -12  -6   7    4.80    2.50
  12   6  -7    2.30    3.30
 -11  -6   7  209.58    8.20
  11  -6  -7  214.78   22.40
  11   6  -7  217.58    8.90
 -10  -6   7    0.10    1.40
  10  -6  -7   -8.90    9.50
  10   6  -7   -1.00    2.40
   9  -6  -7   13.00   10.00
   8  -6  -7  126.79   16.10
   8   6  -7   93.69    4.20
   7  -6  -7   17.70    9.30
   7   6  -7   19.90    2.60
   7   6  -7   23.20    3.50
   6  -6  -7   40.00    9.90
   6   6  -7   45.80    3.90
   6   6  -7   44.80    4.40
   5  -6  -7  309.57   18.00
   5   6  -7  334.37   12.10
   5   6  -7  337.37   12.10
   4  -6  -7   -8.70    4.60
   4   6  -7    0.30    3.00
   4   6  -7    2.00    2.60
   3  -6  -7  320.37   16.70
   3   6  -7  342.17   13.00
   3   6  -7  315.77   13.30
   2  -6  -7   14.80    6.00
   2   6  -7   21.30    5.00
  -1  -6   7  476.15   18.60
   1  -6  -7  506.05   21.10
   1   6  -7  485.45   20.80
   0  -6  -7   11.10    5.30
   0  -6   7   11.90    4.90
   0   6  -7    8.80    5.20
   1  -6   7  510.55   20.90
  -1  -6  -7  523.65   21.30
  -1   6  -7  503.45   21.30
   2  -6   7    9.90    5.50
  -2  -6  -7   15.90    5.10
  -3  -6  -7  214.78   12.60
   3  -6   7  217.58   13.80
  -4  -6  -7   -3.70    3.70
   4  -6   7    4.90    5.70
  -5  -6  -7  459.55   20.00
   5  -6   7  454.25   22.00
  -6  -6  -7   18.60    6.20
   6  -6   7   29.50   12.20
  -7  -6  -7   60.19    8.50
   7  -6   7   41.80    9.30
   8  -6   7    3.80    8.10
  -8  -6  -7    2.20    5.00
  -9  -6  -7   -7.20    5.30
   9  -6   7   -2.40    7.10
  10  -6   7   20.10    8.90
 -10  -6  -7   23.30    8.10
  11  -6   7  111.19   15.80
 -11  -6  -7  118.89   12.40
 -12  -6  -7   11.80    7.70
  12  -6   7   12.70   10.10
  13  -6   7   39.40   19.50
 -13  -6  -7   16.00    8.50
 -14  -6  -7   -5.40    7.20
  14  -6   7    2.60    9.80
  15  -6   7   12.70   10.60
 -15  -6  -7   13.20    9.30
  19  -7  -7    7.20   13.90
  18  -7  -7  -25.00   12.00
  17  -7  -7   -1.20   14.20
  17   7  -7    5.30    4.10
  16  -7  -7   -4.00   14.00
 -16  -7   7    5.30    3.10
  16   7  -7    4.80    4.40
 -15  -7   7    3.90    3.00
  15  -7  -7    6.80   15.30
  15   7  -7    1.90    3.40
  14  -7  -7   -7.60   13.70
 -14  -7   7    8.10    2.70
  14   7  -7   -0.30    2.70
  13  -7  -7   40.50   17.50
  12  -7  -7    5.50   13.70
  11  -7  -7   73.99   16.00
  10  -7  -7    6.90   11.40
   9  -7  -7  130.19   17.20
   8  -7  -7   25.60   10.70
   7  -7  -7  112.69   15.40
   6  -7  -7   87.79   13.00
   6   7  -7   81.59    4.70
   6   7  -7   79.59    4.80
   5  -7  -7  344.87   19.90
   5   7  -7  352.96   12.90
   5   7  -7  359.76   12.50
   4  -7  -7   35.00    8.70
   4   7  -7   33.10    4.80
   4   7  -7   37.30    4.20
   3  -7  -7  489.55   22.10
   3   7  -7  458.55   16.60
   3   7  -7  443.26   17.20
   2  -7  -7  138.69   11.10
   2   7  -7  143.19    9.50
  -1  -7   7    2.50    4.00
   1  -7  -7    6.20    5.60
   1   7  -7    5.80    4.90
   0  -7  -7   22.60    6.10
   0  -7   7   13.20    5.00
   0   7  -7   10.30    5.50
  -1  -7  -7   77.59    9.50
   1  -7   7   76.89    8.80
  -1   7  -7   82.49   11.10
   2  -7   7   44.40    7.60
  -2  -7  -7   32.30    6.80
  -3  -7  -7  741.43   27.60
   3  -7   7  708.23   28.70
   4  -7   7   76.59   10.20
  -4  -7  -7   76.59    9.20
   5  -7   7   34.70    8.00
  -5  -7  -7   31.00    6.60
  -6  -7  -7    5.20    5.20
   6  -7   7   16.30    8.10
   7  -7   7   -1.60    7.00
  -7  -7  -7    7.40    5.50
   8  -7   7   40.10   10.30
  -8  -7  -7   48.70    9.00
  -9  -7  -7   85.99   11.00
   9  -7   7   88.79   13.70
 -10  -7  -7   32.30    8.40
  10  -7   7   28.50   10.10
  11  -7   7   14.50    9.60
 -11  -7  -7   17.40    7.80
  12  -7   7    6.60    9.10
 -12  -7  -7    8.60    6.80
  13  -7   7    9.60    9.90
 -13  -7  -7    4.30    7.00
  14  -7   7   14.50   11.30
 -14  -7  -7   16.40    8.50
 -15  -7  -7   15.30    9.00
  15  -7   7   23.20   13.10
  19  -8  -7  -18.10   13.60
  18  -8  -7   18.70   16.50
  16  -8  -7   -4.70   12.40
  15  -8  -7    1.30   13.70
  14  -8  -7   -3.70   13.60
  13  -8  -7   -8.00   14.90
  12  -8  -7    3.50   14.00
  11  -8  -7  134.49   21.50
  10  -8  -7   16.70   12.70
   9  -8  -7    3.30    9.70
   8  -8  -7    6.10    9.70
   7  -8  -7   -0.80    8.20
   6  -8  -7   39.70    9.90
   5  -8  -7  469.75   24.60
   5   8  -7  489.05   16.70
   5   8  -7  481.55   15.80
   4  -8  -7    3.00    6.10
   4   8  -7    7.40    4.10
   4   8  -7   10.40    3.20
   3  -8  -7  253.87   16.00
   3   8  -7  240.18   12.10
  -2  -8   7   11.00    3.90
   2  -8  -7   13.70    6.00
   2   8  -7   -0.30    4.40
   1  -8  -7    0.80    5.30
  -1  -8   7   11.90    4.70
   1   8  -7    0.50    4.80
   0  -8  -7  266.87   15.20
   0  -8   7  246.98   13.80
   0   8  -7  273.97   14.80
  -1  -8  -7  285.07   15.40
   1  -8   7  266.47   15.00
  -2  -8  -7    5.70    4.80
   2  -8   7    3.90    5.20
   3  -8   7  185.78   13.60
  -3  -8  -7  193.68   12.70
   4  -8   7   55.09    9.90
  -4  -8  -7   53.79    8.10
  -5  -8  -7   97.69   10.60
   6  -8   7   99.49   14.20
  -6  -8  -7   89.49    9.60
  -7  -8  -7    1.30    5.20
   7  -8   7    7.30    8.80
   8  -8   7    7.10    9.10
  -9  -8  -7   30.90    8.10
   9  -8   7   34.90   11.70
 -10  -8  -7   34.50    8.50
  10  -8   7   40.00   11.60
 -11  -8  -7   18.40    8.00
  11  -8   7   17.60   10.00
 -12  -8  -7   57.09   10.80
  13  -8   7    7.00   10.50
 -13  -8  -7    2.40    8.00
 -14  -8  -7    4.30    7.70
  14  -8   7    7.90   10.90
 -15  -8  -7    1.50    7.90
  15  -8   7    1.20    9.40
  18  -9  -7  -20.20   12.90
  17  -9  -7   -9.00   16.20
  16  -9  -7   -1.90   15.50
  15  -9  -7  -19.60   12.90
  14  -9  -7   -9.10   13.40
  13  -9  -7   41.40   16.20
  12  -9  -7   -3.50   15.10
  11  -9  -7   21.30   13.30
  10  -9  -7    0.70   11.40
   9  -9  -7   64.89   14.40
   8  -9  -7   14.20   11.60
   6  -9  -7    7.70    8.80
   5  -9  -7  228.68   18.00
   5   9  -7  225.78    8.70
   5   9  -7  208.08    9.80
   4  -9  -7   13.40    7.30
   4   9  -7   19.00    5.00
   4   9  -7   24.00    3.90
  -3  -9   7  200.58   10.20
   3  -9  -7  187.28   14.90
   3   9  -7  211.38   11.50
   2  -9  -7   91.49   11.60
  -2  -9   7   78.29    7.50
   2   9  -7   84.49    9.80
  -1  -9   7   12.50    5.00
   1  -9  -7   14.70    6.40
   1   9  -7   -0.30    5.20
   0  -9   7   12.50    5.00
   0  -9  -7   15.50    6.70
   0   9  -7    9.20    6.20
  -1  -9  -7  296.07   16.20
   1  -9   7  279.07   15.80
   2  -9   7  166.88   13.30
  -2  -9  -7  176.58   12.40
  -3  -9  -7  224.98   14.00
   3  -9   7  216.78   15.50
   4  -9   7   34.70    9.30
  -4  -9  -7   56.19    8.50
  -5  -9  -7  164.58   12.30
   5  -9   7  188.58   16.10
  -6  -9  -7   12.60    6.20
   6  -9   7    2.80    8.30
   7  -9   7   28.30   10.40
  -7  -9  -7    4.90    6.00
  -8  -9  -7   46.70    9.00
   8  -9   7   37.90   10.80
   9  -9   7    0.30    8.70
  -9  -9  -7    7.80    7.20
 -10  -9  -7   12.10    7.00
  10  -9   7    3.60   10.40
 -11  -9  -7   54.99   10.20
  11  -9   7   59.49   14.20
 -12  -9  -7    9.50    7.50
  12  -9   7    0.10   10.60
  13  -9   7   12.40   12.40
 -13  -9  -7   16.00    8.30
  14  -9   7    8.10   10.80
 -14  -9  -7    2.00    8.30
  18 -10  -7  -16.70   14.20
  17 -10  -7   -0.30   16.70
  16 -10  -7    4.70   16.10
  15 -10  -7   -7.50   15.10
  14 -10  -7  -24.40   13.80
  13 -10  -7   11.50   16.00
  12 -10  -7    2.10   15.00
  11 -10  -7   91.59   20.00
  10 -10  -7   20.70   14.30
   9 -10  -7   29.70   13.60
   8 -10  -7   -2.20   10.50
   7 -10  -7   -0.30    9.00
   6 -10  -7   38.70   12.50
   5 -10  -7  120.49   14.80
   5  10  -7  107.49    6.80
   5  10  -7  100.49    5.70
   4 -10  -7   34.90   10.10
   4  10  -7   19.40    5.70
   3 -10  -7  243.28   17.20
  -3 -10   7  236.28   11.60
   3  10  -7  234.98   13.10
  -2 -10   7    1.50    4.20
   2 -10  -7    0.20    6.00
   2  10  -7   -0.40    5.50
   1 -10  -7    0.60    6.00
  -1 -10   7   -1.30    4.70
   1  10  -7   -1.90    5.90
   0 -10  -7  104.19   12.10
   0 -10   7   97.09   10.70
  -1 -10  -7   85.99   11.10
   1 -10   7   87.19   10.90
  -2 -10  -7   -3.80    5.40
   2 -10   7   13.00    7.10
  -3 -10  -7  538.95   23.70
   3 -10   7  555.04   26.00
  -4 -10  -7   -2.20    5.30
   4 -10   7    0.80    8.20
  -5 -10  -7   13.10    6.30
   5 -10   7   18.30    9.90
  -6 -10  -7   50.19    9.00
   6 -10   7   53.29   12.40
  -7 -10  -7   42.20    9.50
   7 -10   7   38.40   12.10
   8 -10   7    3.50    9.80
  -8 -10  -7   -4.30    5.80
   9 -10   7   89.19   15.50
  -9 -10  -7   97.19   12.10
  10 -10   7    5.90   10.80
 -10 -10  -7   -2.30    6.70
  11 -10   7    8.60   12.00
 -11 -10  -7    4.70    7.20
  12 -10   7    4.30   10.10
 -12 -10  -7    9.30    8.00
  13 -10   7    7.30   11.70
 -13 -10  -7   45.30   10.30
  14 -10   7    7.40   10.30
 -14 -10  -7    0.80    7.20
  17 -11  -7  -41.70   14.20
  16 -11  -7   17.30   17.90
  15 -11  -7    8.50   14.90
  14 -11  -7   16.40   16.40
  13 -11  -7   23.80   16.90
  12 -11  -7  -12.30   12.50
  11 -11  -7   25.40   14.60
  10 -11  -7   10.90   13.90
   9 -11  -7    5.10   13.50
   8 -11  -7   31.30   12.40
   7 -11  -7   -4.60   11.00
   6 -11  -7   16.90   11.80
   5 -11  -7  231.58   20.70
   5  11  -7  253.37    9.80
   5  11  -7  247.48   10.40
   4 -11  -7    9.70    8.70
  -4 -11   7    7.00    3.80
   4  11  -7    4.60    4.50
   3 -11  -7   36.50   11.00
  -3 -11   7   43.50    6.40
   3  11  -7   50.19    7.80
   2 -11  -7   67.59   11.60
  -2 -11   7   71.89    8.40
   2  11  -7   58.99    9.20
   1 -11  -7   41.60   10.10
  -1 -11   7   38.30    7.80
   1  11  -7   55.09    9.20
   0 -11  -7   38.70    9.20
   0 -11   7   44.20    8.40
  -1 -11  -7  289.87   17.70
   1 -11   7  297.07   17.80
   2 -11   7   -0.20    7.60
  -2 -11  -7   10.10    6.70
   3 -11   7   46.40   10.80
  -3 -11  -7   52.59    9.40
   4 -11   7    3.60    8.30
  -4 -11  -7   14.50    7.30
  -5 -11  -7   90.19   11.30
   5 -11   7  105.69   15.00
   6 -11   7   35.40   10.80
  -6 -11  -7   47.70    9.10
  -7 -11  -7   99.99   11.90
   7 -11   7  105.69   16.90
  -8 -11  -7   -1.30    6.10
   8 -11   7   12.40   11.20
  -9 -11  -7   11.30    7.40
   9 -11   7    1.60   11.00
  10 -11   7  -11.40    9.10
 -10 -11  -7    4.20    7.00
  11 -11   7   94.19   18.00
 -11 -11  -7   76.09   12.60
 -12 -11  -7   -6.50    7.80
  12 -11   7    1.20   11.50
  13 -11   7   -9.90   10.10
 -13 -11  -7   10.20    8.00
  17 -12  -7   -5.40   16.30
  16 -12  -7   14.00   16.80
  15 -12  -7   -9.30   14.10
  14 -12  -7   13.50   15.90
  13 -12  -7   42.90   17.20
  12 -12  -7    2.80   15.00
  11 -12  -7   15.30   16.00
  10 -12  -7   25.30   14.10
   9 -12  -7   28.50   14.30
   8 -12  -7   10.80   12.90
   7 -12  -7  139.59   20.40
   6 -12  -7   13.20   11.90
   5 -12  -7   77.39   16.00
   5  12  -7   72.89    5.70
   5  12  -7   73.59    5.40
   4 -12  -7   11.30   11.20
   4  12  -7    7.10    4.30
   3 -12  -7  156.58   16.30
  -3 -12   7  188.28   11.10
   2 -12  -7   59.19   11.80
  -2 -12   7   50.49    7.90
   2  12  -7   55.29    8.80
  -1 -12   7    1.30    5.80
   0 -12   7   22.80    8.00
   0 -12  -7   14.20    8.00
  -1 -12  -7   14.90    7.70
   1 -12   7    2.50    7.90
   2 -12   7   27.20    9.50
  -2 -12  -7   34.10    8.80
  -3 -12  -7  204.38   15.80
   3 -12   7  227.88   18.50
   4 -12   7    7.90    8.60
  -4 -12  -7   14.90    7.70
   5 -12   7   -6.80    9.20
   6 -12   7   -0.80    9.50
  -6 -12  -7   10.10    6.70
  -7 -12  -7    6.40    6.80
   7 -12   7  -15.30    9.20
   8 -12   7   64.19   15.20
  -8 -12  -7   65.89   10.70
   9 -12   7  101.29   18.20
  -9 -12  -7   94.09   12.00
 -10 -12  -7    6.30    7.50
  10 -12   7   -0.80    9.30
 -11 -12  -7    3.30    8.10
  11 -12   7   -8.70   11.20
  12 -12   7   24.50   13.30
 -12 -12  -7   11.00    8.50
  16 -13  -7   -1.60   15.60
  15 -13  -7   19.20   16.70
  14 -13  -7  -20.00   15.00
  13 -13  -7    7.00   15.80
  12 -13  -7   -3.50   12.90
  11 -13  -7   79.79   20.30
  10 -13  -7    0.80   14.00
   9 -13  -7    6.10   14.30
   8 -13  -7   11.50   12.90
   7 -13  -7    2.40   12.40
   6 -13  -7   46.10   14.60
   5 -13  -7  270.77   23.30
   5  13  -7  238.28   10.10
   4 -13  -7   -6.40   10.90
  -4 -13   7   -2.00    4.20
   4  13  -7   15.00    4.00
  -3 -13   7  115.39   10.30
   3 -13  -7  112.59   16.70
   3  13  -7  141.59   10.20
   2 -13  -7    1.60    8.80
  -2 -13   7   -0.90    5.50
   2  13  -7   18.40    6.70
  -1 -13   7   29.60    8.30
   1 -13  -7   16.80    9.50
   0 -13   7  186.68   15.90
   0 -13  -7  211.28   18.30
  -1 -13  -7  183.28   16.40
   1 -13   7  171.78   16.10
  -2 -13  -7   -6.40    6.40
   3 -13   7   40.90   12.00
  -3 -13  -7   38.10    9.30
  -4 -13  -7   12.10    7.60
   4 -13   7    7.10    9.60
  -5 -13  -7   21.70    8.00
   5 -13   7   39.00   12.40
   6 -13   7   52.39   13.00
  -6 -13  -7   63.19   10.90
   7 -13   7   -8.10   10.30
  -7 -13  -7    0.90    7.00
  -8 -13  -7    4.60    6.80
   8 -13   7   -7.10   11.80
  -9 -13  -7   29.40    8.40
 -10 -13  -7   19.40    8.30
  10 -13   7   36.20   14.70
  11 -13   7  -20.50   10.20
 -11 -13  -7   14.50    8.10
  12 -13   7   14.40   14.50
 -12 -13  -7   22.50    9.30
  15 -14  -7   -6.20   15.00
  14 -14  -7   -8.30   15.20
  13 -14  -7   36.00   18.50
  12 -14  -7    0.60   13.80
  11 -14  -7   -3.60   14.60
  10 -14  -7   -1.60   14.30
   9 -14  -7    9.80   14.30
   8 -14  -7   37.30   15.60
   7 -14  -7   33.50   14.80
   6 -14  -7  -17.00   10.00
   5 -14  -7   53.69   14.50
   5  14  -7   80.19    6.00
  -4 -14   7    0.80    4.30
   4 -14  -7   17.90   12.20
   4  14  -7   16.90    4.10
   3 -14  -7   58.99   15.40
  -3 -14   7  105.39   11.00
   3  14  -7  113.69    8.60
   2 -14  -7   97.09   16.80
  -2 -14   7   72.79   10.30
   1 -14  -7   -1.80    8.90
  -1 -14   7   -3.40    7.30
   0 -14   7   -0.60    7.80
   0 -14  -7    4.90    8.70
  -1 -14  -7   20.00   10.40
   1 -14   7   40.40   10.90
  -2 -14  -7   27.40   10.00
   2 -14   7   35.20   11.00
  -3 -14  -7   38.20   10.30
   3 -14   7   36.50   12.30
  -4 -14  -7   25.50    8.80
   4 -14   7   12.70   11.00
   5 -14   7   -0.90   10.90
  -5 -14  -7   35.60    9.00
   6 -14   7   14.70   11.40
  -6 -14  -7    0.60    7.00
  -7 -14  -7    5.00    6.90
   7 -14   7   -3.30    9.80
  -8 -14  -7   24.20    8.30
   8 -14   7    7.60   12.00
  -9 -14  -7   -1.10    7.00
   9 -14   7  -13.70   11.20
  10 -14   7   13.00   13.30
 -10 -14  -7    1.80    7.60
  11 -14   7   17.20   14.30
 -11 -14  -7   29.20    9.00
  14 -15  -7    2.80   16.90
  13 -15  -7   -3.20   15.70
  12 -15  -7  -10.10   14.90
  11 -15  -7   19.20   14.90
  10 -15  -7   -5.00   14.90
   9 -15  -7  -11.50   12.00
   8 -15  -7    0.80   13.60
   7 -15  -7    0.60   13.50
   6 -15  -7   23.60   13.80
   5 -15  -7   62.79   15.90
   5  15  -7   86.39    6.30
  -4 -15   7    6.90    5.10
   4 -15  -7    2.30   11.30
   4  15  -7   11.70    6.70
   3 -15  -7  141.39   20.10
  -3 -15   7  126.09   12.20
   3  15  -7  188.08   10.90
  -2 -15   7    5.40    7.40
   2 -15  -7   -0.10   10.70
  -1 -15   7   -3.70    7.60
   1 -15  -7    1.90   10.50
   0 -15   7   74.39   12.50
   0 -15  -7   94.49   15.50
   1 -15   7   26.70   10.40
  -1 -15  -7   17.90   10.70
   2 -15   7  -13.90    7.90
  -2 -15  -7    1.00    7.80
  -3 -15  -7   54.59   12.10
   3 -15   7   60.49   13.60
  -4 -15  -7   14.90    8.80
   4 -15   7   -3.80    9.60
  -5 -15  -7    6.80    7.00
   5 -15   7    6.80   10.50
   6 -15   7   28.00   12.50
  -6 -15  -7   32.00    9.60
  -7 -15  -7   19.10    8.70
   7 -15   7  -17.50   10.10
  -8 -15  -7   12.20    7.80
   8 -15   7  -14.50   10.60
  -9 -15  -7   40.50    9.50
   9 -15   7    7.60   12.10
  10 -15   7    8.70   12.90
 -10 -15  -7   18.60    8.60
  13 -16  -7  -25.70   14.30
  12 -16  -7   -2.40   13.60
  11 -16  -7  -13.30   15.90
  10 -16  -7  -13.00   15.10
   8 -16  -7   53.79   16.80
   7 -16  -7   -5.70   13.30
   6 -16  -7   21.40   13.60
   5 -16  -7   57.79   16.00
   5  16  -7   69.79    6.00
  -4 -16   7    8.60    5.50
   4 -16  -7    2.40   11.60
   4  16  -7   31.60    5.80
   3 -16  -7   19.60   13.50
   3  16  -7   23.40    6.80
  -2 -16   7   35.40    9.60
   2 -16  -7   65.29   14.90
  -1 -16   7   27.30   10.00
   1 -16  -7   23.20   13.00
   0 -16  -7   28.40   11.40
   0 -16   7   -0.70    9.60
   1 -16   7   25.70   10.70
  -1 -16  -7   52.59   13.20
  -2 -16  -7   21.50   10.50
   2 -16   7    0.00    9.60
   3 -16   7    9.50   10.50
  -3 -16  -7   23.20   10.60
  -4 -16  -7   15.60    8.70
   4 -16   7   -4.80   10.80
   5 -16   7   77.89   16.20
  -5 -16  -7   59.49   12.00
  -6 -16  -7   43.80   11.10
   6 -16   7   16.20   11.60
   7 -16   7   16.70   15.40
  -7 -16  -7   21.00    9.00
   8 -16   7    6.30   13.10
  -8 -16  -7    7.40    7.90
   9 -16   7   -8.50   11.60
  -9 -16  -7   20.00    9.00
  11 -17  -7  -12.10   14.90
  10 -17  -7    4.20   15.80
   9 -17  -7   41.90   17.90
   8 -17  -7   -2.50   14.60
   7 -17  -7   44.40   16.60
   6 -17  -7    4.70   13.10
   5 -17  -7    6.60   12.80
   5  17  -7    8.10    3.90
   4 -17  -7   10.20   13.40
  -4 -17   7   -7.60    4.90
   4  17  -7   14.60    4.80
   3 -17  -7   74.09   17.00
  -3 -17   7   88.59   11.40
   2 -17  -7    5.00   10.30
  -2 -17   7   -7.30    6.60
  -1 -17   7   14.70    8.90
   1 -17  -7    3.60   10.70
   0 -17  -7   33.10   12.60
   0 -17   7   32.50   10.90
   1 -17   7   -4.00    9.00
  -1 -17  -7   31.20   12.20
   2 -17   7   -6.80    9.00
  -2 -17  -7   38.90   11.90
  -3 -17  -7   69.49   13.20
   3 -17   7   37.70   12.50
  -4 -17  -7   39.40   11.20
   4 -17   7   -7.30    9.90
  -5 -17  -7   24.90   10.30
   5 -17   7   11.10   10.60
  -6 -17  -7   18.30    9.10
   7 -17   7   -8.30   10.80
  -7 -17  -7   32.40   10.60
  10 -18  -7    0.70   15.00
   9 -18  -7   -5.20   14.60
   8 -18  -7    7.80   16.30
   7 -18  -7   -7.70   14.30
   6 -18  -7  -22.10   24.00
   5 -18  -7   51.99   16.40
   4 -18  -7   10.40   12.90
  -3 -18   7    7.30    7.10
   3 -18  -7    5.70   11.40
   2 -18  -7   -5.20   11.60
  -2 -18   7   15.10    8.10
   1 -18  -7   25.20   12.40
   0 -18  -7   35.70   13.50
   0 -18   7   19.10    9.60
   1 -18   7   15.70   10.60
  -1 -18  -7   35.60   11.80
  -2 -18  -7   10.50    9.30
   2 -18   7    1.20    9.80
  -3 -18  -7   34.40   10.60
   3 -18   7    6.90   10.00
   4 -18   7    2.10   10.60
   5 -18   7    7.60   13.50
  -5 -18  -7   40.80    9.90
   6 -18   7    9.50   11.90
  -6 -18  -7   67.99   11.30
   7 -19  -7   27.60   17.50
   6 -19  -7   20.90   16.90
   5 -19  -7   -9.90   13.40
  -4 -19   7   -0.80    5.20
  -3 -19   7   11.10    8.20
   3 -19  -7   26.10   14.00
   2 -19  -7   31.40   14.20
  -2 -19   7   32.50    9.70
  -1 -19   7  -13.50    8.20
   1 -19  -7   -6.80   10.20
   0 -19  -7   27.80   11.90
   0 -19   7    4.70    9.40
  -1 -19  -7   13.00   11.40
   1 -19   7    6.80   10.00
  -2 -19  -7   43.70   13.00
   2 -19   7   16.40   11.00
   3 -19   7    5.80   10.70
  -3 -19  -7   55.39   12.00
  -2 -20   7   18.80   12.20
  20   0  -8   19.80    9.50
  19   0  -8   -8.50    7.50
  18   0  -8   94.59   14.10
  17   0  -8  -15.30    7.70
  16   0  -8  248.08   21.80
  15   0  -8    7.20    8.90
  14   0  -8   95.99   13.80
  13   0  -8   -4.70    7.80
  12   0  -8  288.87   19.40
  11   0  -8    0.90    7.40
 -10   0   8 1589.14   51.29
  10   0  -8 1605.64   55.29
   9   0  -8   -3.40    7.10
  -9   0   8    2.20    3.60
  -8   0   8    5.10    3.30
   8   0  -8    5.90    6.80
  -7   0   8    3.30    3.30
   7   0  -8    1.00    5.40
   6   0  -8 2046.00   62.69
  -6   0   8 1989.00   60.89
   5   0  -8   -4.20    4.10
   4   0  -8 1796.32   55.09
  -3   0   8    2.90    3.10
   3   0  -8    3.50    3.80
   2   0  -8  283.17   13.40
  -2   0   8  294.27   13.20
   1   0  -8    2.10    3.80
  -1   0   8   -0.60    3.50
   0   0  -8 3486.15  102.09
  -1   0  -8   -2.00    4.10
  -1   0  -8   -3.30    4.10
  -2   0  -8  153.38   10.60
  -3   0  -8    3.00    4.40
  -4   0  -8  165.38   11.40
  -5   0  -8   -3.50    4.00
  11   0   8   -1.20    7.40
  20  -1  -8   44.30   11.80
  20   1  -8   33.40   10.30
  19  -1  -8   24.10   10.30
  19   1  -8   21.10    9.40
  18  -1  -8   42.90   11.50
  18   1  -8   43.10   10.50
  17  -1  -8   22.30   10.50
  17   1  -8   16.90    9.20
  16  -1  -8   41.70   12.00
  16   1  -8   44.20   10.10
  15   1  -8   52.79   11.00
  14  -1  -8  327.17   22.40
  14   1  -8  320.67   19.40
  13  -1  -8   79.59   14.00
  13   1  -8   71.29   11.30
  12  -1  -8  210.68   18.60
  12   1  -8  174.78   15.00
  11  -1  -8   93.99   14.20
 -11  -1   8  101.19    8.40
  11   1  -8   95.19   12.20
 -10  -1   8   24.00    5.00
  10  -1  -8   14.50    9.30
  10   1  -8   12.70    7.40
  -9  -1   8  234.28   11.50
   9  -1  -8  190.58   16.50
  -9   1   8  246.08   13.00
   9   1  -8  222.98   15.40
   8  -1  -8 1742.13   57.99
  -8   1   8 1718.83   53.99
   8   1  -8 1664.83   55.79
  -7  -1   8  169.78    9.20
   7  -1  -8  172.78   12.90
  -7   1   8  161.08   10.20
   7   1  -8  167.48   11.80
   6  -1  -8   11.10    5.90
  -6  -1   8   10.20    3.70
  -6   1   8    6.00    3.90
   6   1  -8    1.80    4.50
  -5  -1   8  148.29    8.30
   5  -1  -8  134.69   10.20
  -5   1   8  144.99    9.10
   5   1  -8  146.79    9.20
   4  -1  -8  377.26   16.70
  -4  -1   8  399.26   15.50
   4   1  -8  380.46   15.60
  -4   1   8  382.26   15.90
   3  -1  -8  589.84   22.30
  -3  -1   8  626.84   21.60
  -3   1   8  591.74   21.90
   3   1  -8  591.74   21.60
  -2  -1   8 4111.99  117.09
   2  -1  -8 4076.99  117.89
  -2   1   8 4012.50  117.39
   2   1  -8 4075.79  117.19
   1  -1  -8  227.28   12.00
   1   1  -8  212.78   11.50
  -1   1   8  224.68   11.60
   0  -1  -8   81.99    7.40
   0   1   8   78.59    7.60
   0   1  -8   73.89    7.20
   0   1  -8   64.79    6.90
  -1  -1  -8  196.98   11.40
  -1   1  -8  210.68   12.00
  -1   1  -8  213.48   12.10
  -2  -1  -8  770.32   28.30
  -2   1  -8  770.92   28.20
  -3  -1  -8  273.27   14.40
  -3   1  -8  258.57   14.00
  -4  -1  -8 1241.38   42.20
  -5  -1  -8  123.79   10.80
  -6  -1  -8    9.10    5.10
   6  -1   8    4.10    5.00
   7  -1   8  155.38   12.80
   8  -1   8  562.14   26.60
  -8  -1  -8  600.24   26.80
   9  -1   8   61.59   10.80
  10  -1   8  209.68   17.30
  11  -1   8   41.00   10.90
  12  -1   8   13.20    8.70
  13  -1   8   20.30    9.90
  14  -1   8   98.79   20.10
  15  -1   8   13.70    9.90
  20  -2  -8  -16.10    8.50
  20   2  -8    7.40    8.90
  19  -2  -8   24.90   12.00
  19   2  -8   32.50   10.30
  18  -2  -8   20.20   10.80
  18   2  -8   17.20    9.10
  17  -2  -8   56.69   14.20
  17   2  -8   99.39   12.90
  16  -2  -8   65.29   14.70
  16   2  -8   57.39   10.80
  15  -2  -8  167.78   19.40
  15   2  -8  143.69   13.70
  14   2  -8    1.80    7.20
  13  -2  -8  274.27   21.40
  13   2  -8  230.98   16.10
 -12  -2   8   96.49    8.40
  12  -2  -8  149.39   17.90
  12   2  -8  105.59   11.40
  11  -2  -8  424.06   24.80
 -11  -2   8  422.66   17.30
  11   2  -8  411.86   19.80
  10  -2  -8  313.87   21.20
 -10  -2   8  333.17   14.30
  10   2  -8  349.47   17.60
  -9  -2   8  238.18   11.30
   9  -2  -8  230.38   18.00
   9   2  -8  246.78   14.80
  -8  -2   8  239.98   10.80
   8  -2  -8  229.38   16.60
   8   2  -8  222.48   13.70
  -7  -2   8  306.07   12.90
   7  -2  -8  312.17   17.90
   7   2  -8  325.97   15.60
  -7   2   8  321.27   15.30
   6  -2  -8  868.21   32.30
  -6  -2   8  883.51   28.20
  -6   2   8  839.02   30.30
   6   2  -8  872.71   29.60
  -5  -2   8  934.71   29.60
   5  -2  -8  889.71   32.30
   5   2  -8  906.31   30.30
  -5   2   8  917.31   31.40
  -4  -2   8  415.06   15.40
   4  -2  -8  395.26   17.50
  -4   2   8  390.86   16.70
   4   2  -8  398.96   15.80
   3  -2  -8  829.32   29.20
  -3  -2   8  827.52   27.40
  -3   2   8  853.61   28.90
   3   2  -8  815.32   27.70
   2  -2  -8  171.48   10.40
  -2   2   8  147.59    9.50
   2   2  -8  155.28    9.10
   1  -2  -8  613.04   23.00
  -1   2   8  620.44   22.60
   1   2  -8  562.04   21.80
   1   2  -8  604.54   22.20
   0  -2  -8 1663.93   51.89
   0   2   8 1585.74   51.29
   0   2  -8 1652.23   51.59
   0   2  -8 1668.23   51.39
  -1  -2  -8  579.74   22.50
  -1   2  -8  548.25   22.20
  -1   2  -8  579.34   22.10
  -2  -2  -8    3.20    3.80
  -2   2  -8    8.50    4.60
  -3  -2  -8  937.31   33.40
  -4  -2  -8   14.70    5.70
   4  -2   8    4.90    5.20
  -5  -2  -8  323.27   17.00
   5  -2   8  355.56   18.00
  -6  -2  -8  672.33   27.80
   6  -2   8  702.33   28.80
   7  -2   8  263.77   16.90
  -8  -2  -8   15.90    7.30
   8  -2   8   10.50    7.10
  -9  -2  -8  197.28   15.50
   9  -2   8  167.18   15.00
 -10  -2  -8   39.70    9.70
  10  -2   8   53.59   11.70
  11  -2   8  155.38   16.20
 -11  -2  -8  182.98   16.30
  12  -2   8  110.99   15.70
 -12  -2  -8   67.09   12.60
 -13  -2  -8  111.79   15.10
  13  -2   8  118.79   16.70
  14  -2   8  -22.00    8.80
 -14  -2  -8    6.30    9.30
 -15  -2  -8   32.20   12.00
  15  -2   8   29.70   11.40
  20  -3  -8  -10.10    9.80
  20   3  -8   -0.70    7.40
  19  -3  -8   33.40   13.40
  19   3  -8   50.29   10.60
  18  -3  -8   -7.30   10.30
  18   3  -8    7.80    7.80
  17  -3  -8   59.69   14.20
  17   3  -8   66.89   10.90
  16  -3  -8   46.50   13.90
  16   3  -8   45.40    9.10
  15  -3  -8  125.29   18.20
  15   3  -8  134.99   13.20
  14  -3  -8   30.10   13.20
  14   3  -8   17.20    7.60
 -13  -3   8  213.98   11.60
  13  -3  -8  221.28   28.70
  13   3  -8  200.28   13.70
 -12  -3   8   80.59    7.10
  12  -3  -8   85.29   15.30
  12   3  -8   98.69   10.30
 -11  -3   8  307.47   15.80
  11  -3  -8  310.17   22.40
  11   3  -8  283.87   15.20
  10  -3  -8  177.58   17.70
 -10  -3   8  186.98    9.40
  10   3  -8  173.28   11.80
   9  -3  -8  482.25   26.10
  -9  -3   8  486.45   17.90
   9   3  -8  526.25   21.30
   8  -3  -8  101.29   12.70
  -8  -3   8   92.39    6.30
   8   3  -8  100.09   11.40
   7  -3  -8  416.76   21.40
  -7  -3   8  416.96   15.10
   7   3  -8  399.56   17.20
  -6  -3   8  456.45   16.70
   6  -3  -8  465.35   21.30
   6   3  -8  477.25   18.20
  -6   3   8  492.85   22.40
   5  -3  -8  675.23   27.00
  -5  -3   8  696.23   22.80
   5   3  -8  669.73   25.20
  -5   3   8  706.03   25.70
  -4  -3   8   10.90    3.40
   4  -3  -8    8.10    5.30
  -4   3   8    5.10    4.30
   4   3  -8    6.60    3.50
   3  -3  -8  991.80   34.40
  -3   3   8 1003.60   33.90
   3   3  -8  996.10   32.20
   2  -3  -8  314.17   15.10
  -2   3   8  309.77   14.70
   2   3  -8  344.37   15.60
   2   3  -8  330.87   13.90
   1  -3  -8  446.16   18.70
  -1   3   8  448.26   18.40
   1   3  -8  447.66   17.80
   1   3  -8  434.16   17.80
   0  -3  -8 2042.30   62.89
   0   3  -8 2030.10   62.09
   0   3   8 2038.50   64.59
   0   3  -8 2026.30   62.39
  -1  -3  -8  962.60   33.30
  -1   3  -8  953.30   33.50
  -2  -3  -8    0.30    4.30
  -3  -3  -8  573.54   23.50
   3  -3   8  614.04   24.40
   4  -3   8   99.59   10.10
  -4  -3  -8   96.59    9.20
  -5  -3  -8  402.86   18.80
   5  -3   8  405.06   19.60
  -6  -3  -8  373.36   18.50
   6  -3   8  364.76   21.80
   7  -3   8  309.17   18.70
   8  -3   8   33.10    8.60
  -8  -3  -8   53.99    9.80
   9  -3   8  246.38   18.20
  -9  -3  -8  247.28   16.90
 -10  -3  -8    5.40    7.00
  10  -3   8    2.80    6.80
  11  -3   8  166.48   18.40
 -11  -3  -8  179.58   15.70
  12  -3   8   72.49   13.30
 -12  -3  -8   54.09   11.50
 -13  -3  -8   86.29   13.40
  13  -3   8   67.59   13.40
  14  -3   8   -2.70    9.10
 -14  -3  -8   -8.80    7.60
  15  -3   8   53.29   13.10
 -15  -3  -8   48.30   12.30
  20  -4  -8   15.10   14.30
  20   4  -8   22.30    9.00
  19  -4  -8   28.70   13.90
  19   4  -8   39.30    9.30
  18  -4  -8   21.20   13.00
  18   4  -8   24.90    8.10
  17  -4  -8   37.40   14.40
  17   4  -8   43.00    8.90
  16  -4  -8   13.80   12.70
  16   4  -8    2.40    6.60
  15  -4  -8   71.99   17.00
 -15  -4   8   71.79    7.60
  15   4  -8   90.39   10.50
 -14  -4   8  278.47   13.20
  14  -4  -8  343.57   26.30
  14   4  -8  287.57   15.60
 -13  -4   8   77.69    7.00
  13  -4  -8   68.59   16.30
  13   4  -8   90.59    9.60
  12  -4  -8   81.59   19.30
 -12  -4   8   72.09    6.10
  12   4  -8   69.79    8.60
 -11  -4   8  288.47   11.80
  11  -4  -8  257.07   22.10
  11   4  -8  268.77   14.00
 -10  -4   8   76.69    5.70
  10  -4  -8  101.79   14.70
  10   4  -8   80.09    8.30
  -9  -4   8  243.28   10.30
   9  -4  -8  253.27   18.80
   9   4  -8  262.67   12.90
   8  -4  -8 1577.64   56.09
  -8  -4   8 1519.95   45.90
   8   4  -8 1559.14   48.60
  -7  -4   8  134.69    6.80
   7  -4  -8  139.49   12.70
   7   4  -8  120.09    8.70
   6  -4  -8    1.10    6.20
  -6  -4   8   10.40    2.90
   6   4  -8   10.60    3.80
   5  -4  -8  644.14   26.40
  -5  -4   8  652.03   21.60
   5   4  -8  669.03   22.40
   4  -4  -8   18.40    6.30
   4   4  -8   10.10    3.40
   3  -4  -8  488.35   20.80
   3   4  -8  457.45   17.70
   3   4  -8  493.05   18.00
   2  -4  -8 1958.10   60.79
   2   4  -8 1965.90   58.19
   2   4  -8 1868.41   58.99
   1  -4  -8   46.70    7.30
   1   4  -8   69.39    7.40
   1   4  -8   49.80    6.60
   0  -4  -8   22.40    5.80
   0   4  -8   27.10    6.00
   1  -4   8  494.45   20.30
  -1  -4  -8  484.15   20.60
  -2  -4  -8  718.23   27.10
   2  -4   8  720.03   27.40
   3  -4   8  255.57   14.30
  -3  -4  -8  255.17   13.70
  -4  -4  -8  836.52   30.60
   4  -4   8  810.22   31.70
   5  -4   8  314.47   17.70
  -5  -4  -8  303.27   16.20
   6  -4   8   20.80    7.30
  -6  -4  -8   20.10    6.20
   7  -4   8  142.39   13.10
   8  -4   8  362.36   21.40
  -8  -4  -8  361.16   19.30
   9  -4   8  130.89   15.70
  -9  -4  -8  113.79   12.40
  10  -4   8   91.49   13.50
 -10  -4  -8  104.89   13.30
 -11  -4  -8   74.49   12.00
  11  -4   8   98.29   14.60
  12  -4   8   19.50   10.20
 -12  -4  -8   19.20    9.00
 -13  -4  -8   38.90   10.60
  14  -4   8   65.49   13.30
 -14  -4  -8   78.49   13.60
  15  -4   8    8.80   10.90
 -15  -4  -8   18.40   10.30
  20  -5  -8   -5.50   10.70
  20   5  -8   24.60    7.70
  19  -5  -8  -14.60   17.30
  19   5  -8    4.40    6.40
  18  -5  -8   51.59   16.00
  18   5  -8   74.79   10.10
  17  -5  -8  -28.90   11.20
  17   5  -8   -4.20    5.50
 -16  -5   8  170.78   10.10
  16  -5  -8  135.49   21.10
  16   5  -8  167.68   12.20
 -15  -5   8   -0.20    3.60
  15  -5  -8   -5.80   12.70
  15   5  -8   -3.30    5.20
 -14  -5   8   24.40    5.30
  14  -5  -8    5.40   13.90
  14   5  -8   13.30    5.90
  13  -5  -8   26.60   15.00
 -13  -5   8   22.00    3.80
  13   5  -8    5.60    5.50
 -12  -5   8  397.16   15.10
  12  -5  -8  396.56   28.80
  12   5  -8  426.56   17.00
  11  -5  -8   -1.40   17.80
 -11  -5   8    4.70    2.60
  11   5  -8    3.40    4.50
 -10  -5   8  986.10   30.00
  10  -5  -8 1004.40   42.70
  10   5  -8  952.10   31.30
   9  -5  -8   46.30   12.20
  -9  -5   8   42.50    3.80
   9   5  -8   52.89    5.90
   8  -5  -8   74.09   13.30
  -8  -5   8   69.59    4.60
   8   5  -8   66.89    7.00
   7  -5  -8    5.10    7.50
  -7  -5   8    5.70    2.30
   7   5  -8    4.20    3.50
   6  -5  -8 1214.48   45.00
   6   5  -8 1288.37   38.70
   5  -5  -8   93.99   11.10
   5   5  -8   76.99    6.00
   5   5  -8   75.69    5.80
   4  -5  -8  554.64   23.90
   4   5  -8  581.14   20.10
   4   5  -8  568.54   19.80
   3  -5  -8  139.19   11.50
   3   5  -8  162.28    8.90
   3   5  -8  165.08    9.20
   2  -5  -8   30.40    6.40
   2   5  -8   38.90    5.70
   2   5  -8   38.50    6.60
   1  -5  -8    2.80    4.60
   1   5  -8    8.00    4.30
   1   5  -8   17.60    5.10
   0  -5   8 3584.44  103.59
   0  -5  -8 3514.25  104.59
   0   5  -8 3476.95  103.79
   1  -5   8    8.60    5.00
  -1  -5  -8    6.70    5.30
  -2  -5  -8  324.27   15.90
   2  -5   8  315.37   16.20
  -3  -5  -8   63.89    8.20
   3  -5   8   88.89    9.90
  -4  -5  -8  123.99   10.30
   4  -5   8  145.69   12.10
   5  -5   8   15.90    7.10
  -5  -5  -8   17.50    6.20
   6  -5   8 1184.28   43.80
  -6  -5  -8 1177.68   41.50
   7  -5   8   34.70    9.60
   8  -5   8   26.30    9.10
  -8  -5  -8   30.30    7.90
   9  -5   8   12.10    8.10
  -9  -5  -8    7.70    7.00
 -10  -5  -8  136.79   13.40
  10  -5   8  147.39   15.10
 -11  -5  -8   -3.40    6.60
  11  -5   8    1.30    8.10
 -12  -5  -8  177.68   15.90
  12  -5   8  200.68   18.10
 -13  -5  -8   -2.70    7.30
  13  -5   8    8.40    9.70
 -14  -5  -8   33.50    9.90
  14  -5   8   35.10   11.80
  15  -5   8   13.40   11.00
 -15  -5  -8    0.20    9.00
  19  -6  -8  -11.90   12.60
  19   6  -8    9.80    6.30
  18  -6  -8   49.99   16.90
  18   6  -8   46.00    7.50
  17  -6  -8   -3.60   12.80
  17   6  -8    8.20    5.10
  16  -6  -8   38.70   16.60
  16   6  -8   38.30    6.20
  15  -6  -8    5.20   13.70
 -15  -6   8   21.50    3.90
  15   6  -8   20.30    5.20
  14  -6  -8  299.27   28.50
 -14  -6   8  272.07   11.80
  14   6  -8  324.27   13.40
 -13  -6   8   28.00    3.70
  13  -6  -8   21.50   15.10
  13   6  -8   19.30    4.70
  12  -6  -8  174.18   23.20
 -12  -6   8  128.99    6.50
  12   6  -8  133.99    7.80
  11  -6  -8   59.99   15.80
 -11  -6   8   41.30    3.60
  11   6  -8   50.49    5.30
 -10  -6   8   60.19    4.00
  10   6  -8   66.09    5.80
   9  -6  -8   76.59   14.50
  -9  -6   8   81.89    4.40
   9   6  -8   74.39    5.90
   8  -6  -8 1732.63   61.89
   8   6  -8 1660.53   50.09
   8   6  -8 1721.33   49.10
   7  -6  -8   56.49   11.50
   7   6  -8   45.60    4.10
   7   6  -8   50.39    5.20
   6  -6  -8  102.79   13.30
   6   6  -8  119.69    6.70
   6   6  -8  101.39    6.30
   5  -6  -8   45.00    8.90
   5   6  -8   36.40    4.70
   5   6  -8   39.60    4.80
   4  -6  -8  107.09   10.90
   4   6  -8  117.69    7.10
   4   6  -8  113.59    7.50
   3  -6  -8  231.78   14.30
   3   6  -8  253.87   11.70
   3   6  -8  244.08   11.20
   2  -6  -8 1983.50   62.29
   2   6  -8 1898.01   58.49
   1  -6  -8  117.39   10.50
   1   6  -8  133.29    9.30
   0  -6   8    2.90    3.90
   0  -6  -8    2.80    4.70
   0   6  -8    2.50    4.80
  -1  -6  -8   87.49    9.90
   1  -6   8   82.19    8.50
  -2  -6  -8  967.50   34.10
   2  -6   8  922.01   34.10
  -3  -6  -8  187.48   12.20
   3  -6   8  167.18   12.60
  -4  -6  -8  940.01   34.60
   4  -6   8  982.60   36.60
  -5  -6  -8   40.10    7.70
  -6  -6  -8   -3.50    5.10
   6  -6   8   -7.70    5.10
   7  -6   8    8.00    7.70
  -7  -6  -8    9.50    7.20
   8  -6   8  389.16   23.30
  -8  -6  -8  410.66   20.60
   9  -6   8   33.20    9.90
  -9  -6  -8   37.70    9.10
 -10  -6  -8  152.48   13.80
  10  -6   8  153.28   18.10
  11  -6   8   19.70   10.30
 -11  -6  -8    2.60    6.70
  12  -6   8   24.00   12.20
 -12  -6  -8   32.50    9.70
  13  -6   8   14.30    9.20
 -13  -6  -8    7.70    8.60
  14  -6   8  106.59   16.60
 -14  -6  -8   80.39   13.40
  15  -6   8    3.50   10.40
 -15  -6  -8   -4.50    9.90
  19  -7  -8    1.40   15.90
  18  -7  -8    4.30   15.50
  18   7  -8   23.00    5.30
  17  -7  -8   53.29   18.80
 -16  -7   8   58.39    5.20
  16  -7  -8   79.39   20.60
  16   7  -8   58.69    5.80
 -15  -7   8   62.29    4.90
  15  -7  -8   39.70   17.30
  15   7  -8   61.89    5.50
  14  -7  -8   18.70   15.80
  13  -7  -8  125.69   21.80
  12  -7  -8  109.89   19.20
  11  -7  -8  268.67   25.40
  10  -7  -8  366.56   26.40
   9  -7  -8  274.27   26.40
   8  -7  -8   22.20   10.10
   7  -7  -8  236.78   18.10
   7   7  -8  259.47   10.10
   7   7  -8  258.47    9.50
   6  -7  -8  674.03   30.10
   6   7  -8  679.03   21.50
   6   7  -8  626.24   21.00
   5  -7  -8  654.33   28.90
   5   7  -8  681.83   22.40
   5   7  -8  686.63   22.20
   4  -7  -8  105.29   12.30
   4   7  -8  120.09    7.70
   4   7  -8  120.59    7.20
   3  -7  -8  129.59   11.90
   3   7  -8  123.59    8.70
   3   7  -8  126.89    7.90
   2  -7  -8  132.79   10.80
   2   7  -8  122.09    9.00
  -1  -7   8  254.87   12.80
   1  -7  -8  222.58   14.40
   1   7  -8  230.58   12.70
   0  -7   8 1491.35   48.60
   0  -7  -8 1523.95   50.49
   0   7  -8 1514.85   49.50
  -1  -7  -8  703.53   27.50
   1  -7   8  682.83   26.70
  -2  -7  -8   41.70    7.30
   2  -7   8   34.00    7.50
  -3  -7  -8  174.98   12.20
   3  -7   8  189.68   13.70
  -4  -7  -8   -4.50    4.90
   4  -7   8    8.20    6.90
   5  -7   8  296.67   18.60
  -5  -7  -8  294.57   16.40
  -6  -7  -8  369.46   18.90
   6  -7   8  385.06   21.90
  -7  -7  -8  217.48   14.80
   7  -7   8  205.58   17.50
   8  -7   8    8.10    9.60
  -8  -7  -8   14.20    6.40
  -9  -7  -8   75.09   11.10
   9  -7   8   67.49   12.50
  10  -7   8   35.90   11.70
 -10  -7  -8   22.00    8.50
 -11  -7  -8  113.79   13.40
  11  -7   8  110.89   16.70
 -12  -7  -8   47.70   10.50
  12  -7   8   37.60   11.60
  13  -7   8   31.00   11.50
 -13  -7  -8   40.30   10.30
  14  -7   8   17.20   12.30
 -14  -7  -8   14.60    9.10
  19  -8  -8   26.40   17.00
  18  -8  -8  -12.20   15.40
  17  -8  -8   19.60   24.10
  16  -8  -8  -16.80   13.30
  15  -8  -8   63.89   20.10
  14  -8  -8   16.10   16.90
  13  -8  -8  154.98   23.60
  12  -8  -8   11.60   13.60
  11  -8  -8  196.78   23.80
  10  -8  -8   36.50   13.30
   9  -8  -8  337.77   25.40
   8  -8  -8  205.78   19.50
   7  -8  -8  429.76   25.60
   6  -8  -8  165.58   16.00
   6   8  -8  161.28    7.80
   6   8  -8  162.78    7.50
   5  -8  -8  316.87   19.00
   5   8  -8  301.37   11.70
   5   8  -8  292.87   12.30
   4  -8  -8   67.79   10.10
   4   8  -8   72.99    6.70
   4   8  -8   70.39    5.90
   3  -8  -8  583.74   25.90
   3   8  -8  586.54   20.80
   3   8  -8  563.84   21.50
   2  -8  -8  394.16   20.10
  -2  -8   8  387.26   16.20
   2   8  -8  375.36   16.90
   1  -8  -8  553.84   24.50
  -1  -8   8  572.74   22.00
   1   8  -8  553.14   22.60
   0  -8   8  406.06   18.60
   0  -8  -8  419.46   20.20
   1  -8   8  176.08   12.60
  -1  -8  -8  191.68   13.20
   2  -8   8   65.19    9.60
  -2  -8  -8   49.40    8.30
  -3  -8  -8  792.72   31.10
   3  -8   8  842.42   32.70
   4  -8   8   39.50   10.00
  -4  -8  -8   34.50    7.80
   5  -8   8  224.88   16.90
  -5  -8  -8  201.48   14.20
   6  -8   8  143.69   16.50
   7  -8   8  176.98   16.90
  -7  -8  -8  170.78   13.60
   8  -8   8   31.20   10.40
  -8  -8  -8   28.10    8.40
  -9  -8  -8  163.68   14.00
   9  -8   8  191.88   19.00
  10  -8   8   22.30   10.70
 -10  -8  -8    2.20    6.60
 -11  -8  -8   67.79   11.50
  11  -8   8   50.29   13.30
  12  -8   8   -0.90    9.80
 -12  -8  -8    5.40    6.70
  13  -8   8   49.80   14.00
 -13  -8  -8   71.09   11.90
  14  -8   8   15.80   11.70
 -14  -8  -8   17.10    9.30
  18  -9  -8    5.40   17.80
  17  -9  -8   30.40   18.30
  16  -9  -8   -8.10   24.80
  15  -9  -8   40.70   17.00
  14  -9  -8  112.79   22.40
  13  -9  -8   75.39   20.20
  12  -9  -8   16.70   13.90
  11  -9  -8  211.58   24.60
  10  -9  -8    8.50   12.60
   9  -9  -8  147.59   19.00
   8  -9  -8  566.34   31.70
   7  -9  -8  159.08   21.70
   6   9  -8    6.60    3.80
   6   9  -8   13.90    3.00
   5  -9  -8  401.96   23.50
   5   9  -8  411.96   15.90
   5   9  -8  424.56   14.90
   4  -9  -8   82.19   12.50
   4   9  -8   97.39    8.10
   4   9  -8   80.79    6.60
   3  -9  -8  149.49   13.40
   3   9  -8  132.89   10.10
  -2  -9   8 1047.10   34.90
   2  -9  -8 1083.29   39.80
   2   9  -8  987.40   35.20
  -1  -9   8  234.68   12.70
   1  -9  -8  184.18   14.50
   1   9  -8  208.08   13.40
   0  -9  -8  103.09   11.80
   0  -9   8   97.79    9.40
  -1  -9  -8  399.36   20.00
   1  -9   8  399.76   19.80
  -2  -9  -8  328.07   17.80
   2  -9   8  313.77   18.00
   3  -9   8   83.39   11.90
  -3  -9  -8   65.39    9.80
   4  -9   8  321.37   19.50
  -4  -9  -8  306.17   17.30
   5  -9   8  380.76   22.30
  -5  -9  -8  373.06   19.50
   6  -9   8   20.20    9.60
  -6  -9  -8   14.80    6.80
  -7  -9  -8  130.29   13.70
   7  -9   8  139.49   16.60
   8  -9   8  169.88   17.50
  -8  -9  -8  142.49   13.80
   9  -9   8   32.10   10.80
  -9  -9  -8   54.59    9.90
  10  -9   8   41.70   12.00
 -10  -9  -8   41.20    9.30
 -11  -9  -8   82.19   12.40
  11  -9   8   76.59   15.90
[truncated: 257,046 more chars]
